# Supplementary material for: Network medicine framework for identifying drug-repurposing opportunities for COVID-19
Source: Proc Natl Acad Sci U S A. 2021 Apr 27;118(19):e2025581118. doi: 10.1073/pnas.2025581118 (PMC8126852; doi:10.1073/pnas.2025581118)
Supplement: Supplementary File [file pnas.2025581118.sd01.csv]

SARS-COV2	EntrezID
sars-cov2e	8546
sars-cov2e	23476
sars-cov2e	6046
sars-cov2e	10283
sars-cov2e	124245
sars-cov2e	57153
sars-cov2m	9512
sars-cov2m	10897
sars-cov2m	481
sars-cov2m	34
sars-cov2m	2108
sars-cov2m	2040
sars-cov2m	2677
sars-cov2m	523
sars-cov2m	5714
sars-cov2m	7905
sars-cov2m	23203
sars-cov2m	196527
sars-cov2m	10531
sars-cov2m	10463
sars-cov2m	60493
sars-cov2m	148867
sars-cov2m	10426
sars-cov2m	79934
sars-cov2m	113174
sars-cov2m	92840
sars-cov2m	92105
sars-cov2m	89874
sars-cov2m	10844
sars-cov2m	80222
sars-cov2m	57142
sars-cov2m	51439
sars-cov2m	10157
sars-cov2m	26993
sars-cov2m	25980
sars-cov2m	28969
sars-cov2n	9136
sars-cov2n	26986
sars-cov2n	1459
sars-cov2n	1460
sars-cov2n	10146
sars-cov2n	8761
sars-cov2n	23367
sars-cov2n	25940
sars-cov2n	79753
sars-cov2n	5976
sars-cov2n	4343
sars-cov2n	9908
sars-cov2n	9188
sars-cov2n	55131
sars-cov2n	25873
sars-cov2spike	51125
sars-cov2spike	25921
sars-cov2nsp1	5422
sars-cov2nsp1	5557
sars-cov2nsp1	5558
sars-cov2nsp1	23649
sars-cov2nsp1	79709
sars-cov2nsp1	5318
sars-cov2nsp10	161
sars-cov2nsp10	2671
sars-cov2nsp10	57222
sars-cov2nsp10	1173
sars-cov2nsp10	80273
sars-cov2nsp11	6902
sars-cov2nsp12	55206
sars-cov2nsp12	10295
sars-cov2nsp12	10270
sars-cov2nsp12	23077
sars-cov2nsp12	10569
sars-cov2nsp12	8737
sars-cov2nsp12	9898
sars-cov2nsp12	219743
sars-cov2nsp12	51248
sars-cov2nsp12	84726
sars-cov2nsp12	55833
sars-cov2nsp12	24149
sars-cov2nsp12	64784
sars-cov2nsp12	159195
sars-cov2nsp12	29066
sars-cov2nsp12	23185
sars-cov2nsp12	55285
sars-cov2nsp12	6938
sars-cov2nsp12	53938
sars-cov2nsp12	54477
sars-cov2nsp13	9755
sars-cov2nsp13	11113
sars-cov2nsp13	3281
sars-cov2nsp13	5116
sars-cov2nsp13	11116
sars-cov2nsp13	5576
sars-cov2nsp13	5566
sars-cov2nsp13	5577
sars-cov2nsp13	5962
sars-cov2nsp13	1063
sars-cov2nsp13	7088
sars-cov2nsp13	7090
sars-cov2nsp13	166
sars-cov2nsp13	2802
sars-cov2nsp13	2801
sars-cov2nsp13	2804
sars-cov2nsp13	56850
sars-cov2nsp13	9857
sars-cov2nsp13	9659
sars-cov2nsp13	9662
sars-cov2nsp13	23177
sars-cov2nsp13	11064
sars-cov2nsp13	23085
sars-cov2nsp13	9648
sars-cov2nsp13	79745
sars-cov2nsp13	51199
sars-cov2nsp13	201134
sars-cov2nsp13	145282
sars-cov2nsp13	8975
sars-cov2nsp13	79571
sars-cov2nsp13	152789
sars-cov2nsp13	55755
sars-cov2nsp13	10142
sars-cov2nsp13	64689
sars-cov2nsp13	79443
sars-cov2nsp13	79078
sars-cov2nsp13	11190
sars-cov2nsp13	29110
sars-cov2nsp13	51361
sars-cov2nsp13	22981
sars-cov2nsp14	2717
sars-cov2nsp14	3615
sars-cov2nsp14	23408
sars-cov2nsp15	10204
sars-cov2nsp15	382
sars-cov2nsp15	10193
sars-cov2nsp2	11001
sars-cov2nsp2	9470
sars-cov2nsp2	5447
sars-cov2nsp2	5910
sars-cov2nsp2	23325
sars-cov2nsp2	23307
sars-cov2nsp2	26058
sars-cov2nsp4	3416
sars-cov2nsp4	26519
sars-cov2nsp4	440138
sars-cov2nsp4	23225
sars-cov2nsp4	90580
sars-cov2nsp4	55735
sars-cov2nsp4	26515
sars-cov2nsp4	26520
sars-cov2nsp5	3066
sars-cov2nsp5_c145a	2876
sars-cov2nsp5_c145a	55621
sars-cov2nsp6	10632
sars-cov2nsp6	537
sars-cov2nsp6	10280
sars-cov2nsp6	79572
sars-cov2nsp7	8540
sars-cov2nsp7	80777
sars-cov2nsp7	2181
sars-cov2nsp7	1727
sars-cov2nsp7	5898
sars-cov2nsp7	1312
sars-cov2nsp7	5878
sars-cov2nsp7	7879
sars-cov2nsp7	4218
sars-cov2nsp7	5862
sars-cov2nsp7	10890
sars-cov2nsp7	51552
sars-cov2nsp7	387
sars-cov2nsp7	5861
sars-cov2nsp7	2782
sars-cov2nsp7	2787
sars-cov2nsp7	10960
sars-cov2nsp7	7841
sars-cov2nsp7	26092
sars-cov2nsp7	64757
sars-cov2nsp7	169714
sars-cov2nsp7	9653
sars-cov2nsp7	91942
sars-cov2nsp7	51097
sars-cov2nsp7	949
sars-cov2nsp7	57106
sars-cov2nsp7	79877
sars-cov2nsp7	26355
sars-cov2nsp7	131118
sars-cov2nsp7	55829
sars-cov2nsp7	80142
sars-cov2nsp7	22931
sars-cov2nsp8	10199
sars-cov2nsp8	6731
sars-cov2nsp8	11101
sars-cov2nsp8	7468
sars-cov2nsp8	6728
sars-cov2nsp8	6729
sars-cov2nsp8	64432
sars-cov2nsp8	1662
sars-cov2nsp8	51574
sars-cov2nsp8	56257
sars-cov2nsp8	25983
sars-cov2nsp8	11340
sars-cov2nsp8	79731
sars-cov2nsp8	79954
sars-cov2nsp8	79080
sars-cov2nsp8	51091
sars-cov2nsp8	56915
sars-cov2nsp8	51010
sars-cov2nsp8	26574
sars-cov2nsp8	25831
sars-cov2nsp8	51116
sars-cov2nsp8	64969
sars-cov2nsp8	23404
sars-cov2nsp8	23107
sars-cov2nsp9	2963
sars-cov2nsp9	2200
sars-cov2nsp9	2201
sars-cov2nsp9	8021
sars-cov2nsp9	23636
sars-cov2nsp9	10238
sars-cov2nsp9	7458
sars-cov2nsp9	53371
sars-cov2nsp9	57534
sars-cov2nsp9	23111
sars-cov2nsp9	91754
sars-cov2nsp9	84858
sars-cov2nsp9	4927
sars-cov2nsp9	9818
sars-cov2nsp9	27430
sars-cov2nsp9	10516
sars-cov2orf10	5538
sars-cov2orf10	8453
sars-cov2orf10	55700
sars-cov2orf10	79178
sars-cov2orf10	79699
sars-cov2orf10	26521
sars-cov2orf10	9978
sars-cov2orf10	6921
sars-cov2orf10	6923
sars-cov2orf3a	3162
sars-cov2orf3a	286827
sars-cov2orf3a	151188
sars-cov2orf3a	23339
sars-cov2orf3a	23155
sars-cov2orf3a	55823
sars-cov2orf3a	25777
sars-cov2orf3a	29880
sars-cov2orf3b	30968
sars-cov2orf6	4928
sars-cov2orf6	8480
sars-cov2orf6	23787
sars-cov2orf7a	55027
sars-cov2orf7a	23195
sars-cov2orf8	5352
sars-cov2orf8	1861
sars-cov2orf8	8614
sars-cov2orf8	5327
sars-cov2orf8	3688
sars-cov2orf8	284106
sars-cov2orf8	1291
sars-cov2orf8	5817
sars-cov2orf8	1786
sars-cov2orf8	4015
sars-cov2orf8	5046
sars-cov2orf8	83729
sars-cov2orf8	10577
sars-cov2orf8	4240
sars-cov2orf8	10956
sars-cov2orf8	4884
sars-cov2orf8	79070
sars-cov2orf8	143888
sars-cov2orf8	56605
sars-cov2orf8	23646
sars-cov2orf8	80020
sars-cov2orf8	79586
sars-cov2orf8	126789
sars-cov2orf8	23065
sars-cov2orf8	8836
sars-cov2orf8	27248
sars-cov2orf8	23765
sars-cov2orf8	55768
sars-cov2orf8	90161
sars-cov2orf8	6388
sars-cov2orf8	4758
sars-cov2orf8	9518
sars-cov2orf8	80213
sars-cov2orf8	23071
sars-cov2orf8	80267
sars-cov2orf8	64374
sars-cov2orf8	23509
sars-cov2orf8	64093
sars-cov2orf8	79666
sars-cov2orf8	54850
sars-cov2orf8	55757
sars-cov2orf8	54480
sars-cov2orf8	9510
sars-cov2orf8	10525
sars-cov2orf8	51661
sars-cov2orf8	8754
sars-cov2orf8	60681
sars-cov2orf9b	9368
sars-cov2orf9b	27243
sars-cov2orf9b	7812
sars-cov2orf9b	9868
sars-cov2orf9b	4140
sars-cov2orf9b	2011
sars-cov2orf9b	51611
sars-cov2orf9b	79077
sars-cov2orf9b	4139
sars-cov2orf9b	58155
sars-cov2orf9b	9529
sars-cov2orf9c	7993
sars-cov2orf9c	8733
sars-cov2orf9c	7466
sars-cov2orf9c	4363
sars-cov2orf9c	2150
sars-cov2orf9c	22937
sars-cov2orf9c	23333
sars-cov2orf9c	27346
sars-cov2orf9c	55676
sars-cov2orf9c	202018
sars-cov2orf9c	79956
sars-cov2orf9c	79671
sars-cov2orf9c	162427
sars-cov2orf9c	84720
sars-cov2orf9c	55711
sars-cov2orf9c	51295
sars-cov2orf9c	79053
sars-cov2orf9c	55116
sars-cov2orf9c	27069
sars-cov2orf9c	28976
sars-cov2orf9c	54602
sars-cov2orf9c	617
sars-cov2orf9c	51103
sars-cov2orf9c	50999
sars-cov2orf9c	4715
sars-cov2orf9c	94005
