# Supplementary material for: Network medicine framework for identifying drug-repurposing opportunities for COVID-19
Source: Proc Natl Acad Sci U S A. 2021 Apr 27;118(19):e2025581118. doi: 10.1073/pnas.2025581118 (PMC8126852; doi:10.1073/pnas.2025581118)
Supplement: Supplementary File [file pnas.2025581118.sd02.csv]

proteinA_entrezid	proteinB_entrezid	databases
9796	56992	bioplex|HIPPIE
7918	9240	instruct|hiunion|APID|biogrid|HINT-binary|intact
8233	23548	bioplex|HIPPIE
4899	11253	encode
5297	8601	bioplex
6564	8933	bioplex
8668	22976	APID|biogrid
10826	345274	intact|hiunion
4489	7157	inweb
6272	54873	qubic
4041	50943	signalink
6202	9733	bioplex
924	94097	signalink
65005	80775	CoFrac
5704	80755	APID|instruct
1958	54965	encode
6633	9128	bioplex
85289	386675	hiunion
6872	85028	encode
10451	54764	intact|hiunion
3846	386682	APID|biogrid|instruct
3163	91289	bioplex|HIPPIE
2353	23411	innatedb|inweb
5611	7316	inweb
3965	10130	inweb
4609	10084	signalink
9064	50943	signalink
54474	115265	intact
114791	653784	qubic|bioplex|HIPPIE
2147	6696	APID|intact|HIPPIE
6633	23385	CoFrac
1759	23523	inweb
10726	55764	APID|intact
963	57228	intact|hiunion
2932	4853	inweb
2520	2520	pina
55739	386676	biogrid|hiunion
57709	93380	intact|hiunion
5817	84102	intact|hiunion
1186	54682	bioplex
891	9133	HINT-binary|inweb|HIPPIE
2932	11033	instruct|APID|biogrid|mint|intact|pina
22809	100130958	hiunion
1017	3276	innatedb
4728	25915	HIPPIE|HINT-binary|inweb|CoFrac|HINT-complex
5307	337974	intact|hiunion
5295	6850	instruct|innatedb|APID|biogrid|HINT-binary|intact|mint|litbm17|inweb|HINT-complex
6732	7325	innatedb
6595	6595	interactome3d|insider|instruct
3238	9935	inweb
28969	55248	bioplex
10454	11151	instruct|APID|biogrid|intact|pina
344387	653269	bioplex|HIPPIE
84988	91419	intact|hiunion
2114	203286	qubic
6272	23386	HINT-binary
6667	23636	APID|litbm17|biogrid|inweb
28511	406881	innatedb
3433	6773	HINT-binary|innatedb
6790	55352	bioplex
6434	7307	intact|hiunion
10524	653121	instruct|hiunion|APID|biogrid|HIPPIE|HINT-binary|intact|pina
30012	115265	intact
22803	55677	intact
6125	23029	bioplex
8773	375260	biogrid
801	3845	HIPPIE|biogrid
3628	55759	CoFrac
5536	653404	instruct
9129	11198	CoFrac
10291	29093	intact
7536	8241	instruct|APID|biogrid|mint|intact
4233	84517	signalink
1869	3428	inweb
5810	81631	HINT-binary|APID|intact|instruct
3866	84707	instruct|hiunion|APID|biogrid|HINT-binary|intact
10664	255919	encode
5875	10963	instruct
8533	144699	bioplex
151	57007	intact
4637	55607	bioplex
4682	5885	encode
339834	552900	hiunion
7428	83729	bioplex
27069	79811	bioplex
675	5889	inweb
166	1894	qubic
1122	5870	inweb
1175	55589	bioplex
4809	6432	CoFrac
1650	3608	CoFrac
6502	6667	inweb
3181	6613	HIPPIE
26121	159163	HIPPIE|biogrid
135932	144404	intact|hiunion
682	9238	bioplex|HIPPIE
754	5079	encode
1203	203562	hiunion
1847	1994	innatedb
9921	79003	qubic
4726	23530	CoFrac
6667	6874	APID|biogrid|HIPPIE|litbm17|inweb
65220	79843	hiunion
10159	10970	qubic
5476	8000	hiunion
2770	58157	inweb|HIPPIE
10484	10782	encode
10455	84461	HIPPIE|HINT-complex
7182	8021	encode
80854	121504	HIPPIE
10946	22938	inweb
7580	386675	instruct|hiunion|APID|biogrid|HINT-binary|intact
3169	26173	encode
7341	84464	inweb
1111	11177	PhosphoSP
7014	84717	instruct|APID|biogrid|HINT-binary|intact|pina
6839	202051	instruct|APID|biogrid|mint|intact
7276	64794	bioplex
339229	390916	bioplex|HIPPIE
1973	1973	HINT-binary|insider|instruct
11325	51070	CoFrac
9135	220929	intact|hiunion
84277	147872	intact|hiunion
841	51283	inweb
23137	56160	HIPPIE
358	157556	intact
2113	5791	signalink
5739	5739	APID|litbm17|biogrid|HIPPIE
7013	7015	inweb
23404	339324	qubic
8646	353332	intact|hiunion
6789	10980	KinomeNetX
51614	340481	intact|hiunion
1956	6714	PhosphoSP|instruct|innatedb|APID|biogrid|KinomeNetX|HINT-binary|intact|mint|litbm17|inweb|HINT-complex
3024	5580	HINT-binary|inweb|HIPPIE
3662	84058	signalink
120939	149111	intact|hiunion
8335	8607	CoFrac
1017	5111	qubic|HINT-binary|inweb|bioplex|HINT-complex
2623	7525	signalink
1053	3574	instruct|APID|biogrid|intact|pina
353132	388677	instruct|hiunion|APID|biogrid|HINT-binary|intact
1460	85457	APID|biogrid
23013	54039	CoFrac
2623	9712	encode|signalink
5499	55718	bioplex|HIPPIE
7375	27339	inweb
7107	79699	bioplex|HIPPIE
3303	5830	HIPPIE
5111	5501	APID|intact|litbm17
6613	10055	qubic|inweb|HIPPIE
10025	81857	inweb|HIPPIE
54915	100130613	intact|hiunion
5573	6195	KinomeNetX
4088	5515	signalink
5359	353141	instruct|hiunion|APID|biogrid|HINT-binary|intact
4222	57862	hiunion
1946	653166	intact
5355	22839	APID|instruct
205	6352	bioplex
2261	63940	pina|APID|intact|instruct
1490	151230	bioplex
4609	6566	encode
2885	5290	inweb|bioplex|HIPPIE|HINT-complex
1874	3619	encode
2332	25957	intact
1107	7138	instruct|APID|biogrid|mint|intact|pina
119	5590	PhosphoSP|KinomeNetX
4738	8367	HIPPIE
51255	51619	hiunion|APID|biogrid|HINT-binary|intact|pina
11100	113730	intact|hiunion
10492	57654	qubic
1874	80764	encode
7514	10413	HIPPIE|HINT-complex
1836	2353	encode
4000	7726	APID|biogrid
7329	64755	hiunion
5690	5690	interactome3d
64881	79649	bioplex
7073	10127	encode
3732	85027	intact|hiunion
1871	3065	inweb
5080	55768	intact|hiunion
7329	8575	pina|APID|litbm17|biogrid
1295	4856	intact|hiunion
830	11344	HINT-binary
4879	9759	pina|inweb
3024	25975	intact
8766	84418	CoFrac
6688	9770	encode
5708	8725	APID|intact|instruct
5467	8841	pina|inweb|HIPPIE|HINT-complex
5728	7804	qubic
2033	5629	pina|APID|biogrid|inweb
3588	150709	signalink
57175	135295	intact
5042	7316	inweb
932	403313	intact|hiunion
4778	347148	encode
6773	7398	bioplex
1477	7316	inweb
3875	9050	APID|intact|biogrid|hiunion
843	9994	APID|biogrid|intact|inweb|pina
2495	7248	innatedb|APID|intact|inweb|pina
7316	54546	inweb
54544	653240	intact|hiunion
1856	120892	APID|biogrid|intact|litbm17|inweb
2768	2784	inweb
3671	51368	bioplex|HIPPIE
7316	10576	inweb|HINT-complex
5579	7299	PhosphoSP|KinomeNetX
3842	146705	qubic
1849	7322	inweb
1432	203522	instruct|APID|biogrid|HINT-binary|intact
5276	56893	instruct|APID|biogrid|HINT-binary|intact|pina
5423	8969	bioplex|HIPPIE
10488	10978	APID|biogrid|litbm17|inweb|pina
1543	80218	bioplex|HIPPIE
10987	25793	bioplex|HIPPIE
7316	51504	inweb
23601	128869	bioplex|HIPPIE
7536	92283	inweb
1054	7316	inweb
6613	6900	inweb
7629	55633	intact|hiunion
10236	55666	CoFrac
4149	10169	encode
2886	51808	instruct|APID|biogrid|mint|intact|pina
4627	10627	HINT-binary|inweb|HIPPIE
4702	147700	qubic
4878	23203	bioplex
1874	90381	encode
10559	115653	hiunion
3630	219681	signalink
6464	25759	bioplex
7266	80169	bioplex
4627	26064	qubic
1956	7099	innatedb|inweb
23385	113146	bioplex
163059	386677	APID|biogrid|instruct|hiunion
8175	9879	inweb|HIPPIE|HINT-complex
3398	84260	intact|hiunion
841	10392	signalink|inweb
10726	55112	instruct|APID|HIPPIE|intact|litbm17
11162	23304	bioplex|HIPPIE
127002	375791	hiunion
3615	10535	qubic
4100	163126	pina
56935	200232	intact|hiunion
1958	10817	encode
8525	50855	inweb
7307	11168	CoFrac
3554	150709	signalink
5111	10293	interactome3d|instruct|APID|biogrid|HINT-binary|litbm17|inweb|HINT-complex
2041	8893	bioplex
8087	54984	bioplex|HIPPIE
9512	9589	CoFrac
6132	6159	CoFrac
4591	27185	intact
55075	84940	bioplex
6636	84967	bioplex
2885	7454	innatedb|inweb|HINT-complex
7316	79869	inweb
409	29123	qubic
6125	128312	inweb
1029	23163	pina|APID|biogrid|inweb
8533	64149	intact|hiunion
4222	5075	APID|biogrid|intact|mint|litbm17|inweb
5427	54107	HINT-binary|bioplex|inweb|HINT-complex
60	6927	innatedb
84330	287015	hiunion
53	3358	bioplex
8363	10013	HIPPIE
10142	727837	instruct|hiunion|APID|HIPPIE|HINT-binary|intact
5145	6774	encode
3326	9641	instruct|APID|HIPPIE|HINT-binary|intact|litbm17|inweb|pina
64837	219988	CoFrac
526	2058	CoFrac
6663	6663	APID|intact|litbm17
55030	85289	intact|hiunion
3727	6122	encode
2896	84294	intact|hiunion
5364	5879	interactome3d|inweb|instruct
890	5886	inweb
90957	386675	instruct|hiunion|APID|biogrid|HINT-binary|intact
2623	27156	encode
323	84144	bioplex|HIPPIE
85450	170572	bioplex|HIPPIE
3837	55720	bioplex
6628	11339	hiunion
374395	100534611	hiunion
9730	84464	HINT-binary|inweb|HIPPIE
29095	83862	intact|hiunion
22894	132141	bioplex
6688	27250	encode
55837	56893	instruct|APID|biogrid|HINT-binary|intact|pina
5976	7316	inweb
9618	105376752	hiunion
5347	23299	bioplex|HIPPIE|HINT-complex
81851	196472	intact|hiunion
8662	80714	hiunion
3241	25823	intact|hiunion
1874	11130	encode
5516	85440	instruct|APID|biogrid|mint|intact|pina
904	5305	bioplex
10009	10524	inweb
54206	645432	APID|biogrid
2353	11022	encode
9632	22872	qubic
8544	10657	intact
8464	117143	inweb|HIPPIE|HINT-complex
339366	386682	APID|biogrid|instruct
3909	404552	bioplex
57511	83548	HINT-binary|inweb|bioplex|CoFrac|HINT-complex
2040	3775	intact|hiunion
3172	8841	signalink
10277	10534	CoFrac
4543	9898	APID|intact|biogrid
3958	8540	CoFrac
158427	201163	mint|APID|intact
51100	56904	instruct|hiunion|APID|biogrid|HIPPIE|HINT-binary|intact|litbm17|inweb|HINT-complex
1994	4087	innatedb
4929	6925	encode
5087	55536	intact|hiunion
375791	107987373	hiunion
2036	7529	pina|APID
2746	2746	interactome3d
1207	7316	inweb
6093	79637	signalink
5781	9874	APID|intact|biogrid|hiunion
6279	84966	instruct|APID|biogrid|HINT-binary|intact|pina
8315	84911	APID|intact|biogrid
8737	22933	inweb
56652	57669	qubic
1857	79856	instruct|hiunion|APID|biogrid|HINT-binary|intact|pina
8239	9632	CoFrac
6608	123606	mint|intact
6713	80346	intact|hiunion
5305	6046	bioplex
1457	84502	bioplex
1783	51143	HINT-binary|HIPPIE|qubic|CoFrac
2934	10634	bioplex|HIPPIE
4659	51564	inweb
3181	29780	intact
23361	440295	intact|hiunion
29767	56005	intact
3042	4246	bioplex
8453	9616	instruct|APID|biogrid|HIPPIE|HINT-binary|litbm17|inweb
5079	57535	encode
10576	164395	bioplex
5121	10664	encode
1856	83737	inweb|HIPPIE|HINT-complex
166	55668	intact|hiunion
2634	6774	encode
7532	84952	instruct|APID|biogrid|HINT-binary|intact
580	10487	APID|litbm17|biogrid
10664	100462977	encode
1859	63978	signalink
10241	23405	inweb
8454	9314	inweb
51118	64376	bioplex
830	23164	qubic
3846	51701	instruct|hiunion|APID|biogrid|HINT-binary|intact
4543	5195	APID|intact|biogrid
10594	84811	interactome3d
10202	10915	intact
5020	60491	bioplex
2101	2875	encode
5651	5651	insider|instruct
5991	7205	instruct|hiunion|APID|biogrid|HINT-binary|intact
51512	80179	qubic
2975	55147	pina|APID|biogrid|instruct
3725	7251	APID|biogrid|litbm17|inweb|pina
6187	6210	HINT-binary|interactome3d|CoFrac
25959	286133	hiunion
7013	203569	instruct|APID|biogrid|HINT-binary|intact|pina
8338	8360	HIPPIE
79364	116225	intact|hiunion
7316	79720	inweb
7111	54822	PhosphoSP|KinomeNetX
1019	55746	qubic|KinomeNetX
4580	80333	bioplex|HIPPIE
9111	79648	APID|biogrid
3554	3557	interactome3d|instruct|innatedb|APID|biogrid|HIPPIE|HINT-binary|intact|insider|inweb
661	3225	pina|APID|biogrid|instruct
994	8556	inweb
695	25879	signalink
8330	8353	HIPPIE
3725	7290	encode|signalink
2175	10135	pina|APID|biogrid
84707	386681	instruct|hiunion|APID|biogrid|HINT-binary|intact
590	4016	bioplex
27301	201626	CoFrac
2113	8356	encode
64763	116115	qubic
3930	9775	CoFrac
9040	9820	inweb
55677	90378	qubic
56898	112942	bioplex
57567	386676	hiunion
6138	23521	qubic
1051	129831	encode
1745	4089	inweb|HIPPIE
3178	7534	HIPPIE|HINT-complex
83755	353143	intact|hiunion
3134	55540	bioplex
1952	440533	bioplex
4665	51759	bioplex
408	5451	hiunion
4188	9212	KinomeNetX
79142	84312	bioplex
26240	79814	CoFrac
1017	29883	inweb|HIPPIE
6647	10514	APID|intact
7454	10054	inweb
367	5813	signalink
2060	2885	instruct|APID|signalink|biogrid|HIPPIE|HINT-binary|intact|litbm17|inweb|pina
84941	92483	instruct|APID|biogrid|HINT-binary|intact|litbm17
26239	386681	intact|hiunion
7965	10471	intact|hiunion
5654	9425	pina|APID
26993	83741	intact|hiunion
3221	5451	inweb
25942	26959	instruct|APID|biogrid|HIPPIE|litbm17|inweb|pina|HINT-complex
79001	79001	APID|litbm17|biogrid
10775	163590	bioplex
4843	5321	innatedb
5586	644591	bioplex
2099	7296	instruct|APID|HIPPIE|litbm17|inweb|HINT-complex
29128	55062	bioplex|HIPPIE
4223	79839	hiunion
2059	29911	instruct|hiunion|APID|biogrid|HINT-binary|intact|pina
2580	8615	instruct|hiunion|qubic|APID|biogrid|HINT-binary|intact|pina
84445	91746	APID|intact|biogrid|instruct
3605	10758	inweb
284355	388324	intact|hiunion
6134	6202	HINT-binary|inweb|HIPPIE
10929	23512	innatedb
5161	9546	bioplex
353131	653240	intact|hiunion
58	6714	HIPPIE|HINT-complex
640	5829	hiunion
81851	730755	hiunion
1385	8357	HIPPIE
238	79637	signalink
593	10611	qubic
4609	11222	encode
708	708	interactome3d|instruct|qubic|HIPPIE|HINT-binary|insider
9110	127396	bioplex
2038	2672	innatedb
4899	10179	encode
3950	26156	intact
545	23584	bioplex|HIPPIE
9498	57231	bioplex
267	51669	inweb
7415	10238	signalink
6668	54522	encode
4088	55138	intact|hiunion
4170	7157	HIPPIE
83606	84105	hiunion
780	9112	KinomeNetX
65065	84501	qubic
23555	163183	instruct|hiunion|APID|biogrid|HINT-binary|intact
2244	10291	bioplex
898	7343	inweb
9782	22976	inweb
7270	10535	qubic
810	4646	qubic
2975	146540	bioplex
3866	115106	instruct|hiunion|APID|biogrid|HINT-binary|intact
583	27241	instruct|HIPPIE|HINT-binary|intact|inweb
5612	158405	intact|hiunion
6327	6335	instruct
5092	53353	pina|APID|intact
5829	8502	signalink
5933	9819	APID|biogrid
7009	27240	intact|hiunion
7412	27243	APID|intact
5594	55290	encode|signalink
83878	338785	instruct|hiunion|APID|biogrid|HINT-binary|intact
2122	10856	innatedb
7316	131566	inweb
6720	161424	encode
7529	84254	inweb
1327	7416	instruct|APID|HIPPIE|HINT-binary|intact|HINT-complex
891	1027	qubic|inweb|HIPPIE
55143	140690	encode
638	1534	intact|hiunion
1874	8678	innatedb
4436	4609	HIPPIE|biogrid|HINT-complex|inweb
2275	5594	innatedb
8726	79869	innatedb
4899	106627982	encode
7189	148022	instruct|innatedb|APID|signalink|biogrid|HIPPIE|HINT-binary|litbm17|inweb|HINT-complex
5911	7316	inweb
5879	23526	inweb
367	5501	signalink
9260	81873	qubic
63978	140885	signalink
10950	158787	bioplex
4236	11043	instruct|hiunion|APID|biogrid|HINT-binary|intact
8702	55768	bioplex|HIPPIE
7316	55256	inweb
6652	9260	qubic
7314	8887	interactome3d|intact|hiunion
1267	23410	bioplex|HIPPIE
973	51257	intact|hiunion
2264	29893	instruct|APID|biogrid|HINT-binary|intact|mint
122183	146325	hiunion
1876	8318	encode
11170	202243	hiunion
3298	5546	qubic
4666	55791	APID|biogrid|instruct
1869	7159	inweb
2740	7009	APID|biogrid
6899	23512	encode
6935	727758	encode
8611	136263	intact|hiunion
9815	11151	instruct|APID|biogrid|intact|pina
1312	7316	inweb
3184	9569	qubic
2624	8925	encode|signalink
1131	22870	bioplex
2103	8976	qubic
1269	91869	intact|hiunion
6009	285613	bioplex
7175	51530	bioplex
6657	9611	HIPPIE|HINT-complex
3838	51366	pina|APID|HIPPIE
161742	388969	intact|hiunion
3958	153129	bioplex|HIPPIE
10424	84620	intact|hiunion
9775	55110	inweb
25894	113878	intact|hiunion
6430	10236	CoFrac
2959	5594	encode|signalink
120379	161742	intact|hiunion
55110	100128927	intact|hiunion
6925	58486	encode
50863	257194	APID|intact|litbm17
9801	28977	bioplex
373	7336	innatedb
51319	60682	qubic
5087	134553	bioplex
6717	7316	inweb|HINT-complex
2162	2243	pina|APID|biogrid|inweb
3561	54206	APID|biogrid
26240	220388	intact|hiunion
3009	8028	intact
23379	79664	inweb
6642	29886	pina|inweb
2624	9587	encode
57096	163050	instruct|hiunion|APID|biogrid|HINT-binary|intact
8887	23132	APID|biogrid|instruct|hiunion
54534	57674	qubic
5747	117157	instruct|APID|biogrid|HINT-binary|intact
4043	53353	bioplex|HIPPIE
5018	121457	CoFrac
149461	493869	hiunion
695	83889	signalink
79065	448834	hiunion
857	6683	qubic
5159	6503	inweb|HIPPIE|HINT-complex
801	6262	HIPPIE
10482	60468	intact|hiunion
6597	54487	encode
2928	91464	intact|hiunion
2193	7528	encode
8342	9774	encode
37	58516	bioplex
1269	5349	hiunion
3091	8453	innatedb|HIPPIE|HINT-binary|inweb|HINT-complex
10043	80179	qubic
3656	85463	innatedb
7376	7917	pina|APID|biogrid|instruct
27031	340385	bioplex
6732	10480	innatedb
8648	150709	signalink
4904	93973	signalink
2271	3015	HINT-binary|HIPPIE|HINT-complex
2735	55273	signalink
3609	6228	CoFrac
2355	84962	encode
29950	57542	instruct|hiunion|APID|biogrid|HIPPIE|HINT-binary|intact|pina
2908	8338	encode
2033	23603	signalink
3300	50626	bioplex|HIPPIE
9659	9873	APID|biogrid|instruct|hiunion
4673	6731	qubic
22852	81565	bioplex
2804	23392	pina|APID|biogrid
602	6169	encode
8892	8892	interactome3d
2017	2260	KinomeNetX
79041	126006	bioplex|HIPPIE
1454	53339	bioplex
3313	10542	APID|intact|instruct
3183	7412	APID|intact|litbm17|HIPPIE
57665	57795	bioplex
65057	203569	instruct|APID|biogrid|HINT-binary|intact|pina
9911	11151	bioplex
6189	10399	HINT-binary
1962	90933	instruct|hiunion|APID|biogrid|HINT-binary|intact
2566	253558	bioplex
2597	5272	instruct|APID|biogrid|HIPPIE|HINT-binary|intact
3215	5089	intact|hiunion
5705	85363	pina|inweb
10987	26471	inweb
983	8370	inweb
7528	553115	encode
4988	23214	bioplex
4528	7284	bioplex
10204	29082	intact|hiunion
1736	56342	bioplex
6792	6792	PhosphoSP|HIPPIE
599	57414	hiunion
29115	84292	instruct|APID|biogrid|mint|intact
9126	9126	qubic
5329	200895	bioplex|HIPPIE
27076	57552	bioplex|HIPPIE
9094	11068	instruct|APID|biogrid|HINT-binary|intact
6925	7701	encode
983	8891	qubic
4175	8351	HIPPIE
6432	10291	CoFrac
6885	23118	instruct|innatedb|APID|signalink|biogrid|HINT-binary|litbm17|inweb|HINT-complex
8928	337974	intact|hiunion
6840	65260	CoFrac
1778	8985	CoFrac
4815	93380	intact|hiunion
6318	55633	bioplex
3958	51077	bioplex
81	399687	qubic
10957	23644	qubic
10171	64282	qubic
5165	22948	qubic
4751	64682	qubic|inweb
672	1500	signalink
389	1499	signalink
10460	220082	bioplex
54541	55183	APID|intact|instruct
4833	59286	intact|hiunion
54776	80351	pina|APID|intact|inweb
5354	120939	intact|hiunion
1958	9917	encode
51655	386676	hiunion
9625	152926	mint|APID|intact|biogrid
79698	341208	bioplex
221656	284467	bioplex
2735	124590	signalink
5204	26206	hiunion
5578	10811	PhosphoSP|inweb|KinomeNetX
7332	7417	CoFrac
142	1050	inweb
8553	10445	intact|hiunion
3831	66008	bioplex|HIPPIE
11007	79571	instruct|hiunion|APID|biogrid|HIPPIE|HINT-binary|intact
2932	29959	instruct|APID|biogrid|mint|intact|pina
3836	5925	signalink
4793	10103	instruct|APID|biogrid|HINT-binary|intact|pina
846	5582	inweb
5089	7324	pina|APID|instruct
4899	55260	encode
11107	199990	hiunion
5925	8503	inweb|HIPPIE
6446	9112	KinomeNetX
648	8971	innatedb|HIPPIE|HINT-complex
5901	6651	CoFrac
1159	1159	HIPPIE
9495	51633	qubic
5594	85358	APID|intact|biogrid|instruct
23126	57862	hiunion
3017	4205	encode
353139	730755	hiunion
1879	10552	signalink
23673	29110	bioplex|HIPPIE
3066	8216	encode
286075	353274	bioplex|HIPPIE
293	3671	bioplex|HIPPIE
6208	6231	HINT-binary|interactome3d|HIPPIE|CoFrac
6772	100506241	encode
229	200958	instruct|APID|biogrid|HINT-binary|intact|pina
2177	4171	HIPPIE|HINT-complex
1032	55145	intact|hiunion
1786	7874	interactome3d|instruct|qubic|APID|biogrid|HIPPIE|HINT-binary|insider|litbm17|inweb|HINT-complex
6886	23645	encode
8736	440050	intact|hiunion
580	8358	HIPPIE
6688	9371	encode
7323	23087	instruct|APID|biogrid|HINT-binary|intact|pina
10127	56942	encode
8661	8666	instruct|qubic|APID|biogrid|HINT-binary|litbm17|inweb|bioplex|CoFrac|HINT-complex
84140	90933	intact|hiunion
8826	8826	interactome3d|instruct|qubic|innatedb|insider
25	1956	PhosphoSP|instruct|APID|signalink|biogrid|HIPPIE|KinomeNetX|HINT-binary|intact|mint|litbm17|inweb|pina
51741	284325	hiunion
126410	148534	intact|hiunion
7316	118429	inweb
7534	55167	pina|APID|biogrid|instruct
7289	9453	bioplex
9320	55011	inweb
857	3654	innatedb
57168	147719	bioplex
55737	81706	CoFrac
4919	9647	mint|APID|intact|biogrid
2534	6655	instruct|APID|intact|inweb|pina
351	59343	innatedb|HIPPIE|HINT-complex
55964	57161	intact|hiunion
29074	54148	inweb|bioplex|HIPPIE
3838	5324	APID|biogrid|litbm17|inweb|pina
11170	55328	APID|biogrid
5702	5711	HINT-binary|inweb|bioplex|HIPPIE
5693	5714	HINT-binary|CoFrac
1962	405754	hiunion
7188	391257	intact
6241	23197	bioplex|HIPPIE|HINT-complex
23595	26092	qubic
7251	63976	hiunion
2648	10891	inweb
80227	134510	HIPPIE|HINT-complex
2997	79818	intact|hiunion
89872	390212	intact|hiunion
51545	79754	hiunion
3575	7534	innatedb
26038	53615	inweb|HIPPIE|HINT-complex
10787	55845	inweb|HIPPIE
10749	22850	qubic
10664	161829	encode
8416	55160	HINT-binary|APID|intact|instruct
813	11055	instruct|APID|biogrid|HINT-binary|intact|pina
11186	60485	APID|HIPPIE|HINT-complex|inweb
3659	4904	innatedb|inweb
3660	5530	innatedb
131616	146664	hiunion
9218	112464	qubic
9656	25988	pina|APID|biogrid
5725	6626	instruct|hiunion|APID|biogrid|HIPPIE|HINT-binary|intact|mint|litbm17|inweb
5090	51142	encode
5791	5885	encode
23184	254394	hiunion
346	29979	intact|hiunion
2706	390212	intact|hiunion
5195	6351	bioplex
5523	9859	bioplex
8467	25920	pina|APID|intact
4673	27185	intact
4609	4780	encode|inweb|HIPPIE|HINT-complex
3281	81851	intact|hiunion
8048	8550	KinomeNetX
4801	79641	encode
10097	10733	PhosphoSP
9079	55017	intact|hiunion
5566	5663	signalink
6597	7171	encode
226	2335	instruct|APID|intact|litbm17|pina
11059	23111	instruct|APID|biogrid|HIPPIE|litbm17|inweb|bioplex|HINT-complex
6597	129025	encode
983	4613	inweb
8027	57552	bioplex
1869	51444	encode
7316	51676	HINT-binary|inweb|HINT-complex
10426	653784	qubic
2774	27159	bioplex|HIPPIE
1671	29978	intact|hiunion
25852	51073	bioplex|HIPPIE
9317	56654	bioplex|HIPPIE
6139	6210	HINT-binary|HIPPIE|CoFrac
5594	5594	interactome3d|PhosphoSP|instruct|HINT-binary|insider
3172	51292	encode
8908	58505	bioplex
5886	54754	hiunion
5987	254187	instruct|hiunion|APID|biogrid|HINT-binary|intact
6128	6175	HINT-binary|HIPPIE|CoFrac
7132	53373	bioplex
2067	85015	instruct|APID|biogrid|HIPPIE|HINT-binary|litbm17|inweb
2305	286826	inweb
2114	6774	encode
2033	10654	encode
2516	10891	interactome3d|insider|instruct
10179	11258	qubic
3895	23521	qubic
23170	51633	qubic
8454	26270	innatedb|HIPPIE|HINT-binary|inweb|bioplex|HINT-complex
4824	5002	intact|hiunion
8533	10980	interactome3d|innatedb|HINT-binary|inweb|bioplex|CoFrac|HINT-complex
8968	8968	HINT-binary|instruct|interactome3d|HINT-complex
54947	345275	hiunion
3068	6722	encode
8630	83940	bioplex|HIPPIE
5879	57531	HINT-binary|inweb|HIPPIE|HINT-complex
5901	9636	innatedb
2885	6850	inweb|HIPPIE|HINT-complex
2185	2597	KinomeNetX
23412	29099	bioplex|HIPPIE|HINT-complex
7316	9638	inweb
64129	101060226	hiunion
9131	155185	bioplex
2235	23277	bioplex
7088	10736	APID|bioplex|inweb
6310	6988	instruct|APID|biogrid|HINT-binary|intact|pina
3164	9557	APID|intact|biogrid|instruct
23035	64854	bioplex|HIPPIE|HINT-complex
83902	353144	intact|hiunion
7316	23471	inweb
1154	2033	signalink
1051	11209	encode
7913	8449	intact
9798	29882	inweb
56104	285315	bioplex
4800	4904	encode
975	9601	inweb
7529	200186	instruct|HIPPIE|HINT-binary|inweb|HINT-complex
5698	8648	mint|APID|intact|litbm17
8976	10298	PhosphoSP
905	5577	encode
2074	8661	qubic
491	6640	innatedb
4904	8772	signalink
7111	55200	bioplex
1454	1460	APID|biogrid
1558	79890	instruct|APID|biogrid|HINT-binary|intact
48	26112	APID|intact|instruct
331	9113	inweb
5573	11131	instruct|APID|biogrid|HINT-binary|intact|pina
8974	10574	bioplex
2801	54540	instruct|hiunion|APID|biogrid|HINT-binary
5664	7316	inweb
6157	10399	CoFrac
8655	23376	qubic
4606	202333	APID|intact|instruct
5916	6182	instruct|APID|biogrid|HINT-binary|intact
1525	9611	pina|APID|biogrid|inweb
4800	26271	encode
4286	5594	PhosphoSP|KinomeNetX
7037	128866	qubic
10540	65108	APID|inweb|biogrid|HIPPIE
9463	221424	intact|hiunion
353142	440021	intact|hiunion
9443	9862	inweb|bioplex|HIPPIE
7046	57154	inweb|HIPPIE|HINT-complex
2113	27347	signalink
4629	9126	intact
2908	255403	encode
6657	22875	bioplex|HIPPIE
648	5604	biogrid
1937	6596	pina|APID|instruct
6133	8470	pina|APID|biogrid|instruct
5795	8314	instruct|APID|biogrid|HINT-binary|intact|mint
3299	54915	hiunion
7528	286451	encode
5739	9213	bioplex
5660	7307	CoFrac
1967	284369	bioplex
162427	222642	intact|hiunion
622	3598	bioplex
26751	54206	APID|biogrid
1616	2495	instruct|APID|biogrid|HIPPIE|HINT-binary|intact|litbm17|inweb
2264	157638	instruct|APID|biogrid|HINT-binary|intact|mint
3052	79066	bioplex|HIPPIE
9821	27185	intact
6774	92565	encode
8831	10133	pina|APID|intact
946	6925	instruct|hiunion|APID|biogrid|HINT-binary|intact
1432	5608	interactome3d|PhosphoSP|instruct|innatedb|signalink|HIPPIE|biogrid|KinomeNetX|HINT-binary|insider|inweb|HINT-complex
7549	92856	bioplex
51564	63035	inweb
9859	81610	qubic
10009	51755	encode
3549	3728	signalink
2959	554226	encode
64518	83896	intact|hiunion
64769	255626	bioplex|HIPPIE
6629	9240	instruct|hiunion|APID|biogrid|HIPPIE|HINT-binary|intact
2534	11183	APID|intact|instruct
908	22884	bioplex|HIPPIE
580	2286	APID|biogrid
5914	8795	inweb
1022	55796	KinomeNetX
7316	89941	bioplex|inweb
4654	22933	inweb
5663	55156	signalink
10438	55596	bioplex
2113	22898	signalink
506	222484	APID|biogrid|instruct|hiunion
1108	3066	HIPPIE|HINT-binary|inweb|CoFrac|HINT-complex
192666	286887	intact|hiunion
7529	7942	bioplex
54033	100534012	hiunion
1109	8644	bioplex|inweb
4627	64283	intact
2495	2859	mint|intact
7422	7423	instruct|APID|HIPPIE|intact|litbm17|bioplex|HINT-complex
3932	9047	PhosphoSP|KinomeNetX|HINT-binary|inweb|HINT-complex
10126	57159	instruct|hiunion|APID|biogrid|HINT-binary|intact
1876	6015	pina|inweb|HINT-complex
51213	386678	HINT-binary|APID|intact|instruct
23677	163590	bioplex
3476	8027	CoFrac
26268	54438	bioplex|HIPPIE
8036	22808	inweb|HIPPIE|HINT-complex
2232	4817	bioplex
1727	10406	intact|hiunion
602	2959	inweb
8890	23632	bioplex|HIPPIE
5460	23528	inweb
6168	10514	HIPPIE|bioplex|CoFrac
57187	114049	CoFrac
5601	23633	signalink
8702	56650	bioplex|HIPPIE
1022	11140	inweb|HIPPIE|HINT-complex
952	3932	inweb|HIPPIE
7532	51339	inweb
1857	59349	instruct|hiunion|APID|biogrid|HINT-binary|intact|inweb|pina
1080	1080	interactome3d|instruct|HINT-binary|insider|HINT-complex
6233	7706	inweb|HIPPIE|HINT-complex
4582	133022	hiunion
51027	51218	HINT-binary|HIPPIE|HINT-complex
5252	5252	instruct
3188	8985	qubic
7314	10247	bioplex
2033	8837	innatedb
1499	9051	signalink
26064	399687	qubic
7975	55660	encode
5879	84231	bioplex
351	80820	innatedb
5970	10514	inweb
6426	8550	KinomeNetX
1488	93986	instruct|hiunion|APID|biogrid|HINT-binary|intact
23594	222229	bioplex|HIPPIE
114571	347734	bioplex
6138	51776	qubic
4170	5300	innatedb|inweb
7566	158399	bioplex
7572	11161	instruct|APID|biogrid|HINT-binary|intact|pina
51421	83746	intact|hiunion
6635	26121	bioplex
817	3297	KinomeNetX
9978	54101	HIPPIE|HINT-complex
2332	6138	qubic
80233	100885850	hiunion
3178	4691	inweb
5127	5573	PhosphoSP
983	6883	qubic
5092	22982	pina|APID|biogrid|instruct
4654	9611	inweb
580	9135	intact|hiunion
6310	8557	instruct|APID|biogrid|HIPPIE|HINT-binary|intact|litbm17|pina
5140	55156	signalink
135228	375519	bioplex
4628	5590	PhosphoSP|KinomeNetX
302	6187	biogrid
1111	7532	inweb|HIPPIE
4751	10848	KinomeNetX
5741	7917	instruct|APID|biogrid|HINT-binary|intact|pina
338	64805	bioplex|HIPPIE
6667	126074	encode
2099	50943	signalink
1355	5928	APID|intact
1831	8848	bioplex|HIPPIE
4201	5885	CoFrac
7681	51061	intact|hiunion
6925	83938	encode
6772	7161	innatedb
10175	51614	intact|hiunion
3069	7520	inweb
2113	6672	instruct|APID|HIPPIE|HINT-binary|intact|inweb|pina|HINT-complex
7316	9837	inweb
23085	54438	bioplex|HIPPIE
3727	144501	encode
2247	3728	signalink
3185	163154	hiunion
80196	80311	bioplex
1021	5315	PhosphoSP
1586	1586	HINT-binary|instruct
6606	7917	HIPPIE|biogrid
1385	6348	innatedb
57666	84333	HIPPIE|HINT-complex
1050	7343	inweb
9324	79680	encode
6449	51060	instruct|hiunion|APID|biogrid|HINT-binary|intact
2122	5928	interactome3d|instruct|innatedb|HINT-binary|intact|mint|HINT-complex
5910	5979	signalink
2972	23753	encode
80007	121441	qubic|bioplex|HIPPIE
4707	56928	bioplex
79759	126375	hiunion
1762	7415	signalink
10253	23624	signalink|HIPPIE
1499	7295	signalink
10640	84062	bioplex|HIPPIE
10980	317719	bioplex
1355	23193	APID|intact
7368	10345	bioplex
9837	54962	bioplex|HIPPIE
3799	6616	APID|litbm17|biogrid|inweb
10569	54904	instruct|APID|biogrid|HINT-binary|intact|mint|litbm17
3801	55165	instruct|hiunion|APID|biogrid|HINT-binary|intact
2064	6714	PhosphoSP|HIPPIE|HINT-binary|inweb|HINT-complex
7321	7726	instruct|APID|biogrid|HINT-binary|intact|pina
10884	54148	inweb|bioplex|HIPPIE
1958	7342	innatedb
4904	26986	inweb
10169	55603	hiunion
1487	55120	APID|biogrid
6135	6231	HINT-binary|HIPPIE|CoFrac
10249	101060226	hiunion
10458	57142	APID|intact|biogrid
8899	9343	HIPPIE|CoFrac
10808	63982	qubic
360	342900	intact|hiunion
9855	55421	bioplex
64754	440093	instruct|APID|biogrid|mint|intact|pina
3960	54971	hiunion
991	26271	instruct|HIPPIE|HINT-binary|inweb|HINT-complex
1742	2891	inweb
10009	140838	encode
23180	284427	bioplex|HIPPIE
1639	79139	qubic
5079	113251	intact|hiunion
3598	29880	bioplex
545	26574	inweb
8831	11043	intact|hiunion
1289	2335	intact
51073	64983	inweb|bioplex|HIPPIE
7185	64396	instruct|APID|biogrid|HINT-binary|intact
6696	23413	intact|hiunion
7812	51428	qubic
944	1947	bioplex
3208	114898	intact|hiunion
801	805	HIPPIE
7032	7032	HIPPIE
81851	353131	intact|hiunion
6141	51650	bioplex
1058	1874	encode
10252	10253	instruct|hiunion|APID|biogrid|HIPPIE|HINT-binary|intact|inweb
8841	22900	bioplex|HIPPIE
5034	345557	intact|hiunion
8727	51176	innatedb
351	65265	HIPPIE|HINT-complex
498	9793	qubic
3838	10540	instruct|APID|biogrid|intact|pina
6709	9666	intact
6187	25983	bioplex|HIPPIE
2896	26112	bioplex
78988	124995	interactome3d|bioplex
3178	84844	CoFrac
1643	54532	APID|biogrid|litbm17|inweb|pina
4771	94015	biogrid
51133	55262	bioplex
292	6124	CoFrac
10865	100288695	hiunion
3516	30009	innatedb
1654	3106	interactome3d|instruct
3172	4609	inweb
1051	22803	encode
3358	78987	mint|intact
1107	4097	instruct|APID|biogrid|HINT-binary|intact|pina
5817	201633	interactome3d|instruct|APID|HIPPIE|HINT-binary|intact|insider|litbm17|pina|HINT-complex
3881	57647	APID|biogrid|instruct
5595	9181	PhosphoSP|KinomeNetX
10342	54344	qubic
11335	85456	CoFrac
498	120892	inweb
2553	6629	instruct|hiunion|APID|biogrid|HINT-binary|intact
7597	138199	bioplex|HIPPIE
6688	64135	encode
29966	84233	qubic
1810	10474	inweb|bioplex|HIPPIE|HINT-complex
4142	6687	bioplex
3736	144110	intact|hiunion
7376	7874	CoFrac
10403	171484	hiunion
2033	6773	innatedb|inweb|HIPPIE|HINT-complex
84445	84528	instruct|hiunion|APID|biogrid|HIPPIE|HINT-binary|intact
801	4760	HIPPIE
2113	84940	signalink
85291	130560	APID|biogrid|instruct|hiunion
83899	440050	intact|hiunion
4607	6840	APID|intact|inweb
9861	29979	instruct|hiunion|APID|biogrid|HINT-binary|intact
5339	170960	intact
9172	27063	APID|intact|instruct
467	150223	encode
5902	10059	APID|intact
56342	60488	bioplex
6137	80321	instruct|hiunion|APID|biogrid|HINT-binary|intact
51075	57228	intact|hiunion
26121	123722	intact|hiunion
2923	9373	inweb
4882	54862	KinomeNetX
6143	6188	HINT-binary|CoFrac
7528	23381	encode
1452	3148	HIPPIE
7841	23515	qubic
9219	23414	inweb
1639	1780	instruct|APID|biogrid|HIPPIE|intact|mint|litbm17|inweb|pina
4087	5714	instruct|APID|biogrid|mint|intact|pina
1994	23358	qubic
2027	6188	pina
10799	83608	bioplex
4110	25828	instruct|hiunion|APID|biogrid|HINT-binary
5357	5631	bioplex|HIPPIE
55588	80306	HINT-binary|inweb|HIPPIE|HINT-complex
115265	126382	intact|hiunion
51439	80762	bioplex
27347	65125	PhosphoSP|KinomeNetX
5599	55576	inweb
8548	286827	intact|hiunion
4163	55272	intact|hiunion
4878	55471	bioplex
10664	55924	encode
83878	91661	instruct|hiunion|APID|biogrid|HINT-binary|intact
6193	85437	bioplex
23218	85440	APID|intact
5153	25913	instruct|APID|biogrid|HINT-binary|intact|pina
8036	23112	qubic
5578	5879	HIPPIE
392	2551	encode
1869	6744	encode
1287	7809	hiunion
7316	9252	inweb
30011	150709	signalink
2002	3065	inweb
6498	51588	instruct|APID|biogrid|mint|intact|pina
4149	26574	encode
10342	25836	qubic
5660	157285	instruct|APID|biogrid|HIPPIE|HINT-binary|intact|pina
5435	257177	innatedb
55722	146542	biogrid|hiunion
1019	94097	signalink
9277	10574	bioplex
7319	23352	instruct|APID|HIPPIE|intact|litbm17|inweb|pina
6191	6203	HINT-binary|interactome3d|inweb|HIPPIE
3304	7157	instruct|APID|HIPPIE|inweb|HINT-complex
1284	5351	bioplex
10544	375519	bioplex
84708	150084	APID|biogrid|inweb
6142	25871	bioplex
10728	23770	HINT-binary
170392	337880	intact|hiunion
2125	23603	intact
85364	140564	bioplex
5575	29115	intact|hiunion
2099	3181	HIPPIE
2101	7136	instruct|hiunion|APID|biogrid|pina
2556	23505	bioplex
9775	55237	intact|hiunion
1896	5350	instruct|hiunion|APID|biogrid|HIPPIE|HINT-binary|intact
79913	283899	qubic|HIPPIE|HINT-binary|inweb|HINT-complex
973	221938	hiunion
10975	80142	CoFrac
6130	6872	encode
55600	55600	interactome3d|instruct|HIPPIE|HINT-binary|intact|insider
770	6901	bioplex|HIPPIE
64221	84708	instruct|hiunion|APID|biogrid|HINT-binary
9382	84342	HINT-binary|HIPPIE|CoFrac|instruct
7329	9611	inweb
830	23325	bioplex|HIPPIE
57172	57172	insider|instruct
5607	8463	biogrid
7741	386672	instruct|hiunion|APID|biogrid|HINT-binary|intact
1642	29115	CoFrac
4345	131450	instruct|APID|intact|litbm17|inweb|HINT-complex
60	25941	bioplex
11284	58529	instruct|hiunion|APID|biogrid|HINT-binary|intact|pina
808	8826	HINT-binary|HIPPIE|HINT-complex
10956	133418	bioplex
638	84065	intact|hiunion
10180	10535	qubic
3135	112268354	innatedb
54780	81557	pina
6640	10712	innatedb
6272	81846	qubic
94107	345275	hiunion
4670	10537	HIPPIE
5906	51474	qubic
7189	9253	APID|biogrid|HIPPIE|intact|litbm17|inweb|pina|HINT-complex
4869	10971	HIPPIE|HINT-complex
6950	10971	innatedb
7536	84612	qubic
7745	9045	bioplex|HIPPIE
7428	22948	inweb|HIPPIE|HINT-complex
5863	386681	intact|hiunion
55814	60509	encode
6696	64418	pina|APID|biogrid
338	5696	pina
2113	8928	signalink
1997	6223	encode
2767	55362	qubic
10769	129685	bioplex|HIPPIE
444	444	instruct
2564	3145	bioplex|HIPPIE
1072	54922	intact
5595	55156	signalink
8678	10664	encode
6585	337959	intact|hiunion
1948	2048	bioplex|inweb|HINT-complex
4609	8467	HIPPIE|HINT-complex
1857	146310	intact|hiunion
51184	81488	bioplex|HIPPIE
2306	5450	intact|hiunion
4591	10664	encode
6386	83895	intact|hiunion
11066	102724594	hiunion
6130	84067	intact
163154	402682	hiunion
5245	7112	qubic
10207	219681	signalink
84078	129285	bioplex
4860	84060	instruct|APID|biogrid|HINT-binary|intact|pina
84912	339302	intact|hiunion
4163	7584	intact|hiunion
6856	10105	intact|hiunion
3551	10133	PhosphoSP
8836	54557	intact|hiunion
81555	285282	qubic
6917	115265	intact
7428	9821	pina|APID|biogrid
6921	10489	innatedb|inweb|HIPPIE
9659	57639	instruct|hiunion|APID|biogrid|intact
10838	90933	intact|hiunion
10573	29093	inweb
5902	57020	qubic
7316	10209	inweb
4880	10664	encode
10865	348093	intact|hiunion
2303	5300	inweb
2551	124641	encode
1543	94056	bioplex
3727	5105	encode
23237	63898	intact|hiunion
3676	27163	bioplex|HIPPIE
1020	11331	KinomeNetX
8784	8995	APID|HIPPIE|HINT-binary|intact|litbm17
9209	29766	qubic|bioplex
5894	157310	inweb|HIPPIE|HINT-complex
5468	7421	inweb
116461	388324	intact|hiunion
5997	93611	inweb
23421	114327	intact|hiunion
10537	27044	HIPPIE
841	58484	innatedb|inweb|HIPPIE|HINT-complex
4192	7846	inweb
10492	339230	bioplex
4627	8766	CoFrac
7329	387893	APID|biogrid|litbm17|inweb|pina
182	11187	signalink
2683	9466	bioplex
90196	153579	intact|hiunion
1021	4869	PhosphoSP|KinomeNetX
9586	10253	instruct|hiunion|APID|biogrid|HINT-binary
4007	9260	bioplex
10273	375607	bioplex
3621	5079	encode
3066	333929	inweb
6777	8503	intact|hiunion
6835	84864	bioplex|HIPPIE
3553	3556	interactome3d|instruct|innatedb|APID|signalink|HIPPIE|HINT-binary|intact|inweb
4591	53347	instruct|hiunion|APID|biogrid|HINT-binary|intact
9204	9457	bioplex|HIPPIE
8936	55845	interactome3d|instruct|HIPPIE|HINT-binary|insider|inweb|HINT-complex
9308	9308	interactome3d|instruct
5027	388677	intact|hiunion
84281	401541	intact|hiunion
8677	124739	qubic
4172	5471	CoFrac
79863	643008	intact|hiunion
408	11187	signalink
2668	25852	bioplex|HIPPIE
2158	56983	bioplex
1950	150709	signalink
4627	11030	qubic
3326	84108	pina|APID|intact|instruct
4601	386680	instruct|hiunion|APID|biogrid|HINT-binary
23532	23532	HIPPIE|HINT-complex
3881	83878	instruct|hiunion|APID|biogrid|HINT-binary|intact
8766	118813	pina|inweb
5591	9025	intact
2873	6500	inweb
3676	3964	innatedb|HIPPIE|inweb|bioplex|HINT-complex
166	8241	instruct|hiunion|innatedb|APID|biogrid|HINT-binary|intact
7341	85302	instruct|hiunion|APID|biogrid|HINT-binary
3281	6238	CoFrac
23624	26524	biogrid
4149	11234	encode
6721	692057	encode
4223	387032	hiunion
3728	7043	signalink
79065	131601	bioplex
5284	79981	bioplex
25994	57222	CoFrac
7329	90678	hiunion
5876	79979	bioplex|HIPPIE
30014	728712	bioplex
2801	6631	instruct|hiunion|APID|biogrid|HINT-binary|intact
6637	11017	bioplex
5515	7314	innatedb
63932	132954	APID|biogrid|instruct|hiunion
29997	84248	bioplex
7507	7508	inweb
1019	5601	PhosphoSP
6168	7175	CoFrac
9704	149371	CoFrac
10980	55512	APID|intact|instruct
26330	29896	bioplex|HIPPIE
5883	83695	inweb
3725	283431	encode
6050	10165	inweb
1025	84126	inweb
3066	3091	instruct|APID|HIPPIE|intact|litbm17|inweb|HINT-complex
81853	155465	intact|hiunion
64061	147807	intact|hiunion
3934	84996	intact
2908	64855	encode
23102	84557	pina
1687	6327	bioplex|HIPPIE
1641	10181	biogrid
2005	92342	encode
10174	387755	intact|hiunion
4738	50813	innatedb|inweb|HIPPIE
56063	57228	intact|hiunion
3357	56994	mint|intact
1432	5979	PhosphoSP|KinomeNetX
945	81793	APID|intact
3054	10910	instruct
1350	266740	hiunion
545	10075	PhosphoSP|KinomeNetX
2	2639	instruct|APID|biogrid|HINT-binary|intact
785	4130	APID|intact|inweb
3309	55324	qubic
6176	6908	encode
7168	8517	bioplex|HIPPIE
4690	10787	instruct|APID|HIPPIE|HINT-binary|pina
83899	353132	instruct|hiunion|APID|biogrid|HINT-binary|intact
9774	150223	encode
7388	147912	encode
2033	9609	encode
8353	9129	HIPPIE
6628	91544	hiunion
207	4869	innatedb|inweb
23234	23512	innatedb
54682	55366	bioplex
26003	51668	intact|hiunion
2634	23542	instruct|APID|biogrid|mint|intact|pina
3309	6176	CoFrac
5125	389136	hiunion
6041	6938	instruct|hiunion|APID|biogrid|HINT-binary
6880	6908	HIPPIE|HINT-binary|inweb|CoFrac|HINT-complex
5966	85280	instruct|hiunion|APID|biogrid|HINT-binary|intact
11198	56916	HIPPIE
51512	112268437	qubic
3480	4734	inweb|signalink|HIPPIE|HINT-complex
3799	348995	bioplex|HIPPIE
2783	54331	inweb|HIPPIE|HINT-complex
51075	55092	intact|hiunion
3895	9791	qubic
54870	149563	intact|hiunion
815	3269	PhosphoSP|KinomeNetX
4522	79026	intact
1488	10783	hiunion
566	55914	bioplex|HIPPIE
6137	139422	bioplex
9817	23294	hiunion
2782	7412	instruct|APID|HINT-binary|intact|litbm17
1163	9792	intact|hiunion
351	22883	pina|inweb|HIPPIE|HINT-complex
6925	84909	encode
5780	255043	intact|hiunion
23001	23710	APID|mint|intact|litbm17|inweb
4700	9218	qubic
2740	5869	biogrid
7718	51224	instruct|hiunion|APID|biogrid|HIPPIE|HINT-binary|intact
672	283989	APID|biogrid
2959	2968	encode|inweb
5104	10424	intact
2091	7412	APID|intact|litbm17|HIPPIE
5163	8050	inweb|bioplex|HIPPIE|HINT-complex
2188	4140	HINT-binary|APID|intact|instruct
3312	57805	instruct|APID|biogrid|HIPPIE|intact|mint|litbm17|bioplex
5692	9491	inweb|bioplex|HIPPIE
1642	2475	inweb
8315	81626	APID|intact|biogrid
8260	25957	qubic
27249	374291	bioplex
3884	4342	intact|hiunion
3184	4691	inweb
1667	3913	bioplex
10919	81926	instruct|hiunion|APID|biogrid|intact|mint|pina
2	5806	bioplex
1912	84733	inweb|HIPPIE|HINT-complex
948	7099	innatedb
26063	51474	qubic
3043	144195	bioplex
2059	29119	instruct|APID|biogrid|intact|pina
5021	7102	mint|intact
3008	85437	bioplex
5594	57521	PhosphoSP|HIPPIE|KinomeNetX|HINT-binary|inweb
337967	348093	intact|hiunion
2113	6452	signalink
10051	10051	qubic
3065	5204	pina|inweb|HIPPIE|HINT-complex
5978	129521	encode
3575	22919	innatedb
4670	8525	intact
6597	26800	encode
6737	84557	HIPPIE
20	81562	bioplex
2908	80344	encode
1003	4430	bioplex
8399	22925	HIPPIE
527	56616	hiunion
558	8440	innatedb|APID|inweb
2976	9328	qubic|HIPPIE|HINT-binary|inweb|CoFrac|HINT-complex
4291	10681	APID|intact|instruct
4163	10524	intact|hiunion
10363	541468	intact|hiunion
5601	84456	instruct|hiunion|APID|biogrid|HINT-binary|intact
9440	84246	instruct|APID|HIPPIE|HINT-binary|intact|inweb|HINT-complex
7545	79153	bioplex
1211	7266	qubic
79959	347918	biogrid
22983	22983	interactome3d|insider
6202	90480	bioplex|HIPPIE
6130	6139	CoFrac
5594	5888	KinomeNetX
1874	64750	signalink
10376	84790	qubic|HIPPIE|HINT-binary|inweb|bioplex|CoFrac
2099	7070	encode
6668	152687	encode
3326	5609	pina|APID|intact|instruct
7528	80199	encode
672	55291	HIPPIE|HINT-complex
85376	117144	instruct|APID|biogrid|HINT-binary|intact
498	7534	inweb|HIPPIE|HINT-complex
3066	23759	encode
331	9131	inweb|HIPPIE
26	8928	intact|hiunion
5594	8061	encode
10551	26505	intact|hiunion
100653049	107987457	hiunion
5284	6352	innatedb
5516	7314	innatedb
1667	1690	bioplex
25970	83737	signalink
3055	8689	hiunion
10664	253959	encode
7083	80128	instruct|APID|biogrid|mint|intact|pina
3608	6430	CoFrac
4800	152687	encode
5428	6390	bioplex
7267	7273	APID|intact|instruct
5465	29982	APID|biogrid|HIPPIE|inweb|pina
6774	55328	innatedb|inweb
6925	8835	encode
117144	353140	intact|hiunion
8398	23623	intact|hiunion
23541	26046	qubic
4001	57821	intact
672	58529	APID|biogrid
8726	27340	innatedb
1191	80254	intact
3178	3183	instruct|qubic|HIPPIE|HINT-binary|intact|inweb|HINT-complex
165140	100137047	intact|hiunion
6934	7090	inweb
2551	339230	encode
6774	8503	instruct|APID|biogrid|HINT-binary|intact|litbm17
85378	440145	qubic|bioplex|HIPPIE|HINT-complex
85365	137492	inweb
3358	116151	bioplex
4040	10880	signalink
5080	5116	qubic
4356	53339	intact|hiunion
87	9618	inweb
1500	3656	signalink
7533	340527	intact
351	847	innatedb|APID|HIPPIE|intact|litbm17|inweb|pina
10015	55165	interactome3d|instruct|hiunion|APID|biogrid|HIPPIE|HINT-binary|intact|insider|litbm17|inweb|mint|pina|HINT-complex
6817	283150	bioplex|HIPPIE
2768	64283	inweb
7168	85439	qubic
581	1879	encode
6248	51691	instruct|APID|biogrid|intact|pina
84445	84707	instruct|hiunion|APID|biogrid|HINT-binary|intact
10240	29080	bioplex
11072	83852	bioplex
27086	116113	instruct|inweb|HIPPIE|HINT-complex
2113	85028	encode
57120	57715	hiunion|APID|biogrid|HINT-binary|intact
28620	55791	biogrid
1398	2064	instruct|APID|signalink|mint|intact|pina
51297	55731	intact|hiunion
629	89970	bioplex
56897	57122	inweb
9939	9939	qubic|innatedb
10385	89885	instruct|hiunion|APID|biogrid|HINT-binary|intact
4790	51554	innatedb
8227	26057	bioplex
8454	115290	inweb|bioplex|HIPPIE|HINT-complex
55466	55466	APID|intact|instruct
7508	8353	HIPPIE
54903	644591	bioplex
5947	118424	intact|hiunion
1182	8349	intact
3326	9532	qubic
28965	59271	bioplex|HIPPIE
2735	287015	instruct|hiunion|APID|biogrid|HINT-binary|intact
2091	6187	CoFrac
1778	9361	CoFrac
4988	9936	hiunion
90993	169026	instruct|hiunion|APID|biogrid|HIPPIE|HINT-binary|intact
4066	10973	innatedb
5781	5781	interactome3d|instruct|APID|biogrid|HINT-binary|insider
3895	60481	qubic
88	51125	APID|intact|biogrid
3594	10628	bioplex|HIPPIE
4090	51126	CoFrac
27020	127343	intact
5435	54623	inweb
1938	6144	CoFrac
9788	9788	APID|intact|HIPPIE
778	57010	APID|HIPPIE|intact|litbm17|inweb
6493	63943	APID|intact|instruct
2029	10248	bioplex
5780	7809	intact|hiunion
5591	9459	inweb
1026	56658	inweb
5439	26015	inweb|HIPPIE
6714	445815	pina|APID|intact|instruct
10855	79137	qubic
316	316	interactome3d|intact
2665	5861	HINT-binary|bioplex|CoFrac|HINT-complex
845	8349	intact
1045	1080	innatedb
22858	57521	PhosphoSP|inweb|KinomeNetX
114548	114548	instruct|qubic|innatedb|APID|HIPPIE|HINT-binary|intact|insider
56252	283208	bioplex
1198	3141	KinomeNetX
2353	729467	encode
162	164	instruct|APID|biogrid|HINT-binary|inweb|CoFrac|HINT-complex
6996	8626	biogrid
1875	26088	bioplex
5888	9100	instruct|APID|biogrid|HINT-binary|intact|mint
7391	54813	encode
688	1030	innatedb
5518	5597	instruct|APID|biogrid|mint|intact|pina
9570	59353	intact|hiunion
7545	259234	intact
2113	201595	signalink
5276	29979	instruct|hiunion|APID|biogrid|HIPPIE|HINT-binary|intact|mint|inweb|pina
883	24149	bioplex
6203	6232	HINT-binary|HIPPIE
5781	57664	APID|biogrid
2879	5603	instruct|APID|biogrid|HINT-binary|intact
55536	84988	intact|hiunion
9695	119180	bioplex
3594	10381	bioplex|HIPPIE
3660	10533	innatedb
55763	55770	instruct|hiunion|APID|HIPPIE|HINT-binary|intact|litbm17|inweb|bioplex
3783	10664	encode
825	1962	hiunion
8341	9555	intact|hiunion
1627	51474	qubic
1457	4800	instruct|hiunion|APID|biogrid|HINT-binary|intact
1613	3841	signalink
2041	80210	bioplex
55388	55388	mint|intact|pina
2859	51304	mint|intact
2959	5876	encode
3651	63935	inweb|HIPPIE|HINT-complex
1032	22823	hiunion
660	1975	KinomeNetX
80328	283375	bioplex
10059	65018	APID|biogrid|inweb
113878	253639	intact|hiunion
51084	80208	bioplex
10155	150223	encode
10381	400954	bioplex
6327	51184	bioplex|HIPPIE
6015	6687	qubic
6790	346689	bioplex
8887	9516	intact|hiunion
7417	23327	HINT-binary
2353	84266	encode
8417	10228	inweb|bioplex|HIPPIE|HINT-complex
22950	127428	bioplex
8818	51227	inweb
4004	5932	instruct|hiunion|APID|biogrid|HINT-binary|intact
6944	283208	bioplex
1500	5916	signalink
60491	348110	instruct|hiunion|APID|biogrid|HINT-binary|intact
4188	60496	instruct|hiunion|APID|biogrid|HIPPIE|HINT-binary|intact|pina
259	23002	instruct|APID|biogrid|HINT-binary|intact
2534	5077	pina|APID|intact|instruct
7316	9020	inweb|HINT-complex
8531	114548	qubic
2934	4046	bioplex
2192	64718	hiunion
1936	4131	instruct|APID|HIPPIE|intact|litbm17|pina|bioplex|HINT-complex
9892	10456	bioplex|HIPPIE
10439	113457	HIPPIE
80273	254427	bioplex
3784	7189	innatedb|inweb
6774	23326	inweb
56997	116173	APID|biogrid|hiunion
60412	149371	HIPPIE|HINT-binary|inweb|bioplex|CoFrac|HINT-complex
23020	165829	bioplex
5591	51548	inweb|HIPPIE|HINT-complex
166	353323	intact|hiunion
27141	130916	intact|hiunion
10892	64170	inweb
90550	163590	bioplex
79068	340359	intact|hiunion
367	166614	signalink
657	6566	qubic
3241	284427	bioplex|HIPPIE
55177	388372	intact
23741	55149	bioplex
55231	57159	instruct|hiunion|APID|biogrid|HINT-binary|intact
3927	9319	instruct|hiunion|APID|biogrid|HIPPIE|HINT-binary|intact|mint|inweb|pina
10197	30850	intact|hiunion
23600	84262	bioplex
330	5414	inweb
998	6647	APID|intact
3661	115704	encode
51073	51335	bioplex|HIPPIE
10127	81559	encode
4188	7528	intact|hiunion
4261	6929	innatedb
8237	11269	qubic
5579	25852	signalink
5978	55150	encode
2962	317772	encode
10424	29100	intact|hiunion
7156	339229	bioplex|HIPPIE
200523	339779	intact|hiunion
80742	159163	biogrid
85477	132299	intact
7316	222229	inweb
2891	22932	qubic
25980	55622	HIPPIE|HINT-complex
5689	79165	intact|hiunion
53615	57159	instruct|hiunion|APID|biogrid|HINT-binary|intact
4005	9079	interactome3d|hiunion
5111	56061	qubic
65062	84102	intact|hiunion
7182	93436	signalink
1500	4088	signalink
4904	9971	signalink
708	1856	qubic
6886	85236	encode
2	55118	bioplex
9319	57162	instruct|hiunion|APID|biogrid|HINT-binary|intact
84790	84833	qubic
4087	8850	inweb|HIPPIE|HINT-complex
5879	84552	innatedb|APID|intact|litbm17|inweb|pina
6418	6613	HIPPIE
1489	3572	signalink
22907	79132	innatedb
2213	2885	APID|intact|instruct
2332	84162	intact
6804	146540	intact|hiunion
3956	728378	qubic
25816	79666	instruct|hiunion|APID|biogrid|HIPPIE|HINT-binary|intact|mint|pina
8553	55697	instruct|hiunion|APID|biogrid|HINT-binary|intact
9538	10664	encode
2099	8607	HIPPIE
55624	493856	hiunion
367	23327	signalink
1875	5925	inweb
3884	53358	intact|hiunion
6202	6229	HINT-binary|HIPPIE|CoFrac
2189	199990	inweb|bioplex|HIPPIE|HINT-complex
2967	6118	inweb
1054	10488	instruct|APID|biogrid|HIPPIE|HINT-binary|pina
79666	90007	intact|hiunion
6672	51101	instruct|hiunion|APID|biogrid|HINT-binary|intact
10284	23394	CoFrac
4233	7332	signalink|KinomeNetX
7277	11012	bioplex|HIPPIE
10664	55653	encode
7415	134957	signalink
2551	51023	encode
189	125115	intact|hiunion
6143	56154	intact
8379	9319	inweb
910	56994	bioplex|HIPPIE
4802	6643	APID|intact|biogrid|instruct
7873	85452	intact
6426	84271	qubic
24142	135293	intact|hiunion
8030	8045	bioplex|HIPPIE
23560	79159	bioplex|HIPPIE
2709	23566	intact|hiunion
58490	79871	instruct|qubic|APID|HIPPIE|intact|inweb|bioplex|HINT-complex
6732	55796	innatedb
6883	54457	bioplex
1562	54916	bioplex|HIPPIE
375307	375791	hiunion
1031	23512	encode
6157	6217	HINT-binary|CoFrac
5720	7979	inweb
7049	343521	APID
1612	120892	pina|inweb
25932	53405	bioplex|HIPPIE
388677	494514	intact
4887	26173	bioplex
6426	8148	qubic
2247	6285	interactome3d|instruct
23281	55824	bioplex
27079	129807	bioplex
9632	10802	HINT-binary|HIPPIE|CoFrac
4790	25855	inweb
187	55770	bioplex
55885	84445	hiunion
5684	9097	inweb
5493	5936	qubic
3094	170506	CoFrac
6461	55093	bioplex
2263	9576	signalink
3587	8760	intact|hiunion
11277	374882	intact|hiunion
2622	57684	intact|hiunion
6396	10254	inweb
1874	388228	signalink
2923	56155	intact
3198	353333	intact|hiunion
55755	124739	qubic
7283	51428	biogrid
2060	8301	qubic|inweb|bioplex|HIPPIE
4798	83444	inweb|HIPPIE|HINT-complex
8399	337880	intact|hiunion
3200	23390	instruct|APID|biogrid|HINT-binary|intact|pina
26751	51043	instruct|hiunion|APID|biogrid|HINT-binary|intact
7011	102724334	intact
84129	142679	bioplex|HIPPIE
1075	10055	qubic
664	6785	intact|hiunion
6531	10376	inweb
4869	9767	qubic
410	1069	instruct|APID|biogrid|HINT-binary|intact
6472	283377	HIPPIE
5885	8243	instruct|qubic|innatedb|APID|biogrid|HIPPIE|HINT-binary|litbm17|inweb|bioplex|CoFrac|HINT-complex
222229	222229	qubic
2709	4633	instruct|APID|biogrid|HINT-binary|intact
5885	84532	encode
8894	9094	instruct|APID|biogrid|HINT-binary|intact
7566	55663	bioplex|hiunion
5566	6003	PhosphoSP|inweb|KinomeNetX
7185	51322	instruct|hiunion|APID|biogrid|HINT-binary|intact
23358	27076	bioplex|HIPPIE
29978	441518	intact|hiunion
207	5587	PhosphoSP|KinomeNetX
1196	7538	KinomeNetX
5499	7253	pina
367	1314	signalink
23405	27037	bioplex
9260	84080	hiunion|APID|biogrid|HIPPIE|HINT-binary|intact|pina
3717	3717	HINT-binary|interactome3d|PhosphoSP|instruct
7086	9636	innatedb
2844	374395	bioplex
9474	9776	mint|APID|intact|inweb
55284	63891	instruct|APID|biogrid|intact|pina
4259	4758	intact|hiunion
6923	9314	inweb
8556	51343	inweb
5753	25852	signalink
9722	51538	bioplex
4815	79853	intact|hiunion
6202	10884	bioplex|HIPPIE
10152	27156	intact|hiunion
4026	9551	instruct|APID|biogrid|HINT-binary|intact|pina
2158	55871	bioplex
801	10788	HIPPIE
7485	116211	intact|hiunion
2885	10253	hiunion|innatedb|signalink|HIPPIE|HINT-binary|inweb|HINT-complex
2064	55715	instruct|APID|mint|intact|pina
5335	9181	inweb
81851	147525	intact
1974	6613	inweb
2551	23759	encode
2740	55002	APID|biogrid
84858	113878	intact|hiunion
816	146664	APID|biogrid|instruct|hiunion
7391	64773	encode
143884	220136	intact|hiunion
5192	5192	instruct|APID|biogrid|HIPPIE|HINT-binary|intact|litbm17
7739	389151	intact|hiunion
4627	6613	HIPPIE
3309	29122	bioplex|HIPPIE
5928	51222	bioplex|HIPPIE
3224	119391	intact|hiunion
5071	5966	APID|biogrid|instruct
1488	93436	signalink
9262	337876	bioplex
2237	5906	CoFrac
5987	29922	instruct|hiunion|APID|biogrid|HINT-binary|intact
6603	134492	CoFrac
4800	10146	encode
1295	55191	intact|hiunion
5521	6776	innatedb
996	2885	APID|intact|instruct
5435	23478	innatedb
392	6714	inweb|HIPPIE
5566	5923	PhosphoSP|KinomeNetX
7920	81551	hiunion
4142	10844	bioplex
9391	91543	inweb|HIPPIE|HINT-complex
6138	6193	HINT-binary|HIPPIE|qubic|CoFrac
4609	7205	encode
3183	4321	intact
25945	54892	qubic
6386	54585	instruct|hiunion|APID|biogrid|HINT-binary|intact
4642	10534	bioplex
1387	79753	inweb
5970	6352	instruct|innatedb|APID|biogrid|HINT-binary|intact|pina
3054	10488	instruct|APID|biogrid|HIPPIE|HINT-binary|intact|litbm17|inweb|bioplex|HINT-complex
908	7412	APID|intact|litbm17|HIPPIE
163050	386682	APID|biogrid|instruct
3836	9972	qubic
30817	79993	intact|hiunion
54867	55790	bioplex|HIPPIE
10534	84993	CoFrac
6138	51065	CoFrac
80146	80146	interactome3d|insider|instruct
13	10513	intact|hiunion
1387	4520	inweb
4171	6919	inweb
7260	7514	signalink
1877	6189	bioplex
965	5984	bioplex
57228	643853	intact|hiunion
6634	23524	inweb
5580	57761	KinomeNetX
4869	23521	qubic
23294	28999	instruct|APID|biogrid|HINT-binary|intact
1399	4853	instruct|APID|biogrid|intact|pina
4694	4726	bioplex
4633	4645	bioplex
5892	93166	intact|hiunion
6138	378884	qubic
4540	6869	bioplex
843	162989	innatedb|inweb
326343	386680	instruct|APID|biogrid|HINT-binary|intact
657	5861	qubic
2533	2624	signalink
788	54622	bioplex
9421	10011	pina|APID|biogrid
3065	6304	inweb|HIPPIE|HINT-complex
2100	79637	signalink
6138	9349	HINT-binary|HIPPIE|qubic|CoFrac
79087	79867	bioplex
3093	7247	intact|hiunion
79839	80262	intact|hiunion
207	51177	innatedb|inweb
2623	89872	encode
3006	8726	innatedb|inweb|HIPPIE|HINT-complex
7329	7791	APID|intact|instruct
11107	79595	bioplex
2707	79157	hiunion
5592	84876	PhosphoSP
116840	143884	intact|hiunion
202243	353140	intact|hiunion
6477	55138	instruct|hiunion|APID|biogrid|HINT-binary|intact
3889	11339	intact|hiunion
134829	150368	hiunion
55170	155368	instruct|APID|biogrid|mint|intact
7528	91801	encode
1938	6045	innatedb
1876	160857	encode
11077	64844	intact|hiunion
6168	55661	bioplex
9054	54880	qubic
4085	388698	qubic
1161	2033	inweb
4795	283971	instruct|APID|biogrid|HINT-binary|intact
2263	7534	inweb
26993	553115	intact|hiunion
10158	222642	intact|hiunion
10664	115548	encode
550	9656	APID|litbm17|biogrid
9972	23405	intact
4771	64398	inweb
1114	5588	KinomeNetX
7052	58478	qubic
29113	29978	intact|hiunion
64858	200081	qubic
2119	9402	HINT-binary|APID|biogrid|instruct
1485	57761	hiunion
51203	80321	instruct|hiunion|APID|biogrid|HINT-binary|intact
2962	7314	innatedb
7278	10576	bioplex
51652	54902	APID|intact
27295	91977	APID|intact|instruct
2801	3937	instruct|hiunion|APID|biogrid|HINT-binary|intact
29890	64783	inweb|bioplex|HIPPIE|HINT-complex
4628	55004	qubic
57185	493869	intact|hiunion
3688	3688	qubic|APID|intact|HIPPIE
6613	10208	instruct|APID|biogrid|HIPPIE|HINT-binary|intact|litbm17|inweb
57325	80321	intact|hiunion
3841	7534	signalink
1612	64446	signalink
8260	55668	intact|hiunion
23417	56145	bioplex
2819	51371	APID|intact|instruct
3716	8350	PhosphoSP
11281	729250	intact|hiunion
1263	84464	biogrid
9454	10432	intact|hiunion
359	344892	intact|hiunion
55204	57089	bioplex
6183	84651	instruct|APID|biogrid|HIPPIE|HINT-binary|intact|litbm17|inweb|pina
8895	54386	instruct|APID|biogrid|HINT-binary|intact|pina
94121	94121	insider|instruct
3801	26121	hiunion
28999	79005	intact
7391	10043	encode
64755	170261	intact|hiunion
84243	219931	bioplex
51574	54433	HIPPIE|HINT-complex
7046	51026	qubic
6935	9589	encode
1975	7531	innatedb
4790	27183	pina|APID|intact
91	3625	inweb|HIPPIE
28965	80021	APID|instruct
866	200895	bioplex|HIPPIE
55388	131377	bioplex|hiunion
26136	399687	qubic
8106	8106	interactome3d|insider|instruct
93487	391257	instruct|APID|biogrid|HINT-binary|intact
51660	55795	HINT-binary|instruct
23144	80135	bioplex|HIPPIE
7267	10611	qubic
708	55182	qubic
51090	340061	intact|hiunion
23029	79009	bioplex
6554	22908	intact|hiunion
2064	100499483	mint|APID|intact
6132	6133	HINT-binary|CoFrac
51280	79073	intact|hiunion
2064	5425	instruct|APID|biogrid|HINT-binary|intact|mint
10009	26226	encode
2534	55156	signalink
2040	3163	intact|hiunion
84948	387882	bioplex
10478	55334	bioplex
7514	10517	signalink
7316	9113	inweb|HINT-complex
4618	9882	bioplex
7325	26994	instruct|APID|biogrid|HINT-binary|intact|pina
6502	9616	inweb
3836	8125	APID|intact|biogrid|instruct
81	55017	intact|hiunion
2885	5445	instruct|APID|biogrid|HINT-binary|intact|pina
6643	219402	intact|hiunion
3934	100133093	hiunion
3885	6565	intact
4641	92912	inweb
2322	93436	signalink
7316	9342	inweb
10207	121441	qubic
9638	81857	bioplex
8930	9694	qubic
5318	9101	signalink
509	23649	instruct|APID|biogrid|HINT-binary|intact|pina
367	4929	signalink
5595	51585	qubic
200845	100132565	biogrid|hiunion
5597	8924	HINT-binary|bioplex|HIPPIE|HINT-complex
3853	3881	instruct|hiunion|APID|biogrid|HIPPIE|HINT-binary|intact
57129	65008	inweb|bioplex|HIPPIE
1994	140890	HIPPIE
8178	79664	inweb
8607	10847	qubic|HIPPIE|HINT-binary|bioplex|CoFrac|HINT-complex
51398	147658	intact|hiunion
2099	54064	encode
6386	6925	intact|hiunion
1794	23582	instruct|hiunion|APID|biogrid|HINT-binary|intact
6122	6143	HINT-binary|CoFrac
3661	10746	PhosphoSP
3329	25934	bioplex
7514	7514	HINT-binary|interactome3d|qubic|instruct
125	125	HINT-binary|interactome3d|instruct
6886	92335	signalink
2882	9054	bioplex
5079	54986	encode
10476	54821	qubic
1116	6774	encode
7323	7846	instruct|APID|biogrid|mint|intact|pina
207	3757	PhosphoSP|KinomeNetX
2562	2562	interactome3d|instruct|HIPPIE|HINT-binary|intact|insider
10817	85376	intact
54657	54658	inweb
359	22802	hiunion
54585	55128	intact|hiunion
2494	11187	signalink
165055	552900	hiunion
[truncated: 325,925 more rows]
