# Supplementary material for: Network medicine framework for identifying drug-repurposing opportunities for COVID-19
Source: Proc Natl Acad Sci U S A. 2021 Apr 27;118(19):e2025581118. doi: 10.1073/pnas.2025581118 (PMC8126852; doi:10.1073/pnas.2025581118)
Supplement: Supplementary File [file pnas.2025581118.sd05.csv]

disease	sab
kidney diseases	0.150808886
chromosome disorders	0.340530866
diabetes mellitus, type 1	0.219149933
cardiomegaly	0.3775536
anemia	0.470873289
prostatic diseases	0.168395418
liver cirrhosis, biliary	0.421689616
bone diseases	0.135467722
celiac disease	0.292814808
limb deformities, congenital	0.467544195
urogenital abnormalities	0.334895792
cardiomyopathy, hypertrophic	0.700344735
urologic neoplasms	0.290142505
macular degeneration	0.261013105
autoimmune diseases	0.126628131
retinal diseases	0.287886699
blood platelet disorders	0.612880092
leukemia, myeloid, acute	0.41680368
arthritis	0.230940173
demyelinating autoimmune diseases, cns	0.273470978
retinal dystrophies	0.378659488
brain diseases, metabolic, inborn	0.3107474
amyotrophic lateral sclerosis	0.314854882
body weight	0.48286431
bronchial diseases	0.269542228
skin diseases, vascular	0.342047123
nervous system diseases	0.099058327
brain diseases	0.069847735
muscular disorders, atrophic	0.429995344
spondylitis	0.370564074
colitis	0.234471715
colonic diseases	0.259213847
lipid metabolism disorders	0.447907274
rectal diseases	0.468706557
leukemia, b-cell	0.275677711
anemia, aplastic	0.696533808
carcinoma	0.228573406
orbital diseases	0.1780484
retinitis pigmentosa	0.380511319
dyssomnias	0.432335778
neoplasms, nerve tissue	0.306469642
motor neuron disease	0.235248967
spinal cord diseases	0.173762436
esophageal diseases	0.390984436
spondylarthropathies	0.370564074
parkinson disease	0.27050298
diabetes mellitus, type 2	0.199096386
uveitis, anterior	0.390419774
leprosy	0.526966831
cardiovascular abnormalities	0.313084003
dementia	0.27578736
leukemia, myeloid	0.379380215
anemia, hemolytic	0.53430855
nervous system malformations	0.19005995
central nervous system diseases	0.058479813
spastic paraplegia, hereditary	0.289746063
respiratory hypersensitivity	0.310113816
lymphoma	0.216412057
mycobacterium infections	0.53510242
genital diseases, female	0.411363195
otorhinolaryngologic diseases	0.308533959
insulin resistance	0.336008807
heart arrest	0.30248645
leukemia, lymphocytic, chronic, b-cell	0.272483266
endocrine gland neoplasms	0.333648406
intestinal diseases	0.174444416
ankylosis	0.399454548
joint diseases	0.221093061
neoplasms, neuroepithelial	0.397619276
graves disease	0.1780484
hyperinsulinism	0.336008807
genital neoplasms, female	0.49610031
nutritional and metabolic diseases	0.121261318
neurologic manifestations	0.083490211
myocardial infarction	0.245769781
bone diseases, developmental	0.250011691
intestinal neoplasms	0.444214533
ectodermal dysplasia	0.449541347
congenital, hereditary, and neonatal diseases and abnormalities	0.13048956
head and neck neoplasms	0.291920598
hypersensitivity	0.286479038
amino acid metabolism, inborn errors	0.352793344
epilepsy	0.395732656
neoplasms, connective and soft tissue	0.452431587
bone diseases, metabolic	0.272621392
metabolism, inborn errors	0.153902705
bacterial infections	0.497566092
movement disorders	0.244631147
carbohydrate metabolism, inborn errors	0.283442862
metal metabolism, inborn errors	0.330223165
spinal diseases	0.388909553
gastrointestinal diseases	0.162579648
immune system diseases	0.110394632
actinomycetales infections	0.53510242
dna repair-deficiency disorders	0.687040432
musculoskeletal abnormalities	0.386759754
gastroenteritis	0.177633811
malformations of cortical development	0.371869536
hypothalamic diseases	0.499350077
death, sudden, cardiac	0.30248645
urologic diseases	0.118370554
stomatognathic diseases	0.269126664
adrenal gland diseases	0.391480214
behcet syndrome	0.390419774
male urogenital diseases	0.105306364
hemostatic disorders	0.439324715
gout	0.229167724
immunologic deficiency syndromes	0.420383208
musculoskeletal diseases	0.097891566
diabetes mellitus	0.115893201
demyelinating diseases	0.260588756
carotid artery diseases	0.127382256
skin diseases, papulosquamous	0.306077371
lung diseases	0.185676477
collagen diseases	0.472320262
inflammatory bowel diseases	0.169536454
renal tubular transport, inborn errors	0.321514249
adnexal diseases	0.360795114
blood protein disorders	0.42562314
glomerulonephritis	0.334328841
tdp-43 proteinopathies	0.29431261
dwarfism	0.285895965
thyroid diseases	0.222503813
skin abnormalities	0.422384256
death	0.324349634
asthma	0.30905537
brain diseases, metabolic	0.306628049
malabsorption syndromes	0.292814808
arterial occlusive diseases	0.239235969
spinocerebellar ataxias	0.309709304
hypersensitivity, immediate	0.286479038
albuminuria	0.133655856
skin and connective tissue diseases	0.091767534
pancreatic diseases	0.336085425
spondylitis, ankylosing	0.399454548
intellectual disability	0.18155734
cerebellar diseases	0.310454408
endocrine system diseases	0.094711215
skin diseases, genetic	0.296963653
sensation disorders	0.424376787
aneurysm	0.404341504
osteochondrodysplasias	0.398348919
lymphoproliferative disorders	0.218448964
pathological conditions, anatomical	0.306337059
heredodegenerative disorders, nervous system	0.064308235
female urogenital diseases	0.109832129
multiple sclerosis	0.274858201
keratosis	0.443734759
osteoporosis	0.298515012
rheumatic diseases	0.269635188
death, sudden	0.324349634
glioma	0.426814074
cerebrovascular disorders	0.178809603
urogenital neoplasms	0.131827495
coronary disease	0.243533127
pigmentation disorders	0.433846667
lupus erythematosus, systemic	0.226956028
abnormalities, multiple	0.230190272
cardiomyopathy, hypertrophic, familial	0.700918466
cerebellar ataxia	0.314417264
skin diseases	0.144687517
nevi and melanomas	0.316813098
arrhythmias, cardiac	0.383198315
kidney neoplasms	0.315102849
ovarian diseases	0.360795114
neurobehavioral manifestations	0.169459039
hypopigmentation	0.440183669
tauopathies	0.290406182
nephritis	0.350374208
neuromuscular diseases	0.12003535
cholestasis	0.366543095
urination disorders	0.129526581
spinocerebellar degenerations	0.295934461
hemic and lymphatic diseases	0.134450007
nutrition disorders	0.35412659
neoplastic syndromes, hereditary	0.49949711
parkinsonian disorders	0.267082684
leukemia, lymphoid	0.319867755
obesity	0.48286431
disorders of sex development	0.417950487
panuveitis	0.390419774
hair diseases	0.27513521
hematologic diseases	0.203697293
signs and symptoms	0.140693577
neuroendocrine tumors	0.371661604
pathological conditions, signs and symptoms	0.123701705
gastrointestinal neoplasms	0.344184058
breast diseases	0.411893818
urological manifestations	0.133655856
uveitis	0.390419774
charcot-marie-tooth disease	0.405270252
vascular diseases	0.120183904
hemorrhagic disorders	0.504246624
lymphoma, non-hodgkin	0.224353581
sleep disorders	0.432335778
cranial nerve diseases	0.351380058
cholestasis, intrahepatic	0.366543095
cardiomyopathy, dilated	0.423891997
neuroectodermal tumors	0.304465079
neoplasms, glandular and epithelial	0.19093486
neoplasms by site	0.122732823
arthritis, rheumatoid	0.332507982
glucose metabolism disorders	0.110738252
ocular motility disorders	0.33476862
bone marrow diseases	0.324954922
mouth diseases	0.344681966
hypotrichosis	0.304705489
neoplasms, germ cell and embryonal	0.26560118
overweight	0.48286431
gonadal disorders	0.314133593
peripheral nervous system diseases	0.268721323
coronary artery disease	0.283610491
congenital abnormalities	0.085730794
lysosomal storage diseases	0.455760455
eye diseases, hereditary	0.257467335
precursor cell lymphoblastic leukemia-lymphoma	0.473547866
muscular diseases	0.333337035
metabolic diseases	0.116081559
mental retardation, x-linked	0.178075441
vision disorders	0.461203982
heart defects, congenital	0.313288191
neoplasms	0.092289739
eye diseases	0.161581331
adenocarcinoma	0.263006008
bile duct diseases	0.348597621
ovarian neoplasms	0.477562631
varicose veins	0.284946619
myocardial ischemia	0.219681938
uveal diseases	0.325145715
crohn disease	0.209983494
lipidoses	0.48134265
metabolic syndrome x	0.496295527
overnutrition	0.48286431
lung neoplasms	0.372079226
cardiomyopathies	0.403729965
psoriasis	0.306077371
congenital disorders of glycosylation	0.388916506
carcinoma, renal cell	0.350404994
polyneuropathies	0.278692417
genital diseases, male	0.164863981
leukemia	0.265969076
immunoproliferative disorders	0.25095128
blood coagulation disorders, inherited	0.689355247
mitochondrial diseases	0.400605872
myeloproliferative disorders	0.470437982
spondylarthritis	0.370564074
neurodegenerative diseases	0.034061809
alzheimer disease	0.313922314
goiter	0.172413073
lymphatic diseases	0.188196442
genetic diseases, x-linked	0.14386244
lung diseases, obstructive	0.27861412
digestive system neoplasms	0.301829162
vasculitis	0.352408623
liver diseases	0.290073427
retinal degeneration	0.295718271
colitis, ulcerative	0.234471715
hyperthyroidism	0.1780484
proteostasis deficiencies	0.288916958
autoimmune diseases of the nervous system	0.294696045
biliary tract diseases	0.323152291
respiratory tract neoplasms	0.372079226
cardiovascular diseases	0.066427062
lipid metabolism, inborn errors	0.477032423
genital neoplasms, male	0.169591876
neoplasms by histologic type	0.093446038
virus diseases	0.34168422
respiratory tract diseases	0.160120475
basal ganglia diseases	0.267273808
ataxia	0.314417264
neoplasms, connective tissue	0.472121081
gram-positive bacterial infections	0.53510242
pathologic processes	0.247901414
blood coagulation disorders	0.669965345
purine-pyrimidine metabolism, inborn errors	0.21601862
prostatic neoplasms	0.168395418
sarcoma	0.569503797
muscular dystrophies	0.405065108
connective tissue diseases	0.12813058
craniofacial abnormalities	0.444431587
thoracic neoplasms	0.353416475
peroxisomal disorders	0.826245893
dysostoses	0.477241013
arteriosclerosis	0.256485624
genetic diseases, inborn	0.118531412
colorectal neoplasms	0.444214533
female urogenital diseases and pregnancy complications	0.111096526
dyskinesias	0.179280274
heart diseases	0.09187132
proteinuria	0.133655856
lysosomal storage diseases, nervous system	0.531142687
infant, newborn, diseases	0.374178385
hereditary sensory and motor neuropathy	0.289716302
breast neoplasms	0.426292052
exophthalmos	0.1780484
bacterial infections and mycoses	0.476597349
stomatognathic system abnormalities	0.34101862
digestive system diseases	0.153265287
liver cirrhosis	0.436263314
