# Supplementary material for: Network medicine framework for identifying drug-repurposing opportunities for COVID-19
Source: Proc Natl Acad Sci U S A. 2021 Apr 27;118(19):e2025581118. doi: 10.1073/pnas.2025581118 (PMC8126852; doi:10.1073/pnas.2025581118)
Supplement: Supplementary File [file pnas.2025581118.sd04.txt]

drugbank_id entrez_id
DB02656 5243
DB02656 207
DB02656 596
DB02656 329
DB02656 332
DB02656 332
DB02656 894
DB02656 54541
DB02656 355
DB02656 2729
DB02656 2730
DB02656 2937
DB02656 3479
DB02656 406991
DB02656 4313
DB02656 4318
DB02656 27250
DB02656 7422
DB01726 1646
DB01726 3576
DB01726 1543
DB01726 3162
DB01726 1728
DB04586 1583
DB04586 1586
DB04586 1588
DB04586 3292
DB04586 3295
DB04586 3284
DB04586 6770
DB02342 1499
DB02342 10382
DB02342 7422
DB01957 6356
DB01957 6364
DB01957 729230
DB01957 1234
DB01957 3458
DB01957 59067
DB01957 3578
DB01957 54575
DB01957 6846
DB01957 7518
DB02699 1277
DB02699 1284
DB02699 1382
DB02699 355
DB02699 3169
DB02699 2627
DB02699 3713
DB02699 3875
DB02699 3880
DB02699 3855
DB02699 3856
DB02699 4170
DB02699 4211
DB02699 4212
DB02699 4222
DB02699 4586
DB02699 4973
DB02699 5914
DB02699 5918
DB02699 5920
DB02699 7052
DB04311 10257
DB06819 16
DB06819 16
DB06819 10598
DB06819 84962
DB06819 1645
DB06819 604
DB06819 833
DB06819 833
DB06819 10370
DB06819 9076
DB06819 84319
DB06819 29097
DB06819 4848
DB06819 1289
DB06819 7812
DB06819 10675
DB06819 57696
DB06819 9521
DB06819 9343
DB06819 51162
DB06819 30845
DB06819 2166
DB06819 10056
DB06819 2192
DB06819 2247
DB06819 60674
DB06819 2621
DB06819 2878
DB06819 2887
DB06819 2941
DB06819 3133
DB06819 3159
DB06819 3181
DB06819 3183
DB06819 3303
DB06819 3306
DB06819 22824
DB06819 10808
DB06819 3397
DB06819 51194
DB06819 51111
DB06819 4144
DB06819 54471
DB06819 51023
DB06819 56945
DB06819 4494
DB06819 4500
DB06819 54820
DB06819 84365
DB06819 57486
DB06819 9221
DB06819 64434
DB06819 9975
DB06819 11315
DB06819 5074
DB06819 84306
DB06819 56655
DB06819 5430
DB06819 5430
DB06819 51645
DB06819 9939
DB06819 6130
DB06819 84324
DB06819 5002
DB06819 10569
DB06819 27131
DB06819 6659
DB06819 10772
DB06819 84447
DB06819 8887
DB06819 30851
DB06819 92609
DB06819 50999
DB06819 50999
DB06819 7112
DB06819 29896
DB06819 7249
DB06819 55720
DB06819 55236
DB06819 55284
DB06819 84916
DB06819 10785
DB06819 25937
DB06819 57510
DB06819 51441
DB06819 57621
DB06819 30834
DB05990 8647
DB05990 1581
DB05990 8431
DB05990 6554
DB01933 5925
DB01933 6667
DB08880 3577
DB08880 3587
DB08880 7157
DB01048 7350
DB12565 6348
DB12565 6354
DB12565 3162
DB12565 3163
DB12565 3551
DB12565 4790
DB12565 5971
DB12565 25828
DB12565 10587
DB04944 4208
DB04944 6513
DB01193 2353
DB00316 127550
DB00316 51166
DB00316 22848
DB00316 441376
DB00316 60496
DB00316 10157
DB00316 18
DB00316 19
DB00316 23460
DB00316 10351
DB00316 10350
DB00316 23456
DB00316 8647
DB00316 5244
DB00316 10058
DB00316 4363
DB00316 1244
DB00316 8714
DB00316 10257
DB00316 368
DB00316 215
DB00316 6059
DB00316 9429
DB00316 64240
DB00316 26090
DB00316 7920
DB00316 140701
DB00316 51104
DB00316 58489
DB00316 11057
DB00316 11057
DB00316 51099
DB00316 10152
DB00316 3983
DB00316 84448
DB00316 22885
DB00316 28
DB00316 25841
DB00316 30
DB00316 32
DB00316 27034
DB00316 36
DB00316 37
DB00316 23527
DB00316 116983
DB00316 38
DB00316 39
DB00316 64746
DB00316 91452
DB00316 414149
DB00316 65057
DB00316 340485
DB00316 55331
DB00316 22985
DB00316 57007
DB00316 50
DB00316 641371
DB00316 55856
DB00316 10965
DB00316 11332
DB00316 51
DB00316 8310
DB00316 51205
DB00316 49
DB00316 23205
DB00316 80221
DB00316 2180
DB00316 2181
DB00316 51703
DB00316 123876
DB00316 6296
DB00316 54988
DB00316 84532
DB00316 79611
DB00316 59
DB00316 87
DB00316 88
DB00316 10096
DB00316 84517
DB00316 91
DB00316 92
DB00316 102
DB00316 8751
DB00316 8728
DB00316 80332
DB00316 81794
DB00316 81792
DB00316 9507
DB00316 11096
DB00316 11095
DB00316 56999
DB00316 56999
DB00316 57188
DB00316 103
DB00316 104
DB00316 105
DB00316 23536
DB00316 90956
DB00316 115
DB00316 118
DB00316 120
DB00316 9289
DB00316 222487
DB00316 57211
DB00316 22859
DB00316 23266
DB00316 126
DB00316 128
DB00316 133
DB00316 23394
DB00316 56985
DB00316 150
DB00316 151
DB00316 158
DB00316 653483
DB00316 27125
DB00316 10939
DB00316 116987
DB00316 79841
DB00316 60509
DB00316 177
DB00316 3267
DB00316 3267
DB00316 3268
DB00316 3268
DB00316 55109
DB00316 55750
DB00316 178
DB00316 79814
DB00316 192670
DB00316 10555
DB00316 56894
DB00316 55326
DB00316 8540
DB00316 23287
DB00316 185
DB00316 57085
DB00316 189
DB00316 64902
DB00316 25909
DB00316 191
DB00316 27245
DB00316 79026
DB00316 197
DB00316 64853
DB00316 9131
DB00316 84883
DB00316 326
DB00316 84962
DB00316 203
DB00316 204
DB00316 205
DB00316 221264
DB00316 8165
DB00316 11216
DB00316 11216
DB00316 11215
DB00316 9590
DB00316 9465
DB00316 10142
DB00316 56672
DB00316 79647
DB00316 55122
DB00316 231
DB00316 57016
DB00316 1645
DB00316 8644
DB00316 8574
DB00316 211
DB00316 213
DB00316 213
DB00316 214
DB00316 5832
DB00316 216
DB00316 219
DB00316 217
DB00316 224
DB00316 4329
DB00316 64577
DB00316 199857
DB00316 249
DB00316 57679
DB00316 262
DB00316 267
DB00316 268
DB00316 9949
DB00316 83607
DB00316 154810
DB00316 51421
DB00316 271
DB00316 272
DB00316 275
DB00316 51321
DB00316 119504
DB00316 51433
DB00316 283
DB00316 23452
DB00316 51479
DB00316 51479
DB00316 56172
DB00316 56172
DB00316 54467
DB00316 57037
DB00316 29123
DB00316 23253
DB00316 88455
DB00316 54522
DB00316 26057
DB00316 22852
DB00316 23243
DB00316 651746
DB00316 57730
DB00316 353322
DB00316 23294
DB00316 203286
DB00316 54443
DB00316 8125
DB00316 81611
DB00316 118429
DB00316 11199
DB00316 311
DB00316 307
DB00316 307
DB00316 164
DB00316 8906
DB00316 8907
DB00316 1174
DB00316 8905
DB00316 130340
DB00316 160
DB00316 8943
DB00316 8943
DB00316 55745
DB00316 317
DB00316 54518
DB00316 323
DB00316 327
DB00316 27301
DB00316 333
DB00316 334
DB00316 57136
DB00316 337
DB00316 338
DB00316 9582
DB00316 9582
DB00316 27350
DB00316 319
DB00316 350
DB00316 8542
DB00316 23780
DB00316 80833
DB00316 80830
DB00316 81575
DB00316 139322
DB00316 10513
DB00316 360
DB00316 364
DB00316 366
DB00316 9716
DB00316 367
DB00316 369
DB00316 374
DB00316 9870
DB00316 377
DB00316 10565
DB00316 10564
DB00316 384
DB00316 392
DB00316 9824
DB00316 89839
DB00316 94134
DB00316 93663
DB00316 84986
DB00316 57569
DB00316 23092
DB00316 2909
DB00316 396
DB00316 397
DB00316 9639
DB00316 55160
DB00316 23365
DB00316 50650
DB00316 8874
DB00316 8289
DB00316 1820
DB00316 5926
DB00316 25820
DB00316 80117
DB00316 54622
DB00316 23568
DB00316 403
DB00316 379
DB00316 23204
DB00316 51329
DB00316 10550
DB00316 151188
DB00316 127829
DB00316 51309
DB00316 64860
DB00316 56938
DB00316 10552
DB00316 10776
DB00316 407
DB00316 408
DB00316 409
DB00316 57561
DB00316 91947
DB00316 411
DB00316 153642
DB00316 420
DB00316 421
DB00316 57412
DB00316 427
DB00316 55616
DB00316 339201
DB00316 140460
DB00316 10973
DB00316 10973
DB00316 121549
DB00316 55723
DB00316 432
DB00316 440
DB00316 374569
DB00316 444
DB00316 259266
DB00316 460
DB00316 171023
DB00316 171023
DB00316 29028
DB00316 79915
DB00316 11101
DB00316 466
DB00316 467
DB00316 468
DB00316 55729
DB00316 80063
DB00316 9140
DB00316 55054
DB00316 89849
DB00316 55102
DB00316 115201
DB00316 471
DB00316 25923
DB00316 472
DB00316 474
DB00316 57205
DB00316 23250
DB00316 23200
DB00316 286410
DB00316 57130
DB00316 79572
DB00316 476
DB00316 481
DB00316 488
DB00316 490
DB00316 491
DB00316 506
DB00316 513
DB00316 514
DB00316 515
DB00316 521
DB00316 9551
DB00316 10632
DB00316 27109
DB00316 55101
DB00316 10159
DB00316 535
DB00316 51382
DB00316 529
DB00316 540
DB00316 5205
DB00316 57198
DB00316 91647
DB00316 93974
DB00316 545
DB00316 8455
DB00316 546
DB00316 6310
DB00316 6314
DB00316 222255
DB00316 549
DB00316 79000
DB00316 60370
DB00316 558
DB00316 113451
DB00316 566
DB00316 567
DB00316 26229
DB00316 10678
DB00316 2683
DB00316 9334
DB00316 9331
DB00316 11041
DB00316 23621
DB00316 25825
DB00316 60468
DB00316 572
DB00316 9531
DB00316 7917
DB00316 10458
DB00316 55971
DB00316 80115
DB00316 25805
DB00316 10409
DB00316 581
DB00316 92482
DB00316 583
DB00316 55212
DB00316 56987
DB00316 8412
DB00316 10286
DB00316 586
DB00316 596
DB00316 598
DB00316 10018
DB00316 23786
DB00316 602
DB00316 9275
DB00316 9774
DB00316 53630
DB00316 622
DB00316 57673
DB00316 10282
DB00316 84707
DB00316 633
DB00316 23299
DB00316 637
DB00316 638
DB00316 332
DB00316 57448
DB00316 54841
DB00316 640
DB00316 641
DB00316 29760
DB00316 282991
DB00316 388552
DB00316 63915
DB00316 644
DB00316 648
DB00316 649
DB00316 654
DB00316 659
DB00316 664
DB00316 664
DB00316 665
DB00316 665
DB00316 666
DB00316 79866
DB00316 670
DB00316 10380
DB00316 2186
DB00316 673
DB00316 8315
DB00316 672
DB00316 675
DB00316 6046
DB00316 29117
DB00316 10902
DB00316 140707
DB00316 83990
DB00316 84312
DB00316 55727
DB00316 284697
DB00316 114781
DB00316 91408
DB00316 7832
DB00316 10950
DB00316 10950
DB00316 11118
DB00316 10384
DB00316 699
DB00316 701
DB00316 9184
DB00316 29071
DB00316 708
DB00316 25966
DB00316 26005
DB00316 9847
DB00316 719
DB00316 388503
DB00316 725
DB00316 730
DB00316 763
DB00316 766
DB00316 81928
DB00316 785
DB00316 27101
DB00316 796
DB00316 797
DB00316 10241
DB00316 800
DB00316 255022
DB00316 91860
DB00316 813
DB00316 55450
DB00316 23261
DB00316 23066
DB00316 10487
DB00316 10486
DB00316 823
DB00316 6650
DB00316 824
DB00316 824
DB00316 4076
DB00316 65981
DB00316 29775
DB00316 84674
DB00316 10498
DB00316 55604
DB00316 138199
DB00316 79587
DB00316 834
DB00316 837
DB00316 839
DB00316 841
DB00316 9994
DB00316 857
DB00316 9139
DB00316 865
DB00316 867
DB00316 873
DB00316 874
DB00316 84869
DB00316 875
DB00316 8535
DB00316 23468
DB00316 23492
DB00316 64770
DB00316 64770
DB00316 130940
DB00316 284992
DB00316 147872
DB00316 343099
DB00316 25901
DB00316 57003
DB00316 152137
DB00316 79714
DB00316 131076
DB00316 29080
DB00316 84318
DB00316 79080
DB00316 60492
DB00316 54520
DB00316 54535
DB00316 885
DB00316 6347
DB00316 891
DB00316 595
DB00316 894
DB00316 898
DB00316 9134
DB00316 899
DB00316 57018
DB00316 57018
DB00316 905
DB00316 151195
DB00316 1230
DB00316 1235
DB00316 9973
DB00316 126731
DB00316 54462
DB00316 908
DB00316 135228
DB00316 977
DB00316 909
DB00316 23607
DB00316 146894
DB00316 951
DB00316 915
DB00316 962
DB00316 1604
DB00316 965
DB00316 965
DB00316 966
DB00316 973
DB00316 975
DB00316 928
DB00316 22918
DB00316 83692
DB00316 81602
DB00316 8872
DB00316 8697
DB00316 993
DB00316 994
DB00316 994
DB00316 996
DB00316 11140
DB00316 55561
DB00316 10602
DB00316 56882
DB00316 990
DB00316 157313
DB00316 113130
DB00316 55143
DB00316 999
DB00316 1002
DB00316 29965
DB00316 983
DB00316 8558
DB00316 5218
DB00316 23097
DB00316 1019
DB00316 8941
DB00316 55755
DB00316 1021
DB00316 1025
DB00316 1026
DB00316 1028
DB00316 55602
DB00316 1032
DB00316 1033
DB00316 1036
DB00316 1039
DB00316 81620
DB00316 55573
DB00316 634
DB00316 1089
DB00316 1052
DB00316 1054
DB00316 1056
DB00316 10658
DB00316 56853
DB00316 57214
DB00316 1058
DB00316 1062
DB00316 1063
DB00316 2491
DB00316 55835
DB00316 64105
DB00316 55839
DB00316 79172
DB00316 79682
DB00316 201161
DB00316 387103
DB00316 153241
DB00316 145508
DB00316 22995
DB00316 283638
DB00316 55125
DB00316 11190
DB00316 85459
DB00316 55165
DB00316 80321
DB00316 55722
DB00316 79959
DB00316 84131
DB00316 64793
DB00316 387119
DB00316 84902
DB00316 79598
DB00316 64781
DB00316 64781
DB00316 79603
DB00316 253782
DB00316 1066
DB00316 8824
DB00316 29105
DB00316 286464
DB00316 389799
DB00316 57587
DB00316 1073
DB00316 8837
DB00316 8545
DB00316 57530
DB00316 10669
DB00316 79094
DB00316 1101
DB00316 10036
DB00316 8208
DB00316 79145
DB00316 1108
DB00316 55636
DB00316 55349
DB00316 11200
DB00316 5119
DB00316 1124
DB00316 26973
DB00316 8973
DB00316 1144
DB00316 9435
DB00316 4166
DB00316 64377
DB00316 63922
DB00316 148523
DB00316 1153
DB00316 55847
DB00316 11113
DB00316 26586
DB00316 150468
DB00316 10970
DB00316 9793
DB00316 51192
DB00316 1158
DB00316 1160
DB00316 1163
DB00316 1164
DB00316 23155
DB00316 1182
DB00316 9076
DB00316 9069
DB00316 9075
DB00316 137075
DB00316 9080
DB00316 56650
DB00316 10462
DB00316 23274
DB00316 64581
DB00316 1192
DB00316 9022
DB00316 53405
DB00316 9685
DB00316 6249
DB00316 25999
DB00316 1195
DB00316 79789
DB00316 1201
DB00316 2055
DB00316 1207
DB00316 8192
DB00316 1209
DB00316 10845
DB00316 63967
DB00316 22883
DB00316 1213
DB00316 1191
DB00316 23277
DB00316 171425
DB00316 134147
DB00316 129607
DB00316 146225
DB00316 146223
DB00316 23070
DB00316 55783
DB00316 84735
DB00316 55748
DB00316 255919
DB00316 149111
DB00316 26504
DB00316 55571
DB00316 29883
DB00316 10695
DB00316 25927
DB00316 5067
DB00316 116840
DB00316 28958
DB00316 388753
DB00316 80347
DB00316 23242
DB00316 1690
DB00316 83548
DB00316 25839
DB00316 10466
DB00316 57511
DB00316 91949
DB00316 84342
DB00316 8161
DB00316 1305
DB00316 1277
DB00316 1278
DB00316 85301
DB00316 1281
DB00316 10087
DB00316 1286
DB00316 1290
DB00316 1293
DB00316 1294
DB00316 81035
DB00316 51122
DB00316 23412
DB00316 1311
DB00316 118881
DB00316 1314
DB00316 10987
DB00316 10920
DB00316 93058
DB00316 80219
DB00316 27235
DB00316 51805
DB00316 51117
DB00316 84274
DB00316 56997
DB00316 1352
DB00316 1353
DB00316 1355
DB00316 1355
DB00316 285521
DB00316 9377
DB00316 1340
DB00316 1345
DB00316 1347
DB00316 9167
DB00316 1349
DB00316 1349
DB00316 1351
DB00316 1356
DB00316 1361
DB00316 80315
DB00316 79974
DB00316 10815
DB00316 1368
DB00316 1370
DB00316 221184
DB00316 221184
DB00316 1371
DB00316 1373
DB00316 53981
DB00316 51692
DB00316 11052
DB00316 1376
DB00316 54504
DB00316 8532
DB00316 84699
DB00316 1390
DB00316 51232
DB00316 1397
DB00316 285464
DB00316 1398
DB00316 54675
DB00316 49860
DB00316 84809
DB00316 64784
DB00316 1407
DB00316 1408
DB00316 1410
DB00316 1413
DB00316 1429
DB00316 7812
DB00316 1440
DB00316 1441
DB00316 55454
DB00316 1453
DB00316 1453
DB00316 53944
DB00316 64651
DB00316 81566
DB00316 1466
DB00316 1475
DB00316 1478
DB00316 23283
DB00316 1487
DB00316 80169
DB00316 9150
DB00316 58190
DB00316 10106
DB00316 10217
DB00316 51496
DB00316 1490
DB00316 1490
DB00316 1491
DB00316 1496
DB00316 1499
DB00316 1500
DB00316 1501
DB00316 5476
DB00316 1508
DB00316 1508
DB00316 1075
DB00316 1512
DB00316 1520
DB00316 1515
DB00316 90353
DB00316 8454
DB00316 8451
DB00316 8450
DB00316 8065
DB00316 1523
DB00316 54883
DB00316 10283
DB00316 653108
DB00316 3627
DB00316 2920
DB00316 3576
DB00316 51523
DB00316 220002
DB00316 11068
DB00316 1528
DB00316 80777
DB00316 124637
DB00316 124936
DB00316 51706
DB00316 1535
DB00316 1537
DB00316 54205
DB00316 360159
DB00316 26999
DB00316 114757
DB00316 50626
DB00316 1543
DB00316 1545
DB00316 57404
DB00316 1589
DB00316 1592
DB00316 1593
DB00316 1594
DB00316 1562
DB00316 1559
DB00316 113612
DB00316 54905
DB00316 1576
DB00316 64816
DB00316 1577
DB00316 1551
DB00316 1551
DB00316 66002
DB00316 4051
DB00316 1595
DB00316 3491
DB00316 9267
DB00316 9266
DB00316 9265
DB00316 23002
DB00316 1603
DB00316 1605
DB00316 1610
DB00316 1610
DB00316 7818
DB00316 1615
DB00316 1616
DB00316 1618
DB00316 80174
DB00316 1622
DB00316 1629
DB00316 25879
DB00316 285429
DB00316 55827
DB00316 50717
DB00316 79877
DB00316 131566
DB00316 64858
DB00316 64421
DB00316 196513
DB00316 28960
DB00316 79077
DB00316 23142
DB00316 51181
DB00316 1642
DB00316 1643
DB00316 80821
DB00316 23259
DB00316 220042
DB00316 1649
DB00316 54541
DB00316 23109
DB00316 10521
DB00316 8886
DB00316 11218
DB00316 9416
DB00316 55794
DB00316 7919
DB00316 54606
DB00316 23586
DB00316 55601
DB00316 55601
DB00316 91351
DB00316 1666
DB00316 162989
DB00316 245929
DB00316 8560
DB00316 123099
DB00316 163486
DB00316 163259
DB00316 79961
DB00316 10260
DB00316 9909
DB00316 160518
DB00316 8562
DB00316 9681
DB00316 51029
DB00316 1676
DB00316 1687
DB00316 8694
DB00316 84649
DB00316 1606
DB00316 8527
DB00316 8525
DB00316 1716
DB00316 1717
DB00316 1719
DB00316 50846
DB00316 1723
DB00316 115817
DB00316 115817
DB00316 10202
DB00316 9249
DB00316 55526
DB00316 22907
DB00316 56919
DB00316 56616
DB00316 1729
DB00316 1730
DB00316 81624
DB00316 23405
DB00316 27042
DB00316 22982
DB00316 84925
DB00316 115752
DB00316 1737
DB00316 1739
DB00316 9231
DB00316 649446
DB00316 22839
DB00316 1746
DB00316 1747
DB00316 127343
DB00316 1756
DB00316 29958
DB00316 1760
DB00316 1657
DB00316 23312
DB00316 23312
DB00316 1763
DB00316 55172
DB00316 54919
DB00316 3301
DB00316 9093
DB00316 55466
DB00316 3337
DB00316 11080
DB00316 25822
DB00316 10049
DB00316 55735
DB00316 56521
DB00316 23317
DB00316 131118
DB00316 134218
DB00316 7266
DB00316 23234
DB00316 83544
DB00316 1773
DB00316 10059
DB00316 23268
DB00316 1786
DB00316 1789
DB00316 80005
DB00316 85440
DB00316 220164
DB00316 9980
DB00316 5977
DB00316 51611
DB00316 8818
DB00316 10072
DB00316 1803
DB00316 91039
DB00316 147991
DB00316 1808
DB00316 10570
DB00316 55332
DB00316 55332
DB00316 128338
DB00316 10589
DB00316 1823
DB00316 79075
DB00316 29940
DB00316 79980
DB00316 667
DB00316 92675
DB00316 51514
DB00316 1838
DB00316 56986
DB00316 151636
DB00316 23220
DB00316 1841
DB00316 50506
DB00316 1843
DB00316 11221
DB00316 80824
DB00316 54808
DB00316 83658
DB00316 6993
DB00316 8445
DB00316 8444
DB00316 8291
DB00316 1869
DB00316 1870
DB00316 1875
DB00316 144455
DB00316 55837
DB00316 124454
DB00316 11319
DB00316 1889
DB00316 9427
DB00316 1891
DB00316 55268
DB00316 10455
DB00316 641700
DB00316 1894
DB00316 80267
DB00316 1910
DB00316 26098
DB00316 8411
DB00316 8726
DB00316 1936
DB00316 9521
DB00316 29904
DB00316 80820
DB00316 100130771
DB00316 9813
DB00316 79825
DB00316 30008
DB00316 114327
DB00316 79631
DB00316 1942
DB00316 1943
DB00316 1948
DB00316 23167
DB00316 23167
DB00316 22979
DB00316 1956
DB00316 54583
DB00316 1958
DB00316 23301
DB00316 1962
DB00316 9538
DB00316 10209
DB00316 83939
DB00316 5610
DB00316 5610
DB00316 440275
DB00316 440275
DB00316 8661
DB00316 3646
DB00316 1973
DB00316 1973
DB00316 1975
DB00316 1981
DB00316 8672
DB00316 8672
DB00316 1984
DB00316 60528
DB00316 1994
DB00316 1997
DB00316 1999
DB00316 2000
DB00316 2004
DB00316 22936
DB00316 22936
DB00316 9844
DB00316 63916
DB00316 255520
DB00316 84173
DB00316 6921
DB00316 64834
DB00316 54898
DB00316 60481
DB00316 79071
DB00316 79993
DB00316 55250
DB00316 55140
DB00316 54859
DB00316 55831
DB00316 10328
DB00316 146956
DB00316 197342
DB00316 256364
DB00316 27436
DB00316 2013
DB00316 2019
DB00316 55740
DB00316 8507
DB00316 23052
DB00316 2021
DB00316 2023
DB00316 55556
DB00316 2028
DB00316 5169
DB00316 2029
DB00316 957
DB00316 955
DB00316 2035
DB00316 114915
DB00316 54566
DB00316 57669
DB00316 2050
DB00316 2052
DB00316 9852
DB00316 2059
DB00316 64787
DB00316 2064
DB00316 2065
DB00316 55914
DB00316 2071
DB00316 54821
DB00316 51290
DB00316 51290
DB00316 90459
DB00316 112479
DB00316 203111
DB00316 2081
DB00316 30001
DB00316 54206
DB00316 157570
DB00316 9700
DB00316 23344
DB00316 2109
DB00316 2110
DB00316 55500
DB00316 64850
DB00316 2114
DB00316 2119
DB00316 2120
DB00316 84141
DB00316 7813
DB00316 115704
DB00316 55218
DB00316 9156
DB00316 64789
DB00316 55763
DB00316 10640
DB00316 23233
DB00316 2131
DB00316 2132
DB00316 2135
DB00316 2140
DB00316 2146
DB00316 7430
DB00316 9002
DB00316 2166
DB00316 91442
DB00316 2168
DB00316 2167
DB00316 2171
DB00316 8772
DB00316 3992
DB00316 9415
DB00316 3995
DB00316 81889
DB00316 55179
DB00316 83640
DB00316 83641
DB00316 90362
DB00316 63901
DB00316 92689
DB00316 10827
DB00316 55007
DB00316 79607
DB00316 23196
DB00316 116224
DB00316 159090
DB00316 84668
DB00316 57579
DB00316 84908
DB00316 25854
DB00316 64760
DB00316 84140
DB00316 221061
DB00316 284069
DB00316 10712
DB00316 51313
DB00316 51313
DB00316 23272
DB00316 54757
DB00316 116151
DB00316 55924
DB00316 23591
DB00316 84792
DB00316 55731
DB00316 196951
DB00316 83986
DB00316 284123
DB00316 54537
DB00316 54855
DB00316 9130
DB00316 51307
DB00316 83723
DB00316 58516
DB00316 199870
DB00316 81610
DB00316 644815
DB00316 286077
DB00316 85002
DB00316 692099
DB00316 22909
DB00316 2175
DB00316 2187
DB00316 2177
DB00316 55215
DB00316 55120
DB00316 57697
DB00316 10160
DB00316 9855
DB00316 355
DB00316 355
DB00316 2194
DB00316 79675
DB00316 22868
DB00316 79072
DB00316 2195
DB00316 10826
DB00316 54751
DB00316 2192
DB00316 2201
DB00316 64839
DB00316 84961
DB00316 26223
DB00316 84893
DB00316 26263
DB00316 23219
DB00316 26273
DB00316 254170
DB00316 55030
DB00316 130888
DB00316 286151
DB00316 93611
DB00316 200933
DB00316 26271
DB00316 26270
DB00316 25793
DB00316 26268
DB00316 23291
DB00316 55294
DB00316 83953
DB00316 2208
DB00316 115548
DB00316 9873
DB00316 2220
DB00316 2224
DB00316 2232
DB00316 2235
DB00316 56929
DB00316 2237
DB00316 26998
DB00316 2256
DB00316 26291
DB00316 26291
DB00316 2260
DB00316 26127
DB00316 2261
DB00316 114827
DB00316 80206
DB00316 55137
DB00316 63979
DB00316 51024
DB00316 161247
DB00316 128486
DB00316 24147
DB00316 2288
DB00316 79147
DB00316 201163
DB00316 2317
DB00316 2318
DB00316 2319
DB00316 23767
DB00316 55640
DB00316 84256
DB00316 91010
DB00316 2329
DB00316 2335
DB00316 79672
DB00316 23048
DB00316 22862
DB00316 64778
DB00316 2353
DB00316 2354
DB00316 2355
DB00316 3170
DB00316 221937
DB00316 221937
DB00316 3607
DB00316 2305
DB00316 2308
DB00316 2309
DB00316 27086
DB00316 94234
DB00316 2356
DB00316 2359
DB00316 55691
DB00316 84978
DB00316 122786
DB00316 122786
DB00316 83786
DB00316 143162
DB00316 23732
DB00316 10129
DB00316 285527
DB00316 10468
DB00316 10841
DB00316 10841
DB00316 2495
DB00316 24140
DB00316 8880
DB00316 2517
DB00316 139341
DB00316 5045
DB00316 2521
DB00316 2528
DB00316 2395
DB00316 8087
DB00316 5348
DB00316 486
DB00316 79443
DB00316 2534
DB00316 8322
DB00316 7855
DB00316 8325
DB00316 55632
DB00316 10146
DB00316 2539
DB00316 2549
DB00316 11345
DB00316 2551
DB00316 1647
DB00316 4616
DB00316 9514
DB00316 79690
DB00316 2582
DB00316 2585
DB00316 130589
DB00316 2588
DB00316 63917
DB00316 2590
DB00316 50614
DB00316 2587
DB00316 54433
DB00316 64762
DB00316 2618
DB00316 2619
DB00316 2620
DB00316 283431
DB00316 54815
DB00316 57459
DB00316 5188
DB00316 283459
DB00316 2628
DB00316 2634
DB00316 2635
DB00316 115361
DB00316 2637
DB00316 23464
DB00316 9648
DB00316 2639
DB00316 2729
DB00316 2730
DB00316 9247
DB00316 10985
DB00316 2651
DB00316 9245
DB00316 9245
DB00316 145781
DB00316 2653
DB00316 9615
DB00316 2664
DB00316 284161
DB00316 2669
DB00316 79833
DB00316 348654
DB00316 2671
DB00316 85476
DB00316 23163
DB00316 8836
DB00316 2686
DB00316 2690
DB00316 26058
DB00316 55303
DB00316 474344
DB00316 116254
DB00316 9837
DB00316 51659
DB00316 64785
DB00316 28964
DB00316 9815
DB00316 2705
DB00316 2706
DB00316 219770
DB00316 2710
DB00316 2713
DB00316 2717
DB00316 79411
DB00316 113263
DB00316 26035
DB00316 2731
DB00316 2733
DB00316 2736
DB00316 11010
DB00316 51031
DB00316 2745
DB00316 2744
DB00316 27165
DB00316 144423
DB00316 55830
DB00316 2746
DB00316 2747
DB00316 2752
DB00316 132158
DB00316 84656
DB00316 2760
DB00316 64395
DB00316 2762
DB00316 10691
DB00316 2764
DB00316 9535
DB00316 51053
DB00316 2768
DB00316 10672
DB00316 2770
DB00316 2771
DB00316 10681
DB00316 55970
DB00316 26354
DB00316 8443
DB00316 64841
DB00316 84572
DB00316 2799
DB00316 2802
DB00316 64083
DB00316 92344
DB00316 2805
DB00316 2812
DB00316 57678
DB00316 84803
DB00316 137964
DB00316 55094
DB00316 55668
DB00316 54865
DB00316 65056
DB00316 2817
DB00316 2239
DB00316 10082
DB00316 2819
DB00316 2852
DB00316 2821
DB00316 283554
DB00316 124274
DB00316 115330
DB00316 80045
DB00316 27239
DB00316 2840
DB00316 11318
DB00316 2843
DB00316 2828
DB00316 9052
DB00316 51704
DB00316 51704
DB00316 55890
DB00316 29899
DB00316 2877
DB00316 2877
DB00316 2878
DB00316 2879
DB00316 54762
DB00316 10750
DB00316 2888
DB00316 29841
DB00316 2907
DB00316 2915
DB00316 2896
DB00316 80273
DB00316 134266
DB00316 79774
DB00316 54103
DB00316 55876
DB00316 23199
DB00316 146395
DB00316 83903
DB00316 51527
DB00316 2935
DB00316 23708
DB00316 373156
DB00316 9446
DB00316 2954
DB00316 219409
DB00316 2959
DB00316 2965
DB00316 653238
DB00316 404672
DB00316 2969
DB00316 2971
DB00316 2976
DB00316 9328
DB00316 112495
DB00316 51512
DB00316 2978
DB00316 60558
DB00316 2990
DB00316 283464
DB00316 2992
DB00316 8908
DB00316 2995
DB00316 64412
DB00316 8971
DB00316 55766
DB00316 3014
DB00316 9555
DB00316 54145
DB00316 3021
DB00316 9563
DB00316 3026
DB00316 51495
DB00316 3032
DB00316 3029
DB00316 84264
DB00316 57817
DB00316 60484
DB00316 23438
DB00316 8520
DB00316 115106
DB00316 79441
DB00316 54930
DB00316 1839
DB00316 3042
DB00316 26959
DB00316 3049
DB00316 8843
DB00316 29915
DB00316 10866
DB00316 3065
DB00316 51020
DB00316 374659
DB00316 3068
DB00316 55127
DB00316 55027
DB00316 25938
DB00316 63897
DB00316 50865
DB00316 23593
DB00316 3070
DB00316 9931
DB00316 85441
DB00316 8916
DB00316 3280
DB00316 57801
DB00316 388585
DB00316 3074
DB00316 10614
DB00316 23493
DB00316 138050
DB00316 84439
DB00316 11147
DB00316 11112
DB00316 23119
DB00316 55662
DB00316 3094
DB00316 84681
DB00316 3092
DB00316 9026
DB00316 28996
DB00316 3006
DB00316 3010
DB00316 8334
DB00316 3018
DB00316 8347
DB00316 3017
DB00316 8345
DB00316 8970
DB00316 85236
DB00316 8340
DB00316 8342
DB00316 8363
DB00316 8337
DB00316 8349
DB00316 55355
DB00316 3098
DB00316 80201
DB00316 3134
DB00316 6596
DB00316 3145
DB00316 10363
DB00316 3148
DB00316 3155
DB00316 3157
DB00316 3151
DB00316 3161
DB00316 3162
DB00316 3162
DB00316 6928
DB00316 3174
DB00316 3176
DB00316 3178
DB00316 3181
DB00316 3184
DB00316 3189
DB00316 4670
DB00316 3192
DB00316 11100
DB00316 9456
DB00316 51361
DB00316 3238
DB00316 50809
DB00316 3242
DB00316 3249
DB00316 11234
DB00316 10855
DB00316 55806
DB00316 9953
DB00316 440498
DB00316 3028
DB00316 51170
DB00316 51170
DB00316 3294
DB00316 3294
DB00316 3295
DB00316 8630
DB00316 80270
DB00316 3297
DB00316 3320
DB00316 3324
DB00316 3326
DB00316 391634
DB00316 7184
DB00316 116835
DB00316 6782
DB00316 3303
DB00316 3304
DB00316 3305
DB00316 3306
DB00316 22824
DB00316 3310
DB00316 3312
DB00316 3313
DB00316 79663
DB00316 23640
DB00316 3329
DB00316 3329
DB00316 3336
DB00316 10808
DB00316 3351
DB00316 5654
DB00316 27429
DB00316 219844
DB00316 55699
DB00316 25998
DB00316 3383
DB00316 3383
DB00316 3384
DB00316 3386
DB00316 23379
DB00316 22858
DB00316 3397
DB00316 3397
DB00316 3398
DB00316 3417
DB00316 3418
DB00316 3419
DB00316 3420
DB00316 3422
DB00316 414328
DB00316 9592
DB00316 51278
DB00316 3428
DB00316 122509
DB00316 10561
DB00316 2537
DB00316 64135
DB00316 3434
DB00316 3433
DB00316 3437
DB00316 8519
DB00316 10581
DB00316 10410
DB00316 3454
DB00316 3459
DB00316 3460
DB00316 3475
DB00316 80173
DB00316 57560
DB00316 8100
DB00316 3479
DB00316 3482
DB00316 3484
DB00316 283284
DB00316 10261
DB00316 121457
DB00316 8518
DB00316 3551
DB00316 8517
DB00316 64376
DB00316 3588
DB00316 3588
DB00316 3590
DB00316 3601
DB00316 27189
DB00316 53342
DB00316 55540
DB00316 132014
DB00316 3554
DB00316 27178
DB00316 3570
DB00316 3572
DB00316 3609
DB00316 3611
DB00316 196294
DB00316 10989
DB00316 55364
DB00316 54928
DB00316 3621
DB00316 3622
DB00316 3623
DB00316 3624
DB00316 3625
DB00316 83729
DB00316 83729
DB00316 54891
DB00316 3628
DB00316 3631
DB00316 3632
DB00316 3635
DB00316 51141
DB00316 3640
DB00316 3642
DB00316 3643
DB00316 55174
DB00316 55726
DB00316 65123
DB00316 26512
DB00316 26512
DB00316 25896
DB00316 117283
DB00316 51194
DB00316 9670
DB00316 79711
DB00316 3843
DB00316 10527
DB00316 10526
DB00316 55705
DB00316 124152
DB00316 10788
DB00316 128239
DB00316 9922
DB00316 440073
DB00316 3654
DB00316 11213
DB00316 3658
DB00316 3660
DB00316 3660
DB00316 359948
DB00316 64207
DB00316 3661
DB00316 3662
DB00316 3665
DB00316 10379
DB00316 3667
DB00316 3667
DB00316 8660
DB00316 81689
DB00316 122961
DB00316 23479
DB00316 3669
DB00316 79763
DB00316 51477
DB00316 83737
DB00316 81533
DB00316 3675
DB00316 3685
DB00316 3693
DB00316 81618
DB00316 3708
DB00316 3709
DB00316 162073
DB00316 50618
DB00316 3712
DB00316 284359
DB00316 9767
DB00316 3716
DB00316 3718
DB00316 221037
DB00316 3725
DB00316 3726
DB00316 3727
DB00316 23189
DB00316 25959
DB00316 284058
DB00316 54934
DB00316 3735
DB00316 57325
DB00316 8850
DB00316 11104
DB00316 84056
DB00316 79768
DB00316 84541
DB00316 3747
DB00316 3752
DB00316 9992
DB00316 3767
DB00316 3761
DB00316 3775
DB00316 8645
DB00316 3782
DB00316 3783
DB00316 10984
DB00316 3785
DB00316 57582
DB00316 343450
DB00316 375616
DB00316 83892
DB00316 147040
DB00316 253980
DB00316 65987
DB00316 222658
DB00316 79070
DB00316 143888
DB00316 221656
DB00316 22992
DB00316 84678
DB00316 51780
DB00316 23081
DB00316 80853
DB00316 2531
DB00316 9817
DB00316 9817
DB00316 10657
DB00316 10656
DB00316 3795
DB00316 9703
DB00316 9692
DB00316 9764
DB00316 9851
DB00316 23313
DB00316 84162
DB00316 57456
DB00316 57189
DB00316 57179
DB00316 343990
DB00316 57536
DB00316 57648
DB00316 57650
DB00316 85379
DB00316 90231
DB00316 3832
DB00316 23303
DB00316 9928
DB00316 56992
DB00316 55614
DB00316 81930
DB00316 146909
DB00316 26128
DB00316 10112
DB00316 9585
DB00316 9493
DB00316 347240
DB00316 11004
DB00316 11127
DB00316 24137
DB00316 22920
DB00316 3833
DB00316 4254
DB00316 64837
DB00316 89953
DB00316 51621
DB00316 10365
DB00316 51274
DB00316 688
DB00316 1316
DB00316 687
DB00316 23008
DB00316 116138
DB00316 27252
DB00316 9903
DB00316 54800
DB00316 64410
DB00316 54813
DB00316 377007
DB00316 79786
DB00316 57542
DB00316 51088
DB00316 8564
DB00316 8085
DB00316 55904
DB00316 84787
DB00316 148930
DB00316 57082
DB00316 90417
DB00316 9735
DB00316 3836
DB00316 3840
DB00316 3837
DB00316 83999
DB00316 889
DB00316 3848
DB00316 3859
DB00316 3866
DB00316 3875
DB00316 3852
DB00316 3856
DB00316 3892
DB00316 100129075
DB00316 8942
DB00316 79944
DB00316 112849
DB00316 114294
DB00316 51110
DB00316 3898
DB00316 3904
DB00316 3910
DB00316 3912
DB00316 10319
DB00316 3920
DB00316 27074
DB00316 51056
DB00316 23367
DB00316 113251
DB00316 55323
DB00316 51574
DB00316 23395
DB00316 81887
DB00316 3927
DB00316 3931
DB00316 353134
DB00316 353142
DB00316 353143
DB00316 253558
DB00316 51451
DB00316 389812
DB00316 84458
DB00316 3936
DB00316 3937
DB00316 9079
DB00316 3939
DB00316 197257
DB00316 3949
DB00316 388633
DB00316 26119
DB00316 116842
DB00316 149018
DB00316 23484
DB00316 3954
DB00316 3964
DB00316 29094
DB00316 29094
DB00316 163175
DB00316 5641
DB00316 10186
DB00316 11019
DB00316 3978
DB00316 3980
DB00316 10990
DB00316 51474
DB00316 22998
DB00316 8994
DB00316 3985
DB00316 55957
DB00316 91750
DB00316 283860
DB00316 29092
DB00316 84791
DB00316 81698
DB00316 203414
DB00316 100505477
DB00316 3988
DB00316 8513
DB00316 9388
DB00316 200879
DB00316 64327
DB00316 8543
DB00316 9361
DB00316 83752
DB00316 10162
DB00316 9926
DB00316 9663
DB00316 4026
DB00316 9404
DB00316 987
DB00316 116844
DB00316 55791
DB00316 26020
DB00316 26020
DB00316 84918
DB00316 4038
DB00316 4041
DB00316 4043
DB00316 9684
DB00316 55631
DB00316 55379
DB00316 149499
DB00316 55144
DB00316 85444
DB00316 9209
DB00316 10446
DB00316 26065
DB00316 286006
DB00316 4047
DB00316 26046
DB00316 7798
DB00316 51213
DB00316 56925
DB00316 8581
DB00316 80740
DB00316 23643
DB00316 55646
DB00316 129530
DB00316 10434
DB00316 127018
DB00316 57128
DB00316 10894
DB00316 9762
DB00316 4074
DB00316 4074
DB00316 23499
DB00316 28992
DB00316 9935
DB00316 9935
DB00316 23764
DB00316 64110
DB00316 9223
DB00316 9863
DB00316 79568
DB00316 4117
DB00316 114569
DB00316 10905
DB00316 4124
DB00316 23324
DB00316 4126
DB00316 54682
DB00316 54682
DB00316 4128
DB00316 4129
DB00316 4131
DB00316 81631
DB00316 55201
DB00316 5607
DB00316 5609
DB00316 7786
DB00316 9175
DB00316 9020
DB00316 51776
DB00316 4215
DB00316 4217
DB00316 4134
DB00316 9053
DB00316 5603
DB00316 1432
DB00316 93487
DB00316 5599
DB00316 23162
DB00316 5601
DB00316 79109
DB00316 7867
DB00316 22919
DB00316 22924
DB00316 64757
DB00316 54996
DB00316 65108
DB00316 57787
DB00316 153562
DB00316 5648
DB00316 23031
DB00316 84930
DB00316 57506
DB00316 57506
DB00316 8930
DB00316 8930
DB00316 55777
DB00316 4154
DB00316 10150
DB00316 55796
DB00316 54799
DB00316 4162
DB00316 27349
DB00316 4163
DB00316 56922
DB00316 64087
DB00316 84693
DB00316 23101
DB00316 90411
DB00316 55388
DB00316 4172
DB00316 8888
DB00316 4173
DB00316 84515
DB00316 57192
DB00316 90550
DB00316 9656
DB00316 4193
DB00316 4193
DB00316 23195
DB00316 4200
DB00316 64769
DB00316 2122
DB00316 9968
DB00316 9412
DB00316 81857
DB00316 9441
DB00316 80306
DB00316 55588
DB00316 51003
DB00316 10001
DB00316 1955
DB00316 4212
DB00316 9833
DB00316 4241
DB00316 4223
DB00316 4233
DB00316 4233
DB00316 254042
DB00316 10988
DB00316 284207
DB00316 751071
DB00316 51603
DB00316 64745
DB00316 92342
DB00316 124512
DB00316 56339
DB00316 25840
DB00316 4237
DB00316 56947
DB00316 4240
DB00316 9258
DB00316 55669
DB00316 9927
DB00316 79157
DB00316 126321
DB00316 84975
DB00316 11320
DB00316 11282
DB00316 10724
DB00316 11343
DB00316 92667
DB00316 92667
DB00316 4257
DB00316 4258
DB00316 57534
DB00316 142678
DB00316 100507436
DB00316 9645
DB00316 57553
DB00316 85377
DB00316 4277
DB00316 90007
DB00316 54471
DB00316 374986
DB00316 50488
DB00316 440574
DB00316 4285
DB00316 406906
DB00316 406979
DB00316 442919
DB00316 81571
DB00316 129531
DB00316 4288
DB00316 57591
DB00316 57496
DB00316 57496
DB00316 4289
DB00316 8569
DB00316 2872
DB00316 9761
DB00316 9761
DB00316 4292
DB00316 197259
DB00316 8028
DB00316 4302
DB00316 22877
DB00316 166785
DB00316 25974
DB00316 27249
DB00316 4312
DB00316 4319
DB00316 4326
DB00316 79812
DB00316 84057
DB00316 55233
DB00316 25843
DB00316 80168
DB00316 84315
DB00316 22880
DB00316 150291
DB00316 79710
DB00316 10934
DB00316 9643
DB00316 56180
DB00316 158747
DB00316 25874
DB00316 8777
DB00316 10199
DB00316 10200
DB00316 54737
DB00316 10198
DB00316 4354
DB00316 23164
DB00316 4357
DB00316 4358
DB00316 84769
DB00316 3140
DB00316 4361
DB00316 51149
DB00316 80133
DB00316 65008
DB00316 124995
DB00316 65003
DB00316 6182
DB00316 29088
DB00316 54948
DB00316 29074
DB00316 9801
DB00316 29093
DB00316 6150
DB00316 10573
DB00316 11222
DB00316 64983
DB00316 64981
DB00316 51318
DB00316 54148
DB00316 51073
DB00316 64976
DB00316 64975
DB00316 84545
DB00316 65080
DB00316 26589
DB00316 51642
DB00316 54534
DB00316 116541
DB00316 65005
DB00316 55173
DB00316 64963
DB00316 64963
DB00316 6183
DB00316 64960
DB00316 28973
DB00316 51116
DB00316 54460
DB00316 51649
DB00316 64949
DB00316 23107
DB00316 28957
DB00316 10884
DB00316 10240
DB00316 51650
DB00316 65993
DB00316 60488
DB00316 92259
DB00316 64969
DB00316 64968
DB00316 51081
DB00316 64965
DB00316 57380
DB00316 51338
DB00316 4436
DB00316 2956
DB00316 124540
DB00316 55167
DB00316 4477
DB00316 6307
DB00316 4478
DB00316 51734
DB00316 253827
DB00316 55154
DB00316 4487
DB00316 55545
DB00316 4490
DB00316 4495
DB00316 4496
DB00316 4499
DB00316 4501
DB00316 4507
DB00316 27085
DB00316 23787
DB00316 23255
DB00316 92140
DB00316 80298
DB00316 80298
DB00316 51001
DB00316 130916
DB00316 130916
DB00316 123263
DB00316 113115
DB00316 25902
DB00316 10797
DB00316 4524
DB00316 4528
DB00316 219402
DB00316 8776
DB00316 54893
DB00316 10903
DB00316 9110
DB00316 66036
DB00316 25821
DB00316 2475
DB00316 55149
DB00316 4548
DB00316 9617
DB00316 4552
DB00316 9788
DB00316 4547
DB00316 57509
DB00316 10651
DB00316 345778
DB00316 56667
DB00316 200958
DB00316 394263
DB00316 79594
DB00316 84939
DB00316 9961
DB00316 4599
DB00316 4084
DB00316 54587
DB00316 4603
DB00316 4609
DB00316 4609
DB00316 4615
DB00316 4619
DB00316 4621
DB00316 10398
DB00316 29116
DB00316 4638
DB00316 340156
DB00316 80022
DB00316 4430
DB00316 4641
DB00316 4642
DB00316 4643
DB00316 4644
DB00316 4645
DB00316 55930
DB00316 4646
DB00316 745
DB00316 25924
DB00316 653784
DB00316 55728
DB00316 10443
DB00316 80018
DB00316 64859
DB00316 64859
DB00316 138151
DB00316 65220
DB00316 133686
DB00316 4668
DB00316 55577
DB00316 162417
DB00316 342977
DB00316 54187
DB00316 4673
DB00316 222236
DB00316 256236
DB00316 26502
DB00316 79731
DB00316 10
DB00316 9027
DB00316 256302
DB00316 89797
DB00316 128240
DB00316 4681
DB00316 4683
DB00316 9918
DB00316 23310
DB00316 64151
DB00316 54892
DB00316 23397
DB00316 29781
DB00316 22916
DB00316 342897
DB00316 57552
DB00316 4691
DB00316 56926
DB00316 400746
DB00316 8648
DB00316 8202
DB00316 135112
DB00316 9611
DB00316 9612
DB00316 9612
DB00316 55706
DB00316 81565
DB00316 54602
DB00316 10397
DB00316 3340
DB00316 4694
DB00316 4705
DB00316 4695
DB00316 4698
DB00316 4701
DB00316 4702
DB00316 4704
DB00316 51103
DB00316 91942
DB00316 29078
DB00316 79133
DB00316 137682
DB00316 55471
DB00316 4707
DB00316 4716
DB00316 4708
DB00316 4709
DB00316 4711
DB00316 4713
DB00316 4715
DB00316 4717
DB00316 4718
DB00316 4719
DB00316 4720
DB00316 4726
DB00316 4728
DB00316 4731
DB00316 283131
DB00316 10529
DB00316 5819
DB00316 81607
DB00316 4734
DB00316 23327
DB00316 55247
DB00316 4750
DB00316 4751
DB00316 4752
DB00316 6787
DB00316 91754
DB00316 7936
DB00316 23306
DB00316 100131211
DB00316 4756
DB00316 10276
DB00316 81831
DB00316 4758
DB00316 10825
DB00316 4762
DB00316 4763
DB00316 4780
DB00316 4774
DB00316 4781
DB00316 4782
DB00316 4783
DB00316 4795
DB00316 64332
DB00316 4799
DB00316 4800
DB00316 4801
DB00316 25791
DB00316 55768
DB00316 387921
DB00316 57224
DB00316 4811
DB00316 60491
DB00316 51199
DB00316 4815
DB00316 79815
DB00316 8508
DB00316 390010
DB00316 7080
DB00316 4824
DB00316 51701
DB00316 57486
DB00316 84166
DB00316 126204
DB00316 283458
DB00316 4833
DB00316 10201
DB00316 29922
DB00316 9111
DB00316 349565
DB00316 54981
DB00316 4836
DB00316 4837
DB00316 84273
DB00316 25819
DB00316 10392
DB00316 79954
DB00316 8996
DB00316 140688
DB00316 55035
DB00316 79707
DB00316 64434
DB00316 51491
DB00316 51070
DB00316 4851
DB00316 4853
DB00316 4855
DB00316 4857
DB00316 4863
DB00316 256933
DB00316 4864
DB00316 29881
DB00316 29881
DB00316 55666
DB00316 255743
DB00316 4887
DB00316 1728
DB00316 9975
DB00316 9971
DB00316 8856
DB00316 7181
DB00316 7025
DB00316 7026
DB00316 2063
DB00316 2908
DB00316 2908
DB00316 2494
DB00316 4893
DB00316 4898
DB00316 9315
DB00316 9542
DB00316 8829
DB00316 140767
DB00316 9379
DB00316 7468
DB00316 54904
DB00316 54904
DB00316 4905
DB00316 54780
DB00316 55695
DB00316 55695
DB00316 221078
DB00316 30833
DB00316 64943
DB00316 4907
DB00316 4908
DB00316 4913
DB00316 50863
DB00316 59277
DB00316 84628
DB00316 84284
DB00316 51667
DB00316 4925
DB00316 4521
DB00316 83594
DB00316 11051
DB00316 11164
DB00316 11164
DB00316 283927
DB00316 254552
DB00316 53343
DB00316 83540
DB00316 57532
DB00316 4926
DB00316 4926
DB00316 57122
DB00316 55746
DB00316 9972
DB00316 23511
DB00316 23165
DB00316 23225
DB00316 8021
DB00316 129401
DB00316 79023
DB00316 10762
DB00316 9818
DB00316 23636
DB00316 54830
DB00316 79902
DB00316 4927
DB00316 4928
DB00316 51203
DB00316 10482
DB00316 158046
DB00316 54827
DB00316 11248
DB00316 220323
DB00316 221443
DB00316 4938
DB00316 4940
DB00316 4942
DB00316 23363
DB00316 132299
DB00316 54959
DB00316 4957
DB00316 4967
DB00316 55753
DB00316 4968
DB00316 8473
DB00316 11339
DB00316 729082
DB00316 170392
DB00316 116448
DB00316 115209
DB00316 9480
DB00316 4976
DB00316 10133
DB00316 390264
DB00316 81697
DB00316 391211
DB00316 7932
DB00316 442186
DB00316 26246
DB00316 391196
DB00316 26692
DB00316 26689
DB00316 390072
DB00316 23595
DB00316 5001
DB00316 23594
DB00316 94103
DB00316 23762
DB00316 114884
DB00316 26031
DB00316 114880
DB00316 114881
DB00316 114882
DB00316 51526
DB00316 29948
DB00316 9180
DB00316 58505
DB00316 28962
DB00316 92736
DB00316 220213
DB00316 23252
DB00316 54726
DB00316 161725
DB00316 5018
DB00316 5019
DB00316 55074
DB00316 54995
DB00316 5025
DB00316 5033
DB00316 8974
DB00316 8106
DB00316 23241
DB00316 23241
DB00316 29993
DB00316 11252
DB00316 5051
DB00316 55824
DB00316 203569
DB00316 139793
DB00316 10605
DB00316 57144
DB00316 5064
DB00316 114299
DB00316 54873
DB00316 9924
DB00316 80025
DB00316 24145
DB00316 56666
DB00316 167153
DB00316 64282
DB00316 11044
DB00316 493913
DB00316 9060
DB00316 79957
DB00316 344838
DB00316 84552
DB00316 100130522
DB00316 11315
DB00316 55486
DB00316 142
DB00316 64761
DB00316 54625
DB00316 10038
DB00316 143
DB00316 83666
DB00316 55010
DB00316 25973
DB00316 23178
DB00316 10207
DB00316 10207
DB00316 219988
DB00316 5075
DB00316 94104
DB00316 51260
DB00316 5089
DB00316 5090
DB00316 5094
DB00316 5095
DB00316 5096
DB00316 5097
DB00316 64773
DB00316 7703
DB00316 55795
DB00316 5105
DB00316 9768
DB00316 5108
DB00316 5111
DB00316 57092
DB00316 22990
DB00316 26577
DB00316 126006
DB00316 255738
DB00316 10015
DB00316 5082
DB00316 5143
DB00316 9659
DB00316 5154
DB00316 5160
DB00316 8050
DB00316 10954
DB00316 5163
DB00316 5164
DB00316 5165
DB00316 9124
DB00316 10611
DB00316 54704
DB00316 5170
DB00316 23244
DB00316 23047
DB00316 23590
DB00316 57107
DB00316 23042
DB00316 8566
DB00316 5174
DB00316 8682
DB00316 5037
DB00316 5175
DB00316 55825
DB00316 23089
DB00316 10400
DB00316 5187
DB00316 8864
DB00316 8863
DB00316 64065
DB00316 5189
DB00316 8799
DB00316 5193
DB00316 5194
DB00316 8504
DB00316 5198
DB00316 5207
DB00316 5213
DB00316 80055
DB00316 84547
DB00316 5226
DB00316 5228
DB00316 5230
DB00316 5236
DB00316 55276
DB00316 283209
DB00316 54858
DB00316 10857
DB00316 221692
DB00316 9749
DB00316 5245
DB00316 11331
DB00316 1911
DB00316 80012
DB00316 51131
DB00316 148479
DB00316 9678
DB00316 51230
DB00316 112885
DB00316 79142
DB00316 84295
DB00316 51533
DB00316 5256
DB00316 5257
DB00316 90102
DB00316 23035
DB00316 57157
DB00316 5264
DB00316 85007
DB00316 51050
DB00316 51050
DB00316 221476
DB00316 55361
DB00316 55300
DB00316 5298
DB00316 8554
DB00316 10464
DB00316 55367
DB00316 9780
DB00316 9780
DB00316 5277
DB00316 5279
DB00316 10026
DB00316 93183
DB00316 93183
DB00316 51604
DB00316 284098
DB00316 54965
DB00316 80235
DB00316 5286
DB00316 5290
DB00316 29990
DB00316 5292
DB00316 5300
DB00316 65018
DB00316 5305
DB00316 79837
DB00316 8395
DB00316 57095
DB00316 5306
DB00316 26207
DB00316 9600
DB00316 10531
DB00316 168507
DB00316 5570
DB00316 5313
DB00316 9088
DB00316 5316
DB00316 5318
DB00316 8502
DB00316 81579
DB00316 23659
DB00316 26279
DB00316 8605
DB00316 5335
DB00316 23228
DB00316 5337
DB00316 23646
DB00316 201164
DB00316 5339
DB00316 26499
DB00316 59338
DB00316 54477
DB00316 54477
DB00316 22874
DB00316 79666
DB00316 26030
DB00316 57475
DB00316 130271
DB00316 9842
DB00316 23207
DB00316 5340
DB00316 55848
DB00316 10226
DB00316 440503
DB00316 1263
DB00316 10733
DB00316 5351
DB00316 5352
DB00316 8985
DB00316 5355
DB00316 8613
DB00316 403313
DB00316 64748
DB00316 5357
DB00316 5358
DB00316 5359
DB00316 57088
DB00316 5360
DB00316 83483
DB00316 55558
DB00316 5364
DB00316 23654
DB00316 23654
DB00316 135293
DB00316 5366
DB00316 6490
DB00316 9512
DB00316 5378
DB00316 25957
DB00316 25953
DB00316 29944
DB00316 4860
DB00316 80339
DB00316 10908
DB00316 375775
DB00316 50640
DB00316 87178
DB00316 25886
DB00316 134359
DB00316 23126
DB00316 23649
DB00316 10714
DB00316 26073
DB00316 5426
DB00316 5427
DB00316 5428
DB00316 11232
DB00316 5429
DB00316 10721
DB00316 84172
DB00316 9533
DB00316 51082
DB00316 5430
DB00316 5433
DB00316 5434
DB00316 55703
DB00316 5442
DB00316 55624
DB00316 55624
DB00316 5446
DB00316 5447
DB00316 64840
DB00316 10631
DB00316 5464
DB00316 27068
DB00316 5465
DB00316 5467
DB00316 8500
DB00316 5481
DB00316 10105
DB00316 51645
DB00316 53938
DB00316 85313
DB00316 23262
DB00316 5493
DB00316 5493
DB00316 5495
DB00316 8493
DB00316 152926
DB00316 5514
DB00316 26472
DB00316 23645
DB00316 84988
DB00316 170954
DB00316 170954
DB00316 5502
DB00316 79660
DB00316 79660
DB00316 5507
DB00316 5510
DB00316 5511
DB00316 28227
DB00316 5528
DB00316 5529
DB00316 5530
DB00316 5532
DB00316 9989
DB00316 151987
DB00316 55671
DB00316 57223
DB00316 57718
DB00316 55291
DB00316 23082
DB00316 5538
DB00316 160760
DB00316 54896
DB00316 343071
DB00316 9055
DB00316 56980
DB00316 59336
DB00316 63976
DB00316 7799
DB00316 5052
DB00316 10549
DB00316 25824
DB00316 10113
DB00316 27166
DB00316 153768
DB00316 9581
DB00316 5557
DB00316 5562
DB00316 5565
DB00316 5566
DB00316 5576
DB00316 5578
DB00316 5578
DB00316 5579
DB00316 5589
DB00316 5590
DB00316 23683
DB00316 5591
DB00316 8575
DB00316 58531
DB00316 10419
DB00316 5621
DB00316 147011
DB00316 58510
DB00316 5627
DB00316 5629
DB00316 55015
DB00316 8899
DB00316 5635
DB00316 5636
DB00316 55771
DB00316 7916
DB00316 23215
DB00316 83886
DB00316 360226
DB00316 5657
DB00316 5660
DB00316 29968
DB00316 23362
DB00316 23550
DB00316 5663
DB00316 11168
DB00316 5684
DB00316 5687
DB00316 5699
DB00316 5690
DB00316 5695
DB00316 5696
DB00316 5696
DB00316 5698
DB00316 5701
DB00316 5704
DB00316 5704
DB00316 5718
DB00316 5711
DB00316 10197
DB00316 9491
DB00316 8624
DB00316 56984
DB00316 389362
DB00316 84722
DB00316 9050
DB00316 5724
DB00316 55037
DB00316 442213
DB00316 5738
DB00316 22949
DB00316 145482
DB00316 5742
DB00316 5743
DB00316 113091
DB00316 5747
DB00316 2185
DB00316 7803
DB00316 5524
DB00316 138639
DB00316 5781
DB00316 5781
DB00316 5774
DB00316 5774
DB00316 5792
DB00316 5795
DB00316 5796
DB00316 5796
DB00316 10076
DB00316 9232
DB00316 23369
DB00316 150962
DB00316 11137
DB00316 54899
DB00316 5829
DB00316 92370
DB00316 5831
DB00316 100996939
DB00316 347148
DB00316 79832
DB00316 169714
DB00316 81890
DB00316 79691
DB00316 91300
DB00316 10890
DB00316 9727
DB00316 22931
DB00316 5861
DB00316 55647
DB00316 5873
DB00316 5873
DB00316 8934
DB00316 84932
DB00316 10981
DB00316 83452
DB00316 11021
DB00316 23682
DB00316 5864
DB00316 5864
DB00316 25782
DB00316 5870
DB00316 23637
DB00316 9910
DB00316 27342
DB00316 5875
DB00316 5877
DB00316 29127
DB00316 83956
DB00316 56852
DB00316 10111
DB00316 5888
DB00316 10635
DB00316 5889
DB00316 25788
DB00316 8438
DB00316 135250
DB00316 5894
DB00316 26064
DB00316 253959
DB00316 57186
DB00316 57148
DB00316 57148
DB00316 5900
DB00316 5900
DB00316 5901
DB00316 57610
DB00316 5903
DB00316 26953
DB00316 5905
DB00316 5909
DB00316 5912
DB00316 57826
DB00316 65059
DB00316 5918
DB00316 5919
DB00316 57038
DB00316 5921
DB00316 11186
DB00316 11228
DB00316 30062
DB00316 84839
DB00316 5925
DB00316 5929
DB00316 5931
DB00316 5931
DB00316 10741
DB00316 64080
DB00316 5933
DB00316 10432
DB00316 64783
DB00316 64062
DB00316 55544
DB00316 9584
DB00316 54502
DB00316 10179
DB00316 27316
DB00316 139804
DB00316 348093
DB00316 149041
DB00316 1827
DB00316 55213
DB00316 91433
DB00316 23186
DB00316 283248
DB00316 157506
DB00316 8608
DB00316 65055
DB00316 51308
DB00316 80346
DB00316 768211
DB00316 11079
DB00316 473
DB00316 473
DB00316 54884
DB00316 5980
DB00316 25996
DB00316 5981
DB00316 5982
DB00316 5983
DB00316 5984
DB00316 5984
DB00316 5985
DB00316 55312
DB00316 23180
DB00316 64326
DB00316 55159
DB00316 5993
DB00316 28984
DB00316 23179
DB00316 9104
DB00316 6002
DB00316 10636
DB00316 6004
DB00316 5997
DB00316 5998
DB00316 57414
DB00316 64285
DB00316 23221
DB00316 22836
DB00316 23433
DB00316 55288
DB00316 55288
DB00316 58480
DB00316 26150
DB00316 57589
DB00316 60626
DB00316 253260
DB00316 55183
DB00316 54453
DB00316 126432
DB00316 55781
DB00316 8780
DB00316 84864
DB00316 8737
DB00316 54101
DB00316 134701
DB00316 6018
DB00316 51115
DB00316 55177
DB00316 80010
DB00316 64795
DB00316 6036
DB00316 6038
DB00316 27289
DB00316 390
DB00316 390
DB00316 55905
DB00316 63891
DB00316 9604
DB00316 50862
DB00316 255488
DB00316 165918
DB00316 56163
DB00316 81790
DB00316 127544
DB00316 56254
DB00316 57674
DB00316 79102
DB00316 80196
DB00316 152006
DB00316 9616
DB00316 84900
DB00316 6091
DB00316 54538
DB00316 6095
DB00316 6097
DB00316 6117
DB00316 6118
DB00316 6120
DB00316 6136
DB00316 6137
DB00316 9045
DB00316 6146
DB00316 200916
DB00316 200916
DB00316 644338
DB00316 6128
DB00316 6129
DB00316 6133
DB00316 10556
DB00316 58490
DB00316 23248
DB00316 56475
DB00316 388394
DB00316 647190
DB00316 6228
DB00316 6229
DB00316 6230
DB00316 51065
DB00316 6189
DB00316 140032
DB00316 6195
DB00316 6197
DB00316 26750
DB00316 6236
DB00316 64121
DB00316 6237
DB00316 6239
DB00316 6240
DB00316 6240
DB00316 50484
DB00316 23223
DB00316 51018
DB00316 88745
DB00316 23212
DB00316 23212
DB00316 55316
DB00316 55316
DB00316 91543
DB00316 222194
DB00316 51187
DB00316 83861
DB00316 81492
DB00316 340419
DB00316 65117
DB00316 57035
DB00316 23168
DB00316 6242
DB00316 219790
DB00316 6252
DB00316 84816
DB00316 64108
DB00316 25914
DB00316 55680
DB00316 22902
DB00316 154661
DB00316 284618
DB00316 8607
DB00316 10856
DB00316 51289
DB00316 6256
DB00316 23429
DB00316 6281
DB00316 6284
DB00316 26278
DB00316 6299
DB00316 401474
DB00316 23034
DB00316 55095
DB00316 25813
DB00316 79595
DB00316 79685
DB00316 51669
DB00316 1757
DB00316 54938
DB00316 163786
DB00316 6303
DB00316 6304
DB00316 23314
DB00316 60485
DB00316 55776
DB00316 6305
DB00316 9169
DB00316 57466
DB00316 10066
DB00316 49855
DB00316 286133
DB00316 949
DB00316 950
DB00316 619383
DB00316 6319
DB00316 23256
DB00316 152579
DB00316 7356
DB00316 29970
DB00316 132320
DB00316 51540
DB00316 10389
DB00316 6324
DB00316 6337
DB00316 6341
DB00316 9997
DB00316 59342
DB00316 23513
DB00316 79634
DB00316 6343
DB00316 57147
DB00316 55153
DB00316 6382
DB00316 6382
DB00316 6385
DB00316 163859
DB00316 6388
DB00316 113675
DB00316 90701
DB00316 6396
DB00316 284904
DB00316 9919
DB00316 89866
DB00316 26984
DB00316 9117
DB00316 10484
DB00316 11196
DB00316 10802
DB00316 9632
DB00316 29927
DB00316 55176
DB00316 7095
DB00316 79048
DB00316 81929
DB00316 57190
DB00316 7869
DB00316 6405
DB00316 10509
DB00316 10505
DB00316 57556
DB00316 59343
DB00316 26054
DB00316 51091
DB00316 26135
DB00316 26297
DB00316 10955
DB00316 51156
DB00316 12
DB00316 866
DB00316 5272
DB00316 5054
DB00316 871
DB00316 5274
DB00316 29950
DB00316 9792
DB00316 29946
DB00316 27244
DB00316 83667
DB00316 143686
DB00316 80854
DB00316 10291
DB00316 23451
DB00316 23450
DB00316 2810
DB00316 2810
DB00316 6421
DB00316 94081
DB00316 118980
DB00316 81855
DB00316 119559
DB00316 94097
DB00316 6443
DB00316 10110
DB00316 166929
DB00316 151648
DB00316 151246
DB00316 8879
DB00316 6449
DB00316 10044
DB00316 63898
DB00316 284948
DB00316 9467
DB00316 152503
DB00316 51100
DB00316 56904
DB00316 285590
DB00316 50944
DB00316 6464
DB00316 53358
DB00316 79801
DB00316 56961
DB00316 6469
DB00316 51246
DB00316 92799
DB00316 6470
DB00316 6472
DB00316 57619
DB00316 57698
DB00316 54414
DB00316 150094
DB00316 23235
DB00316 375484
DB00316 140885
DB00316 23411
DB00316 23409
DB00316 51547
DB00316 4990
DB00316 220134
DB00316 348235
DB00316 221150
DB00316 8631
DB00316 23517
DB00316 6500
DB00316 6502
DB00316 6503
DB00316 7884
DB00316 4891
DB00316 6558
DB00316 6561
DB00316 284111
DB00316 121260
DB00316 9120
DB00316 9194
DB00316 10246
DB00316 63910
DB00316 116843
DB00316 10560
DB00316 6512
DB00316 6574
DB00316 9389
DB00316 63027
DB00316 6581
DB00316 9356
DB00316 10864
DB00316 9962
DB00316 9962
DB00316 6576
DB00316 8402
DB00316 10165
DB00316 9016
DB00316 10166
DB00316 8034
DB00316 8034
DB00316 60386
DB00316 79751
DB00316 79085
DB00316 114789
DB00316 9481
DB00316 81894
DB00316 123096
DB00316 253512
DB00316 81034
DB00316 84275
DB00316 84275
DB00316 55186
DB00316 51312
DB00316 54977
DB00316 51629
DB00316 291
DB00316 55972
DB00316 203427
DB00316 9673
DB00316 283130
DB00316 283130
DB00316 91137
DB00316 283600
DB00316 292
DB00316 92014
DB00316 293
DB00316 65010
DB00316 11000
DB00316 10999
DB00316 9154
DB00316 2030
DB00316 6514
DB00316 6515
DB00316 6515
DB00316 100128062
DB00316 29988
DB00316 7779
DB00316 55676
DB00316 55676
DB00316 148867
DB00316 1317
DB00316 9197
DB00316 23443
DB00316 347734
DB00316 51000
DB00316 84912
DB00316 55343
DB00316 23169
DB00316 11046
DB00316 79939
DB00316 728661
DB00316 55508
DB00316 148641
DB00316 80255
DB00316 54978
DB00316 206358
DB00316 120103
DB00316 81539
DB00316 124565
DB00316 151258
DB00316 55089
DB00316 92745
DB00316 153129
DB00316 23516
DB00316 283375
DB00316 6519
DB00316 30061
DB00316 30061
DB00316 254428
DB00316 84102
DB00316 8501
DB00316 124935
DB00316 29015
DB00316 85414
DB00316 55652
DB00316 57282
DB00316 22950
DB00316 8671
DB00316 9497
DB00316 9498
DB00316 6526
DB00316 200010
DB00316 6535
DB00316 23657
DB00316 8140
DB00316 84138
DB00316 9056
DB00316 6543
DB00316 6548
DB00316 9351
DB00316 10479
DB00316 84679
DB00316 133308
DB00316 84250
DB00316 55719
DB00316 162394
DB00316 4088
DB00316 4088
DB00316 4092
DB00316 57228
DB00316 6594
DB00316 6595
DB00316 6595
DB00316 6597
DB00316 8467
DB00316 56916
DB00316 50485
DB00316 6605
DB00316 8243
DB00316 8243
DB00316 10592
DB00316 9126
DB00316 10051
DB00316 79677
DB00316 91689
DB00316 201895
DB00316 644994
DB00316 440957
DB00316 79086
DB00316 54498
DB00316 6609
DB00316 10924
DB00316 6525
DB00316 56950
DB00316 114826
DB00316 6591
DB00316 8773
DB00316 9342
DB00316 23642
DB00316 85028
DB00316 100093630
DB00316 8303
DB00316 677811
DB00316 677816
DB00316 677830
DB00316 26821
DB00316 654321
DB00316 100033430
DB00316 26814
DB00316 26806
DB00316 26799
DB00316 26791
DB00316 619498
DB00316 26770
DB00316 25826
DB00316 692205
DB00316 11066
DB00316 29887
DB00316 57231
DB00316 112574
DB00316 399979
DB00316 81609
DB00316 6646
DB00316 8835
DB00316 122809
DB00316 9655
DB00316 9306
DB00316 6647
DB00316 6648
DB00316 140710
DB00316 8470
DB00316 6653
DB00316 65124
DB00316 64321
DB00316 6672
DB00316 3431
DB00316 93349
DB00316 6671
DB00316 6674
DB00316 10615
DB00316 9043
DB00316 139067
DB00316 6683
DB00316 132671
DB00316 9825
DB00316 124044
DB00316 166378
DB00316 55812
DB00316 26010
DB00316 147841
DB00316 387778
DB00316 23384
DB00316 23384
DB00316 80208
DB00316 6687
DB00316 8877
DB00316 152185
DB00316 23514
DB00316 6693
DB00316 90853
DB00316 10417
DB00316 200734
DB00316 83932
DB00316 81848
DB00316 80176
DB00316 6709
DB00316 6711
DB00316 9517
DB00316 55304
DB00316 6713
DB00316 8878
DB00316 80725
DB00316 23380
DB00316 653464
DB00316 6733
DB00316 27286
DB00316 84530
DB00316 6426
DB00316 6428
DB00316 6430
DB00316 10929
DB00316 140809
DB00316 6741
DB00316 6742
DB00316 85464
DB00316 29101
DB00316 283687
DB00316 6487
DB00316 6764
DB00316 6480
DB00316 23166
DB00316 10274
DB00316 10735
DB00316 10254
DB00316 57559
DB00316 55620
DB00316 10809
DB00316 90627
DB00316 80765
DB00316 57519
DB00316 6772
DB00316 6772
DB00316 6773
DB00316 6774
DB00316 6778
DB00316 6781
DB00316 26872
DB00316 6491
DB00316 57620
DB00316 10963
DB00316 9263
DB00316 9262
DB00316 51765
DB00316 6788
DB00316 11329
DB00316 11329
DB00316 6789
DB00316 83931
DB00316 3925
DB00316 2040
DB00316 30968
DB00316 56977
DB00316 55342
DB00316 57464
DB00316 6801
DB00316 29966
DB00316 412
DB00316 3703
DB00316 23673
DB00316 8675
DB00316 2054
DB00316 6809
DB00316 6812
DB00316 6814
DB00316 8801
DB00316 55959
DB00316 27233
DB00316 23353
DB00316 6821
DB00316 8464
DB00316 9913
DB00316 6832
DB00316 6834
DB00316 64420
DB00316 203328
DB00316 9766
DB00316 6839
DB00316 23512
DB00316 6840
DB00316 6840
DB00316 23075
DB00316 94056
DB00316 6847
DB00316 8189
DB00316 81493
DB00316 10492
DB00316 23345
DB00316 23224
DB00316 161176
DB00316 8871
DB00316 55333
DB00316 23336
DB00316 284612
DB00316 51760
DB00316 148281
DB00316 9066
DB00316 84958
DB00316 54843
DB00316 26099
DB00316 6862
DB00316 257397
DB00316 10579
DB00316 10460
DB00316 51204
DB00316 6882
DB00316 6883
DB00316 8148
DB00316 83860
DB00316 6877
DB00316 6878
DB00316 6879
DB00316 129685
DB00316 6876
DB00316 8407
DB00316 132001
DB00316 85461
DB00316 128989
DB00316 9344
DB00316 51347
DB00316 6890
DB00316 202018
DB00316 80222
DB00316 123283
DB00316 6898
DB00316 6901
DB00316 23232
DB00316 128637
DB00316 25771
DB00316 55633
DB00316 23102
DB00316 23102
DB00316 93594
DB00316 9779
DB00316 51256
DB00316 11138
DB00316 54885
DB00316 23158
DB00316 55171
DB00316 93627
DB00316 6907
DB00316 79718
DB00316 10607
DB00316 9519
DB00316 387332
DB00316 9238
DB00316 30009
DB00316 285966
DB00316 285343
DB00316 6919
DB00316 6920
DB00316 6920
DB00316 90843
DB00316 6938
DB00316 6941
DB00316 6929
DB00316 6932
DB00316 83439
DB00316 6934
DB00316 6950
DB00316 55346
DB00316 255394
DB00316 6988
DB00316 6996
DB00316 55775
DB00316 81550
DB00316 23424
DB00316 11022
DB00316 7008
DB00316 79736
DB00316 7011
DB00316 7011
DB00316 54386
DB00316 26136
DB00316 7016
DB00316 10420
DB00316 122046
DB00316 113419
DB00316 121793
DB00316 93081
DB00316 374618
DB00316 7018
DB00316 7019
DB00316 7023
DB00316 51106
DB00316 64216
DB00316 7027
DB00316 7027
DB00316 10342
DB00316 7035
DB00316 7980
DB00316 7037
DB00316 7040
DB00316 7045
DB00316 7046
DB00316 7050
DB00316 60436
DB00316 7052
DB00316 7052
DB00316 96764
DB00316 63892
DB00316 7057
DB00316 79896
DB00316 80145
DB00316 7069
DB00316 80731
DB00316 29087
DB00316 7072
DB00316 90381
DB00316 7075
DB00316 57103
DB00316 8914
DB00316 26519
DB00316 26515
DB00316 10440
DB00316 29090
DB00316 10469
DB00316 26520
DB00316 51300
DB00316 7076
DB00316 7077
DB00316 7078
DB00316 7079
DB00316 64129
DB00316 25976
DB00316 9414
DB00316 27134
DB00316 7083
DB00316 7084
DB00316 26007
DB00316 7086
DB00316 7086
DB00316 7088
DB00316 7090
DB00316 9874
DB00316 7096
DB00316 7098
DB00316 83877
DB00316 4071
DB00316 116441
DB00316 7104
DB00316 51768
DB00316 51768
DB00316 10548
DB00316 9375
DB00316 56889
DB00316 79905
DB00316 23023
DB00316 55002
DB00316 55374
DB00316 222068
DB00316 54868
DB00316 79022
DB00316 84314
DB00316 11070
DB00316 89894
DB00316 80757
DB00316 128218
DB00316 83935
DB00316 65084
DB00316 219902
DB00316 51524
DB00316 51524
DB00316 55260
DB00316 129303
DB00316 153396
DB00316 124491
DB00316 84286
DB00316 28959
DB00316 25829
DB00316 79134
DB00316 55266
DB00316 199953
DB00316 94107
DB00316 84928
DB00316 84928
DB00316 79064
DB00316 29058
DB00316 79161
DB00316 23731
DB00316 26175
DB00316 254863
DB00316 64417
DB00316 57393
DB00316 55754
DB00316 55151
DB00316 90407
DB00316 83604
DB00316 23585
DB00316 757
DB00316 55092
DB00316 113452
DB00316 90809
DB00316 9528
DB00316 25789
DB00316 85025
DB00316 80021
DB00316 55362
DB00316 157378
DB00316 137695
DB00316 51249
DB00316 54968
DB00316 84910
DB00316 440955
DB00316 51754
DB00316 27346
DB00316 56674
DB00316 7110
DB00316 126259
DB00316 29766
DB00316 7112
DB00316 84000
DB00316 7113
DB00316 64699
DB00316 160418
DB00316 84899
DB00316 81542
DB00316 56255
DB00316 7126
DB00316 126282
DB00316 8795
DB00316 8793
DB00316 4982
DB00316 51330
DB00316 7132
DB00316 7293
DB00316 943
DB00316 8743
DB00316 8600
DB00316 7140
DB00316 3842
DB00316 27320
DB00316 27327
DB00316 23112
DB00316 57690
DB00316 7145
DB00316 23371
DB00316 64759
DB00316 84951
DB00316 146691
DB00316 9804
DB00316 56993
DB00316 10953
DB00316 84134
DB00316 401505
DB00316 9868
DB00316 7153
DB00316 7155
DB00316 11073
DB00316 11073
DB00316 27348
DB00316 64222
DB00316 7157
DB00316 7159
DB00316 9540
DB00316 94241
DB00316 58476
DB00316 11257
DB00316 53373
DB00316 7164
DB00316 7168
DB00316 7171
DB00316 1200
DB00316 7174
DB00316 25823
DB00316 29896
DB00316 7186
DB00316 7187
DB00316 7187
DB00316 10758
DB00316 9618
DB00316 10906
DB00316 10293
DB00316 22906
DB00316 66008
DB00316 9697
DB00316 10131
DB00316 58485
DB00316 7109
DB00316 51112
DB00316 83696
DB00316 51499
DB00316 28951
DB00316 57761
DB00316 9830
DB00316 6737
DB00316 10346
DB00316 10346
DB00316 8805
DB00316 7706
DB00316 7726
DB00316 5987
DB00316 22954
DB00316 51592
DB00316 23087
DB00316 10475
DB00316 90933
DB00316 54765
DB00316 91107
DB00316 85363
DB00316 85363
DB00316 140691
DB00316 81603
DB00316 11078
DB00316 9321
DB00316 9319
DB00316 9325
DB00316 7205
DB00316 54802
DB00316 158234
DB00316 54931
DB00316 54482
DB00316 81627
DB00316 55006
DB00316 55687
DB00316 54952
DB00316 388610
DB00316 51095
DB00316 10024
DB00316 7220
DB00316 29850
DB00316 79054
DB00316 59341
DB00316 8295
DB00316 142940
DB00316 7249
DB00316 7249
DB00316 9819
DB00316 1831
DB00316 10102
DB00316 80705
DB00316 85480
DB00316 7247
DB00316 203062
DB00316 23554
DB00316 27075
DB00316 10099
DB00316 6302
DB00316 340348
DB00316 7106
DB00316 7103
DB00316 7259
DB00316 7263
DB00316 158427
DB00316 151613
DB00316 55761
DB00316 55761
DB00316 55622
DB00316 23331
DB00316 7267
DB00316 64427
DB00316 64427
DB00316 55020
DB00316 125488
DB00316 57217
DB00316 8458
DB00316 9675
DB00316 7272
DB00316 150465
DB00316 25809
DB00316 254173
DB00316 23170
DB00316 26140
DB00316 79739
DB00316 7274
DB00316 79183
DB00316 7278
DB00316 7277
DB00316 10383
DB00316 84617
DB00316 10426
DB00316 114791
DB00316 7286
DB00316 7289
DB00316 56652
DB00316 57045
DB00316 7295
DB00316 25828
DB00316 51060
DB00316 57544
DB00316 7296
DB00316 7297
DB00316 1890
DB00316 7298
DB00316 7298
DB00316 494514
DB00316 7307
DB00316 23350
DB00316 55075
DB00316 55236
DB00316 283991
DB00316 55833
DB00316 7319
DB00316 7320
DB00316 11065
DB00316 7323
DB00316 7324
DB00316 7326
DB00316 7328
DB00316 3093
DB00316 9246
DB00316 389898
DB00316 27338
DB00316 29089
DB00316 65264
DB00316 89910
DB00316 9690
DB00316 9690
DB00316 10277
DB00316 29979
DB00316 197131
DB00316 23304
DB00316 51366
DB00316 55148
DB00316 92181
DB00316 652995
DB00316 7345
DB00316 7347
DB00316 90226
DB00316 7351
DB00316 55293
DB00316 7357
DB00316 7358
DB00316 55757
DB00316 7360
DB00316 7366
DB00316 127933
DB00316 54887
DB00316 80328
DB00316 25989
DB00316 23025
DB00316 55898
DB00316 222643
DB00316 7374
DB00316 85451
DB00316 64718
DB00316 64718
DB00316 55245
DB00316 29796
DB00316 7385
DB00316 55665
DB00316 55665
DB00316 131669
DB00316 7389
DB00316 7390
DB00316 205717
DB00316 8237
DB00316 10869
DB00316 23358
DB00316 84749
DB00316 84669
DB00316 7375
DB00316 55230
DB00316 84132
DB00316 84196
DB00316 84196
DB00316 8239
DB00316 10208
DB00316 51118
DB00316 9724
DB00316 51096
DB00316 57050
DB00316 84916
DB00316 7402
DB00316 57654
DB00316 6843
DB00316 10791
DB00316 8673
DB00316 7407
DB00316 57176
DB00316 114990
DB00316 1462
DB00316 7414
DB00316 79609
DB00316 7419
DB00316 7422
DB00316 7423
DB00316 7716
DB00316 7429
DB00316 81671
DB00316 8876
DB00316 8875
DB00316 23230
DB00316 157680
DB00316 55187
DB00316 57617
DB00316 55737
DB00316 51028
DB00316 79720
DB00316 23339
DB00316 11311
DB00316 55610
DB00316 51542
DB00316 7443
DB00316 51231
DB00316 54621
DB00316 64115
DB00316 30813
DB00316 23078
DB00316 23063
DB00316 10352
DB00316 23325
DB00316 9897
DB00316 23559
DB00316 54838
DB00316 23558
DB00316 11169
DB00316 55717
DB00316 55759
DB00316 64743
DB00316 57728
DB00316 10885
DB00316 114987
DB00316 134430
DB00316 10785
DB00316 23160
DB00316 22911
DB00316 11180
DB00316 284403
DB00316 23335
DB00316 23335
DB00316 256764
DB00316 54663
DB00316 124997
DB00316 23038
DB00316 7465
DB00316 55062
DB00316 26100
DB00316 7473
DB00316 7475
DB00316 26118
DB00316 55884
DB00316 23286
DB00316 55841
DB00316 11059
DB00316 11060
DB00316 25937
DB00316 54739
DB00316 7494
DB00316 7498
DB00316 331
DB00316 7508
DB00316 7511
DB00316 7511
DB00316 7512
DB00316 63929
DB00316 23039
DB00316 11260
DB00316 9213
DB00316 7516
DB00316 7520
DB00316 9942
DB00316 57002
DB00316 10413
DB00316 8565
DB00316 51067
DB00316 54059
DB00316 646531
DB00316 10652
DB00316 10730
DB00316 83719
DB00316 51646
DB00316 79693
DB00316 64848
DB00316 54915
DB00316 7532
DB00316 284273
DB00316 9189
DB00316 58486
DB00316 113763
DB00316 27107
DB00316 7704
DB00316 26137
DB00316 49854
DB00316 7597
DB00316 10009
DB00316 403341
DB00316 253461
DB00316 23099
DB00316 29068
DB00316 51341
DB00316 51101
DB00316 23211
DB00316 23264
DB00316 92092
DB00316 51530
DB00316 54877
DB00316 219654
DB00316 79670
DB00316 55596
DB00316 79683
DB00316 84287
DB00316 84243
DB00316 25921
DB00316 64429
DB00316 6935
DB00316 90637
DB00316 7763
DB00316 7763
DB00316 54469
DB00316 441951
DB00316 463
DB00316 677
DB00316 678
DB00316 139735
DB00316 161882
DB00316 23414
DB00316 53349
DB00316 9765
DB00316 84936
DB00316 55345
DB00316 22882
DB00316 64393
DB00316 79830
DB00316 9202
DB00316 23613
DB00316 163227
DB00316 64397
DB00316 64397
DB00316 7559
DB00316 7705
DB00316 7743
DB00316 7743
DB00316 7752
DB00316 7756
DB00316 7570
DB00316 7772
DB00316 10781
DB00316 10308
DB00316 10793
DB00316 140883
DB00316 55609
DB00316 23528
DB00316 55900
DB00316 26152
DB00316 7581
DB00316 149076
DB00316 195828
DB00316 84911
DB00316 346157
DB00316 55786
DB00316 126299
DB00316 80264
DB00316 170959
DB00316 126070
DB00316 10224
DB00316 55311
DB00316 353274
DB00316 84627
DB00316 25888
DB00316 197407
DB00316 158399
DB00316 84838
DB00316 100131213
DB00316 22847
DB00316 57473
DB00316 162655
DB00316 163255
DB00316 162972
DB00316 148254
DB00316 93134
DB00316 126295
DB00316 90317
DB00316 199692
DB00316 27332
DB00316 22834
DB00316 79027
DB00316 7617
DB00316 340252
DB00316 115509
DB00316 57116
DB00316 90874
DB00316 440519
DB00316 54989
DB00316 7633
DB00316 390980
DB00316 152485
DB00316 55769
DB00316 401898
DB00316 284391
DB00316 7643
DB00316 54680
DB00316 84133
DB00316 222696
DB00316 201516
DB00316 90204
DB00316 57688
DB00316 11130
DB00316 7789
DB00316 79364
DB00316 79699
DB00316 23140
DB03166 2571
DB03166 5649
DB06151 9619
DB06151 9255
DB06151 420
DB06151 488
DB06151 669
DB06151 694
DB06151 6364
DB06151 1012
DB06151 1277
DB06151 1278
DB06151 1282
DB06151 1363
DB06151 8738
DB06151 3576
DB06151 1543
DB06151 3491
DB06151 1649
DB06151 1673
DB06151 4189
DB06151 1834
DB06151 1846
DB06151 1948
DB06151 356
DB06151 2247
DB06151 11259
DB06151 2633
DB06151 2701
DB06151 51454
DB06151 9709
DB06151 3099
DB06151 10553
DB06151 3398
DB06151 3588
DB06151 3553
DB06151 3558
DB06151 9466
DB06151 3685
DB06151 182
DB06151 10724
DB06151 4255
DB06151 64112
DB06151 4739
DB06151 114548
DB06151 1728
DB06151 2908
DB06151 10611
DB06151 5277
DB06151 11040
DB06151 5328
DB06151 5743
DB06151 9886
DB06151 6401
DB06151 23516
DB06151 6648
DB06151 6648
DB06151 10010
DB06151 7097
DB06151 7099
DB06151 7124
DB06151 8743
DB06151 7105
DB06151 9352
DB06151 7358
DB06151 7422
DB06151 678
DB06151 7750
DB09055 34
DB09055 509
DB09055 948
DB09055 1431
DB09055 54205
DB09055 728294
DB09055 1743
DB09055 2308
DB09055 3419
DB09055 3420
DB09055 79944
DB09055 3945
DB09055 9927
DB09055 4694
DB09055 4695
DB09055 4707
DB09055 4723
DB09055 4967
DB09055 5163
DB09055 57546
DB09055 55066
DB09055 5465
DB09055 10891
DB09055 9123
DB09055 6648
DB09055 6649
DB09055 8801
DB09055 7019
DB09055 7138
DB09055 7351
DB09055 7352
DB09055 442454
DB09055 7388
DB09055 440567
DB00459 595
DB00459 5594
DB00459 5595
DB00459 6774
DB11617 2623
DB11617 2950
DB11617 3145
DB11617 4778
DB09488 2353
DB12996 6347
DB12996 1026
DB12996 1027
DB12996 3627
DB12996 3576
DB12996 1543
DB12996 3383
DB12996 3458
DB12996 3569
DB12996 6648
DB12996 7040
DB12996 7412
DB11906 59
DB11906 6346
DB11906 25839
DB11906 83690
DB11906 1490
DB11906 1634
DB11906 1657
DB11906 1908
DB11906 1950
DB11906 2113
DB11906 58516
DB11906 2289
DB11906 2346
DB11906 2944
DB11906 3185
DB11906 10236
DB11906 3320
DB11906 3329
DB11906 3458
DB11906 3488
DB11906 354
DB11906 79748
DB11906 4094
DB11906 378938
DB11906 9782
DB11906 4311
DB11906 4502
DB11906 4604
DB11906 4638
DB11906 4681
DB11906 8031
DB11906 10397
DB11906 5005
DB11906 7941
DB11906 8611
DB11906 8000
DB11906 5836
DB11906 6210
DB11906 51097
DB11906 2810
DB11906 6651
DB11906 10417
DB11906 4943
DB11906 6905
DB11906 7031
DB11906 7113
DB11906 7103
DB11906 7763
DB11906 23036
DB00210 1382
DB00718 4594
DB00718 205
DB00718 1646
DB00718 5832
DB00718 220
DB00718 259173
DB00718 51129
DB00718 440
DB00718 29028
DB00718 467
DB00718 9212
DB00718 558
DB00718 581
DB00718 8412
DB00718 79656
DB00718 90427
DB00718 7832
DB00718 9134
DB00718 1021
DB00718 1026
DB00718 134147
DB00718 1690
DB00718 1282
DB00718 1491
DB00718 1075
DB00718 1545
DB00718 1643
DB00718 1606
DB00718 9787
DB00718 1745
DB00718 1809
DB00718 1942
DB00718 355
DB00718 26263
DB00718 23710
DB00718 1647
DB00718 57452
DB00718 9245
DB00718 9518
DB00718 2805
DB00718 53836
DB00718 3006
DB00718 3162
DB00718 3304
DB00718 23522
DB00718 55818
DB00718 3866
DB00718 3909
DB00718 1326
DB00718 4193
DB00718 4601
DB00718 9918
DB00718 4814
DB00718 1728
DB00718 9315
DB00718 84284
DB00718 5033
DB00718 53354
DB00718 10954
DB00718 9124
DB00718 23612
DB00718 55367
DB00718 8544
DB00718 5339
DB00718 5366
DB00718 8493
DB00718 9055
DB00718 639
DB00718 5565
DB00718 29968
DB00718 5914
DB00718 51065
DB00718 50484
DB00718 5268
DB00718 27244
DB00718 2810
DB00718 54436
DB00718 11001
DB00718 6536
DB00718 11309
DB00718 60682
DB00718 55959
DB00718 57103
DB00718 25976
DB00718 8795
DB00718 8744
DB00718 94241
DB00718 10906
DB00718 51499
DB00718 63893
DB00718 126820
DB00718 8565
DB00718 64393
DB00640 140
DB00640 598
DB00640 329
DB00640 330
DB00640 929
DB00640 8837
DB00640 8837
DB00640 56616
DB00640 1803
DB00640 1803
DB00640 1803
DB00640 8772
DB00640 3091
DB00640 23643
DB00640 10891
DB00640 7099
DB00640 7422
DB02527 250
DB02527 360
DB02527 1584
DB02527 3284
DB02527 7031
DB00131 10891
DB00171 847
DB00118 1277
DB00118 1278
DB04468 100
DB04468 79026
DB04468 57491
DB04468 347
DB04468 374
DB04468 9915
DB04468 429
DB04468 440
DB04468 6790
DB04468 596
DB04468 598
DB04468 638
DB04468 760
DB04468 799
DB04468 84674
DB04468 10951
DB04468 8900
DB04468 9134
DB04468 100133941
DB04468 999
DB04468 1009
DB04468 983
DB04468 1026
DB04468 1058
DB04468 22883
DB04468 7555
DB04468 1285
DB04468 1288
DB04468 9276
DB04468 1512
DB04468 1588
DB04468 1543
DB04468 1545
DB04468 9188
DB04468 55661
DB04468 8653
DB04468 1660
DB04468 3301
DB04468 1812
DB04468 8655
DB04468 1965
DB04468 1983
DB04468 6923
DB04468 60481
DB04468 2041
DB04468 23017
DB04468 387628
DB04468 2316
DB04468 2318
DB04468 2335
DB04468 2353
DB04468 2444
DB04468 84248
DB04468 9950
DB04468 2914
DB04468 3068
DB04468 3146
DB04468 3181
DB04468 3187
DB04468 3192
DB04468 3326
DB04468 7184
DB04468 3306
DB04468 3308
DB04468 3312
DB04468 3329
DB04468 3475
DB04468 3484
DB04468 3486
DB04468 3487
DB04468 3552
DB04468 3575
DB04468 8826
DB04468 3783
DB04468 10112
DB04468 3838
DB04468 3837
DB04468 3932
DB04468 7851
DB04468 7851
DB04468 5604
DB04468 9782
DB04468 4199
DB04468 4256
DB04468 406991
DB04468 4603
DB04468 4609
DB04468 4677
DB04468 23397
DB04468 4691
DB04468 4869
DB04468 3164
DB04468 4899
DB04468 116150
DB04468 10562
DB04468 5081
DB04468 5100
DB04468 9768
DB04468 5174
DB04468 5241
DB04468 5431
DB04468 8493
DB04468 5591
DB04468 5625
DB04468 10213
DB04468 9861
DB04468 23198
DB04468 29127
DB04468 5906
DB04468 10125
DB04468 5931
DB04468 9886
DB04468 55905
DB04468 6128
DB04468 6240
DB04468 6402
DB04468 10512
DB04468 5272
DB04468 6421
DB04468 6461
DB04468 6505
DB04468 1836
DB04468 25800
DB04468 8140
DB04468 8835
DB04468 6651
DB04468 6711
DB04468 6426
DB04468 6772
DB04468 51765
DB04468 3925
DB04468 6840
DB04468 8189
DB04468 6867
DB04468 6880
DB04468 6897
DB04468 6934
DB04468 7019
DB04468 7020
DB04468 7031
DB04468 7031
DB04468 7058
DB04468 7097
DB04468 7112
DB04468 3842
DB04468 7150
DB04468 7155
DB04468 8626
DB04468 66008
DB04468 7706
DB04468 7296
DB04468 7374
DB04468 84669
DB04468 7422
DB04468 7433
DB04468 7514
DB04468 7520
DB04468 6935
DB04468 7707
DB04468 7644
DB04468 11130
DB12193 3553
DB12193 3569
DB12193 5743
DB00518 1543
DB00518 1544
DB00518 4137
DB04630 5243
DB04630 59
DB04630 999
DB04630 4306
DB04630 4973
DB04630 6337
DB04630 6338
DB04630 6340
DB04630 6615
DB00630 4313
DB01436 1591
DB01436 1591
DB00523 368
DB00523 9619
DB00523 9049
DB00523 336
DB00523 632
DB00523 11335
DB00523 729230
DB00523 1232
DB00523 952
DB00523 1028
DB00523 1071
DB00523 1082
DB00523 4261
DB00523 1308
DB00523 1277
DB00523 1284
DB00523 1291
DB00523 1296
DB00523 1382
DB00523 2919
DB00523 1588
DB00523 1592
DB00523 340665
DB00523 1593
DB00523 1593
DB00523 1551
DB00523 57834
DB00523 10170
DB00523 1823
DB00523 11221
DB00523 8446
DB00523 1956
DB00523 1979
DB00523 2012
DB00523 2171
DB00523 10447
DB00523 355
DB00523 355
DB00523 2194
DB00523 10922
DB00523 2246
DB00523 2312
DB00523 2335
DB00523 3169
DB00523 2539
DB00523 2627
DB00523 2629
DB00523 9518
DB00523 2658
DB00523 2752
DB00523 2877
DB00523 2886
DB00523 2944
DB00523 1839
DB00523 3082
DB00523 3082
DB00523 3290
DB00523 3292
DB00523 3458
DB00523 3479
DB00523 3486
DB00523 3587
DB00523 3596
DB00523 3553
DB00523 3558
DB00523 11009
DB00523 3565
DB00523 3567
DB00523 3659
DB00523 3676
DB00523 3713
DB00523 3713
DB00523 5655
DB00523 3848
DB00523 3858
DB00523 3861
DB00523 3866
DB00523 3872
DB00523 3875
DB00523 3880
DB00523 3852
DB00523 3853
DB00523 3855
DB00523 9119
DB00523 3856
DB00523 3908
DB00523 3909
DB00523 10319
DB00523 3934
DB00523 4023
DB00523 4211
DB00523 4212
DB00523 4222
DB00523 4237
DB00523 4286
DB00523 4319
DB00523 4586
DB00523 4739
DB00523 4747
DB00523 4824
DB00523 2494
DB00523 4901
DB00523 4953
DB00523 4973
DB00523 23569
DB00523 5126
DB00523 8544
DB00523 5327
DB00523 10891
DB00523 5742
DB00523 5743
DB00523 5744
DB00523 5873
DB00523 5914
DB00523 5915
DB00523 5918
DB00523 5920
DB00523 387
DB00523 388
DB00523 6048
DB00523 6256
DB00523 6258
DB00523 6271
DB00523 6278
DB00523 6279
DB00523 6280
DB00523 949
DB00523 6319
DB00523 12
DB00523 5055
DB00523 5271
DB00523 5272
DB00523 6566
DB00523 376497
DB00523 6528
DB00523 8651
DB00523 8835
DB00523 6696
DB00523 6699
DB00523 6822
DB00523 4070
DB00523 7041
DB00523 7051
DB00523 7052
DB00523 7057
DB00523 7124
DB00523 8797
DB00523 8795
DB00523 8743
DB00523 7299
DB00523 7405
DB00523 7422
DB00523 7424
DB00523 81029
DB00437 2353
DB02901 4363
DB02901 8714
DB02901 10257
DB02901 31
DB02901 55
DB02901 98
DB02901 9510
DB02901 117
DB02901 8540
DB02901 220
DB02901 366
DB02901 367
DB02901 367
DB02901 483
DB02901 658
DB02901 10645
DB02901 9308
DB02901 55755
DB02901 1027
DB02901 79586
DB02901 1128
DB02901 1191
DB02901 6387
DB02901 9420
DB02901 64798
DB02901 84649
DB02901 79758
DB02901 22943
DB02901 1869
DB02901 9086
DB02901 2013
DB02901 8507
DB02901 2078
DB02901 2100
DB02901 2167
DB02901 8603
DB02901 146330
DB02901 23219
DB02901 2247
DB02901 2289
DB02901 2346
DB02901 2353
DB02901 10023
DB02901 2621
DB02901 9518
DB02901 9687
DB02901 3237
DB02901 3397
DB02901 3398
DB02901 3399
DB02901 3400
DB02901 3479
DB02901 3480
DB02901 3485
DB02901 3486
DB02901 3486
DB02901 3569
DB02901 3574
DB02901 92105
DB02901 56243
DB02901 4254
DB02901 3817
DB02901 354
DB02901 354
DB02901 5650
DB02901 3915
DB02901 3952
DB02901 123355
DB02901 5597
DB02901 4199
DB02901 4205
DB02901 4208
DB02901 406892
DB02901 406901
DB02901 100302142
DB02901 406912
DB02901 100302236
DB02901 100302276
DB02901 406940
DB02901 406948
DB02901 406949
DB02901 406952
DB02901 406959
DB02901 406971
DB02901 406983
DB02901 406984
DB02901 406985
DB02901 406986
DB02901 406991
DB02901 407004
DB02901 407006
DB02901 407010
DB02901 407011
DB02901 407014
DB02901 407017
DB02901 407030
DB02901 100126317
DB02901 494337
DB02901 574452
DB02901 693223
DB02901 407050
DB02901 407054
DB02901 407055
DB02901 406884
DB02901 406885
DB02901 406886
DB02901 406887
DB02901 406891
DB02901 4316
DB02901 4502
DB02901 4605
DB02901 4609
DB02901 4609
DB02901 4824
DB02901 4824
DB02901 55190
DB02901 493911
DB02901 5281
DB02901 5304
DB02901 56937
DB02901 5468
DB02901 10895
DB02901 5805
DB02901 6095
DB02901 4246
DB02901 8991
DB02901 85414
DB02901 4088
DB02901 4089
DB02901 6611
DB02901 6615
DB02901 6591
DB02901 53340
DB02901 6715
DB02901 6720
DB02901 6721
DB02901 27347
DB02901 23671
DB02901 7113
DB02901 7113
DB02901 7114
DB02901 7173
DB02901 10131
DB02901 11078
DB02901 51569
DB02901 7366
DB02901 2277
DB02901 81671
DB02901 135886
DB02901 7503
DB02901 57684
DB00132 590
DB00132 1374
DB00132 2729
DB00132 3162
DB00132 5465
DB00132 5467
DB00132 5467
DB00132 5743
DB00132 7421
DB00163 335
DB00163 596
DB00163 847
DB00163 1374
DB00163 1576
DB00163 4846
DB00163 5465
DB00163 5468
DB00163 6647
DB00163 8795
DB00163 7494
DB04014 354
DB01370 351
DB01370 3576
DB01370 1616
DB01370 5957
DB11081 2670
DB11081 4747
DB06723 3565
DB11342 54
DB11342 249
DB11342 598
DB11342 632
DB11342 633
DB11342 649
DB11342 650
DB11342 652
DB11342 654
DB11342 948
DB11342 1009
DB11342 1026
DB11342 1300
DB11342 1301
DB11342 1306
DB11342 1278
DB11342 1311
DB11342 1513
DB11342 3576
DB11342 1956
DB11342 2321
DB11342 2335
DB11342 2353
DB11342 3381
DB11342 3586
DB11342 3552
DB11342 3553
DB11342 3569
DB11342 3672
DB11342 3675
DB11342 3725
DB11342 4312
DB11342 4313
DB11342 4314
DB11342 4317
DB11342 4318
DB11342 5154
DB11342 5251
DB11342 949
DB11342 871
DB11342 121340
DB11342 6696
DB11342 6779
DB11342 7040
DB11342 7048
DB11342 7124
DB11342 8743
DB11342 7157
DB11342 7412
DB11342 7422
DB11342 7423
DB11239 8754
DB11239 351
DB11239 1616
DB11239 2624
DB11239 2965
DB11239 3553
DB11239 4520
DB11239 4747
DB11239 4790
DB11239 5023
DB11239 5321
DB11239 5743
DB11239 6092
DB11239 6853
DB11239 6855
DB03496 573
DB03496 596
DB03496 598
DB03496 330
DB03496 332
DB03496 1869
DB03496 3159
DB03496 3815
DB03496 4170
DB03496 4193
DB03496 5430
DB03496 6774
DB03496 7422
DB03496 331
DB00915 3429
DB00915 2537
DB00915 4939
DB01143 1026
DB01143 9538
DB01143 4193
DB01143 9540
DB00594 8291
DB00594 2353
DB00594 4617
DB00594 7422
DB00357 1586
DB00357 3295
DB00357 6770
DB00855 581
DB00855 596
DB01424 3553
DB00244 3553
DB00244 7077
DB00244 7170
DB01118 20
DB01118 85320
DB01118 25
DB01118 31
DB01118 10005
DB01118 197322
DB01118 57180
DB01118 91
DB01118 97
DB01118 283383
DB01118 140
DB01118 150
DB01118 183
DB01118 79026
DB01118 1645
DB01118 211
DB01118 213
DB01118 79087
DB01118 85365
DB01118 238
DB01118 57463
DB01118 27329
DB01118 307
DB01118 1174
DB01118 23237
DB01118 55843
DB01118 2909
DB01118 393
DB01118 23526
DB01118 64333
DB01118 55160
DB01118 8874
DB01118 23229
DB01118 10865
DB01118 80210
DB01118 10093
DB01118 427
DB01118 140460
DB01118 440
DB01118 467
DB01118 1388
DB01118 474
DB01118 286410
DB01118 573
DB01118 55971
DB01118 581
DB01118 8424
DB01118 10018
DB01118 8553
DB01118 55589
DB01118 552900
DB01118 66037
DB01118 79184
DB01118 7862
DB01118 682
DB01118 815
DB01118 11131
DB01118 825
DB01118 64170
DB01118 57513
DB01118 836
DB01118 842
DB01118 859
DB01118 79879
DB01118 149483
DB01118 26093
DB01118 257236
DB01118 6347
DB01118 904
DB01118 10803
DB01118 51293
DB01118 993
DB01118 56882
DB01118 1013
DB01118 60437
DB01118 5128
DB01118 1051
DB01118 60677
DB01118 1066
DB01118 79094
DB01118 1113
DB01118 1142
DB01118 4166
DB01118 1184
DB01118 1185
DB01118 8218
DB01118 134829
DB01118 112616
DB01118 202333
DB01118 149111
DB01118 54805
DB01118 29883
DB01118 1267
DB01118 1301
DB01118 85301
DB01118 1296
DB01118 7464
DB01118 10814
DB01118 92359
DB01118 54677
DB01118 1474
DB01118 8530
DB01118 80169
DB01118 1493
DB01118 1592
DB01118 1565
DB01118 1573
DB01118 120227
DB01118 23604
DB01118 1627
DB01118 79007
DB01118 127579
DB01118 1639
DB01118 1649
DB01118 1649
DB01118 54541
DB01118 10521
DB01118 64794
DB01118 10212
DB01118 54555
DB01118 9191
DB01118 64798
DB01118 10202
DB01118 90957
DB01118 1742
DB01118 65989
DB01118 352909
DB01118 56171
DB01118 54788
DB01118 150353
DB01118 4189
DB01118 1773
DB01118 80005
DB01118 8818
DB01118 84229
DB01118 1843
DB01118 11221
DB01118 1854
DB01118 55840
DB01118 8726
DB01118 80820
DB01118 374786
DB01118 79825
DB01118 25975
DB01118 1958
DB01118 1959
DB01118 1962
DB01118 79813
DB01118 9451
DB01118 1983
DB01118 79767
DB01118 339221
DB01118 80314
DB01118 26122
DB01118 112479
DB01118 57471
DB01118 51513
DB01118 9156
DB01118 2168
DB01118 9415
DB01118 116496
DB01118 285596
DB01118 55924
DB01118 145773
DB01118 375061
DB01118 2175
DB01118 9855
DB01118 157574
DB01118 114907
DB01118 115350
DB01118 79368
DB01118 115352
DB01118 2865
DB01118 121512
DB01118 152273
DB01118 26127
DB01118 84929
DB01118 60681
DB01118 201163
DB01118 64838
DB01118 2353
DB01118 2354
DB01118 3169
DB01118 50943
DB01118 80144
DB01118 257019
DB01118 84978
DB01118 65991
DB01118 80199
DB01118 5348
DB01118 2539
DB01118 1647
DB01118 10912
DB01118 89792
DB01118 2634
DB01118 9518
DB01118 8200
DB01118 79153
DB01118 2669
DB01118 54438
DB01118 9837
DB01118 2702
DB01118 125111
DB01118 256356
DB01118 80318
DB01118 2778
DB01118 54856
DB01118 55890
DB01118 2912
DB01118 119391
DB01118 2954
DB01118 2977
DB01118 2983
DB01118 55766
DB01118 348980
DB01118 139324
DB01118 92797
DB01118 9709
DB01118 10614
DB01118 3083
DB01118 7290
DB01118 8336
DB01118 8344
DB01118 8354
DB01118 8356
DB01118 8365
DB01118 3115
DB01118 10042
DB01118 3162
DB01118 3174
DB01118 3178
DB01118 3216
DB01118 3221
DB01118 3249
DB01118 8739
DB01118 3364
DB01118 3383
DB01118 3398
DB01118 3483
DB01118 3484
DB01118 93185
DB01118 8518
DB01118 3587
DB01118 3552
DB01118 3569
DB01118 83729
DB01118 64768
DB01118 3656
DB01118 3659
DB01118 91464
DB01118 3693
DB01118 3698
DB01118 282973
DB01118 8690
DB01118 23630
DB01118 3759
DB01118 56660
DB01118 3778
DB01118 65987
DB01118 55614
DB01118 57576
DB01118 3833
DB01118 553128
DB01118 4254
DB01118 7071
DB01118 28999
DB01118 83855
DB01118 9314
DB01118 54813
DB01118 43847
DB01118 3872
DB01118 26013
DB01118 90070
DB01118 197021
DB01118 3949
DB01118 149018
DB01118 3973
DB01118 3976
DB01118 96626
DB01118 8825
DB01118 79940
DB01118 256369
DB01118 84536
DB01118 4041
DB01118 4047
DB01118 4069
DB01118 140733
DB01118 4097
DB01118 81557
DB01118 5648
DB01118 4162
DB01118 4168
DB01118 400569
DB01118 4208
DB01118 9258
DB01118 11320
DB01118 4257
DB01118 79778
DB01118 11043
DB01118 4286
DB01118 8511
DB01118 254956
DB01118 4351
DB01118 124995
DB01118 84689
DB01118 4494
DB01118 4495
DB01118 4501
DB01118 4547
DB01118 4084
DB01118 50804
DB01118 4629
DB01118 4635
DB01118 85366
DB01118 53904
DB01118 23138
DB01118 79612
DB01118 340719
DB01118 84224
DB01118 284086
DB01118 4771
DB01118 4782
DB01118 4792
DB01118 64332
DB01118 51314
DB01118 65083
DB01118 9722
DB01118 387129
DB01118 23467
DB01118 4929
DB01118 56953
DB01118 4916
DB01118 26471
DB01118 654231
DB01118 4983
DB01118 401994
DB01118 81697
DB01118 120776
DB01118 219428
DB01118 79501
DB01118 390077
DB01118 219874
DB01118 219957
DB01118 23762
DB01118 54995
DB01118 5077
DB01118 5097
DB01118 5099
DB01118 5100
DB01118 56134
DB01118 5098
DB01118 255738
DB01118 11235
DB01118 5148
DB01118 27115
DB01118 64146
DB01118 5157
DB01118 64236
DB01118 5173
DB01118 5187
DB01118 5232
DB01118 51105
DB01118 84844
DB01118 5255
DB01118 128344
DB01118 5277
DB01118 8394
DB01118 9373
DB01118 153770
DB01118 25894
DB01118 5357
DB01118 127435
DB01118 27343
DB01118 23784
DB01118 5468
DB01118 10891
DB01118 5495
DB01118 23645
DB01118 5527
DB01118 5534
DB01118 7799
DB01118 56978
DB01118 5558
DB01118 3276
DB01118 254427
DB01118 5629
DB01118 284338
DB01118 5663
DB01118 11168
DB01118 5717
DB01118 5743
DB01118 5774
DB01118 5792
DB01118 5798
DB01118 26108
DB01118 116442
DB01118 51209
DB01118 5881
DB01118 5932
DB01118 64080
DB01118 155435
DB01118 11030
DB01118 81554
DB01118 57333
DB01118 50700
DB01118 5971
DB01118 29803
DB01118 9628
DB01118 121268
DB01118 79890
DB01118 81847
DB01118 25897
DB01118 285498
DB01118 6049
DB01118 9025
DB01118 6173
DB01118 10900
DB01118 1757
DB01118 54581
DB01118 6319
DB01118 388325
DB01118 223117
DB01118 10507
DB01118 10501
DB01118 6406
DB01118 51156
DB01118 29946
DB01118 83667
DB01118 4068
DB01118 23094
DB01118 23409
DB01118 6495
DB01118 26266
DB01118 8170
DB01118 83733
DB01118 114789
DB01118 115286
DB01118 253512
DB01118 5172
DB01118 6515
DB01118 7779
DB01118 7355
DB01118 151258
DB01118 6520
DB01118 6526
DB01118 6528
DB01118 353189
DB01118 81796
DB01118 162394
DB01118 22865
DB01118 128710
DB01118 23293
DB01118 54065
DB01118 54498
DB01118 11066
DB01118 112574
DB01118 9306
DB01118 6648
DB01118 6674
DB01118 128153
DB01118 124044
DB01118 79925
DB01118 10638
DB01118 339745
DB01118 6697
DB01118 6711
DB01118 8878
DB01118 285672
DB01118 26039
DB01118 80765
DB01118 8576
DB01118 375057
DB01118 8676
DB01118 6813
DB01118 6818
DB01118 6840
DB01118 27097
DB01118 6876
DB01118 55080
DB01118 50839
DB01118 6901
DB01118 729873
DB01118 6926
DB01118 9496
DB01118 285343
DB01118 6942
DB01118 6932
DB01118 9623
DB01118 6999
DB01118 7008
DB01118 7013
DB01118 7022
DB01118 10342
DB01118 7038
DB01118 10618
DB01118 7068
DB01118 81789
DB01118 26517
DB01118 10440
DB01118 27283
DB01118 8277
DB01118 9911
DB01118 153396
DB01118 203562
DB01118 137695
DB01118 55217
DB01118 360200
DB01118 79089
DB01118 7128
DB01118 8795
DB01118 7138
DB01118 27327
DB01118 10040
DB01118 7173
DB01118 11277
DB01118 57761
DB01118 55521
DB01118 391712
DB01118 158234
DB01118 51095
DB01118 51393
DB01118 80705
DB01118 85480
DB01118 64061
DB01118 146057
DB01118 26140
DB01118 7991
DB01118 7322
DB01118 7323
DB01118 127733
DB01118 91544
DB01118 25989
DB01118 7391
DB01118 9099
DB01118 29761
DB01118 10911
DB01118 7412
DB01118 7422
DB01118 400673
DB01118 55823
DB01118 157680
DB01118 64601
DB01118 64409
DB01118 55062
DB01118 65125
DB01118 9589
DB01118 7494
DB01118 7504
DB01118 7512
DB01118 84327
DB01118 166793
DB01118 56829
DB01118 158866
DB01118 7538
DB01118 51364
DB01118 94039
DB01118 7675
DB01118 10168
DB01118 7755
DB01118 7768
DB01118 282890
DB01118 147923
DB01118 162968
DB01118 115196
DB01118 201514
DB01118 9640
DB01118 57547
DB01118 163223
DB01118 257101
DB01118 80139
DB01118 619279
DB01118 374655
DB01118 51333
DB01118 741
DB01118 7579
DB01118 7789
DB00321 1174
DB00321 427
DB00321 440
DB00321 2168
DB00321 64838
DB00321 79153
DB00321 3157
DB00321 3249
DB00321 83729
DB00321 4047
DB00321 8431
DB00321 26471
DB00321 5264
DB00321 6319
DB00321 12
DB00321 6515
DB00321 6876
DB00321 55062
DB11118 361
DB11118 2670
DB11118 3162
DB11118 4843
DB06767 4209
DB01576 581
DB01576 27113
DB01576 596
DB01576 598
DB01576 10018
DB01576 637
DB00182 5179
DB00681 26084
DB00681 64422
DB00681 1910
DB00681 51031
DB00681 2843
DB00681 3134
DB00681 3488
DB00681 9132
DB00681 55341
DB00681 10641
DB00681 22978
DB00681 10605
DB00681 56288
DB00681 27434
DB00681 864
DB00681 6585
DB00681 57602
DB00681 79891
DB00415 8714
DB00415 57016
DB00415 1646
DB00415 154796
DB00415 27063
DB00415 360
DB00415 383
DB00415 396
DB00415 57561
DB00415 91947
DB00415 440
DB00415 80341
DB00415 768
DB00415 811
DB00415 9236
DB00415 1066
DB00415 51363
DB00415 1152
DB00415 1047
DB00415 9022
DB00415 1356
DB00415 84699
DB00415 1475
DB00415 1543
DB00415 1591
DB00415 3491
DB00415 22943
DB00415 1843
DB00415 1849
DB00415 1906
DB00415 11082
DB00415 11259
DB00415 5348
DB00415 2729
DB00415 2730
DB00415 2730
DB00415 84803
DB00415 3231
DB00415 3475
DB00415 3486
DB00415 122953
DB00415 3727
DB00415 3904
DB00415 389812
DB00415 4015
DB00415 4150
DB00415 84981
DB00415 92154
DB00415 1728
DB00415 5036
DB00415 80336
DB00415 57546
DB00415 5209
DB00415 5225
DB00415 8544
DB00415 5315
DB00415 54886
DB00415 22949
DB00415 5763
DB00415 28984
DB00415 90378
DB00415 10110
DB00415 55356
DB00415 6515
DB00415 11254
DB00415 6535
DB00415 23657
DB00415 9351
DB00415 201895
DB00415 140809
DB00415 6876
DB00415 7076
DB00415 7171
DB00415 10626
DB00415 80727
DB00415 81027
DB00415 51175
DB00415 7436
DB00276 835
DB00276 4609
DB00276 9055
DB00276 5915
DB00276 9540
DB00276 11065
DB06630 1584
DB06630 1585
DB06630 27035
DB06630 50507
DB06630 2908
DB06630 4306
DB06630 5468
DB06630 6770
DB00261 5155
DB00261 7040
DB06728 1588
DB07374 467
DB07374 60468
DB07374 1604
DB07374 969
DB07374 1387
DB07374 2919
DB07374 3576
DB07374 1543
DB07374 1649
DB07374 1848
DB07374 2123
DB07374 2353
DB07374 2354
DB07374 3725
DB07374 3727
DB07374 23764
DB07374 10884
DB07374 4609
DB07374 5366
DB07374 399
DB07374 6095
DB07374 7124
DB07374 8744
DB07374 8744
DB07374 84749
DB04263 5243
DB13110 2
DB13110 53
DB13110 2180
DB13110 133
DB13110 231
DB13110 4329
DB13110 490
DB13110 563
DB13110 9133
DB13110 1026
DB13110 1033
DB13110 629
DB13110 1164
DB13110 1047
DB13110 1209
DB13110 26528
DB13110 55802
DB13110 1843
DB13110 2153
DB13110 2222
DB13110 2224
DB13110 8061
DB13110 9245
DB13110 27069
DB13110 2717
DB13110 8225
DB13110 8364
DB13110 3159
DB13110 3162
DB13110 3294
DB13110 51478
DB13110 9592
DB13110 3475
DB13110 54556
DB13110 23421
DB13110 3699
DB13110 1316
DB13110 3988
DB13110 4047
DB13110 23764
DB13110 10905
DB13110 4171
DB13110 4247
DB13110 4501
DB13110 57447
DB13110 4792
DB13110 8431
DB13110 10956
DB13110 9601
DB13110 5225
DB13110 10465
DB13110 5723
DB13110 9232
DB13110 11030
DB13110 5982
DB13110 10535
DB13110 6319
DB13110 22928
DB13110 1992
DB13110 462
DB13110 150094
DB13110 6626
DB13110 6713
DB13110 6426
DB13110 6430
DB13110 27090
DB13110 23435
DB13110 7128
DB13110 8743
DB13110 10140
DB13110 7102
DB13110 7286
DB13110 7296
DB13110 7298
DB13110 11065
DB13110 11130
DB05630 6347
DB05630 2056
DB05630 3458
DB05630 3459
DB05630 3586
DB05630 3553
DB05630 3565
DB05630 7124
DB00714 657
DB00714 5045
DB00714 57817
DB04557 5825
DB04557 9619
DB04557 104
DB04557 335
DB04557 360
DB04557 396
DB04557 467
DB04557 627
DB04557 80781
DB04557 1374
DB04557 10217
DB04557 54541
DB04557 57062
DB04557 1717
DB04557 10682
DB04557 1958
DB04557 9415
DB04557 355
DB04557 356
DB04557 2261
DB04557 2353
DB04557 8061
DB04557 2729
DB04557 2730
DB04557 10007
DB04557 3156
DB04557 3162
DB04557 9653
DB04557 51668
DB04557 3399
DB04557 3422
DB04557 3490
DB04557 10994
DB04557 3670
DB04557 3655
DB04557 3725
DB04557 688
DB04557 4047
DB04557 51747
DB04557 23764
DB04557 4322
DB04557 4313
DB04557 4318
DB04557 7025
DB04557 4929
DB04557 4902
DB04557 9659
DB04557 57107
DB04557 22822
DB04557 5321
DB04557 5366
DB04557 5465
DB04557 5467
DB04557 5468
DB04557 9128
DB04557 29968
DB04557 5743
DB04557 7803
DB04557 9693
DB04557 56729
DB04557 6319
DB04557 5055
DB04557 6502
DB04557 23657
DB04557 6591
DB04557 6648
DB04557 6662
DB04557 6678
DB04557 6683
DB04557 8878
DB04557 23380
DB04557 8614
DB04557 51330
DB04557 64759
DB04557 7153
DB04557 7422
DB04557 7534
DB04557 79413
DB11217 10349
DB11217 154664
DB11217 150000
DB11217 130013
DB11217 94
DB11217 8728
DB11217 8748
DB11217 8756
DB11217 9508
DB11217 56999
DB11217 155
DB11217 121536
DB11217 60312
DB11217 84871
DB11217 56894
DB11217 79026
DB11217 207
DB11217 401138
DB11217 26057
DB11217 200539
DB11217 1174
DB11217 55937
DB11217 54840
DB11217 23647
DB11217 9181
DB11217 402
DB11217 23204
DB11217 170302
DB11217 55616
DB11217 439
DB11217 83858
DB11217 1388
DB11217 338707
DB11217 9529
DB11217 10286
DB11217 10295
DB11217 658
DB11217 663
DB11217 84446
DB11217 684
DB11217 11120
DB11217 713
DB11217 59284
DB11217 84290
DB11217 841
DB11217 23466
DB11217 55749
DB11217 80129
DB11217 79140
DB11217 151195
DB11217 10694
DB11217 977
DB11217 11126
DB11217 283316
DB11217 10421
DB11217 917
DB11217 5127
DB11217 634
DB11217 161502
DB11217 118491
DB11217 170482
DB11217 22866
DB11217 1308
DB11217 1360
DB11217 1363
DB11217 57699
DB11217 113612
DB11217 9879
DB11217 1730
DB11217 22839
DB11217 1745
DB11217 1657
DB11217 56171
DB11217 4189
DB11217 29952
DB11217 1808
DB11217 1889
DB11217 80820
DB11217 80258
DB11217 79631
DB11217 1944
DB11217 10278
DB11217 23741
DB11217 1991
DB11217 2018
DB11217 5167
DB11217 2059
DB11217 8288
DB11217 23085
DB11217 711
DB11217 2124
DB11217 161829
DB11217 2165
DB11217 131177
DB11217 51571
DB11217 115795
DB11217 356
DB11217 80204
DB11217 157574
DB11217 2250
DB11217 2261
DB11217 91010
DB11217 8790
DB11217 80144
DB11217 9758
DB11217 2581
DB11217 64762
DB11217 10755
DB11217 83468
DB11217 2766
DB11217 29889
DB11217 2719
DB11217 2820
DB11217 151556
DB11217 2849
DB11217 2854
DB11217 9290
DB11217 55507
DB11217 284110
DB11217 2977
DB11217 9421
DB11217 3024
DB11217 8334
DB11217 3131
DB11217 3218
DB11217 84343
DB11217 3283
DB11217 27336
DB11217 3437
DB11217 9543
DB11217 51561
DB11217 3563
DB11217 3572
DB11217 9118
DB11217 8821
DB11217 3725
DB11217 9196
DB11217 79734
DB11217 79070
DB11217 55083
DB11217 90293
DB11217 8302
DB11217 197021
DB11217 56891
DB11217 79166
DB11217 4041
DB11217 4040
DB11217 64101
DB11217 80059
DB11217 7975
DB11217 11183
DB11217 5599
DB11217 84515
DB11217 4188
DB11217 4239
DB11217 90007
DB11217 4288
DB11217 93380
DB11217 245802
DB11217 25902
DB11217 4597
DB11217 140469
DB11217 83988
DB11217 257194
DB11217 129807
DB11217 85407
DB11217 9111
DB11217 122945
DB11217 7025
DB11217 8828
DB11217 4909
DB11217 283298
DB11217 23762
DB11217 114885
DB11217 5013
DB11217 11252
DB11217 8505
DB11217 84108
DB11217 55251
DB11217 80003
DB11217 5174
DB11217 84808
DB11217 5196
DB11217 55276
DB11217 9091
DB11217 5300
DB11217 23760
DB11217 5314
DB11217 5427
DB11217 51535
DB11217 5553
DB11217 5613
DB11217 3275
DB11217 285800
DB11217 5396
DB11217 5645
DB11217 5719
DB11217 5709
DB11217 22930
DB11217 51560
DB11217 153020
DB11217 10739
DB11217 10738
DB11217 727800
DB11217 6197
DB11217 54665
DB11217 6291
DB11217 51097
DB11217 6324
DB11217 6385
DB11217 6406
DB11217 5104
DB11217 3053
DB11217 23451
DB11217 6425
DB11217 118980
DB11217 6456
DB11217 23309
DB11217 9058
DB11217 51296
DB11217 6571
DB11217 151295
DB11217 83884
DB11217 10999
DB11217 84889
DB11217 81796
DB11217 79753
DB11217 122809
DB11217 221178
DB11217 64847
DB11217 10558
DB11217 9754
DB11217 85360
DB11217 8189
DB11217 6886
DB11217 23435
DB11217 6938
DB11217 6947
DB11217 26136
DB11217 56156
DB11217 7043
DB11217 7092
DB11217 25789
DB11217 54863
DB11217 9697
DB11217 11181
DB11217 7248
DB11217 9819
DB11217 128553
DB11217 9256
DB11217 55001
DB11217 7289
DB11217 51619
DB11217 9040
DB11217 29979
DB11217 84101
DB11217 51118
DB11217 157680
DB11217 23339
DB11217 146177
DB11217 126820
DB11217 80326
DB11217 9502
DB11217 26137
DB11217 51043
DB11217 51201
DB11217 55888
DB11217 7700
DB11217 162967
DB11217 117608
DB11217 7592
DB11217 84330
DB11217 158399
DB11217 162968
DB11217 93474
DB11217 347344
DB11217 7783
DB04365 10327
DB04365 223
DB04365 328
DB04365 672
DB04365 902
DB04365 10036
DB04365 8208
DB04365 56603
DB04365 64858
DB04365 54541
DB04365 3301
DB04365 9521
DB04365 2068
DB04365 2189
DB04365 9518
DB04365 2937
DB04365 2966
DB04365 404672
DB04365 51182
DB04365 3569
DB04365 51451
DB04365 4128
DB04365 4292
DB04365 4436
DB04365 4489
DB04365 9027
DB04365 5591
DB04365 5743
DB04365 5810
DB04365 10111
DB04365 6283
DB04365 8243
DB04365 7076
DB04365 56886
DB01169 19
DB01169 19
DB01169 21
DB01169 10350
DB01169 5243
DB01169 5243
DB01169 150000
DB01169 1244
DB01169 1244
DB01169 8714
DB01169 10257
DB01169 10057
DB01169 9429
DB01169 84696
DB01169 10152
DB01169 25
DB01169 3983
DB01169 10449
DB01169 38
DB01169 39
DB01169 2532
DB01169 48
DB01169 23597
DB01169 60
DB01169 60
DB01169 71
DB01169 72
DB01169 51412
DB01169 89
DB01169 10096
DB01169 94
DB01169 97
DB01169 11086
DB01169 27299
DB01169 9510
DB01169 170689
DB01169 9509
DB01169 11096
DB01169 57188
DB01169 103
DB01169 115
DB01169 976
DB01169 221395
DB01169 10149
DB01169 124
DB01169 133
DB01169 133
DB01169 150
DB01169 151
DB01169 60312
DB01169 27125
DB01169 174
DB01169 54812
DB01169 56895
DB01169 55326
DB01169 10551
DB01169 185
DB01169 191
DB01169 10768
DB01169 130872
DB01169 199
DB01169 9590
DB01169 11214
DB01169 10566
DB01169 26993
DB01169 10142
DB01169 55122
DB01169 80709
DB01169 231
DB01169 1646
DB01169 8644
DB01169 207
DB01169 211
DB01169 212
DB01169 220
DB01169 219
DB01169 224
DB01169 4329
DB01169 501
DB01169 64577
DB01169 230
DB01169 79868
DB01169 241
DB01169 241
DB01169 60529
DB01169 23600
DB01169 154796
DB01169 284
DB01169 285
DB01169 9068
DB01169 288
DB01169 288
DB01169 54467
DB01169 29123
DB01169 29123
DB01169 23253
DB01169 147463
DB01169 63982
DB01169 10541
DB01169 23519
DB01169 290
DB01169 84168
DB01169 301
DB01169 302
DB01169 302
DB01169 302
DB01169 8639
DB01169 1174
DB01169 1176
DB01169 1176
DB01169 322
DB01169 54518
DB01169 323
DB01169 348
DB01169 351
DB01169 358
DB01169 89872
DB01169 360
DB01169 361
DB01169 367
DB01169 375
DB01169 27236
DB01169 23647
DB01169 57584
DB01169 394
DB01169 397
DB01169 57492
DB01169 10123
DB01169 221079
DB01169 23204
DB01169 25852
DB01169 80210
DB01169 9915
DB01169 57561
DB01169 427
DB01169 56624
DB01169 140458
DB01169 41
DB01169 435
DB01169 440
DB01169 440
DB01169 259266
DB01169 445
DB01169 55252
DB01169 467
DB01169 22926
DB01169 472
DB01169 481
DB01169 488
DB01169 490
DB01169 498
DB01169 509
DB01169 521
DB01169 523
DB01169 9550
DB01169 10396
DB01169 93974
DB01169 26053
DB01169 10677
DB01169 563
DB01169 192134
DB01169 2583
DB01169 79870
DB01169 23621
DB01169 60468
DB01169 572
DB01169 573
DB01169 55971
DB01169 578
DB01169 25805
DB01169 10409
DB01169 581
DB01169 581
DB01169 27113
DB01169 27241
DB01169 587
DB01169 590
DB01169 8915
DB01169 596
DB01169 596
DB01169 597
DB01169 597
DB01169 598
DB01169 598
DB01169 10018
DB01169 79370
DB01169 604
DB01169 605
DB01169 53630
DB01169 613
DB01169 613
DB01169 622
DB01169 8678
DB01169 51283
DB01169 8553
DB01169 638
DB01169 330
DB01169 330
DB01169 332
DB01169 332
DB01169 645
DB01169 8548
DB01169 90427
DB01169 659
DB01169 54796
DB01169 664
DB01169 665
DB01169 91653
DB01169 259282
DB01169 23246
DB01169 671
DB01169 672
DB01169 675
DB01169 1620
DB01169 682
DB01169 55643
DB01169 22903
DB01169 689
DB01169 694
DB01169 7832
DB01169 695
DB01169 9689
DB01169 713
DB01169 114900
DB01169 114905
DB01169 715
DB01169 768
DB01169 23523
DB01169 781
DB01169 9254
DB01169 783
DB01169 10368
DB01169 27091
DB01169 790
DB01169 800
DB01169 811
DB01169 818
DB01169 820
DB01169 821
DB01169 822
DB01169 11132
DB01169 827
DB01169 830
DB01169 832
DB01169 114769
DB01169 100505812
DB01169 833
DB01169 833
DB01169 8573
DB01169 57513
DB01169 834
DB01169 843
DB01169 100506742
DB01169 835
DB01169 836
DB01169 836
DB01169 837
DB01169 838
DB01169 839
DB01169 847
DB01169 378807
DB01169 857
DB01169 857
DB01169 858
DB01169 858
DB01169 873
DB01169 23492
DB01169 79839
DB01169 284992
DB01169 57003
DB01169 79080
DB01169 6359
DB01169 6362
DB01169 6347
DB01169 6367
DB01169 6368
DB01169 6348
DB01169 6354
DB01169 8900
DB01169 890
DB01169 891
DB01169 891
DB01169 9133
DB01169 595
DB01169 595
DB01169 896
DB01169 898
DB01169 899
DB01169 901
DB01169 902
DB01169 902
DB01169 9236
DB01169 10694
DB01169 929
DB01169 929
DB01169 929
DB01169 8763
DB01169 57126
DB01169 912
DB01169 933
DB01169 939
DB01169 960
DB01169 960
DB01169 1043
DB01169 1043
DB01169 970
DB01169 970
DB01169 972
DB01169 8832
DB01169 942
DB01169 942
DB01169 991
DB01169 8697
DB01169 993
DB01169 997
DB01169 997
DB01169 11140
DB01169 998
DB01169 8476
DB01169 8318
DB01169 990
DB01169 8317
DB01169 79577
DB01169 999
DB01169 999
DB01169 64072
DB01169 1006
DB01169 983
DB01169 984
DB01169 1017
DB01169 1019
DB01169 1026
DB01169 1026
DB01169 1026
DB01169 1027
DB01169 1027
DB01169 1029
DB01169 1030
DB01169 1031
DB01169 1031
DB01169 1032
DB01169 1033
DB01169 55573
DB01169 1050
DB01169 1050
DB01169 1051
DB01169 1051
DB01169 1052
DB01169 10153
DB01169 63036
DB01169 9620
DB01169 1060
DB01169 55165
DB01169 9702
DB01169 80321
DB01169 79603
DB01169 112942
DB01169 629
DB01169 8837
DB01169 8837
DB01169 1081
DB01169 84952
DB01169 79094
DB01169 79145
DB01169 11200
DB01169 1114
DB01169 1116
DB01169 1116
DB01169 27159
DB01169 1118
DB01169 1119
DB01169 1122
DB01169 140578
DB01169 91851
DB01169 1131
DB01169 8973
DB01169 8534
DB01169 23563
DB01169 4166
DB01169 26097
DB01169 10519
DB01169 1149
DB01169 27141
DB01169 27141
DB01169 4261
DB01169 10370
DB01169 10970
DB01169 1158
DB01169 1178
DB01169 9635
DB01169 23155
DB01169 9076
DB01169 5010
DB01169 23562
DB01169 9080
DB01169 6320
DB01169 29121
DB01169 64581
DB01169 1047
DB01169 1193
DB01169 25932
DB01169 1195
DB01169 1198
DB01169 57396
DB01169 63967
DB01169 22883
DB01169 1211
DB01169 1212
DB01169 1213
DB01169 1191
DB01169 80790
DB01169 1240
DB01169 54918
DB01169 152189
DB01169 7555
DB01169 11061
DB01169 54805
DB01169 4848
DB01169 246175
DB01169 1272
DB01169 5067
DB01169 22837
DB01169 10466
DB01169 7373
DB01169 1307
DB01169 1278
DB01169 1293
DB01169 1294
DB01169 1296
DB01169 10584
DB01169 1315
DB01169 10699
DB01169 7464
DB01169 1352
DB01169 1353
DB01169 1355
DB01169 1327
DB01169 9377
DB01169 1345
DB01169 1349
DB01169 1356
DB01169 1363
DB01169 1363
DB01169 64506
DB01169 1374
DB01169 1375
DB01169 84766
DB01169 9586
DB01169 1390
DB01169 1392
DB01169 51232
DB01169 1408
DB01169 1410
DB01169 1439
DB01169 55790
DB01169 1442
DB01169 1453
DB01169 10675
DB01169 79848
DB01169 1465
DB01169 1466
DB01169 1466
DB01169 8048
DB01169 1471
DB01169 1475
DB01169 128817
DB01169 58190
DB01169 1491
DB01169 1495
DB01169 8727
DB01169 1499
DB01169 1499
DB01169 56474
DB01169 5476
DB01169 1508
DB01169 1075
DB01169 1512
DB01169 1520
DB01169 8453
DB01169 8065
DB01169 55280
DB01169 6376
DB01169 3627
DB01169 9547
DB01169 58191
DB01169 2920
DB01169 6374
DB01169 3576
DB01169 3576
DB01169 4283
DB01169 3579
DB01169 7852
DB01169 51700
DB01169 1727
DB01169 1535
DB01169 1536
DB01169 79901
DB01169 1537
DB01169 54205
DB01169 1540
DB01169 1543
DB01169 51302
DB01169 1576
DB01169 64816
DB01169 57834
DB01169 9420
DB01169 3491
DB01169 54360
DB01169 1601
DB01169 153090
DB01169 117154
DB01169 27071
DB01169 57135
DB01169 26528
DB01169 9802
DB01169 1627
DB01169 1627
DB01169 1629
DB01169 131566
DB01169 1630
DB01169 64421
DB01169 1634
DB01169 1641
DB01169 1649
DB01169 54541
DB01169 1666
DB01169 1667
DB01169 1669
DB01169 55635
DB01169 55635
DB01169 51029
DB01169 1676
DB01169 1677
DB01169 54487
DB01169 9162
DB01169 10202
DB01169 207063
DB01169 1729
DB01169 81624
DB01169 9077
DB01169 22943
DB01169 27122
DB01169 10395
DB01169 8847
DB01169 22839
DB01169 1745
DB01169 1747
DB01169 1748
DB01169 56171
DB01169 3301
DB01169 3337
DB01169 3300
DB01169 11080
DB01169 10049
DB01169 23234
DB01169 1774
DB01169 26052
DB01169 100628315
DB01169 1786
DB01169 1786
DB01169 1788
DB01169 1788
DB01169 1789
DB01169 1789
DB01169 1795
DB01169 55816
DB01169 1798
DB01169 1803
DB01169 1806
DB01169 1808
DB01169 147409
DB01169 667
DB01169 50506
DB01169 11221
DB01169 80824
DB01169 1844
DB01169 1846
DB01169 1847
DB01169 1849
DB01169 1850
DB01169 1778
DB01169 1781
DB01169 9149
DB01169 8445
DB01169 1869
DB01169 1870
DB01169 1871
DB01169 1874
DB01169 1875
DB01169 79733
DB01169 11319
DB01169 1893
DB01169 641700
DB01169 9695
DB01169 1906
DB01169 1910
DB01169 1910
DB01169 1942
DB01169 1950
DB01169 25975
DB01169 1956
DB01169 1956
DB01169 1958
DB01169 1958
DB01169 1959
DB01169 1960
DB01169 10919
DB01169 23741
DB01169 9086
DB01169 83939
DB01169 9451
DB01169 8663
DB01169 8665
DB01169 10480
DB01169 286512
DB01169 1975
DB01169 1981
DB01169 1981
DB01169 1983
DB01169 60528
DB01169 9844
DB01169 55531
DB01169 54898
DB01169 60481
DB01169 23587
DB01169 54859
DB01169 51705
DB01169 2010
DB01169 2014
DB01169 55740
DB01169 8507
DB01169 2022
DB01169 10495
DB01169 5168
DB01169 2033
DB01169 2037
DB01169 54566
DB01169 2052
DB01169 2053
DB01169 94240
DB01169 8288
DB01169 1833
DB01169 2066
DB01169 23085
DB01169 26059
DB01169 2068
DB01169 2072
DB01169 1161
DB01169 2081
DB01169 54206
DB01169 100288413
DB01169 2098
DB01169 2099
DB01169 2099
DB01169 2104
DB01169 80712
DB01169 2108
DB01169 2113
DB01169 2114
DB01169 2117
DB01169 2118
DB01169 2123
DB01169 51466
DB01169 9941
DB01169 23404
DB01169 2070
DB01169 7430
DB01169 2162
DB01169 2149
DB01169 2150
DB01169 2152
DB01169 2153
DB01169 79152
DB01169 2171
DB01169 2173
DB01169 51011
DB01169 83641
DB01169 90362
DB01169 150864
DB01169 25817
DB01169 56975
DB01169 389119
DB01169 127281
DB01169 54855
DB01169 2175
DB01169 2176
DB01169 2191
DB01169 355
DB01169 356
DB01169 356
DB01169 2195
DB01169 85302
DB01169 2192
DB01169 10516
DB01169 2203
DB01169 26235
DB01169 23194
DB01169 114907
DB01169 2214
DB01169 83416
DB01169 2246
DB01169 2255
DB01169 2257
DB01169 2259
DB01169 2247
DB01169 2252
DB01169 2260
DB01169 2260
DB01169 26127
DB01169 2263
DB01169 10875
DB01169 2268
DB01169 2271
DB01169 2273
DB01169 2274
DB01169 29109
DB01169 27145
DB01169 51303
DB01169 56776
DB01169 2331
DB01169 2335
DB01169 79672
DB01169 54874
DB01169 23360
DB01169 84624
DB01169 96459
DB01169 2353
DB01169 2353
DB01169 2305
DB01169 2305
DB01169 2308
DB01169 2309
DB01169 2309
DB01169 80020
DB01169 2444
DB01169 6624
DB01169 56884
DB01169 2495
DB01169 2512
DB01169 94033
DB01169 2517
DB01169 2528
DB01169 2529
DB01169 2533
DB01169 8321
DB01169 7855
DB01169 92579
DB01169 11345
DB01169 2550
DB01169 9568
DB01169 126626
DB01169 2554
DB01169 2562
DB01169 2564
DB01169 2569
DB01169 1647
DB01169 4616
DB01169 2580
DB01169 79695
DB01169 374378
DB01169 2591
DB01169 2596
DB01169 64762
DB01169 84253
DB01169 2617
DB01169 2618
DB01169 2619
DB01169 100506834
DB01169 2629
DB01169 9648
DB01169 2729
DB01169 2730
DB01169 9245
DB01169 145781
DB01169 9615
DB01169 9518
DB01169 2668
DB01169 8836
DB01169 91227
DB01169 26058
DB01169 474344
DB01169 9815
DB01169 2697
DB01169 2703
DB01169 375519
DB01169 2717
DB01169 2735
DB01169 2736
DB01169 11010
DB01169 2739
DB01169 10539
DB01169 2744
DB01169 360203
DB01169 51228
DB01169 2752
DB01169 2767
DB01169 2774
DB01169 2797
DB01169 2801
DB01169 2805
DB01169 2806
DB01169 2817
DB01169 2239
DB01169 10082
DB01169 2820
DB01169 2852
DB01169 2821
DB01169 2823
DB01169 2824
DB01169 11321
DB01169 51184
DB01169 10457
DB01169 2838
DB01169 2840
DB01169 2841
DB01169 2861
DB01169 53836
DB01169 55507
DB01169 63940
DB01169 84706
DB01169 2879
DB01169 2882
DB01169 65983
DB01169 160622
DB01169 2887
DB01169 2885
DB01169 9687
DB01169 9687
DB01169 26585
DB01169 2899
DB01169 2900
DB01169 2868
DB01169 2896
DB01169 2922
DB01169 284110
DB01169 2932
DB01169 2935
DB01169 23708
DB01169 2936
DB01169 2938
DB01169 2940
DB01169 2944
DB01169 2947
DB01169 2948
DB01169 2950
DB01169 2952
DB01169 2954
DB01169 3005
DB01169 55506
DB01169 401494
DB01169 3037
DB01169 3038
DB01169 54801
DB01169 84868
DB01169 1839
DB01169 26959
DB01169 3054
DB01169 414777
DB01169 3059
DB01169 3061
DB01169 10870
DB01169 9759
DB01169 55869
DB01169 51696
DB01169 8925
DB01169 3280
DB01169 388585
DB01169 23462
DB01169 23493
DB01169 3082
DB01169 3082
DB01169 11147
DB01169 11112
DB01169 3091
DB01169 25994
DB01169 29923
DB01169 25988
DB01169 204851
DB01169 8334
DB01169 3017
DB01169 8339
DB01169 8345
DB01169 8342
DB01169 8357
DB01169 8364
DB01169 8364
DB01169 8361
DB01169 8365
DB01169 8363
DB01169 8362
DB01169 8368
DB01169 8338
DB01169 3098
DB01169 3101
DB01169 3105
DB01169 3106
DB01169 3107
DB01169 3107
DB01169 3113
DB01169 3122
DB01169 3133
DB01169 3133
DB01169 3134
DB01169 3135
DB01169 3136
DB01169 3145
DB01169 3159
DB01169 3148
DB01169 3151
DB01169 3162
DB01169 3163
DB01169 3178
DB01169 388275
DB01169 3187
DB01169 3188
DB01169 10236
DB01169 84525
DB01169 84525
DB01169 3199
DB01169 3200
DB01169 3202
DB01169 3205
DB01169 3208
DB01169 3241
DB01169 3248
DB01169 3248
DB01169 27306
DB01169 84343
DB01169 8739
DB01169 64711
DB01169 3294
DB01169 8630
DB01169 3298
DB01169 3320
DB01169 3324
DB01169 3326
DB01169 7184
DB01169 3303
DB01169 3304
DB01169 3308
DB01169 22824
DB01169 3309
DB01169 3309
DB01169 3310
DB01169 3315
DB01169 3315
DB01169 26353
DB01169 3329
DB01169 10808
DB01169 10553
DB01169 3347
DB01169 27429
DB01169 94031
DB01169 3364
DB01169 10075
DB01169 3373
DB01169 3376
DB01169 3376
DB01169 3383
DB01169 3385
DB01169 23308
DB01169 3397
DB01169 3398
DB01169 3398
DB01169 3423
DB01169 389792
DB01169 3428
DB01169 64135
DB01169 3433
DB01169 10410
DB01169 3475
DB01169 3475
DB01169 3479
DB01169 3479
DB01169 3480
DB01169 3480
DB01169 3481
DB01169 10644
DB01169 3485
DB01169 3490
DB01169 374918
DB01169 3500
DB01169 10261
DB01169 3550
DB01169 3551
DB01169 8517
DB01169 3589
DB01169 3595
DB01169 3596
DB01169 3600
DB01169 3600
DB01169 29949
DB01169 3552
DB01169 3552
DB01169 3553
DB01169 3553
DB01169 7850
DB01169 3557
DB01169 53833
DB01169 58985
DB01169 55801
DB01169 9466
DB01169 3563
DB01169 3566
DB01169 3569
DB01169 3615
DB01169 84289
DB01169 3624
DB01169 3633
DB01169 3636
DB01169 3638
DB01169 3642
DB01169 26512
DB01169 64799
DB01169 3654
DB01169 3659
DB01169 3659
DB01169 3667
DB01169 64843
DB01169 3673
DB01169 3674
DB01169 3676
DB01169 3680
DB01169 3684
DB01169 3688
DB01169 3689
DB01169 23421
DB01169 3695
DB01169 9358
DB01169 3697
DB01169 9452
DB01169 9445
DB01169 3714
DB01169 3718
DB01169 57158
DB01169 3725
DB01169 3725
DB01169 3726
DB01169 3726
DB01169 3727
DB01169 8997
DB01169 163782
DB01169 8850
DB01169 10524
DB01169 23522
DB01169 23522
DB01169 84148
DB01169 3755
DB01169 3757
DB01169 80333
DB01169 3760
DB01169 56660
DB01169 3776
DB01169 9424
DB01169 3778
DB01169 3781
DB01169 3790
DB01169 157855
DB01169 115207
DB01169 200845
DB01169 54793
DB01169 22992
DB01169 55818
DB01169 80853
DB01169 9817
DB01169 9808
DB01169 23392
DB01169 57648
DB01169 23303
DB01169 23046
DB01169 55582
DB01169 11127
DB01169 90990
DB01169 3815
DB01169 3815
DB01169 4254
DB01169 4254
DB01169 147700
DB01169 8462
DB01169 51621
DB01169 10365
DB01169 51274
DB01169 688
DB01169 687
DB01169 122773
DB01169 55220
DB01169 126823
DB01169 57565
DB01169 54800
DB01169 58508
DB01169 3880
DB01169 3853
DB01169 8942
DB01169 3909
DB01169 3915
DB01169 24141
DB01169 10542
DB01169 7805
DB01169 27040
DB01169 7462
DB01169 26524
DB01169 3933
DB01169 3934
DB01169 3936
DB01169 9079
DB01169 3939
DB01169 388633
DB01169 23641
DB01169 3955
DB01169 3956
DB01169 3957
DB01169 3958
DB01169 3964
DB01169 3965
DB01169 9211
DB01169 203190
DB01169 5641
DB01169 8549
DB01169 10186
DB01169 26468
DB01169 3976
DB01169 10859
DB01169 96626
DB01169 55327
DB01169 283860
DB01169 100507632
DB01169 128077
DB01169 64788
DB01169 4005
DB01169 25802
DB01169 4009
DB01169 4023
DB01169 4035
DB01169 4038
DB01169 116135
DB01169 57554
DB01169 23507
DB01169 79705
DB01169 4045
DB01169 134353
DB01169 4046
DB01169 51599
DB01169 4049
DB01169 4050
DB01169 4056
DB01169 4056
DB01169 23643
DB01169 23764
DB01169 4117
DB01169 378938
DB01169 256691
DB01169 9794
DB01169 4121
DB01169 10905
DB01169 57134
DB01169 7873
DB01169 4128
DB01169 4131
DB01169 5604
DB01169 5608
DB01169 56911
DB01169 8491
DB01169 9053
DB01169 5594
DB01169 5595
DB01169 9261
DB01169 22919
DB01169 4145
DB01169 4146
DB01169 4147
DB01169 23383
DB01169 4149
DB01169 53615
DB01169 8930
DB01169 10150
DB01169 4157
DB01169 4158
DB01169 23263
DB01169 4170
DB01169 4171
DB01169 4173
DB01169 4174
DB01169 4174
DB01169 4176
DB01169 55283
DB01169 28985
DB01169 4193
DB01169 4193
DB01169 4194
DB01169 4199
DB01169 2122
DB01169 100271849
DB01169 1953
DB01169 284071
DB01169 4222
DB01169 4224
DB01169 10461
DB01169 4233
DB01169 56339
DB01169 399664
DB01169 91749
DB01169 4256
DB01169 4256
DB01169 100507436
DB01169 4277
DB01169 406892
DB01169 406901
DB01169 406902
DB01169 406903
DB01169 406904
DB01169 406906
DB01169 406910
DB01169 406913
DB01169 406915
DB01169 406921
DB01169 442890
DB01169 406932
DB01169 406935
DB01169 406936
DB01169 406938
DB01169 574447
DB01169 406940
DB01169 442892
DB01169 406941
DB01169 406942
DB01169 406947
DB01169 406949
DB01169 406950
DB01169 406952
DB01169 406957
DB01169 574457
DB01169 406959
DB01169 406960
DB01169 406953
DB01169 406966
DB01169 406968
DB01169 574455
DB01169 406979
DB01169 406979
DB01169 406985
DB01169 406986
DB01169 574032
DB01169 406991
DB01169 406992
DB01169 406994
DB01169 406996
DB01169 406996
DB01169 406997
DB01169 407007
DB01169 407008
DB01169 407010
DB01169 407011
DB01169 407012
DB01169 407018
DB01169 407019
DB01169 407021
DB01169 407029
DB01169 407036
DB01169 442904
DB01169 442909
DB01169 407042
DB01169 574031
DB01169 442917
DB01169 494325
DB01169 494325
DB01169 494327
DB01169 574444
DB01169 574444
DB01169 84848
DB01169 574493
DB01169 407053
DB01169 407054
DB01169 406886
DB01169 406890
DB01169 8569
DB01169 8569
DB01169 23609
DB01169 90523
DB01169 8028
DB01169 10962
DB01169 23531
DB01169 4312
DB01169 4321
DB01169 4322
DB01169 4323
DB01169 4325
DB01169 4313
DB01169 79148
DB01169 4316
DB01169 4318
DB01169 4318
DB01169 84057
DB01169 4335
DB01169 55034
DB01169 4352
DB01169 58538
DB01169 64398
DB01169 744
DB01169 3140
DB01169 112609
DB01169 9902
DB01169 79590
DB01169 51263
DB01169 28977
DB01169 78988
DB01169 51021
DB01169 10884
DB01169 64231
DB01169 9242
DB01169 6307
DB01169 4481
DB01169 22921
DB01169 4489
DB01169 4489
DB01169 4490
DB01169 4490
DB01169 4493
DB01169 4493
DB01169 4494
DB01169 4494
DB01169 4495
DB01169 4496
DB01169 645745
DB01169 4498
DB01169 4500
DB01169 4499
DB01169 4501
DB01169 4501
DB01169 4502
DB01169 4502
DB01169 4504
DB01169 9112
DB01169 4507
DB01169 51001
DB01169 4522
DB01169 25902
DB01169 10797
DB01169 8898
DB01169 4580
DB01169 84939
DB01169 4084
DB01169 439921
DB01169 4603
DB01169 4609
DB01169 4609
DB01169 23077
DB01169 4613
DB01169 4613
DB01169 4615
DB01169 4628
DB01169 4628
DB01169 4624
DB01169 4635
DB01169 4638
DB01169 4430
DB01169 4645
DB01169 4646
DB01169 93649
DB01169 26509
DB01169 23040
DB01169 9683
DB01169 90634
DB01169 27163
DB01169 4665
DB01169 4666
DB01169 4673
DB01169 89795
DB01169 89795
DB01169 4683
DB01169 149013
DB01169 4685
DB01169 23397
DB01169 57552
DB01169 653361
DB01169 4688
DB01169 10787
DB01169 8031
DB01169 135112
DB01169 4693
DB01169 65009
DB01169 3340
DB01169 9348
DB01169 4705
DB01169 4697
DB01169 4704
DB01169 4706
DB01169 51103
DB01169 4719
DB01169 4720
DB01169 54550
DB01169 25945
DB01169 121441
DB01169 4750
DB01169 140609
DB01169 10763
DB01169 81831
DB01169 10825
DB01169 4771
DB01169 4774
DB01169 4774
DB01169 4790
DB01169 4792
DB01169 4792
DB01169 4793
DB01169 4793
DB01169 4794
DB01169 51335
DB01169 84365
DB01169 4815
DB01169 57185
DB01169 85409
DB01169 4820
DB01169 579
DB01169 22871
DB01169 22871
DB01169 22861
DB01169 91662
DB01169 4830
DB01169 4836
DB01169 9397
DB01169 65083
DB01169 9221
DB01169 4846
DB01169 4851
DB01169 4857
DB01169 4861
DB01169 7827
DB01169 4869
DB01169 4885
DB01169 4885
DB01169 4852
DB01169 4888
DB01169 1728
DB01169 4835
DB01169 7376
DB01169 7026
DB01169 2063
DB01169 3164
DB01169 4929
DB01169 9315
DB01169 3084
DB01169 10718
DB01169 56675
DB01169 4902
DB01169 9369
DB01169 7468
DB01169 54904
DB01169 25936
DB01169 30833
DB01169 4907
DB01169 4915
DB01169 4922
DB01169 4923
DB01169 9891
DB01169 81788
DB01169 4925
DB01169 79873
DB01169 8650
DB01169 57122
DB01169 9972
DB01169 26471
DB01169 51203
DB01169 11249
DB01169 29989
DB01169 23363
DB01169 55239
DB01169 4968
DB01169 4969
DB01169 169611
DB01169 56944
DB01169 90271
DB01169 4973
DB01169 93377
DB01169 4978
DB01169 23596
DB01169 144124
DB01169 388762
DB01169 390035
DB01169 5000
DB01169 10956
DB01169 114880
DB01169 114882
DB01169 126014
DB01169 64172
DB01169 58505
DB01169 5033
DB01169 5034
DB01169 5042
DB01169 5050
DB01169 5051
DB01169 10606
DB01169 114299
DB01169 56666
DB01169 196743
DB01169 167153
DB01169 5069
DB01169 9061
DB01169 9060
DB01169 79957
DB01169 5073
DB01169 10038
DB01169 5074
DB01169 5079
DB01169 5083
DB01169 5094
DB01169 5095
DB01169 57526
DB01169 64881
DB01169 51585
DB01169 5108
DB01169 5111
DB01169 5118
DB01169 26577
DB01169 5122
DB01169 5125
DB01169 255738
DB01169 5134
DB01169 27250
DB01169 9141
DB01169 5136
DB01169 5138
DB01169 5141
DB01169 5142
DB01169 5144
DB01169 9659
DB01169 27115
DB01169 5151
DB01169 5154
DB01169 5160
DB01169 10611
DB01169 9260
DB01169 23042
DB01169 23037
DB01169 79955
DB01169 29951
DB01169 5175
DB01169 57162
DB01169 8864
DB01169 8504
DB01169 5198
DB01169 5225
DB01169 5226
DB01169 5228
DB01169 80162
DB01169 5229
DB01169 5230
DB01169 5236
DB01169 5252
DB01169 57649
DB01169 51317
DB01169 5261
DB01169 22822
DB01169 7262
DB01169 90102
DB01169 5297
DB01169 84720
DB01169 5290
DB01169 5296
DB01169 5292
DB01169 54984
DB01169 8544
DB01169 26207
DB01169 9033
DB01169 5570
DB01169 9088
DB01169 9088
DB01169 5316
DB01169 5319
DB01169 10761
DB01169 5326
DB01169 5327
DB01169 5328
DB01169 5328
DB01169 5329
DB01169 5334
DB01169 55344
DB01169 23646
DB01169 200150
DB01169 57480
DB01169 51177
DB01169 123
DB01169 10733
DB01169 5354
DB01169 8611
DB01169 8613
DB01169 163404
DB01169 5359
DB01169 5360
DB01169 10154
DB01169 5366
DB01169 5366
DB01169 5395
DB01169 5383
DB01169 9240
DB01169 4860
DB01169 10908
DB01169 10957
DB01169 5420
DB01169 10714
DB01169 57804
DB01169 26073
DB01169 56655
DB01169 5430
DB01169 246721
DB01169 10585
DB01169 64091
DB01169 10631
DB01169 5451
DB01169 5457
DB01169 5465
DB01169 5468
DB01169 10891
DB01169 5471
DB01169 5473
DB01169 5478
DB01169 9360
DB01169 10465
DB01169 5494
DB01169 51400
DB01169 5500
DB01169 23368
DB01169 23645
DB01169 23645
DB01169 5509
DB01169 55607
DB01169 5516
DB01169 5525
DB01169 5530
DB01169 5532
DB01169 5537
DB01169 84106
DB01169 400736
DB01169 9055
DB01169 5052
DB01169 10935
DB01169 10935
DB01169 25824
DB01169 5549
DB01169 10394
DB01169 10216
DB01169 5573
DB01169 5575
DB01169 5579
DB01169 5579
DB01169 5583
DB01169 23683
DB01169 3276
DB01169 8842
DB01169 5631
DB01169 51334
DB01169 51334
DB01169 133619
DB01169 5638
DB01169 5644
DB01169 29968
DB01169 23362
DB01169 5682
DB01169 5687
DB01169 5691
DB01169 5692
DB01169 5694
DB01169 5696
DB01169 5707
DB01169 5717
DB01169 5714
DB01169 23198
DB01169 5723
DB01169 9991
DB01169 5727
DB01169 5728
DB01169 5728
DB01169 11251
DB01169 5732
DB01169 10728
DB01169 5737
DB01169 5737
DB01169 22949
DB01169 5742
DB01169 5743
DB01169 5743
DB01169 138639
DB01169 5770
DB01169 5781
DB01169 11099
DB01169 5777
DB01169 5788
DB01169 5791
DB01169 5799
DB01169 5800
DB01169 51651
DB01169 9232
DB01169 29942
DB01169 7837
DB01169 54899
DB01169 5827
DB01169 29108
DB01169 5836
DB01169 5858
DB01169 9444
DB01169 5768
DB01169 5872
DB01169 376267
DB01169 376267
DB01169 5861
DB01169 23011
DB01169 53917
DB01169 5874
DB01169 9363
DB01169 5868
DB01169 7879
DB01169 5879
DB01169 5880
DB01169 29127
DB01169 5884
DB01169 10111
DB01169 5892
DB01169 25788
DB01169 5883
DB01169 5894
DB01169 5898
DB01169 253959
DB01169 9649
DB01169 10266
DB01169 10048
DB01169 5908
DB01169 5910
DB01169 57826
DB01169 11069
DB01169 9771
DB01169 65059
DB01169 5915
DB01169 10156
DB01169 5923
DB01169 10633
DB01169 11186
DB01169 11228
DB01169 5928
DB01169 84991
DB01169 55147
DB01169 27316
DB01169 27316
DB01169 11030
DB01169 25898
DB01169 10171
DB01169 57333
DB01169 5968
DB01169 5970
DB01169 5971
DB01169 29803
DB01169 473
DB01169 85004
DB01169 5978
DB01169 5982
DB01169 28984
DB01169 28984
DB01169 23179
DB01169 84220
DB01169 8786
DB01169 5997
DB01169 5997
DB01169 387
DB01169 388
DB01169 389
DB01169 399
DB01169 23433
DB01169 55288
DB01169 23504
DB01169 22999
DB01169 9699
DB01169 151393
DB01169 55005
DB01169 10535
DB01169 390
DB01169 79589
DB01169 11342
DB01169 9781
DB01169 114804
DB01169 26001
DB01169 11237
DB01169 80196
DB01169 6049
DB01169 55328
DB01169 6091
DB01169 6093
DB01169 6095
DB01169 6119
DB01169 6103
DB01169 4736
DB01169 9045
DB01169 6139
DB01169 6139
DB01169 6142
DB01169 6144
DB01169 9349
DB01169 6154
DB01169 6122
DB01169 6173
DB01169 6167
DB01169 6128
DB01169 6129
DB01169 6133
DB01169 6175
DB01169 6210
DB01169 6230
DB01169 6232
DB01169 6233
DB01169 58528
DB01169 6237
DB01169 6238
DB01169 6241
DB01169 9136
DB01169 51773
DB01169 26156
DB01169 340419
DB01169 57035
DB01169 6251
DB01169 57142
DB01169 860
DB01169 6256
DB01169 6259
DB01169 6281
DB01169 6282
DB01169 6279
DB01169 6279
DB01169 6280
DB01169 6285
DB01169 53637
DB01169 26278
DB01169 142891
DB01169 89958
DB01169 23098
DB01169 23328
DB01169 23314
DB01169 60485
DB01169 58506
DB01169 113178
DB01169 192683
DB01169 54581
DB01169 51435
DB01169 91179
DB01169 7857
DB01169 10647
DB01169 4250
DB01169 6326
DB01169 6330
DB01169 6332
DB01169 59342
DB01169 6343
DB01169 57758
DB01169 6382
DB01169 6383
DB01169 6385
DB01169 6386
DB01169 23753
DB01169 6391
DB01169 10427
DB01169 6398
DB01169 6398
DB01169 23231
DB01169 6414
DB01169 6414
DB01169 10371
DB01169 56920
DB01169 80031
DB01169 8482
DB01169 55752
DB01169 5414
DB01169 23157
DB01169 989
DB01169 26135
DB01169 57515
DB01169 866
DB01169 1992
DB01169 5054
DB01169 5054
DB01169 9792
DB01169 9792
DB01169 400120
DB01169 27244
DB01169 83667
DB01169 6418
DB01169 124925
DB01169 6421
DB01169 6422
DB01169 6423
DB01169 6444
DB01169 6446
DB01169 10019
DB01169 83442
DB01169 6456
DB01169 6464
DB01169 387914
DB01169 6470
DB01169 57698
DB01169 54414
DB01169 8778
DB01169 946
DB01169 27036
DB01169 23411
DB01169 10736
DB01169 23517
DB01169 84174
DB01169 122060
DB01169 6556
DB01169 8170
DB01169 6564
DB01169 6506
DB01169 55356
DB01169 5002
DB01169 57419
DB01169 81894
DB01169 291
DB01169 65012
DB01169 11001
DB01169 64078
DB01169 6513
DB01169 6514
DB01169 6515
DB01169 6518
DB01169 7779
DB01169 159371
DB01169 91252
DB01169 6520
DB01169 30061
DB01169 54946
DB01169 8501
DB01169 23446
DB01169 55652
DB01169 159963
DB01169 8884
DB01169 6539
DB01169 28968
DB01169 9152
DB01169 6535
DB01169 6541
DB01169 23657
DB01169 57709
DB01169 23428
DB01169 6548
DB01169 11309
DB01169 28232
DB01169 162394
DB01169 4086
DB01169 4087
DB01169 4088
DB01169 4088
DB01169 4091
DB01169 6595
DB01169 6597
DB01169 6598
DB01169 10051
DB01169 23137
DB01169 23347
DB01169 55512
DB01169 6611
DB01169 64754
DB01169 6615
DB01169 6591
DB01169 116841
DB01169 10302
DB01169 6622
DB01169 9304
DB01169 6628
DB01169 6635
DB01169 6636
DB01169 10073
DB01169 8651
DB01169 6647
DB01169 6648
DB01169 387104
DB01169 114815
DB01169 25928
DB01169 6656
DB01169 54345
DB01169 6657
DB01169 11063
DB01169 6659
DB01169 6667
DB01169 6670
DB01169 6671
DB01169 147650
DB01169 221178
DB01169 54558
DB01169 57405
DB01169 6689
DB01169 152185
DB01169 10653
DB01169 10418
DB01169 10417
DB01169 6696
DB01169 84888
DB01169 162540
DB01169 6709
DB01169 6710
DB01169 57731
DB01169 9517
DB01169 6714
DB01169 6715
DB01169 6720
DB01169 6722
DB01169 5552
DB01169 8406
DB01169 6429
DB01169 6430
DB01169 140809
DB01169 6742
DB01169 23635
DB01169 23648
DB01169 6744
DB01169 6752
DB01169 280659
DB01169 6767
DB01169 6483
DB01169 6483
DB01169 6764
DB01169 27090
DB01169 7903
DB01169 23166
DB01169 10254
DB01169 26228
DB01169 6770
DB01169 134429
DB01169 6774
DB01169 6779
DB01169 6781
DB01169 8614
DB01169 9263
DB01169 8428
DB01169 23012
DB01169 3925
DB01169 64220
DB01169 11171
DB01169 55342
DB01169 29966
DB01169 29091
DB01169 29091
DB01169 6815
DB01169 10923
DB01169 10910
DB01169 23213
DB01169 55959
DB01169 6817
DB01169 6799
DB01169 6819
DB01169 27233
DB01169 7341
DB01169 6613
DB01169 26032
DB01169 6850
DB01169 8224
DB01169 10492
DB01169 9145
DB01169 8871
DB01169 6860
DB01169 6867
DB01169 4070
DB01169 79101
DB01169 117289
DB01169 6888
DB01169 26115
DB01169 6890
DB01169 6898
DB01169 64786
DB01169 6907
DB01169 6920
DB01169 51186
DB01169 6941
DB01169 100129654
DB01169 6925
DB01169 6934
DB01169 6950
DB01169 55775
DB01169 23424
DB01169 9524
DB01169 10178
DB01169 57451
DB01169 7012
DB01169 7013
DB01169 7014
DB01169 54386
DB01169 7015
DB01169 7015
DB01169 113419
DB01169 7022
DB01169 7027
DB01169 7031
DB01169 7031
DB01169 7040
DB01169 7048
DB01169 7049
DB01169 7050
DB01169 10618
DB01169 7056
DB01169 387357
DB01169 80731
DB01169 29087
DB01169 353376
DB01169 166815
DB01169 8914
DB01169 7076
DB01169 7077
DB01169 7078
DB01169 257000
DB01169 25976
DB01169 9414
DB01169 727910
DB01169 57707
DB01169 7089
DB01169 7089
DB01169 7093
DB01169 7097
DB01169 7098
DB01169 4071
DB01169 4071
DB01169 7104
DB01169 53346
DB01169 55374
DB01169 23671
DB01169 113277
DB01169 84314
DB01169 338773
DB01169 222865
DB01169 201799
DB01169 25907
DB01169 81615
DB01169 80775
DB01169 130733
DB01169 129787
DB01169 23731
DB01169 64417
DB01169 54968
DB01169 27346
DB01169 55217
DB01169 7112
DB01169 7112
DB01169 83857
DB01169 160335
DB01169 7124
DB01169 7124
DB01169 7128
DB01169 7130
DB01169 25816
DB01169 8795
DB01169 8793
DB01169 8792
DB01169 8792
DB01169 4982
DB01169 51330
DB01169 8764
DB01169 608
DB01169 8784
DB01169 7132
DB01169 7133
DB01169 7133
DB01169 8718
DB01169 7293
DB01169 8771
DB01169 943
DB01169 3604
DB01169 8743
DB01169 8743
DB01169 8600
DB01169 8741
DB01169 8740
DB01169 9966
DB01169 8995
DB01169 944
DB01169 8744
DB01169 84951
DB01169 10043
DB01169 7157
DB01169 63970
DB01169 9537
DB01169 9537
DB01169 24150
DB01169 7161
DB01169 7163
DB01169 7165
DB01169 286016
DB01169 7171
DB01169 1200
DB01169 7178
DB01169 7178
DB01169 29896
DB01169 6434
DB01169 7185
DB01169 7186
DB01169 7187
DB01169 10758
DB01169 9618
DB01169 7188
DB01169 7189
DB01169 10131
DB01169 51399
DB01169 122553
DB01169 55809
DB01169 28951
DB01169 57761
DB01169 9865
DB01169 10626
DB01169 7726
DB01169 90933
DB01169 9320
DB01169 9319
DB01169 55621
DB01169 115708
DB01169 80036
DB01169 8848
DB01169 9819
DB01169 57616
DB01169 10099
DB01169 7106
DB01169 9256
DB01169 54970
DB01169 55020
DB01169 145567
DB01169 10376
DB01169 51807
DB01169 7283
DB01169 7295
DB01169 10190
DB01169 10628
DB01169 7297
DB01169 7298
DB01169 7298
DB01169 7320
DB01169 11065
DB01169 7321
DB01169 7328
DB01169 7337
DB01169 10277
DB01169 7342
DB01169 7345
DB01169 51377
DB01169 7350
DB01169 7351
DB01169 7358
DB01169 54578
DB01169 54600
DB01169 29128
DB01169 29128
DB01169 80329
DB01169 80328
DB01169 137970
DB01169 26019
DB01169 7385
DB01169 7388
DB01169 8725
DB01169 7392
DB01169 9960
DB01169 6843
DB01169 8674
DB01169 81839
DB01169 22846
DB01169 10451
DB01169 80124
DB01169 7417
DB01169 7422
DB01169 7422
DB01169 7424
DB01169 7424
DB01169 79674
DB01169 9686
DB01169 5212
DB01169 7436
DB01169 284013
DB01169 8876
DB01169 27072
DB01169 11326
DB01169 7447
DB01169 7450
DB01169 23063
DB01169 115825
DB01169 55759
DB01169 57728
DB01169 55255
DB01169 11152
DB01169 126820
DB01169 79968
DB01169 79084
DB01169 80335
DB01169 58189
DB01169 11197
DB01169 8840
DB01169 65268
DB01169 51384
DB01169 55884
DB01169 7490
DB01169 7490
DB01169 51741
DB01169 25937
DB01169 54739
DB01169 653067
DB01169 7494
DB01169 7494
DB01169 331
DB01169 7511
DB01169 7517
DB01169 7518
DB01169 7520
DB01169 2547
DB01169 7525
DB01169 56252
DB01169 91746
DB01169 7533
DB01169 7534
DB01169 7528
DB01169 79740
DB01169 729013
DB01169 22890
DB01169 100128927
DB01169 9877
DB01169 23264
DB01169 51201
DB01169 64429
DB01169 7763
DB01169 7538
DB01169 677
DB01169 677
DB01169 23414
DB01169 9765
DB01169 10269
DB01169 23613
DB01169 7567
DB01169 284349
DB01169 84449
DB01169 55713
DB01169 7582
DB01169 7587
DB01169 353088
DB01169 9658
DB01169 170958
DB01169 79818
DB01169 115196
DB01169 162966
DB01169 89887
DB01169 91120
DB01169 7621
DB01169 148206
DB01169 124411
DB01169 51333
DB01169 84133
DB01169 54764
DB01169 64288
DB01169 9183
DB01169 11130
DB01169 26009
DB00126 16
DB00126 112
DB00126 57016
DB00126 1646
DB00126 335
DB00126 440
DB00126 26053
DB00126 596
DB00126 332
DB00126 875
DB00126 595
DB00126 80790
DB00126 1277
DB00126 3627
DB00126 3627
DB00126 6372
DB00126 6372
DB00126 1583
DB00126 1588
DB00126 22943
DB00126 1956
DB00126 8894
DB00126 8661
DB00126 8663
DB00126 1973
DB00126 286512
DB00126 54859
DB00126 2058
DB00126 2195
DB00126 2192
DB00126 2321
DB00126 79672
DB00126 2617
DB00126 2817
DB00126 11321
DB00126 2896
DB00126 3054
DB00126 9709
DB00126 3162
DB00126 388275
DB00126 3283
DB00126 3309
DB00126 3313
DB00126 3376
DB00126 3791
DB00126 4017
DB00126 4233
DB00126 10797
DB00126 4677
DB00126 4779
DB00126 9603
DB00126 55239
DB00126 8974
DB00126 9061
DB00126 5106
DB00126 64714
DB00126 5198
DB00126 26227
DB00126 5376
DB00126 5460
DB00126 10891
DB00126 400736
DB00126 5055
DB00126 6472
DB00126 9963
DB00126 9963
DB00126 23657
DB00126 79677
DB00126 6648
DB00126 6648
DB00126 6657
DB00126 6817
DB00126 6818
DB00126 6876
DB00126 6897
DB00126 4982
DB00126 54543
DB00126 57761
DB00126 55350
DB00126 27072
DB00126 7453
DB00126 10352
DB00945 19
DB00945 19
DB00945 5243
DB00945 4363
DB00945 10257
DB00945 10057
DB00945 34
DB00945 116983
DB00945 22985
DB00945 22985
DB00945 10096
DB00945 9510
DB00945 196
DB00945 83543
DB00945 207
DB00945 208
DB00945 226
DB00945 27329
DB00945 338440
DB00945 290
DB00945 163
DB00945 317
DB00945 335
DB00945 353
DB00945 10550
DB00945 10776
DB00945 435
DB00945 23245
DB00945 468
DB00945 472
DB00945 487
DB00945 514
DB00945 533
DB00945 9114
DB00945 545
DB00945 51374
DB00945 6790
DB00945 567
DB00945 2683
DB00945 572
DB00945 8314
DB00945 581
DB00945 9031
DB00945 27113
DB00945 80127
DB00945 8412
DB00945 596
DB00945 596
DB00945 598
DB00945 10018
DB00945 332
DB00945 332
DB00945 642
DB00945 90427
DB00945 665
DB00945 672
DB00945 23476
DB00945 694
DB00945 11118
DB00945 9689
DB00945 340591
DB00945 786
DB00945 808
DB00945 821
DB00945 823
DB00945 824
DB00945 826
DB00945 133690
DB00945 829
DB00945 830
DB00945 841
DB00945 6363
DB00945 891
DB00945 595
DB00945 896
DB00945 898
DB00945 54619
DB00945 1232
DB00945 29126
DB00945 923
DB00945 972
DB00945 925
DB00945 993
DB00945 11140
DB00945 998
DB00945 23097
DB00945 1017
DB00945 1018
DB00945 1019
DB00945 1026
DB00945 1026
DB00945 378708
DB00945 8837
DB00945 1106
DB00945 11200
DB00945 5119
DB00945 1163
DB00945 25999
DB00945 1196
DB00945 1198
DB00945 1281
DB00945 1294
DB00945 8904
DB00945 1374
DB00945 283229
DB00945 1387
DB00945 1441
DB00945 1457
DB00945 1457
DB00945 1475
DB00945 3576
DB00945 10800
DB00945 1611
DB00945 1649
DB00945 8886
DB00945 1655
DB00945 7913
DB00945 23258
DB00945 1743
DB00945 1869
DB00945 1915
DB00945 1956
DB00945 1961
DB00945 1962
DB00945 10919
DB00945 8894
DB00945 2000
DB00945 60481
DB00945 60481
DB00945 54749
DB00945 2064
DB00945 2064
DB00945 55914
DB00945 2073
DB00945 2114
DB00945 2124
DB00945 7430
DB00945 100131997
DB00945 355
DB00945 120114
DB00945 26224
DB00945 80204
DB00945 2207
DB00945 2241
DB00945 2268
DB00945 2314
DB00945 2319
DB00945 2353
DB00945 2354
DB00945 8061
DB00945 2357
DB00945 5045
DB00945 9513
DB00945 92579
DB00945 11337
DB00945 1647
DB00945 9518
DB00945 2670
DB00945 2676
DB00945 27069
DB00945 2783
DB00945 10578
DB00945 9446
DB00945 2969
DB00945 54676
DB00945 2987
DB00945 3001
DB00945 3048
DB00945 3055
DB00945 3059
DB00945 10866
DB00945 3065
DB00945 9759
DB00945 3068
DB00945 3135
DB00945 3141
DB00945 3161
DB00945 9987
DB00945 3192
DB00945 11100
DB00945 3303
DB00945 3309
DB00945 3311
DB00945 3376
DB00945 3383
DB00945 3385
DB00945 10437
DB00945 11020
DB00945 3481
DB00945 3482
DB00945 3553
DB00945 3560
DB00945 3561
DB00945 3565
DB00945 3565
DB00945 3569
DB00945 3572
DB00945 3575
DB00945 3611
DB00945 3638
DB00945 10788
DB00945 3659
DB00945 10379
DB00945 3678
DB00945 3691
DB00945 3725
DB00945 3727
DB00945 11143
DB00945 27345
DB00945 10765
DB00945 9585
DB00945 55605
DB00945 11127
DB00945 3820
DB00945 3839
DB00945 3932
DB00945 11027
DB00945 4008
DB00945 4063
DB00945 4067
DB00945 8567
DB00945 5604
DB00945 5605
DB00945 5607
DB00945 9448
DB00945 6300
DB00945 7867
DB00945 4162
DB00945 4193
DB00945 29079
DB00945 8079
DB00945 4318
DB00945 81532
DB00945 26589
DB00945 9112
DB00945 4547
DB00945 4599
DB00945 4609
DB00945 4609
DB00945 84316
DB00945 8509
DB00945 4790
DB00945 4792
DB00945 64332
DB00945 4814
DB00945 4818
DB00945 10201
DB00945 9520
DB00945 4881
DB00945 8013
DB00945 4897
DB00945 10101
DB00945 4938
DB00945 4953
DB00945 5000
DB00945 130497
DB00945 55824
DB00945 5093
DB00945 27253
DB00945 57092
DB00945 5122
DB00945 9159
DB00945 11235
DB00945 9260
DB00945 5175
DB00945 553115
DB00945 5209
DB00945 5216
DB00945 5245
DB00945 11331
DB00945 5298
DB00945 8301
DB00945 5286
DB00945 5295
DB00945 5307
DB00945 8398
DB00945 5329
DB00945 5366
DB00945 5430
DB00945 5444
DB00945 5447
DB00945 5465
DB00945 5467
DB00945 5468
DB00945 5479
DB00945 9360
DB00945 4659
DB00945 5504
DB00945 5531
DB00945 5550
DB00945 5555
DB00945 5662
DB00945 5706
DB00945 5718
DB00945 9536
DB00945 5742
DB00945 5743
DB00945 5743
DB00945 7803
DB00945 5790
DB00945 23369
DB00945 80324
DB00945 5829
DB00945 5862
DB00945 5875
DB00945 5879
DB00945 5894
DB00945 5899
DB00945 92840
DB00945 391
DB00945 6035
DB00945 6039
DB00945 8153
DB00945 79102
DB00945 6164
DB00945 6184
DB00945 6217
DB00945 6223
DB00945 6233
DB00945 6282
DB00945 6275
DB00945 6275
DB00945 6303
DB00945 949
DB00945 949
DB00945 152579
DB00945 6324
DB00945 6385
DB00945 10993
DB00945 6396
DB00945 140606
DB00945 12
DB00945 12
DB00945 1992
DB00945 5055
DB00945 6441
DB00945 6478
DB00945 6566
DB00945 9376
DB00945 6590
DB00945 10051
DB00945 64750
DB00945 9576
DB00945 6709
DB00945 8406
DB00945 6747
DB00945 10617
DB00945 6774
DB00945 6777
DB00945 29888
DB00945 283507
DB00945 7341
DB00945 6612
DB00945 25777
DB00945 10460
DB00945 6878
DB00945 26000
DB00945 6907
DB00945 10312
DB00945 7015
DB00945 7030
DB00945 10342
DB00945 7040
DB00945 7050
DB00945 7057
DB00945 10245
DB00945 7076
DB00945 7077
DB00945 7077
DB00945 54732
DB00945 29765
DB00945 7114
DB00945 7130
DB00945 8795
DB00945 7132
DB00945 8718
DB00945 7137
DB00945 64759
DB00945 10140
DB00945 8940
DB00945 90313
DB00945 7165
DB00945 6434
DB00945 28755
DB00945 7189
DB00945 79090
DB00945 6737
DB00945 54802
DB00945 54795
DB00945 7257
DB00945 10099
DB00945 7846
DB00945 7296
DB00945 7297
DB00945 1890
DB00945 10054
DB00945 7319
DB00945 3093
DB00945 9354
DB00945 80019
DB00945 7374
DB00945 9958
DB00945 6843
DB00945 7409
DB00945 7412
DB00945 7414
DB00945 27183
DB00945 64856
DB00945 7453
DB00945 23558
DB00945 11197
DB00945 7517
DB00945 10971
DB00945 7587
DB00945 25946
DB00945 80345
DB00335 9976
DB00335 2289
DB00335 6573
DB00335 6535
DB00335 353189
DB00335 677829
DB00335 6638
DB00335 7295
DB01076 19
DB01076 285
DB01076 348
DB01076 596
DB01076 632
DB01076 650
DB01076 6347
DB01076 1277
DB01076 3576
DB01076 1593
DB01076 1555
DB01076 2194
DB01076 3156
DB01076 3162
DB01076 3592
DB01076 3569
DB01076 3949
DB01076 4547
DB01076 4846
DB01076 5444
DB01076 5445
DB01076 5465
DB01076 7057
DB01076 7412
DB00572 8900
DB00572 898
DB00572 9134
DB00572 991
DB00572 983
DB00572 4173
DB00572 4175
DB00995 3162
DB00995 7296
DB06442 1555
DB06442 1576
DB00928 9510
DB00928 55109
DB00928 196
DB00928 26289
DB00928 210
DB00928 200316
DB00928 60489
DB00928 366
DB00928 2909
DB00928 9181
DB00928 417
DB00928 51676
DB00928 490
DB00928 527
DB00928 578
DB00928 586
DB00928 596
DB00928 23786
DB00928 636
DB00928 640
DB00928 664
DB00928 719
DB00928 800
DB00928 843
DB00928 838
DB00928 839
DB00928 841
DB00928 8900
DB00928 890
DB00928 595
DB00928 901
DB00928 8476
DB00928 999
DB00928 1026
DB00928 1028
DB00928 1029
DB00928 79172
DB00928 1118
DB00928 4261
DB00928 4261
DB00928 9071
DB00928 9074
DB00928 9073
DB00928 9080
DB00928 54805
DB00928 7373
DB00928 1293
DB00928 1339
DB00928 1363
DB00928 10815
DB00928 1390
DB00928 1446
DB00928 1471
DB00928 1472
DB00928 6387
DB00928 1543
DB00928 1544
DB00928 1545
DB00928 9267
DB00928 1634
DB00928 1674
DB00928 1660
DB00928 1734
DB00928 1750
DB00928 1786
DB00928 1788
DB00928 1843
DB00928 1848
DB00928 1915
DB00928 1944
DB00928 1959
DB00928 340947
DB00928 953
DB00928 2138
DB00928 9415
DB00928 116496
DB00928 51439
DB00928 2192
DB00928 2252
DB00928 11259
DB00928 2534
DB00928 23766
DB00928 2560
DB00928 1647
DB00928 2634
DB00928 2651
DB00928 2697
DB00928 27238
DB00928 10457
DB00928 2987
DB00928 3081
DB00928 3082
DB00928 3159
DB00928 8091
DB00928 6927
DB00928 3198
DB00928 3248
DB00928 8739
DB00928 3310
DB00928 3397
DB00928 3399
DB00928 3484
DB00928 3487
DB00928 3593
DB00928 81689
DB00928 3688
DB00928 3689
DB00928 3802
DB00928 3803
DB00928 3804
DB00928 3805
DB00928 3809
DB00928 3811
DB00928 1316
DB00928 3880
DB00928 3882
DB00928 3856
DB00928 3913
DB00928 3945
DB00928 3987
DB00928 9516
DB00928 1241
DB00928 4069
DB00928 8379
DB00928 4102
DB00928 4130
DB00928 5607
DB00928 9656
DB00928 4193
DB00928 1953
DB00928 4237
DB00928 4255
DB00928 4312
DB00928 9643
DB00928 54456
DB00928 22921
DB00928 10797
DB00928 4609
DB00928 4747
DB00928 4772
DB00928 1482
DB00928 54413
DB00928 9111
DB00928 64434
DB00928 4867
DB00928 8204
DB00928 51299
DB00928 4907
DB00928 4922
DB00928 55916
DB00928 100506658
DB00928 79627
DB00928 26493
DB00928 55074
DB00928 5021
DB00928 5034
DB00928 5047
DB00928 5058
DB00928 79646
DB00928 5078
DB00928 54510
DB00928 56122
DB00928 56131
DB00928 5163
DB00928 5216
DB00928 9749
DB00928 8394
DB00928 26207
DB00928 64219
DB00928 9033
DB00928 5315
DB00928 23236
DB00928 8611
DB00928 5358
DB00928 5371
DB00928 5515
DB00928 8492
DB00928 5669
DB00928 5744
DB00928 5524
DB00928 5788
DB00928 81876
DB00928 29127
DB00928 5903
DB00928 22821
DB00928 5954
DB00928 5979
DB00928 9610
DB00928 8767
DB00928 390158
DB00928 79897
DB00928 3921
DB00928 387867
DB00928 391387
DB00928 158674
DB00928 391598
DB00928 50484
DB00928 57402
DB00928 6280
DB00928 6286
DB00928 113178
DB00928 6386
DB00928 10371
DB00928 10500
DB00928 26168
DB00928 10326
DB00928 23517
DB00928 3177
DB00928 6528
DB00928 4809
DB00928 9580
DB00928 6667
DB00928 8406
DB00928 6432
DB00928 6744
DB00928 117178
DB00928 10402
DB00928 8128
DB00928 8614
DB00928 11329
DB00928 23213
DB00928 6819
DB00928 9882
DB00928 6917
DB00928 9895
DB00928 7015
DB00928 7015
DB00928 7030
DB00928 55623
DB00928 7076
DB00928 7082
DB00928 23423
DB00928 3371
DB00928 7133
DB00928 7169
DB00928 7173
DB00928 25823
DB00928 7200
DB00928 10221
DB00928 81603
DB00928 7249
DB00928 7253
DB00928 10077
DB00928 127933
DB00928 7399
DB00928 83878
DB00928 7431
DB00928 22911
DB00928 7474
DB00928 25937
DB00928 54739
DB00928 54739
DB00928 7743
DB00928 7784
DB00993 57007
DB00993 135
DB00993 57016
DB00993 1646
DB00993 347902
DB00993 84168
DB00993 316
DB00993 440
DB00993 597
DB00993 598
DB00993 684
DB00993 6364
DB00993 1047
DB00993 1277
DB00993 81035
DB00993 1440
DB00993 3576
DB00993 7852
DB00993 3491
DB00993 1662
DB00993 23586
DB00993 1687
DB00993 1803
DB00993 2202
DB00993 5168
DB00993 956
DB00993 2192
DB00993 84085
DB00993 2252
DB00993 2353
DB00993 2633
DB00993 2729
DB00993 2730
DB00993 9245
DB00993 2824
DB00993 2877
DB00993 2878
DB00993 2936
DB00993 2937
DB00993 51191
DB00993 55008
DB00993 29923
DB00993 3290
DB00993 3399
DB00993 3429
DB00993 3430
DB00993 10561
DB00993 10964
DB00993 2537
DB00993 64135
DB00993 3434
DB00993 3437
DB00993 3557
DB00993 51561
DB00993 3569
DB00993 3615
DB00993 3665
DB00993 9636
DB00993 3669
DB00993 3725
DB00993 3914
DB00993 3976
DB00993 56925
DB00993 4061
DB00993 4082
DB00993 4233
DB00993 4319
DB00993 4321
DB00993 4599
DB00993 25878
DB00993 56901
DB00993 22795
DB00993 4828
DB00993 8013
DB00993 4938
DB00993 4940
DB00993 25903
DB00993 26227
DB00993 29992
DB00993 8613
DB00993 151987
DB00993 5743
DB00993 5909
DB00993 5918
DB00993 5999
DB00993 8767
DB00993 127544
DB00993 22800
DB00993 91543
DB00993 6564
DB00993 23657
DB00993 23657
DB00993 6611
DB00993 6648
DB00993 6648
DB00993 10418
DB00993 8878
DB00993 140809
DB00993 6772
DB00993 412
DB00993 7058
DB00993 7097
DB00993 7127
DB00993 10628
DB00548 5327
DB00548 5328
DB00548 5468
DB00548 5054
DB00972 1277
DB00972 1281
DB00972 1291
DB06733 664
DB06401 26033
DB06401 114904
DB06401 993
DB06401 998
DB06401 1005
DB06401 1303
DB06401 1490
DB06401 3491
DB06401 51514
DB06401 1843
DB06401 1958
DB06401 1959
DB06401 2187
DB06401 2353
DB06401 53836
DB06401 9687
DB06401 3070
DB06401 3360
DB06401 343450
DB06401 63971
DB06401 3912
DB06401 3990
DB06401 55388
DB06401 4188
DB06401 4256
DB06401 339287
DB06401 4603
DB06401 10531
DB06401 54542
DB06401 81847
DB06401 157869
DB06401 26470
DB06401 169693
DB06401 23352
DB06401 29128
DB06401 9422
DB06401 195828
DB06401 90827
DB00394 5243
DB00394 5244
DB00394 4363
DB00394 154
DB00394 623
DB00394 6352
DB00394 29785
DB00394 1577
DB00394 2687
DB00394 354
DB00394 2908
DB00394 10720
DB00394 7363
DB05015 368
DB05015 25
DB05015 32
DB05015 36
DB05015 57007
DB05015 54
DB05015 51703
DB05015 100
DB05015 8038
DB05015 9508
DB05015 116
DB05015 9289
DB05015 23284
DB05015 55256
DB05015 174
DB05015 122481
DB05015 80709
DB05015 229
DB05015 272
DB05015 284
DB05015 285
DB05015 63982
DB05015 302
DB05015 304
DB05015 307
DB05015 316
DB05015 55745
DB05015 100506013
DB05015 341
DB05015 64411
DB05015 83478
DB05015 389337
DB05015 50649
DB05015 408
DB05015 414
DB05015 432
DB05015 440
DB05015 460
DB05015 5205
DB05015 6790
DB05015 9212
DB05015 57099
DB05015 8706
DB05015 84002
DB05015 9532
DB05015 27241
DB05015 53335
DB05015 596
DB05015 9774
DB05015 340542
DB05015 631
DB05015 332
DB05015 653
DB05015 168667
DB05015 658
DB05015 54796
DB05015 729991
DB05015 762
DB05015 91768
DB05015 790
DB05015 793
DB05015 91860
DB05015 4076
DB05015 29775
DB05015 100505812
DB05015 841
DB05015 90835
DB05015 91057
DB05015 26112
DB05015 887
DB05015 10344
DB05015 890
DB05015 891
DB05015 894
DB05015 100133941
DB05015 928
DB05015 994
DB05015 999
DB05015 1016
DB05015 1001
DB05015 1007
DB05015 1007
DB05015 983
DB05015 1018
DB05015 1019
DB05015 1026
DB05015 1029
DB05015 1046
DB05015 57562
DB05015 387119
DB05015 1080
DB05015 1113
DB05015 140578
DB05015 1131
DB05015 1136
DB05015 51363
DB05015 1366
DB05015 7401
DB05015 119467
DB05015 1191
DB05015 129607
DB05015 11061
DB05015 1272
DB05015 5067
DB05015 85445
DB05015 1690
DB05015 1278
DB05015 81578
DB05015 136227
DB05015 131873
DB05015 81035
DB05015 23127
DB05015 118881
DB05015 221184
DB05015 131034
DB05015 1379
DB05015 23418
DB05015 1396
DB05015 1413
DB05015 1490
DB05015 115908
DB05015 1503
DB05015 1513
DB05015 1519
DB05015 6387
DB05015 6387
DB05015 9547
DB05015 6374
DB05015 3576
DB05015 23191
DB05015 1545
DB05015 1592
DB05015 51302
DB05015 3491
DB05015 9267
DB05015 51339
DB05015 1618
DB05015 10238
DB05015 51473
DB05015 1644
DB05015 9188
DB05015 1672
DB05015 57706
DB05015 91614
DB05015 64798
DB05015 10202
DB05015 1730
DB05015 1733
DB05015 22943
DB05015 3337
DB05015 92737
DB05015 55619
DB05015 55816
DB05015 389023
DB05015 151871
DB05015 340168
DB05015 151636
DB05015 11221
DB05015 1852
DB05015 1870
DB05015 55268
DB05015 1906
DB05015 1909
DB05015 1910
DB05015 84288
DB05015 1942
DB05015 1982
DB05015 55531
DB05015 54898
DB05015 23136
DB05015 57669
DB05015 4072
DB05015 54749
DB05015 2041
DB05015 2042
DB05015 2045
DB05015 2048
DB05015 114625
DB05015 100616446
DB05015 90625
DB05015 339476
DB05015 790952
DB05015 2113
DB05015 2119
DB05015 116349
DB05015 2145
DB05015 2159
DB05015 2162
DB05015 2150
DB05015 2150
DB05015 2168
DB05015 221303
DB05015 400451
DB05015 338811
DB05015 84915
DB05015 441168
DB05015 131583
DB05015 55711
DB05015 2192
DB05015 2199
DB05015 129804
DB05015 2200
DB05015 84467
DB05015 286151
DB05015 6468
DB05015 2249
DB05015 2254
DB05015 2321
DB05015 2330
DB05015 2348
DB05015 2303
DB05015 27022
DB05015 8928
DB05015 2308
DB05015 158326
DB05015 10690
DB05015 7855
DB05015 8324
DB05015 2562
DB05015 2571
DB05015 2591
DB05015 2596
DB05015 2625
DB05015 57733
DB05015 2632
DB05015 23464
DB05015 2674
DB05015 112937
DB05015 342035
DB05015 169792
DB05015 83468
DB05015 2791
DB05015 10082
DB05015 4935
DB05015 2850
DB05015 2882
DB05015 26585
DB05015 57822
DB05015 2892
DB05015 2897
DB05015 2870
DB05015 3005
DB05015 8971
DB05015 9555
DB05015 1404
DB05015 404037
DB05015 3046
DB05015 57493
DB05015 388585
DB05015 8820
DB05015 23493
DB05015 3081
DB05015 3087
DB05015 3017
DB05015 85236
DB05015 80201
DB05015 3106
DB05015 3109
DB05015 3113
DB05015 3116
DB05015 3167
DB05015 9455
DB05015 285943
DB05015 3232
DB05015 3233
DB05015 84842
DB05015 3248
DB05015 3263
DB05015 30811
DB05015 81888
DB05015 79664
DB05015 3400
DB05015 3419
DB05015 414328
DB05015 3428
DB05015 3437
DB05015 3459
DB05015 3479
DB05015 53342
DB05015 55540
DB05015 54756
DB05015 53833
DB05015 3566
DB05015 3569
DB05015 3617
DB05015 3619
DB05015 3624
DB05015 3628
DB05015 79192
DB05015 153572
DB05015 3673
DB05015 3675
DB05015 3693
DB05015 80760
DB05015 9452
DB05015 162073
DB05015 151050
DB05015 3769
DB05015 3759
DB05015 23081
DB05015 3791
DB05015 9817
DB05015 9674
DB05015 25758
DB05015 85352
DB05015 688
DB05015 23276
DB05015 3837
DB05015 3875
DB05015 114294
DB05015 3910
DB05015 197021
DB05015 9211
DB05015 9355
DB05015 431707
DB05015 22998
DB05015 285708
DB05015 440132
DB05015 285401
DB05015 387723
DB05015 100128822
DB05015 643401
DB05015 100131138
DB05015 3998
DB05015 4005
DB05015 55885
DB05015 1902
DB05015 10161
DB05015 390205
DB05015 10234
DB05015 219527
DB05015 54674
DB05015 347730
DB05015 57151
DB05015 346389
DB05015 9863
DB05015 81631
DB05015 440738
DB05015 4217
DB05015 1326
DB05015 4135
DB05015 256714
DB05015 83742
DB05015 55796
DB05015 2847
DB05015 4172
DB05015 4176
DB05015 55283
DB05015 4222
DB05015 196410
DB05015 4242
DB05015 8972
DB05015 440823
DB05015 84953
DB05015 100130155
DB05015 2315
DB05015 744
DB05015 4487
DB05015 4488
DB05015 10588
DB05015 143662
DB05015 29116
DB05015 4638
DB05015 140469
DB05015 26509
DB05015 79923
DB05015 340719
DB05015 89795
DB05015 83988
DB05015 1463
DB05015 4693
DB05015 283131
DB05015 4747
DB05015 257194
DB05015 4753
DB05015 81831
DB05015 254128
DB05015 79815
DB05015 54413
DB05015 51314
DB05015 9111
DB05015 9241
DB05015 8715
DB05015 10886
DB05015 4883
DB05015 4852
DB05015 1728
DB05015 8829
DB05015 9379
DB05015 79730
DB05015 4916
DB05015 4925
DB05015 83594
DB05015 11249
DB05015 132299
DB05015 4953
DB05015 118427
DB05015 56944
DB05015 5005
DB05015 5036
DB05015 83666
DB05015 29780
DB05015 5077
DB05015 5081
DB05015 5089
DB05015 57575
DB05015 5099
DB05015 5100
DB05015 255738
DB05015 10846
DB05015 27115
DB05015 5154
DB05015 5154
DB05015 9124
DB05015 10630
DB05015 23089
DB05015 5194
DB05015 22822
DB05015 7262
DB05015 9780
DB05015 128344
DB05015 5292
DB05015 51268
DB05015 5308
DB05015 91461
DB05015 5320
DB05015 5321
DB05015 5328
DB05015 51196
DB05015 200150
DB05015 59339
DB05015 5340
DB05015 84513
DB05015 10154
DB05015 5408
DB05015 10687
DB05015 5420
DB05015 10622
DB05015 25833
DB05015 5460
DB05015 5462
DB05015 642559
DB05015 645682
DB05015 11281
DB05015 133522
DB05015 5480
DB05015 152926
DB05015 79660
DB05015 57718
DB05015 63978
DB05015 145270
DB05015 5566
DB05015 11098
DB05015 118672
DB05015 11156
DB05015 5774
DB05015 84867
DB05015 5806
DB05015 84795
DB05015 8934
DB05015 115827
DB05015 9910
DB05015 5879
DB05015 5901
DB05015 5918
DB05015 5919
DB05015 158158
DB05015 30062
DB05015 146713
DB05015 1102
DB05015 55920
DB05015 5649
DB05015 144347
DB05015 388
DB05015 255488
DB05015 57484
DB05015 285671
DB05015 154214
DB05015 6092
DB05015 6252
DB05015 862
DB05015 6281
DB05015 1903
DB05015 6303
DB05015 29106
DB05015 117156
DB05015 132320
DB05015 6322
DB05015 6337
DB05015 113675
DB05015 7869
DB05015 10512
DB05015 9723
DB05015 6405
DB05015 80031
DB05015 23157
DB05015 5265
DB05015 6906
DB05015 1992
DB05015 5272
DB05015 5274
DB05015 143686
DB05015 124925
DB05015 57713
DB05015 23678
DB05015 134549
DB05015 54414
DB05015 6496
DB05015 8935
DB05015 151473
DB05015 89874
DB05015 340146
DB05015 148641
DB05015 55089
DB05015 145389
DB05015 8501
DB05015 126969
DB05015 6530
DB05015 23657
DB05015 133308
DB05015 10599
DB05015 353189
DB05015 55106
DB05015 6585
DB05015 9353
DB05015 6595
DB05015 64093
DB05015 6591
DB05015 6616
DB05015 29887
DB05015 9021
DB05015 30812
DB05015 93349
DB05015 6691
DB05015 80763
DB05015 8082
DB05015 6750
DB05015 8614
DB05015 202374
DB05015 11075
DB05015 6819
DB05015 6819
DB05015 6822
DB05015 64420
DB05015 8871
DB05015 23336
DB05015 6867
DB05015 4070
DB05015 51347
DB05015 123036
DB05015 285343
DB05015 200132
DB05015 6997
DB05015 7020
DB05015 7021
DB05015 7022
DB05015 7031
DB05015 7032
DB05015 7035
DB05015 7042
DB05015 7068
DB05015 7078
DB05015 388335
DB05015 100130519
DB05015 161291
DB05015 93109
DB05015 55092
DB05015 169200
DB05015 3371
DB05015 23043
DB05015 84969
DB05015 7157
DB05015 7164
DB05015 22974
DB05015 57761
DB05015 388610
DB05015 83894
DB05015 7286
DB05015 114112
DB05015 7298
DB05015 494514
DB05015 133688
DB05015 7368
DB05015 54346
DB05015 57646
DB05015 8433
DB05015 257313
DB05015 79805
DB05015 27287
DB05015 64409
DB05015 10406
DB05015 11197
DB05015 89780
DB05015 54361
DB05015 81029
DB05015 7477
DB05015 286046
DB05015 22890
DB05015 253461
DB05015 150244
DB05015 100192378
DB05015 7538
DB05015 132625
DB05015 7547
DB05015 64393
DB05015 9204
DB05015 7739
DB05015 84307
DB05015 90594
DB05015 54811
DB05015 79755
DB12319 1374
DB12319 6648
DB06732 1244
DB06732 9429
DB06732 133
DB06732 11047
DB06732 196
DB06732 57491
DB06732 10327
DB06732 1645
DB06732 8644
DB06732 6718
DB06732 218
DB06732 64577
DB06732 240
DB06732 116519
DB06732 440
DB06732 1620
DB06732 834
DB06732 873
DB06732 10435
DB06732 55755
DB06732 1192
DB06732 81035
DB06732 1390
DB06732 1490
DB06732 1584
DB06732 1588
DB06732 1543
DB06732 1544
DB06732 1545
DB06732 1553
DB06732 1548
DB06732 1555
DB06732 1562
DB06732 1557
DB06732 1559
DB06732 1565
DB06732 1571
DB06732 54905
DB06732 1576
DB06732 1576
DB06732 1551
DB06732 1580
DB06732 1581
DB06732 9420
DB06732 1668
DB06732 1672
DB06732 84649
DB06732 22943
DB06732 1848
DB06732 1778
DB06732 11117
DB06732 2014
DB06732 2052
DB06732 26260
DB06732 2222
DB06732 2244
DB06732 2318
DB06732 2326
DB06732 2330
DB06732 64838
DB06732 23710
DB06732 8811
DB06732 2729
DB06732 2730
DB06732 9245
DB06732 9518
DB06732 2717
DB06732 55890
DB06732 2886
DB06732 2938
DB06732 3006
DB06732 3156
DB06732 3157
DB06732 3162
DB06732 3240
DB06732 3263
DB06732 51478
DB06732 3304
DB06732 3309
DB06732 26353
DB06732 3422
DB06732 57722
DB06732 3484
DB06732 3552
DB06732 3553
DB06732 3569
DB06732 3625
DB06732 83729
DB06732 3641
DB06732 1316
DB06732 43847
DB06732 10219
DB06732 3858
DB06732 8942
DB06732 3914
DB06732 3958
DB06732 29995
DB06732 4014
DB06732 126364
DB06732 4047
DB06732 26509
DB06732 89797
DB06732 1728
DB06732 4835
DB06732 9971
DB06732 26471
DB06732 29948
DB06732 5053
DB06732 5091
DB06732 53918
DB06732 5197
DB06732 5316
DB06732 5700
DB06732 5701
DB06732 5704
DB06732 5719
DB06732 51655
DB06732 6001
DB06732 8601
DB06732 6016
DB06732 12
DB06732 5267
DB06732 6906
DB06732 5054
DB06732 2810
DB06732 10110
DB06732 400745
DB06732 6554
DB06732 9120
DB06732 6574
DB06732 6580
DB06732 29988
DB06732 6520
DB06732 54716
DB06732 8140
DB06732 6713
DB06732 8406
DB06732 10402
DB06732 27090
DB06732 6783
DB06732 6876
DB06732 6888
DB06732 51567
DB06732 53345
DB06732 51330
DB06732 55504
DB06732 7134
DB06732 51393
DB06732 7846
DB06732 203068
DB06732 9352
DB06732 7296
DB06732 7316
DB06732 56886
DB06732 7361
DB06732 54658
DB06732 54575
DB06732 54659
DB06732 54657
DB06732 54579
DB06732 54578
DB06732 54577
DB06732 54576
DB06732 54600
DB06732 7365
DB06732 7366
DB06732 7366
DB03793 231
DB03793 57016
DB03793 1645
DB03793 8644
DB03793 3576
DB03793 2235
DB03793 2512
DB03793 2539
DB03793 2729
DB03793 2730
DB03793 2936
DB03793 3162
DB03793 3552
DB03793 4097
DB03793 4199
DB03793 4489
DB03793 4502
DB03793 4846
DB03793 1728
DB03793 5226
DB03793 22949
DB03793 140809
DB03793 7295
DB03793 7296
DB01878 2353
DB09096 3576
DB09096 3552
DB00676 7031
DB04115 176
DB04115 9212
DB04115 6795
DB04115 581
DB04115 27113
DB04115 596
DB04115 10018
DB04115 632
DB04115 836
DB04115 1000
DB04115 1028
DB04115 1050
DB04115 1300
DB04115 1277
DB04115 1280
DB04115 1387
DB04115 1543
DB04115 1576
DB04115 1786
DB04115 1789
DB04115 9666
DB04115 2033
DB04115 2167
DB04115 355
DB04115 356
DB04115 8200
DB04115 3014
DB04115 286436
DB04115 3020
DB04115 8520
DB04115 3066
DB04115 10014
DB04115 55869
DB04115 9734
DB04115 9734
DB04115 8335
DB04115 8334
DB04115 3012
DB04115 8969
DB04115 85235
DB04115 8331
DB04115 8330
DB04115 8336
DB04115 8347
DB04115 3017
DB04115 8344
DB04115 8343
DB04115 8339
DB04115 8345
DB04115 8970
DB04115 85236
DB04115 8340
DB04115 8342
DB04115 8341
DB04115 8348
DB04115 8350
DB04115 8358
DB04115 8351
DB04115 8968
DB04115 8355
DB04115 8357
DB04115 8356
DB04115 8366
DB04115 8364
DB04115 8365
DB04115 8294
DB04115 8337
DB04115 8370
DB04115 92815
DB04115 8290
DB04115 3672
DB04115 23028
DB04115 9682
DB04115 10765
DB04115 7403
DB04115 23135
DB04115 387893
DB04115 4322
DB04115 7468
DB04115 4958
DB04115 5468
DB04115 10216
DB04115 3276
DB04115 3275
DB04115 10419
DB04115 55170
DB04115 54496
DB04115 56341
DB04115 860
DB04115 23067
DB04115 29072
DB04115 84193
DB04115 55209
DB04115 79918
DB04115 80854
DB04115 9869
DB04115 83852
DB04115 6476
DB04115 23411
DB04115 23410
DB04115 23410
DB04115 6662
DB04115 121340
DB04115 6678
DB04115 6696
DB04115 6720
DB04115 7124
DB04115 7157
DB04115 7319
DB04115 7320
DB04115 7424
DB06755 124
DB06755 128
DB06755 221
DB06755 8659
DB06755 287
DB06755 288
DB06755 427
DB06755 51665
DB06755 140462
DB06755 9531
DB06755 9530
DB06755 9529
DB06755 581
DB06755 581
DB06755 53630
DB06755 999
DB06755 8837
DB06755 9071
DB06755 51208
DB06755 1277
DB06755 1282
DB06755 1284
DB06755 8738
DB06755 1508
DB06755 6387
DB06755 6372
DB06755 4283
DB06755 7852
DB06755 1592
DB06755 1559
DB06755 64816
DB06755 1746
DB06755 1748
DB06755 2068
DB06755 23017
DB06755 355
DB06755 3169
DB06755 2627
DB06755 2633
DB06755 81025
DB06755 373156
DB06755 2946
DB06755 2948
DB06755 2949
DB06755 2954
DB06755 3204
DB06755 3216
DB06755 3226
DB06755 3448
DB06755 3449
DB06755 3451
DB06755 3442
DB06755 3394
DB06755 50805
DB06755 3688
DB06755 3691
DB06755 3713
DB06755 3875
DB06755 3880
DB06755 3849
DB06755 3856
DB06755 8022
DB06755 4212
DB06755 4222
DB06755 3110
DB06755 4439
DB06755 4586
DB06755 4842
DB06755 4973
DB06755 5098
DB06755 5359
DB06755 57048
DB06755 57088
DB06755 10635
DB06755 5892
DB06755 5914
DB06755 5915
DB06755 5918
DB06755 4990
DB06755 6647
DB06755 6720
DB06755 7052
DB06755 7047
DB06755 3604
DB06755 8743
DB06755 10190
DB06755 7517
DB00783 3
DB00783 13
DB00783 195827
DB00783 10157
DB00783 19
DB00783 26154
DB00783 21
DB00783 10351
DB00783 5243
DB00783 5243
DB00783 5244
DB00783 4363
DB00783 85320
DB00783 150000
DB00783 1244
DB00783 8714
DB00783 8714
DB00783 10257
DB00783 10057
DB00783 10057
DB00783 368
DB00783 6059
DB00783 9619
DB00783 9429
DB00783 64240
DB00783 64241
DB00783 55347
DB00783 83451
DB00783 51104
DB00783 11057
DB00783 171586
DB00783 58527
DB00783 31
DB00783 43
DB00783 57007
DB00783 130013
DB00783 48
DB00783 641372
DB00783 11332
DB00783 55
DB00783 55
DB00783 51703
DB00783 6296
DB00783 54988
DB00783 71
DB00783 72
DB00783 130399
DB00783 93
DB00783 98
DB00783 8751
DB00783 53616
DB00783 170689
DB00783 9507
DB00783 56999
DB00783 107
DB00783 109
DB00783 112
DB00783 120
DB00783 120
DB00783 976
DB00783 9289
DB00783 57211
DB00783 22859
DB00783 22859
DB00783 124
DB00783 125
DB00783 126
DB00783 127
DB00783 130
DB00783 79602
DB00783 133
DB00783 199800
DB00783 134
DB00783 146
DB00783 152
DB00783 153
DB00783 11047
DB00783 64782
DB00783 4299
DB00783 173
DB00783 119016
DB00783 177
DB00783 27161
DB00783 10555
DB00783 10551
DB00783 10551
DB00783 183
DB00783 185
DB00783 189
DB00783 64902
DB00783 79026
DB00783 196
DB00783 9131
DB00783 205
DB00783 8165
DB00783 11214
DB00783 56672
DB00783 55122
DB00783 57016
DB00783 1645
DB00783 1646
DB00783 8644
DB00783 1109
DB00783 6718
DB00783 207
DB00783 210
DB00783 211
DB00783 214
DB00783 220
DB00783 218
DB00783 8659
DB00783 64577
DB00783 229
DB00783 230
DB00783 10195
DB00783 84266
DB00783 248
DB00783 115701
DB00783 115701
DB00783 57538
DB00783 250
DB00783 251
DB00783 23600
DB00783 262
DB00783 139285
DB00783 268
DB00783 347902
DB00783 347902
DB00783 51421
DB00783 271
DB00783 280
DB00783 64682
DB00783 51529
DB00783 119504
DB00783 283
DB00783 283
DB00783 23357
DB00783 284
DB00783 27329
DB00783 51129
DB00783 288
DB00783 63926
DB00783 56172
DB00783 54467
DB00783 27063
DB00783 147463
DB00783 353322
DB00783 54443
DB00783 55107
DB00783 301
DB00783 11199
DB00783 306
DB00783 306
DB00783 728113
DB00783 316
DB00783 1174
DB00783 8905
DB00783 10717
DB00783 55745
DB00783 317
DB00783 325
DB00783 334
DB00783 116519
DB00783 339
DB00783 9582
DB00783 9582
DB00783 200316
DB00783 60489
DB00783 347
DB00783 347
DB00783 80830
DB00783 360
DB00783 367
DB00783 367
DB00783 367
DB00783 369
DB00783 374
DB00783 383
DB00783 384
DB00783 93663
DB00783 23092
DB00783 9411
DB00783 158763
DB00783 396
DB00783 26084
DB00783 64283
DB00783 9459
DB00783 84159
DB00783 403
DB00783 379
DB00783 379
DB00783 10550
DB00783 9915
DB00783 57561
DB00783 91947
DB00783 79642
DB00783 420
DB00783 116969
DB00783 9048
DB00783 8853
DB00783 8853
DB00783 79754
DB00783 10973
DB00783 429
DB00783 429
DB00783 430
DB00783 440
DB00783 444
DB00783 253982
DB00783 259266
DB00783 445
DB00783 29028
DB00783 1386
DB00783 467
DB00783 467
DB00783 22809
DB00783 55729
DB00783 23250
DB00783 23200
DB00783 286410
DB00783 79572
DB00783 481
DB00783 91419
DB00783 489
DB00783 489
DB00783 490
DB00783 498
DB00783 506
DB00783 514
DB00783 432369
DB00783 10476
DB00783 522
DB00783 9551
DB00783 27109
DB00783 50617
DB00783 245973
DB00783 10396
DB00783 5205
DB00783 57198
DB00783 93974
DB00783 26033
DB00783 6310
DB00783 6310
DB00783 6790
DB00783 9212
DB00783 26053
DB00783 8313
DB00783 566
DB00783 567
DB00783 567
DB00783 84002
DB00783 192134
DB00783 2583
DB00783 2683
DB00783 570
DB00783 25825
DB00783 572
DB00783 9532
DB00783 9531
DB00783 9531
DB00783 55971
DB00783 578
DB00783 25805
DB00783 10409
DB00783 581
DB00783 11177
DB00783 11176
DB00783 27113
DB00783 27113
DB00783 8424
DB00783 56987
DB00783 4059
DB00783 586
DB00783 596
DB00783 596
DB00783 596
DB00783 598
DB00783 598
DB00783 10017
DB00783 10018
DB00783 602
DB00783 605
DB00783 613
DB00783 622
DB00783 56898
DB00783 624
DB00783 627
DB00783 57673
DB00783 10282
DB00783 84707
DB00783 27018
DB00783 8419
DB00783 632
DB00783 633
DB00783 168620
DB00783 8553
DB00783 8553
DB00783 92558
DB00783 637
DB00783 637
DB00783 638
DB00783 330
DB00783 330
DB00783 332
DB00783 332
DB00783 57448
DB00783 79444
DB00783 641
DB00783 29760
DB00783 29760
DB00783 2647
DB00783 8548
DB00783 90427
DB00783 90427
DB00783 90427
DB00783 648
DB00783 652
DB00783 652
DB00783 654
DB00783 655
DB00783 655
DB00783 658
DB00783 663
DB00783 665
DB00783 91653
DB00783 666
DB00783 51027
DB00783 51297
DB00783 92747
DB00783 672
DB00783 672
DB00783 675
DB00783 6046
DB00783 55290
DB00783 25798
DB00783 140707
DB00783 140707
DB00783 57795
DB00783 83990
DB00783 55845
DB00783 54014
DB00783 682
DB00783 684
DB00783 55727
DB00783 694
DB00783 7832
DB00783 10950
DB00783 695
DB00783 79908
DB00783 699
DB00783 701
DB00783 705
DB00783 715
DB00783 716
DB00783 718
DB00783 722
DB00783 722
DB00783 725
DB00783 733
DB00783 770
DB00783 771
DB00783 760
DB00783 768
DB00783 81617
DB00783 91768
DB00783 81928
DB00783 57685
DB00783 774
DB00783 776
DB00783 8911
DB00783 9254
DB00783 783
DB00783 785
DB00783 27092
DB00783 27101
DB00783 790
DB00783 93664
DB00783 794
DB00783 57658
DB00783 799
DB00783 799
DB00783 805
DB00783 91860
DB00783 811
DB00783 50632
DB00783 55450
DB00783 10645
DB00783 157922
DB00783 23125
DB00783 821
DB00783 10487
DB00783 92291
DB00783 6650
DB00783 828
DB00783 29775
DB00783 29775
DB00783 84674
DB00783 84674
DB00783 10498
DB00783 401237
DB00783 64921
DB00783 8573
DB00783 834
DB00783 834
DB00783 23581
DB00783 835
DB00783 836
DB00783 837
DB00783 839
DB00783 840
DB00783 840
DB00783 842
DB00783 845
DB00783 857
DB00783 858
DB00783 863
DB00783 865
DB00783 867
DB00783 868
DB00783 10951
DB00783 10951
DB00783 84733
DB00783 80129
DB00783 220047
DB00783 79080
DB00783 440193
DB00783 887
DB00783 6357
DB00783 6359
DB00783 6347
DB00783 6364
DB00783 6364
DB00783 6366
DB00783 6348
DB00783 414062
DB00783 6352
DB00783 140706
DB00783 8900
DB00783 8900
DB00783 890
DB00783 890
DB00783 891
DB00783 891
DB00783 9133
DB00783 595
DB00783 595
DB00783 595
DB00783 894
DB00783 896
DB00783 23582
DB00783 898
DB00783 9134
DB00783 900
DB00783 901
DB00783 901
DB00783 901
DB00783 904
DB00783 135228
DB00783 8763
DB00783 912
DB00783 933
DB00783 100133941
DB00783 948
DB00783 948
DB00783 960
DB00783 921
DB00783 1604
DB00783 1604
DB00783 965
DB00783 970
DB00783 9308
DB00783 928
DB00783 991
DB00783 166979
DB00783 993
DB00783 995
DB00783 11135
DB00783 10435
DB00783 8318
DB00783 990
DB00783 83461
DB00783 113130
DB00783 55143
DB00783 64866
DB00783 999
DB00783 1009
DB00783 1016
DB00783 1000
DB00783 60437
DB00783 60437
DB00783 983
DB00783 1017
DB00783 1017
DB00783 10263
DB00783 1019
DB00783 1021
DB00783 1026
DB00783 1026
DB00783 1027
DB00783 1028
DB00783 1028
DB00783 1029
DB00783 1030
DB00783 1030
DB00783 1031
DB00783 1032
DB00783 1033
DB00783 1033
DB00783 1036
DB00783 1040
DB00783 81620
DB00783 55573
DB00783 124359
DB00783 634
DB00783 1084
DB00783 1048
DB00783 4680
DB00783 4680
DB00783 1050
DB00783 1051
DB00783 1052
DB00783 1052
DB00783 1054
DB00783 27439
DB00783 27439
DB00783 1952
DB00783 57214
DB00783 57214
DB00783 1058
DB00783 1063
DB00783 55835
DB00783 64105
DB00783 79019
DB00783 55839
DB00783 378708
DB00783 378708
DB00783 79682
DB00783 79682
DB00783 387103
DB00783 387103
DB00783 22995
DB00783 55165
DB00783 9702
DB00783 1069
DB00783 57587
DB00783 629
DB00783 629
DB00783 1080
DB00783 57530
DB00783 57530
DB00783 494143
DB00783 55349
DB00783 1111
DB00783 11200
DB00783 27243
DB00783 51510
DB00783 1124
DB00783 26973
DB00783 56994
DB00783 1138
DB00783 23563
DB00783 4166
DB00783 56548
DB00783 22856
DB00783 1147
DB00783 27141
DB00783 8483
DB00783 148113
DB00783 55847
DB00783 1154
DB00783 10370
DB00783 10370
DB00783 1152
DB00783 51192
DB00783 1163
DB00783 1163
DB00783 1164
DB00783 23122
DB00783 23529
DB00783 1187
DB00783 9076
DB00783 10686
DB00783 1364
DB00783 9080
DB00783 1047
DB00783 9022
DB00783 54102
DB00783 79789
DB00783 79789
DB00783 1209
DB00783 1209
DB00783 119467
DB00783 22883
DB00783 1191
DB00783 23277
DB00783 152100
DB00783 1240
DB00783 129607
DB00783 146223
DB00783 112616
DB00783 7555
DB00783 154043
DB00783 23019
DB00783 4848
DB00783 29883
DB00783 163882
DB00783 53942
DB00783 79937
DB00783 65260
DB00783 23242
DB00783 1303
DB00783 1303
DB00783 1277
DB00783 136227
DB00783 1289
DB00783 1290
DB00783 1291
DB00783 81035
DB00783 23412
DB00783 170622
DB00783 1311
DB00783 1312
DB00783 9276
DB00783 10063
DB00783 1329
DB00783 1337
DB00783 1345
DB00783 9167
DB00783 1349
DB00783 1350
DB00783 1356
DB00783 1363
DB00783 132864
DB00783 1370
DB00783 1373
DB00783 1376
DB00783 119587
DB00783 1381
DB00783 1382
DB00783 84699
DB00783 148327
DB00783 9586
DB00783 1390
DB00783 1390
DB00783 1394
DB00783 51232
DB00783 1396
DB00783 10321
DB00783 83690
DB00783 1399
DB00783 1399
DB00783 54677
DB00783 1410
DB00783 1440
DB00783 55790
DB00783 1466
DB00783 1474
DB00783 1475
DB00783 1475
DB00783 51496
DB00783 1490
DB00783 1501
DB00783 1501
DB00783 1503
DB00783 1508
DB00783 1075
DB00783 1509
DB00783 1509
DB00783 1509
DB00783 8722
DB00783 1512
DB00783 1519
DB00783 1515
DB00783 10283
DB00783 1525
DB00783 1525
DB00783 2919
DB00783 3627
DB00783 6373
DB00783 6387
DB00783 6387
DB00783 9547
DB00783 2920
DB00783 2921
DB00783 3576
DB00783 3576
DB00783 3576
DB00783 7852
DB00783 51167
DB00783 1535
DB00783 54205
DB00783 1583
DB00783 1588
DB00783 1588
DB00783 1588
DB00783 1543
DB00783 1543
DB00783 1544
DB00783 1544
DB00783 1545
DB00783 1545
DB00783 1591
DB00783 56603
DB00783 1548
DB00783 1549
DB00783 1555
DB00783 1556
DB00783 1558
DB00783 1571
DB00783 1572
DB00783 1573
DB00783 29785
DB00783 1576
DB00783 1551
DB00783 10858
DB00783 57834
DB00783 8529
DB00783 4051
DB00783 260293
DB00783 1595
DB00783 1581
DB00783 9420
DB00783 1582
DB00783 3491
DB00783 3491
DB00783 54360
DB00783 112597
DB00783 23002
DB00783 1601
DB00783 1603
DB00783 1610
DB00783 1611
DB00783 1612
DB00783 1612
DB00783 23604
DB00783 55157
DB00783 1627
DB00783 79007
DB00783 1628
DB00783 80344
DB00783 26094
DB00783 9201
DB00783 51181
DB00783 23564
DB00783 1643
DB00783 84301
DB00783 220042
DB00783 1649
DB00783 54541
DB00783 54541
DB00783 1652
DB00783 10521
DB00783 9188
DB00783 55661
DB00783 1654
DB00783 8653
DB00783 79039
DB00783 23586
DB00783 1656
DB00783 55601
DB00783 91351
DB00783 162989
DB00783 123099
DB00783 7913
DB00783 163486
DB00783 23258
DB00783 55635
DB00783 55789
DB00783 91614
DB00783 64798
DB00783 51071
DB00783 79139
DB00783 27351
DB00783 84649
DB00783 8526
DB00783 160851
DB00783 8525
DB00783 1718
DB00783 1718
DB00783 1717
DB00783 1719
DB00783 10202
DB00783 9249
DB00783 10170
DB00783 56919
DB00783 79132
DB00783 1660
DB00783 23405
DB00783 23405
DB00783 1733
DB00783 1734
DB00783 1736
DB00783 22943
DB00783 10395
DB00783 8847
DB00783 9231
DB00783 22839
DB00783 9787
DB00783 8788
DB00783 1746
DB00783 1748
DB00783 1755
DB00783 123872
DB00783 3301
DB00783 55466
DB00783 3337
DB00783 3300
DB00783 11080
DB00783 10049
DB00783 4189
DB00783 56521
DB00783 55192
DB00783 27000
DB00783 79962
DB00783 80331
DB00783 23268
DB00783 1786
DB00783 1788
DB00783 116092
DB00783 81704
DB00783 83475
DB00783 285489
DB00783 29980
DB00783 9980
DB00783 64174
DB00783 64180
DB00783 1802
DB00783 54344
DB00783 29952
DB00783 84661
DB00783 55332
DB00783 1819
DB00783 1824
DB00783 79075
DB00783 79980
DB00783 667
DB00783 51514
DB00783 1837
DB00783 151636
DB00783 1841
DB00783 1843
DB00783 1843
DB00783 11221
DB00783 11221
DB00783 1844
DB00783 1846
DB00783 1846
DB00783 1847
DB00783 1848
DB00783 1850
DB00783 1852
DB00783 1854
DB00783 1855
DB00783 1797
DB00783 8655
DB00783 6990
DB00783 8445
DB00783 9666
DB00783 1869
DB00783 1871
DB00783 144455
DB00783 79733
DB00783 9166
DB00783 10682
DB00783 10682
DB00783 1889
DB00783 1894
DB00783 80153
DB00783 1906
DB00783 1906
DB00783 1907
DB00783 1907
DB00783 1909
DB00783 1917
DB00783 1937
DB00783 29904
DB00783 2202
DB00783 80303
DB00783 1942
DB00783 1946
DB00783 1948
DB00783 22979
DB00783 1956
DB00783 1956
DB00783 112399
DB00783 112399
DB00783 1958
DB00783 1958
DB00783 1959
DB00783 1960
DB00783 10938
DB00783 1962
DB00783 79813
DB00783 493861
DB00783 10289
DB00783 5610
DB00783 9451
DB00783 9451
DB00783 1965
DB00783 8662
DB00783 1983
DB00783 1984
DB00783 1984
DB00783 60528
DB00783 1999
DB00783 2001
DB00783 2001
DB00783 2002
DB00783 2004
DB00783 2005
DB00783 22936
DB00783 91748
DB00783 6923
DB00783 54898
DB00783 60481
DB00783 51016
DB00783 2013
DB00783 8507
DB00783 2026
DB00783 2027
DB00783 5167
DB00783 59084
DB00783 2029
DB00783 953
DB00783 953
DB00783 2034
DB00783 2036
DB00783 2037
DB00783 2041
DB00783 2042
DB00783 2043
DB00783 2043
DB00783 2044
DB00783 2050
DB00783 2057
DB00783 2064
DB00783 2064
DB00783 2065
DB00783 2066
DB00783 26059
DB00783 2067
DB00783 2068
DB00783 2074
DB00783 54821
DB00783 2069
DB00783 157697
DB00783 2081
DB00783 121506
DB00783 54206
DB00783 54206
DB00783 9700
DB00783 83715
DB00783 83715
DB00783 284729
DB00783 2099
DB00783 2099
DB00783 2100
DB00783 2100
DB00783 2100
DB00783 2100
DB00783 2100
DB00783 2101
DB00783 2101
DB00783 2104
DB00783 2109
DB00783 144363
DB00783 55224
DB00783 2113
DB00783 2114
DB00783 2114
DB00783 2118
DB00783 2119
DB00783 55194
DB00783 2124
DB00783 51466
DB00783 9156
DB00783 23404
DB00783 2131
DB00783 2146
DB00783 7430
DB00783 2160
DB00783 2165
DB00783 2147
DB00783 2150
DB00783 2152
DB00783 80233
DB00783 2168
DB00783 2167
DB00783 2172
DB00783 3992
DB00783 3995
DB00783 23017
DB00783 399665
DB00783 54491
DB00783 11170
DB00783 83641
DB00783 90362
DB00783 642273
DB00783 374393
DB00783 10144
DB00783 25854
DB00783 84140
DB00783 23201
DB00783 203259
DB00783 84915
DB00783 57613
DB00783 131583
DB00783 131583
DB00783 54855
DB00783 100129583
DB00783 51571
DB00783 388650
DB00783 222584
DB00783 644815
DB00783 157638
DB00783 55199
DB00783 375061
DB00783 2176
DB00783 2177
DB00783 55215
DB00783 2193
DB00783 355
DB00783 2194
DB00783 2194
DB00783 2195
DB00783 2195
DB00783 2197
DB00783 10826
DB00783 2192
DB00783 2203
DB00783 2203
DB00783 57666
DB00783 114907
DB00783 114907
DB00783 26271
DB00783 51077
DB00783 9214
DB00783 2222
DB00783 2237
DB00783 26998
DB00783 2243
DB00783 2244
DB00783 152273
DB00783 2258
DB00783 2247
DB00783 2247
DB00783 2248
DB00783 2249
DB00783 2251
DB00783 2252
DB00783 387628
DB00783 2254
DB00783 83888
DB00783 2260
DB00783 2263
DB00783 2263
DB00783 2261
DB00783 2261
DB00783 53834
DB00783 10875
DB00783 2268
DB00783 2273
DB00783 2274
DB00783 11153
DB00783 63979
DB00783 11259
DB00783 11259
DB00783 2287
DB00783 2288
DB00783 2288
DB00783 2316
DB00783 2318
DB00783 10211
DB00783 2321
DB00783 154791
DB00783 342184
DB00783 114793
DB00783 2330
DB00783 2335
DB00783 79025
DB00783 64778
DB00783 57600
DB00783 219595
DB00783 2348
DB00783 2353
DB00783 2353
DB00783 2354
DB00783 8061
DB00783 3169
DB00783 3170
DB00783 2296
DB00783 2297
DB00783 221937
DB00783 3607
DB00783 2305
DB00783 2309
DB00783 94234
DB00783 10023
DB00783 341640
DB00783 2444
DB00783 257019
DB00783 23150
DB00783 6624
DB00783 10468
DB00783 10272
DB00783 2495
DB00783 2525
DB00783 2526
DB00783 2527
DB00783 645431
DB00783 10690
DB00783 10690
DB00783 5348
DB00783 5349
DB00783 79443
DB00783 2534
DB00783 2534
DB00783 84248
DB00783 7855
DB00783 8324
DB00783 8325
DB00783 50486
DB00783 50486
DB00783 55632
DB00783 2538
DB00783 2548
DB00783 9568
DB00783 126626
DB00783 126626
DB00783 2556
DB00783 2562
DB00783 2564
DB00783 2568
DB00783 2571
DB00783 1647
DB00783 4616
DB00783 10912
DB00783 51083
DB00783 2581
DB00783 130589
DB00783 55568
DB00783 79695
DB00783 8811
DB00783 2617
DB00783 2619
DB00783 2620
DB00783 283431
DB00783 2621
DB00783 54815
DB00783 2628
DB00783 57733
DB00783 2632
DB00783 2633
DB00783 2643
DB00783 2644
DB00783 2730
DB00783 9245
DB00783 145781
DB00783 9518
DB00783 9518
DB00783 79153
DB00783 81544
DB00783 2669
DB00783 2674
DB00783 2674
DB00783 2675
DB00783 8836
DB00783 124975
DB00783 2690
DB00783 2692
DB00783 9837
DB00783 51659
DB00783 64785
DB00783 54810
DB00783 2697
DB00783 2705
DB00783 2707
DB00783 2731
DB00783 2733
DB00783 2737
DB00783 169792
DB00783 84850
DB00783 8001
DB00783 2745
DB00783 27165
DB00783 2752
DB00783 10249
DB00783 51053
DB00783 2778
DB00783 59345
DB00783 54552
DB00783 54552
DB00783 27232
DB00783 9950
DB00783 23015
DB00783 27333
DB00783 51280
DB00783 2805
DB00783 57678
DB00783 84803
DB00783 54865
DB00783 2819
DB00783 2852
DB00783 2852
DB00783 10457
DB00783 10936
DB00783 53836
DB00783 9052
DB00783 9052
DB00783 9721
DB00783 26086
DB00783 29899
DB00783 2876
DB00783 2877
DB00783 2877
DB00783 2878
DB00783 2879
DB00783 65983
DB00783 2888
DB00783 2885
DB00783 2886
DB00783 9687
DB00783 9687
DB00783 2907
DB00783 2896
DB00783 134266
DB00783 79774
DB00783 79774
DB00783 79774
DB00783 54103
DB00783 23199
DB00783 2934
DB00783 2937
DB00783 2938
DB00783 373156
DB00783 2947
DB00783 2950
DB00783 2952
DB00783 2953
DB00783 2967
DB00783 9329
DB00783 54676
DB00783 51454
DB00783 51454
DB00783 91316
DB00783 2998
DB00783 283120
DB00783 3014
DB00783 3015
DB00783 3020
DB00783 3021
DB00783 3026
DB00783 3033
DB00783 3034
DB00783 57817
DB00783 54363
DB00783 51179
DB00783 768096
DB00783 8520
DB00783 54930
DB00783 26959
DB00783 26959
DB00783 8843
DB00783 3054
DB00783 610
DB00783 10866
DB00783 3065
DB00783 3065
DB00783 79885
DB00783 8841
DB00783 9759
DB00783 10014
DB00783 51564
DB00783 3068
DB00783 55127
DB00783 55027
DB00783 50865
DB00783 57493
DB00783 3070
DB00783 85441
DB00783 8916
DB00783 51191
DB00783 55008
DB00783 9709
DB00783 3280
DB00783 54626
DB00783 57801
DB00783 55502
DB00783 284004
DB00783 23462
DB00783 23493
DB00783 148738
DB00783 79802
DB00783 11148
DB00783 204851
DB00783 28996
DB00783 28996
DB00783 7290
DB00783 8479
DB00783 3006
DB00783 8334
DB00783 3012
DB00783 8969
DB00783 8969
DB00783 8330
DB00783 8347
DB00783 3017
DB00783 8352
DB00783 8351
DB00783 8349
DB00783 3096
DB00783 55355
DB00783 3099
DB00783 3099
DB00783 80201
DB00783 3105
DB00783 3106
DB00783 3107
DB00783 3123
DB00783 3128
DB00783 3133
DB00783 3134
DB00783 3135
DB00783 3136
DB00783 3137
DB00783 3131
DB00783 81502
DB00783 3159
DB00783 3146
DB00783 3146
DB00783 3148
DB00783 3148
DB00783 3155
DB00783 3155
DB00783 3157
DB00783 3158
DB00783 9324
DB00783 3161
DB00783 3161
DB00783 3162
DB00783 3172
DB00783 3176
DB00783 3181
DB00783 3182
DB00783 3187
DB00783 3192
DB00783 9455
DB00783 84525
DB00783 84525
DB00783 3206
DB00783 3207
DB00783 3202
DB00783 3216
DB00783 3217
DB00783 3223
DB00783 3242
DB00783 3248
DB00783 3248
DB00783 11234
DB00783 10855
DB00783 55806
DB00783 3265
DB00783 3273
DB00783 440498
DB00783 3291
DB00783 3291
DB00783 3292
DB00783 51170
DB00783 51171
DB00783 3294
DB00783 8630
DB00783 51478
DB00783 3283
DB00783 3320
DB00783 3326
DB00783 7184
DB00783 3303
DB00783 3304
DB00783 3308
DB00783 22824
DB00783 3309
DB00783 3310
DB00783 3310
DB00783 3312
DB00783 3315
DB00783 3315
DB00783 51668
DB00783 26353
DB00783 3329
DB00783 3336
DB00783 10808
DB00783 219844
DB00783 285148
DB00783 3383
DB00783 3397
DB00783 3397
DB00783 3398
DB00783 3398
DB00783 3399
DB00783 3423
DB00783 9592
DB00783 8870
DB00783 8870
DB00783 51278
DB00783 389792
DB00783 3428
DB00783 3429
DB00783 83982
DB00783 3430
DB00783 10561
DB00783 10964
DB00783 10964
DB00783 2537
DB00783 2537
DB00783 64135
DB00783 3434
DB00783 3434
DB00783 3433
DB00783 3437
DB00783 24138
DB00783 8519
DB00783 402778
DB00783 3475
DB00783 64792
DB00783 8100
DB00783 9543
DB00783 3479
DB00783 3479
DB00783 3480
DB00783 3481
DB00783 10644
DB00783 3484
DB00783 3485
DB00783 3485
DB00783 3486
DB00783 3486
DB00783 3487
DB00783 3487
DB00783 3487
DB00783 3488
DB00783 3488
DB00783 3489
DB00783 91353
DB00783 3547
DB00783 152404
DB00783 3321
DB00783 150084
DB00783 93185
DB00783 57549
DB00783 121457
DB00783 8517
DB00783 3598
DB00783 3598
DB00783 3600
DB00783 3601
DB00783 55540
DB00783 55540
DB00783 3606
DB00783 3606
DB00783 3552
DB00783 3553
DB00783 3554
DB00783 3554
DB00783 7850
DB00783 9173
DB00783 3557
DB00783 50604
DB00783 11009
DB00783 11009
DB00783 11009
DB00783 9466
DB00783 3566
DB00783 3569
DB00783 3569
DB00783 3572
DB00783 3575
DB00783 3608
DB00783 10994
DB00783 3614
DB00783 9118
DB00783 51147
DB00783 3623
DB00783 3624
DB00783 83729
DB00783 83729
DB00783 8821
DB00783 8821
DB00783 3632
DB00783 3638
DB00783 3640
DB00783 25896
DB00783 51447
DB00783 117283
DB00783 79711
DB00783 8826
DB00783 128239
DB00783 23096
DB00783 3656
DB00783 3664
DB00783 3664
DB00783 3665
DB00783 10379
DB00783 3667
DB00783 8660
DB00783 8660
DB00783 153572
DB00783 79191
DB00783 9636
DB00783 3669
DB00783 145501
DB00783 51477
DB00783 3673
DB00783 3655
DB00783 3694
DB00783 9358
DB00783 3705
DB00783 3708
DB00783 85450
DB00783 50618
DB00783 182
DB00783 182
DB00783 3717
DB00783 3717
DB00783 9832
DB00783 122953
DB00783 133746
DB00783 56704
DB00783 3725
DB00783 3725
DB00783 3726
DB00783 3726
DB00783 3728
DB00783 151050
DB00783 57325
DB00783 8850
DB00783 23254
DB00783 23254
DB00783 89890
DB00783 23704
DB00783 3754
DB00783 3754
DB00783 3756
DB00783 3766
DB00783 3773
DB00783 3762
DB00783 3764
DB00783 60598
DB00783 8645
DB00783 9424
DB00783 3779
DB00783 115207
DB00783 3791
DB00783 3795
DB00783 9703
DB00783 57535
DB00783 57650
DB00783 57670
DB00783 3832
DB00783 9928
DB00783 56992
DB00783 81930
DB00783 10112
DB00783 9493
DB00783 11004
DB00783 24137
DB00783 3833
DB00783 3804
DB00783 4254
DB00783 4254
DB00783 7071
DB00783 11278
DB00783 51621
DB00783 83855
DB00783 9314
DB00783 688
DB00783 1316
DB00783 1316
DB00783 1316
DB00783 687
DB00783 55175
DB00783 80311
DB00783 9903
DB00783 11012
DB00783 354
DB00783 5653
DB00783 3818
DB00783 3821
DB00783 3823
DB00783 346689
DB00783 4297
DB00783 58508
DB00783 8085
DB00783 55904
DB00783 3827
DB00783 90417
DB00783 3838
DB00783 3839
DB00783 3839
DB00783 3837
DB00783 3845
DB00783 3845
DB00783 55634
DB00783 51315
DB00783 3858
DB00783 3872
DB00783 3872
DB00783 3875
DB00783 3875
DB00783 284085
DB00783 3880
DB00783 54474
DB00783 125113
DB00783 25984
DB00783 25984
DB00783 3885
DB00783 3852
DB00783 3853
DB00783 3853
DB00783 3854
DB00783 3854
DB00783 286887
DB00783 3855
DB00783 121391
DB00783 3856
DB00783 3856
DB00783 3887
DB00783 3892
DB00783 83896
DB00783 8844
DB00783 3895
DB00783 56267
DB00783 8942
DB00783 3897
DB00783 79944
DB00783 114294
DB00783 3898
DB00783 3904
DB00783 3909
DB00783 3918
DB00783 3916
DB00783 27074
DB00783 27074
DB00783 23367
DB00783 113251
DB00783 23185
DB00783 55323
DB00783 26524
DB00783 3929
DB00783 3932
DB00783 3934
DB00783 84458
DB00783 8861
DB00783 3949
DB00783 143458
DB00783 753
DB00783 23641
DB00783 116842
DB00783 10637
DB00783 3953
DB00783 3954
DB00783 3955
DB00783 3956
DB00783 3956
DB00783 3959
DB00783 3964
DB00783 3964
DB00783 8549
DB00783 3976
DB00783 3977
DB00783 10990
DB00783 22998
DB00783 22998
DB00783 55957
DB00783 8825
DB00783 145978
DB00783 140828
DB00783 29931
DB00783 84657
DB00783 3990
DB00783 9388
DB00783 200879
DB00783 3993
DB00783 29995
DB00783 29995
DB00783 4001
DB00783 4001
DB00783 55885
DB00783 4008
DB00783 84708
DB00783 164832
DB00783 79836
DB00783 4015
DB00783 4015
DB00783 4016
DB00783 84171
DB00783 1902
DB00783 9926
DB00783 4023
DB00783 4026
DB00783 4041
DB00783 91355
DB00783 91355
DB00783 7804
DB00783 122769
DB00783 10234
DB00783 79782
DB00783 374819
DB00783 116064
DB00783 145497
DB00783 125144
DB00783 23507
DB00783 80131
DB00783 57819
DB00783 51599
DB00783 4049
DB00783 4050
DB00783 4052
DB00783 4055
DB00783 286343
DB00783 56925
DB00783 4061
DB00783 55646
DB00783 4067
DB00783 4074
DB00783 346389
DB00783 23499
DB00783 8379
DB00783 8379
DB00783 4085
DB00783 8567
DB00783 8567
DB00783 23764
DB00783 4099
DB00783 4108
DB00783 28986
DB00783 84549
DB00783 4118
DB00783 4118
DB00783 7851
DB00783 4121
DB00783 79694
DB00783 79694
DB00783 149175
DB00783 7873
DB00783 54682
DB00783 4128
DB00783 4128
DB00783 4131
DB00783 4131
DB00783 5604
DB00783 5605
DB00783 5606
DB00783 6416
DB00783 5607
DB00783 51776
DB00783 84451
DB00783 4215
DB00783 4216
DB00783 4217
DB00783 8491
DB00783 5594
DB00783 5594
DB00783 5600
DB00783 5603
DB00783 5595
DB00783 5596
DB00783 5598
DB00783 5599
DB00783 23542
DB00783 5601
DB00783 9261
DB00783 92935
DB00783 84930
DB00783 4143
DB00783 4144
DB00783 4145
DB00783 4147
DB00783 9782
DB00783 4149
DB00783 4151
DB00783 4152
DB00783 8930
DB00783 4153
DB00783 4154
DB00783 4154
DB00783 55796
DB00783 154141
DB00783 154141
DB00783 4162
DB00783 56922
DB00783 64087
DB00783 23101
DB00783 4170
DB00783 55388
DB00783 4171
DB00783 4172
DB00783 4173
DB00783 4174
DB00783 4175
DB00783 4176
DB00783 79772
DB00783 4193
DB00783 23195
DB00783 4199
DB00783 10873
DB00783 4204
DB00783 400569
DB00783 116931
DB00783 9282
DB00783 9477
DB00783 4208
DB00783 4213
DB00783 9833
DB00783 4222
DB00783 4223
DB00783 10461
DB00783 4233
DB00783 284207
DB00783 284207
DB00783 92342
DB00783 25840
DB00783 25840
DB00783 9848
DB00783 4242
DB00783 84879
DB00783 4248
DB00783 4248
DB00783 11320
DB00783 10724
DB00783 4256
DB00783 23295
DB00783 4257
DB00783 4258
DB00783 4259
DB00783 9645
DB00783 85377
DB00783 79778
DB00783 4277
DB00783 4281
DB00783 54471
DB00783 374986
DB00783 406903
DB00783 100302232
DB00783 100302201
DB00783 100302156
DB00783 100302123
DB00783 442891
DB00783 406931
DB00783 406933
DB00783 406934
DB00783 406936
DB00783 406938
DB00783 406941
DB00783 406942
DB00783 406949
DB00783 406950
DB00783 406961
DB00783 100302129
DB00783 406968
DB00783 406974
DB00783 406984
DB00783 406991
DB00783 407007
DB00783 407012
DB00783 407017
DB00783 407019
DB00783 407037
DB00783 574410
DB00783 442900
DB00783 442902
DB00783 407039
DB00783 407041
DB00783 407041
DB00783 407042
DB00783 442914
DB00783 442914
DB00783 494329
DB00783 494332
DB00783 574412
DB00783 619554
DB00783 574450
DB00783 574503
DB00783 574504
DB00783 574477
DB00783 574487
DB00783 574472
DB00783 574466
DB00783 574480
DB00783 574463
DB00783 574473
DB00783 574476
DB00783 574493
DB00783 574478
DB00783 574468
DB00783 693124
DB00783 693128
DB00783 693136
DB00783 693149
DB00783 693159
DB00783 693161
DB00783 693164
DB00783 693180
DB00783 693180
DB00783 693197
DB00783 693200
DB00783 693201
DB00783 693209
DB00783 693212
DB00783 693214
DB00783 693223
DB00783 693223
DB00783 724023
DB00783 724024
DB00783 724026
DB00783 724030
DB00783 724033
DB00783 768213
DB00783 768218
DB00783 768218
DB00783 100126334
DB00783 693235
DB00783 693235
DB00783 407050
DB00783 407056
DB00783 406885
DB00783 406890
DB00783 4286
DB00783 4288
DB00783 8569
DB00783 2872
DB00783 283078
DB00783 4291
DB00783 4292
DB00783 27030
DB00783 27030
DB00783 10962
DB00783 79083
DB00783 79083
DB00783 22877
DB00783 23531
DB00783 4311
DB00783 4312
DB00783 4312
DB00783 4319
DB00783 4320
DB00783 4322
DB00783 4323
DB00783 4324
DB00783 4325
DB00783 4326
DB00783 4313
DB00783 8511
DB00783 4314
DB00783 4314
DB00783 4318
DB00783 4318
DB00783 84057
DB00783 84057
DB00783 55329
DB00783 64112
DB00783 116255
DB00783 5891
DB00783 729967
DB00783 54737
DB00783 10198
DB00783 136647
DB00783 51678
DB00783 744
DB00783 744
DB00783 255027
DB00783 112609
DB00783 55686
DB00783 29074
DB00783 51263
DB00783 9553
DB00783 64976
DB00783 54460
DB00783 23107
DB00783 51650
DB00783 91283
DB00783 4436
DB00783 4438
DB00783 2956
DB00783 4477
DB00783 4477
DB00783 4485
DB00783 2660
DB00783 4488
DB00783 4489
DB00783 4489
DB00783 4493
DB00783 4494
DB00783 4494
DB00783 4495
DB00783 4495
DB00783 4496
DB00783 4496
DB00783 645745
DB00783 4500
DB00783 4499
DB00783 4501
DB00783 4501
DB00783 4502
DB00783 4502
DB00783 4502
DB00783 23787
DB00783 4522
DB00783 4522
DB00783 25902
DB00783 219402
DB00783 92154
DB00783 4547
DB00783 57509
DB00783 4582
DB00783 727897
DB00783 118430
DB00783 4594
DB00783 4598
DB00783 4599
DB00783 4600
DB00783 83463
DB00783 10608
DB00783 91663
DB00783 4602
DB00783 4602
DB00783 10514
DB00783 4603
DB00783 4605
DB00783 4605
DB00783 4609
DB00783 4609
DB00783 23077
DB00783 10408
DB00783 4624
DB00783 4627
DB00783 93408
DB00783 103910
DB00783 4637
DB00783 4637
DB00783 29116
DB00783 91807
DB00783 4651
DB00783 399687
DB00783 4430
DB00783 4654
DB00783 26509
DB00783 4656
DB00783 9499
DB00783 4661
DB00783 23040
DB00783 23138
DB00783 80155
DB00783 84316
DB00783 4665
DB00783 112939
DB00783 133686
DB00783 340719
DB00783 4676
DB00783 26502
DB00783 4677
DB00783 9
DB00783 9
DB00783 10
DB00783 9027
DB00783 339983
DB00783 89797
DB00783 26960
DB00783 55672
DB00783 100132406
DB00783 148545
DB00783 4685
DB00783 9918
DB00783 64151
DB00783 54892
DB00783 23397
DB00783 4688
DB00783 4691
DB00783 56926
DB00783 8648
DB00783 8648
DB00783 8648
DB00783 8202
DB00783 8031
DB00783 135112
DB00783 9612
DB00783 9612
DB00783 10403
DB00783 54820
DB00783 10397
DB00783 10397
DB00783 3340
DB00783 51079
DB00783 4695
DB00783 4696
DB00783 4697
DB00783 54539
DB00783 4708
DB00783 4710
DB00783 4711
DB00783 4712
DB00783 4717
DB00783 4723
DB00783 283131
DB00783 4703
DB00783 23327
DB00783 23327
DB00783 4739
DB00783 4739
DB00783 4744
DB00783 55247
DB00783 4751
DB00783 23306
DB00783 29937
DB00783 29937
DB00783 4763
DB00783 10725
DB00783 4773
DB00783 84901
DB00783 4776
DB00783 4779
DB00783 4780
DB00783 9603
DB00783 4774
DB00783 4781
DB00783 4782
DB00783 4783
DB00783 4783
DB00783 4790
DB00783 4791
DB00783 4792
DB00783 64332
DB00783 152518
DB00783 4804
DB00783 4810
DB00783 4817
DB00783 85407
DB00783 85407
DB00783 4824
DB00783 54475
DB00783 4830
DB00783 4832
DB00783 29922
DB00783 9111
DB00783 54981
DB00783 4836
DB00783 10874
DB00783 4837
DB00783 26155
DB00783 25819
DB00783 9241
DB00783 8996
DB00783 65083
DB00783 79707
DB00783 9221
DB00783 64434
DB00783 4839
DB00783 10528
DB00783 4843
DB00783 4846
DB00783 4856
DB00783 4857
DB00783 79400
DB00783 10811
DB00783 64067
DB00783 23117
DB00783 4869
DB00783 255743
DB00783 4880
DB00783 4882
DB00783 4883
DB00783 4886
DB00783 4889
DB00783 1728
DB00783 4835
DB00783 7376
DB00783 9971
DB00783 7026
DB00783 7026
DB00783 2908
DB00783 3164
DB00783 4929
DB00783 4929
DB00783 2494
DB00783 2494
DB00783 441478
DB00783 4893
DB00783 4899
DB00783 9542
DB00783 8204
DB00783 8204
DB00783 4902
DB00783 4902
DB00783 7468
DB00783 22978
DB00783 64943
DB00783 4907
DB00783 59277
DB00783 59277
DB00783 59277
DB00783 22854
DB00783 4922
DB00783 4521
DB00783 390916
DB00783 318
DB00783 83540
DB00783 57122
DB00783 55746
DB00783 23511
DB00783 26471
DB00783 116150
DB00783 51203
DB00783 51203
DB00783 4931
DB00783 158046
DB00783 4938
DB00783 4939
DB00783 4940
DB00783 8638
DB00783 4947
DB00783 132299
DB00783 4953
DB00783 11054
DB00783 79627
DB00783 4969
DB00783 11339
DB00783 10439
DB00783 10562
DB00783 56944
DB00783 4958
DB00783 9480
DB00783 4987
DB00783 10133
DB00783 4998
DB00783 23762
DB00783 114879
DB00783 114880
DB00783 114881
DB00783 9180
DB00783 116039
DB00783 5009
DB00783 9381
DB00783 56957
DB00783 5021
DB00783 5025
DB00783 5032
DB00783 8974
DB00783 5036
DB00783 55690
DB00783 29993
DB00783 29943
DB00783 11240
DB00783 51702
DB00783 5047
DB00783 5053
DB00783 10606
DB00783 5058
DB00783 23022
DB00783 23022
DB00783 5064
DB00783 5066
DB00783 53354
DB00783 10914
DB00783 5069
DB00783 5069
DB00783 9060
DB00783 9060
DB00783 9060
DB00783 25849
DB00783 64761
DB00783 54625
DB00783 83666
DB00783 83666
DB00783 55742
DB00783 5074
DB00783 5074
DB00783 5081
DB00783 55872
DB00783 55872
DB00783 64081
DB00783 5090
DB00783 57575
DB00783 57526
DB00783 5099
DB00783 5100
DB00783 26167
DB00783 5105
DB00783 5106
DB00783 9768
DB00783 9768
DB00783 5111
DB00783 26577
DB00783 5121
DB00783 5121
DB00783 5122
DB00783 255738
DB00783 22984
DB00783 27250
DB00783 5140
DB00783 5142
DB00783 5143
DB00783 5143
DB00783 8654
DB00783 5147
DB00783 27115
DB00783 5154
DB00783 5154
DB00783 5157
DB00783 5166
DB00783 5166
DB00783 9124
DB00783 10611
DB00783 23047
DB00783 23047
DB00783 23590
DB00783 118987
DB00783 5174
DB00783 5174
DB00783 23089
DB00783 23089
DB00783 57162
DB00783 246330
DB00783 53918
DB00783 8800
DB00783 5828
DB00783 5830
DB00783 5198
DB00783 5204
DB00783 5207
DB00783 5209
DB00783 5209
DB00783 5210
DB00783 192111
DB00783 114770
DB00783 283209
DB00783 5238
DB00783 54858
DB00783 5241
DB00783 5241
DB00783 5241
DB00783 5241
DB00783 80012
DB00783 57649
DB00783 26147
DB00783 51105
DB00783 22822
DB00783 7262
DB00783 9780
DB00783 5277
DB00783 5279
DB00783 5286
DB00783 5290
DB00783 5296
DB00783 8503
DB00783 8503
DB00783 5292
DB00783 8394
DB00783 8395
DB00783 51268
DB00783 51268
DB00783 23761
DB00783 26207
DB00783 5307
DB00783 5307
DB00783 5308
DB00783 9033
DB00783 5313
DB00783 5318
DB00783 8399
DB00783 81579
DB00783 50487
DB00783 8605
DB00783 283748
DB00783 7941
DB00783 9373
DB00783 10761
DB00783 5326
DB00783 5327
DB00783 5328
DB00783 5328
DB00783 5329
DB00783 23236
DB00783 113026
DB00783 5337
DB00783 200150
DB00783 201164
DB00783 5339
DB00783 59339
DB00783 22874
DB00783 79156
DB00783 79156
DB00783 79666
DB00783 57449
DB00783 130271
DB00783 5340
DB00783 55848
DB00783 10769
DB00783 10769
DB00783 10733
DB00783 5351
DB00783 5352
DB00783 5352
DB00783 8612
DB00783 8613
DB00783 8613
DB00783 84513
DB00783 84513
DB00783 5359
DB00783 84898
DB00783 5361
DB00783 5366
DB00783 56937
DB00783 5376
DB00783 5395
DB00783 25957
DB00783 25953
DB00783 4860
DB00783 80339
DB00783 50640
DB00783 87178
DB00783 10957
DB00783 134359
DB00783 79983
DB00783 5422
DB00783 5425
DB00783 57804
DB00783 5427
DB00783 27343
DB00783 25885
DB00783 84172
DB00783 5431
DB00783 10622
DB00783 5442
DB00783 9883
DB00783 100101267
DB00783 29797
DB00783 55624
DB00783 84197
DB00783 5444
DB00783 64208
DB00783 10631
DB00783 5460
DB00783 27068
DB00783 56342
DB00783 5465
DB00783 5468
DB00783 5468
DB00783 10891
DB00783 133522
DB00783 79144
DB00783 8495
DB00783 653505
DB00783 10105
DB00783 285755
DB00783 8493
DB00783 22843
DB00783 333926
DB00783 152926
DB00783 132160
DB00783 23645
DB00783 5502
DB00783 84152
DB00783 5504
DB00783 79660
DB00783 5507
DB00783 5522
DB00783 5530
DB00783 57718
DB00783 160760
DB00783 157285
DB00783 440560
DB00783 440560
DB00783 5544
DB00783 9055
DB00783 11108
DB00783 7001
DB00783 57580
DB00783 144165
DB00783 5557
DB00783 5558
DB00783 5562
DB00783 100505483
DB00783 5576
DB00783 5577
DB00783 5578
DB00783 5580
DB00783 5581
DB00783 5591
DB00783 5591
DB00783 8575
DB00783 5618
DB00783 5618
DB00783 10544
DB00783 5625
DB00783 5626
DB00783 5627
DB00783 5629
DB00783 9128
DB00783 24148
DB00783 5631
DB00783 253143
DB00783 79170
DB00783 79899
DB00783 23215
DB00783 23215
DB00783 5645
DB00783 11098
DB00783 11098
DB00783 5652
DB00783 5660
DB00783 29968
DB00783 8000
DB00783 5664
DB00783 5664
DB00783 55851
DB00783 5669
DB00783 5672
DB00783 11168
DB00783 5696
DB00783 5698
DB00783 5702
DB00783 5718
DB00783 10213
DB00783 9861
DB00783 5720
DB00783 23198
DB00783 84722
DB00783 5725
DB00783 5728
DB00783 5728
DB00783 5733
DB00783 5733
DB00783 5734
DB00783 5734
DB00783 9536
DB00783 5743
DB00783 5743
DB00783 5741
DB00783 5745
DB00783 5744
DB00783 5757
DB00783 7803
DB00783 5783
DB00783 5783
DB00783 26469
DB00783 11099
DB00783 5791
DB00783 5794
DB00783 5800
DB00783 51651
DB00783 9232
DB00783 26255
DB00783 80324
DB00783 54517
DB00783 83448
DB00783 5817
DB00783 8123
DB00783 5822
DB00783 54899
DB00783 5829
DB00783 5858
DB00783 9444
DB00783 79832
DB00783 5768
DB00783 169714
DB00783 80223
DB00783 25837
DB00783 27314
DB00783 11031
DB00783 9609
DB00783 115827
DB00783 57799
DB00783 339122
DB00783 53916
DB00783 9910
DB00783 5879
DB00783 29127
DB00783 5888
DB00783 10635
DB00783 5889
DB00783 23132
DB00783 154064
DB00783 5894
DB00783 10743
DB00783 26064
DB00783 5898
DB00783 55103
DB00783 8498
DB00783 5905
DB00783 5906
DB00783 11069
DB00783 51195
DB00783 5914
DB00783 5914
DB00783 5915
DB00783 5919
DB00783 5921
DB00783 22821
DB00783 51655
DB00783 51655
DB00783 158158
DB00783 153020
DB00783 10125
DB00783 9182
DB00783 5925
DB00783 5928
DB00783 5930
DB00783 5931
DB00783 5932
DB00783 64080
DB00783 5933
DB00783 5934
DB00783 10432
DB00783 64783
DB00783 221662
DB00783 55285
DB00783 10179
DB00783 5937
DB00783 5947
DB00783 5947
DB00783 5950
DB00783 116362
DB00783 348093
DB00783 9978
DB00783 149041
DB00783 54542
DB00783 1827
DB00783 10171
DB00783 8608
DB00783 65055
DB00783 65055
DB00783 5970
DB00783 5971
DB00783 84957
DB00783 85004
DB00783 5979
DB00783 5982
DB00783 5983
DB00783 5984
DB00783 23180
DB00783 8625
DB00783 28984
DB00783 23179
DB00783 285704
DB00783 6001
DB00783 6004
DB00783 10287
DB00783 5997
DB00783 26166
DB00783 5998
DB00783 8490
DB00783 64285
DB00783 79651
DB00783 83695
DB00783 388
DB00783 388
DB00783 9886
DB00783 22836
DB00783 22836
DB00783 58480
DB00783 158787
DB00783 55183
DB00783 79890
DB00783 8737
DB00783 54101
DB00783 51132
DB00783 6013
DB00783 6019
DB00783 151393
DB00783 116028
DB00783 116028
DB00783 100008589
DB00783 6038
DB00783 6038
DB00783 246243
DB00783 10535
DB00783 27289
DB00783 27289
DB00783 390
DB00783 390
DB00783 55905
DB00783 54941
DB00783 11236
DB00783 9604
DB00783 255488
DB00783 255488
DB00783 153830
DB00783 51255
DB00783 127544
DB00783 140545
DB00783 54894
DB00783 51136
DB00783 26824
DB00783 6094
DB00783 6095
DB00783 6095
DB00783 6097
DB00783 6119
DB00783 6119
DB00783 9501
DB00783 6134
DB00783 23521
DB00783 23521
DB00783 387841
DB00783 645683
DB00783 728658
DB00783 644511
DB00783 200916
DB00783 9349
DB00783 222901
DB00783 6152
DB00783 6160
DB00783 6161
DB00783 6164
DB00783 6165
DB00783 25873
DB00783 6173
DB00783 6166
DB00783 6168
DB00783 6169
DB00783 116832
DB00783 6171
DB00783 6128
DB00783 6129
DB00783 6175
DB00783 6181
DB00783 6184
DB00783 138716
DB00783 85495
DB00783 56475
DB00783 6207
DB00783 6208
DB00783 6210
DB00783 6217
DB00783 6218
DB00783 6224
DB00783 6227
DB00783 6232
DB00783 6233
DB00783 51065
DB00783 6235
DB00783 6188
DB00783 6191
DB00783 6194
DB00783 6196
DB00783 6197
DB00783 6201
DB00783 6203
DB00783 113000
DB00783 6236
DB00783 6237
DB00783 6239
DB00783 6240
DB00783 6241
DB00783 6241
DB00783 23223
DB00783 51018
DB00783 23076
DB00783 9136
DB00783 23212
DB00783 91543
DB00783 6248
DB00783 51773
DB00783 6251
DB00783 80183
DB00783 860
DB00783 864
DB00783 25950
DB00783 6271
DB00783 6281
DB00783 6282
DB00783 6284
DB00783 140576
DB00783 6273
DB00783 6273
DB00783 6275
DB00783 6275
DB00783 6277
DB00783 6277
DB00783 6278
DB00783 6279
DB00783 6280
DB00783 6286
DB00783 1901
DB00783 1903
DB00783 1903
DB00783 53637
DB00783 6291
DB00783 29901
DB00783 26278
DB00783 6299
DB00783 57167
DB00783 389432
DB00783 54809
DB00783 219285
DB00783 25939
DB00783 10284
DB00783 23328
DB00783 6303
DB00783 112483
DB00783 23314
DB00783 22904
DB00783 157869
DB00783 51282
DB00783 949
DB00783 619383
DB00783 6319
DB00783 6319
DB00783 8796
DB00783 10647
DB00783 4250
DB00783 6323
DB00783 6337
DB00783 60592
DB00783 57758
DB00783 642658
DB00783 6383
DB00783 6385
DB00783 6385
DB00783 135154
DB00783 9919
DB00783 9117
DB00783 29927
DB00783 23480
DB00783 8991
DB00783 58515
DB00783 58515
DB00783 140606
DB00783 140606
DB00783 6414
DB00783 6414
DB00783 6402
DB00783 10371
DB00783 7869
DB00783 10512
DB00783 10509
DB00783 57715
DB00783 57556
DB00783 205564
DB00783 10801
DB00783 10169
DB00783 5265
DB00783 51156
DB00783 12
DB00783 5104
DB00783 6906
DB00783 1992
DB00783 5055
DB00783 5268
DB00783 5268
DB00783 5272
DB00783 5272
DB00783 3053
DB00783 5054
DB00783 5270
DB00783 5345
DB00783 871
DB00783 83667
DB00783 83667
DB00783 80854
DB00783 57713
DB00783 2810
DB00783 2810
DB00783 6421
DB00783 119392
DB00783 6439
DB00783 118980
DB00783 6445
DB00783 6446
DB00783 6446
DB00783 23678
DB00783 151648
DB00783 151246
DB00783 10019
DB00783 10044
DB00783 6451
DB00783 6452
DB00783 9467
DB00783 9644
DB00783 79628
DB00783 6461
DB00783 6462
DB00783 79801
DB00783 387914
DB00783 6472
DB00783 6478
DB00783 23309
DB00783 57568
DB00783 23094
DB00783 6498
DB00783 6554
DB00783 4891
DB00783 6558
DB00783 6558
DB00783 6560
DB00783 84561
DB00783 6563
DB00783 6566
DB00783 117247
DB00783 9123
DB00783 9123
DB00783 9123
DB00783 9122
DB00783 9120
DB00783 9194
DB00783 10246
DB00783 10050
DB00783 26503
DB00783 6573
DB00783 6505
DB00783 6506
DB00783 6509
DB00783 6510
DB00783 6580
DB00783 6581
DB00783 6583
DB00783 6584
DB00783 10864
DB00783 114571
DB00783 9963
DB00783 57419
DB00783 10166
DB00783 60386
DB00783 788
DB00783 79751
DB00783 253512
DB00783 81034
DB00783 55186
DB00783 284439
DB00783 284129
DB00783 1836
DB00783 1836
DB00783 1811
DB00783 65010
DB00783 115111
DB00783 11001
DB00783 28965
DB00783 2030
DB00783 55315
DB00783 6513
DB00783 6514
DB00783 6515
DB00783 6517
DB00783 7779
DB00783 55532
DB00783 1317
DB00783 1318
DB00783 55343
DB00783 54978
DB00783 2542
DB00783 151258
DB00783 54407
DB00783 10991
DB00783 55089
DB00783 57181
DB00783 23516
DB00783 25800
DB00783 64116
DB00783 6519
DB00783 6520
DB00783 254428
DB00783 124935
DB00783 113235
DB00783 55244
DB00783 146802
DB00783 9498
DB00783 123264
DB00783 8884
DB00783 6529
DB00783 6539
DB00783 6539
DB00783 11254
DB00783 11254
DB00783 54716
DB00783 6531
DB00783 6533
DB00783 23657
DB00783 23657
DB00783 6542
DB00783 6542
DB00783 8140
DB00783 8140
DB00783 81893
DB00783 387254
DB00783 6546
DB00783 6549
DB00783 9368
DB00783 9368
DB00783 9351
DB00783 6578
DB00783 6578
DB00783 11309
DB00783 353189
DB00783 6585
DB00783 9353
DB00783 6586
DB00783 139065
DB00783 6590
DB00783 6590
DB00783 4088
DB00783 6597
DB00783 6601
DB00783 10592
DB00783 10051
DB00783 341346
DB00783 56935
DB00783 23049
DB00783 23049
DB00783 54065
DB00783 201895
DB00783 114926
DB00783 85027
DB00783 64094
DB00783 54498
DB00783 10924
DB00783 23676
DB00783 342527
DB00783 64750
DB00783 6615
DB00783 6591
DB00783 6621
DB00783 23557
DB00783 285958
DB00783 388796
DB00783 724102
DB00783 641638
DB00783 84973
DB00783 8303
DB00783 619568
DB00783 677838
DB00783 26821
DB00783 654320
DB00783 677847
DB00783 100033432
DB00783 26800
DB00783 26789
DB00783 692090
DB00783 6628
DB00783 28966
DB00783 51429
DB00783 55084
DB00783 8651
DB00783 8835
DB00783 9021
DB00783 9021
DB00783 9306
DB00783 6648
DB00783 6649
DB00783 6651
DB00783 8470
DB00783 6653
DB00783 134548
DB00783 54345
DB00783 6657
DB00783 6657
DB00783 6657
DB00783 6658
DB00783 6659
DB00783 6662
DB00783 6662
DB00783 6672
DB00783 3431
DB00783 121340
DB00783 171169
DB00783 79582
DB00783 6676
DB00783 10615
DB00783 8404
DB00783 221178
DB00783 128153
DB00783 55812
DB00783 26010
DB00783 147841
DB00783 57405
DB00783 54908
DB00783 23111
DB00783 139886
DB00783 27290
DB00783 84501
DB00783 6695
DB00783 50859
DB00783 6696
DB00783 6694
DB00783 200734
DB00783 200734
DB00783 6698
DB00783 6699
DB00783 81848
DB00783 6709
DB00783 8878
DB00783 8878
DB00783 10847
DB00783 6716
DB00783 6717
DB00783 6723
DB00783 6731
DB00783 6734
DB00783 8406
DB00783 23524
DB00783 6426
DB00783 6430
DB00783 140809
DB00783 23635
DB00783 400410
DB00783 6482
DB00783 6482
DB00783 6483
DB00783 6480
DB00783 7903
DB00783 7903
DB00783 90627
DB00783 134429
DB00783 80765
DB00783 6772
DB00783 6772
DB00783 6775
DB00783 27067
DB00783 6781
DB00783 8614
DB00783 26872
DB00783 55240
DB00783 79689
DB00783 6491
DB00783 10963
DB00783 51765
DB00783 27347
DB00783 3925
DB00783 3925
DB00783 85439
DB00783 29966
DB00783 375057
DB00783 6804
DB00783 9482
DB00783 6812
DB00783 29091
DB00783 51684
DB00783 23213
DB00783 55959
DB00783 6819
DB00783 6822
DB00783 7341
DB00783 391257
DB00783 6836
DB00783 6838
DB00783 203328
DB00783 203328
DB00783 55061
DB00783 79723
DB00783 374969
DB00783 6840
DB00783 55638
DB00783 55638
DB00783 10388
DB00783 84144
DB00783 8189
DB00783 79953
DB00783 161176
DB00783 9143
DB00783 8871
DB00783 171024
DB00783 6857
DB00783 54843
DB00783 94121
DB00783 94122
DB00783 94122
DB00783 6863
DB00783 6867
DB00783 10460
DB00783 4070
DB00783 93624
DB00783 6883
DB00783 6875
DB00783 6877
DB00783 27097
DB00783 6880
DB00783 26115
DB00783 128989
DB00783 10010
DB00783 57551
DB00783 6890
DB00783 6891
DB00783 6897
DB00783 80835
DB00783 6898
DB00783 23216
DB00783 57465
DB00783 11138
DB00783 23158
DB00783 9755
DB00783 6926
DB00783 9747
DB00783 285343
DB00783 6919
DB00783 51186
DB00783 6941
DB00783 6943
DB00783 22980
DB00783 6934
DB00783 9623
DB00783 9623
DB00783 6949
DB00783 255758
DB00783 6999
DB00783 9894
DB00783 55714
DB00783 26011
DB00783 7015
DB00783 7015
DB00783 26136
DB00783 10420
DB00783 7019
DB00783 7020
DB00783 7022
DB00783 7031
DB00783 7031
DB00783 7031
DB00783 7032
DB00783 7033
DB00783 7035
DB00783 7035
DB00783 7980
DB00783 7037
DB00783 7039
DB00783 7040
DB00783 7042
DB00783 7042
DB00783 7042
DB00783 7043
DB00783 7043
DB00783 7045
DB00783 7049
DB00783 9392
DB00783 60436
DB00783 7051
DB00783 7052
DB00783 7056
DB00783 7057
DB00783 7057
DB00783 7058
DB00783 55258
DB00783 79228
DB00783 7067
DB00783 7069
DB00783 29087
DB00783 9220
DB00783 7074
DB00783 148022
DB00783 8914
DB00783 7076
DB00783 7076
DB00783 7077
DB00783 7078
DB00783 7078
DB00783 7079
DB00783 25976
DB00783 25976
DB00783 7083
DB00783 7093
DB00783 83660
DB00783 7097
DB00783 3196
DB00783 4071
DB00783 7104
DB00783 53345
DB00783 23023
DB00783 10959
DB00783 8577
DB00783 113277
DB00783 79022
DB00783 89894
DB00783 92293
DB00783 80194
DB00783 135932
DB00783 55281
DB00783 28978
DB00783 51522
DB00783 201799
DB00783 100113407
DB00783 387521
DB00783 23670
DB00783 199953
DB00783 161145
DB00783 85019
DB00783 84302
DB00783 254863
DB00783 91304
DB00783 203197
DB00783 57393
DB00783 161291
DB00783 55151
DB00783 131616
DB00783 93109
DB00783 55076
DB00783 120224
DB00783 120224
DB00783 83604
DB00783 200197
DB00783 85025
DB00783 169200
DB00783 255043
DB00783 25963
DB00783 92162
DB00783 162461
DB00783 27346
DB00783 26022
DB00783 7112
DB00783 7113
DB00783 7113
DB00783 64699
DB00783 56649
DB00783 9168
DB00783 83857
DB00783 81542
DB00783 7124
DB00783 7128
DB00783 7130
DB00783 25816
DB00783 8797
DB00783 8792
DB00783 4982
DB00783 4982
DB00783 51330
DB00783 51330
DB00783 23495
DB00783 55504
DB00783 27242
DB00783 27242
DB00783 27242
DB00783 8718
DB00783 8718
DB00783 3604
DB00783 8743
DB00783 8743
DB00783 23043
DB00783 3842
DB00783 7145
DB00783 64759
DB00783 7150
DB00783 7153
DB00783 7155
DB00783 163590
DB00783 27324
DB00783 7157
DB00783 7159
DB00783 9537
DB00783 9537
DB00783 9540
DB00783 94241
DB00783 58476
DB00783 112858
DB00783 11257
DB00783 8626
DB00783 53373
DB00783 7164
DB00783 27010
DB00783 27010
DB00783 7168
DB00783 7170
DB00783 7171
DB00783 7172
DB00783 11076
DB00783 51002
DB00783 7178
DB00783 22974
DB00783 8717
DB00783 7186
DB00783 7187
DB00783 7189
DB00783 10293
DB00783 66008
DB00783 9697
DB00783 79090
DB00783 6967
DB00783 6983
DB00783 29953
DB00783 10221
DB00783 10221
DB00783 10221
DB00783 57761
DB00783 9830
DB00783 10626
DB00783 6737
DB00783 7706
DB00783 129868
DB00783 653192
DB00783 7204
DB00783 11078
DB00783 9319
DB00783 7225
DB00783 8848
DB00783 1831
DB00783 25987
DB00783 10103
DB00783 23554
DB00783 10098
DB00783 7103
DB00783 100131187
DB00783 54970
DB00783 130502
DB00783 22996
DB00783 125488
DB00783 7272
DB00783 23170
DB00783 7274
DB00783 7846
DB00783 7278
DB00783 113457
DB00783 112714
DB00783 7277
DB00783 81027
DB00783 10381
DB00783 84617
DB00783 51174
DB00783 7286
DB00783 7291
DB00783 56652
DB00783 10628
DB00783 7296
DB00783 7298
DB00783 7318
DB00783 283991
DB00783 283991
DB00783 53347
DB00783 7314
DB00783 7314
DB00783 7316
DB00783 10537
DB00783 11065
DB00783 7322
DB00783 7325
DB00783 9246
DB00783 134111
DB00783 29089
DB00783 29089
DB00783 29914
DB00783 59286
DB00783 84993
DB00783 56893
DB00783 7371
DB00783 7357
DB00783 7358
DB00783 54658
DB00783 54659
DB00783 10720
DB00783 7366
DB00783 7367
DB00783 7363
DB00783 133688
DB00783 127933
DB00783 127933
DB00783 29128
DB00783 54887
DB00783 8408
DB00783 222643
DB00783 7374
DB00783 64718
DB00783 5976
DB00783 11045
DB00783 7379
DB00783 7380
DB00783 105375355
DB00783 7378
DB00783 9875
DB00783 9816
DB00783 84833
DB00783 11274
DB00783 84669
DB00783 57602
DB00783 7874
DB00783 7402
DB00783 57176
DB00783 114990
DB00783 10451
DB00783 7411
DB00783 7415
DB00783 7421
DB00783 7422
DB00783 7422
DB00783 79674
DB00783 7429
DB00783 7431
DB00783 7433
DB00783 203547
DB00783 81671
DB00783 55187
DB00783 23355
DB00783 7443
DB00783 7447
DB00783 79679
DB00783 7453
DB00783 7454
DB00783 11169
DB00783 10885
DB00783 134430
DB00783 23160
DB00783 11180
DB00783 7456
DB00783 8839
DB00783 7480
DB00783 7472
DB00783 7473
DB00783 7474
DB00783 7476
DB00783 26118
DB00783 23286
DB00783 55841
DB00783 54739
DB00783 7494
DB00783 331
DB00783 7508
DB00783 7514
DB00783 64328
DB00783 57510
DB00783 23214
DB00783 11260
DB00783 7520
DB00783 2547
DB00783 152002
DB00783 64131
DB00783 8565
DB00783 54059
DB00783 83719
DB00783 51646
DB00783 7531
DB00783 7534
DB00783 284273
DB00783 79413
DB00783 63920
DB00783 65986
DB00783 23099
DB00783 9925
DB00783 339487
DB00783 92092
DB00783 54877
DB00783 55625
DB00783 6935
DB00783 90637
DB00783 54469
DB00783 441951
DB00783 7538
DB00783 677
DB00783 677
DB00783 678
DB00783 84936
DB00783 7546
DB00783 85416
DB00783 7586
DB00783 57178
DB00783 163071
DB00783 163071
DB00783 7675
DB00783 7701
DB00783 7707
DB00783 7718
DB00783 7753
DB00783 7764
DB00783 7769
DB00783 10838
DB00783 7580
DB00783 22891
DB00783 195828
DB00783 10224
DB00783 10794
DB00783 147657
DB00783 146434
DB00783 57507
DB00783 199692
DB00783 163223
DB00783 80139
DB00783 100129543
DB00783 79755
DB00783 55565
DB00783 55769
DB00783 7637
DB00783 7644
DB00783 7644
DB00783 57643
DB00783 55055
DB00783 11130
DB00783 7791
DB00443 2395
DB12480 5744
DB00307 120
DB00307 10974
DB00307 154
DB00307 1645
DB00307 8644
DB00307 51421
DB00307 336
DB00307 10550
DB00307 440
DB00307 663
DB00307 1054
DB00307 1491
DB00307 1512
DB00307 54205
DB00307 1592
DB00307 3491
DB00307 54541
DB00307 9249
DB00307 22943
DB00307 1843
DB00307 1847
DB00307 1960
DB00307 10209
DB00307 1969
DB00307 2617
DB00307 2824
DB00307 9709
DB00307 3397
DB00307 9592
DB00307 3489
DB00307 3600
DB00307 3694
DB00307 9452
DB00307 3708
DB00307 3713
DB00307 7071
DB00307 687
DB00307 3861
DB00307 3866
DB00307 3872
DB00307 3852
DB00307 4017
DB00307 4094
DB00307 23764
DB00307 10962
DB00307 4312
DB00307 10797
DB00307 4953
DB00307 8864
DB00307 5327
DB00307 5329
DB00307 5352
DB00307 56902
DB00307 10957
DB00307 5915
DB00307 6280
DB00307 6319
DB00307 6469
DB00307 6478
DB00307 6541
DB00307 8140
DB00307 4090
DB00307 6678
DB00307 6427
DB00307 7051
DB00307 7052
DB00307 4071
DB00307 1831
DB00307 6675
DB00307 8673
DB00307 7494
DB01393 19
DB01393 19
DB01393 8647
DB01393 8647
DB01393 5244
DB01393 1244
DB01393 64240
DB01393 37
DB01393 51
DB01393 2180
DB01393 224
DB01393 335
DB01393 430
DB01393 948
DB01393 1374
DB01393 1376
DB01393 1535
DB01393 1588
DB01393 1543
DB01393 1579
DB01393 1581
DB01393 2168
DB01393 2168
DB01393 2170
DB01393 2167
DB01393 355
DB01393 26291
DB01393 4868
DB01393 7376
DB01393 10062
DB01393 10062
DB01393 5166
DB01393 5465
DB01393 5467
DB01393 5468
DB01393 5468
DB01393 5054
DB01393 6647
DB01393 6721
DB01393 1462
DB01128 14
DB01128 55
DB01128 2180
DB01128 154
DB01128 10551
DB01128 224
DB01128 23600
DB01128 262
DB01128 54467
DB01128 367
DB01128 8853
DB01128 467
DB01128 521
DB01128 9331
DB01128 580
DB01128 590
DB01128 332
DB01128 664
DB01128 22903
DB01128 701
DB01128 890
DB01128 891
DB01128 57820
DB01128 901
DB01128 9236
DB01128 928
DB01128 991
DB01128 990
DB01128 983
DB01128 1026
DB01128 1031
DB01128 1164
DB01128 1047
DB01128 55744
DB01128 9276
DB01128 2921
DB01128 1735
DB01128 1736
DB01128 4189
DB01128 10682
DB01128 116496
DB01128 2258
DB01128 51303
DB01128 1647
DB01128 2641
DB01128 2817
DB01128 10457
DB01128 9052
DB01128 54676
DB01128 51191
DB01128 3018
DB01128 10525
DB01128 3434
DB01128 3479
DB01128 3485
DB01128 3486
DB01128 10112
DB01128 3817
DB01128 354
DB01128 3920
DB01128 27074
DB01128 3934
DB01128 4001
DB01128 987
DB01128 4085
DB01128 4121
DB01128 8932
DB01128 4171
DB01128 4192
DB01128 4288
DB01128 4311
DB01128 4609
DB01128 4646
DB01128 10529
DB01128 4751
DB01128 4824
DB01128 8829
DB01128 51203
DB01128 55872
DB01128 5111
DB01128 55825
DB01128 5304
DB01128 9055
DB01128 29127
DB01128 5902
DB01128 5915
DB01128 6094
DB01128 6241
DB01128 6286
DB01128 7979
DB01128 6520
DB01128 8671
DB01128 23657
DB01128 6616
DB01128 10653
DB01128 8878
DB01128 10963
DB01128 132001
DB01128 7015
DB01128 7083
DB01128 7114
DB01128 9540
DB01128 22974
DB01128 23471
DB01128 57761
DB01128 6675
DB01128 7367
DB01128 7378
DB01128 7453
DB01128 253943
DB01128 64393
DB01128 11130
DB00121 6373
DB00121 1545
DB00121 26091
DB00121 7290
DB00121 3500
DB00121 3916
DB00121 10891
DB00121 5651
DB00121 7175
DB00290 1520
DB00290 3576
DB00290 1839
DB00290 4312
DB00290 4586
DB00290 8651
DB00290 7157
DB11326 468
DB11326 6522
DB11326 6508
DB11326 7124
DB11203 26033
DB11203 632
DB11203 655
DB11203 1277
DB00188 20
DB00188 4363
DB00188 1244
DB00188 10257
DB00188 7920
DB00188 11057
DB00188 10006
DB00188 11332
DB00188 102
DB00188 133
DB00188 4299
DB00188 27125
DB00188 55750
DB00188 375790
DB00188 23287
DB00188 57085
DB00188 84883
DB00188 9447
DB00188 231
DB00188 57016
DB00188 1645
DB00188 8644
DB00188 8574
DB00188 5832
DB00188 7915
DB00188 4329
DB00188 51529
DB00188 51433
DB00188 51433
DB00188 122416
DB00188 55129
DB00188 304
DB00188 1174
DB00188 160
DB00188 60489
DB00188 55911
DB00188 8542
DB00188 80832
DB00188 139322
DB00188 360
DB00188 382
DB00188 55738
DB00188 392
DB00188 396
DB00188 10620
DB00188 10123
DB00188 127829
DB00188 408
DB00188 50807
DB00188 11101
DB00188 1386
DB00188 467
DB00188 467
DB00188 468
DB00188 22809
DB00188 478
DB00188 8992
DB00188 10678
DB00188 9331
DB00188 9531
DB00188 27113
DB00188 596
DB00188 596
DB00188 598
DB00188 599
DB00188 602
DB00188 604
DB00188 605
DB00188 613
DB00188 274
DB00188 330
DB00188 332
DB00188 79444
DB00188 640
DB00188 645
DB00188 672
DB00188 675
DB00188 79184
DB00188 55290
DB00188 55108
DB00188 79886
DB00188 6650
DB00188 874
DB00188 874
DB00188 11335
DB00188 55088
DB00188 8030
DB00188 79780
DB00188 6347
DB00188 6348
DB00188 894
DB00188 899
DB00188 901
DB00188 9236
DB00188 939
DB00188 952
DB00188 921
DB00188 969
DB00188 973
DB00188 3732
DB00188 928
DB00188 8697
DB00188 997
DB00188 11140
DB00188 998
DB00188 56990
DB00188 1026
DB00188 81620
DB00188 1051
DB00188 1060
DB00188 80184
DB00188 8837
DB00188 10669
DB00188 79094
DB00188 10036
DB00188 1106
DB00188 55743
DB00188 50515
DB00188 9435
DB00188 1147
DB00188 27141
DB00188 64581
DB00188 79745
DB00188 54982
DB00188 1209
DB00188 1191
DB00188 1387
DB00188 1390
DB00188 1397
DB00188 1410
DB00188 200575
DB00188 8530
DB00188 441521
DB00188 92070
DB00188 51496
DB00188 1491
DB00188 1509
DB00188 8454
DB00188 8452
DB00188 55280
DB00188 2919
DB00188 3576
DB00188 7852
DB00188 51706
DB00188 1535
DB00188 113612
DB00188 9595
DB00188 7818
DB00188 23604
DB00188 9802
DB00188 1627
DB00188 80344
DB00188 25879
DB00188 28960
DB00188 1649
DB00188 1663
DB00188 10522
DB00188 162989
DB00188 50619
DB00188 10260
DB00188 9909
DB00188 55667
DB00188 8526
DB00188 56616
DB00188 9787
DB00188 54919
DB00188 3337
DB00188 85406
DB00188 3338
DB00188 1785
DB00188 286148
DB00188 667
DB00188 128853
DB00188 1846
DB00188 1847
DB00188 1780
DB00188 128178
DB00188 112399
DB00188 1958
DB00188 10919
DB00188 10209
DB00188 1968
DB00188 1984
DB00188 23587
DB00188 2026
DB00188 2041
DB00188 2048
DB00188 11160
DB00188 2081
DB00188 51575
DB00188 2101
DB00188 57488
DB00188 2118
DB00188 2150
DB00188 9415
DB00188 11124
DB00188 79607
DB00188 23201
DB00188 54906
DB00188 9917
DB00188 203259
DB00188 131583
DB00188 199870
DB00188 55199
DB00188 2177
DB00188 2193
DB00188 355
DB00188 355
DB00188 10922
DB00188 10516
DB00188 55294
DB00188 26291
DB00188 26127
DB00188 2280
DB00188 2289
DB00188 201163
DB00188 2332
DB00188 2348
DB00188 3169
DB00188 10129
DB00188 83856
DB00188 2535
DB00188 2539
DB00188 23710
DB00188 1647
DB00188 1647
DB00188 4616
DB00188 10912
DB00188 8693
DB00188 23193
DB00188 8522
DB00188 2634
DB00188 2651
DB00188 9518
DB00188 2690
DB00188 28964
DB00188 80318
DB00188 2717
DB00188 2773
DB00188 9570
DB00188 7918
DB00188 84803
DB00188 55668
DB00188 10243
DB00188 80045
DB00188 63940
DB00188 2935
DB00188 2936
DB00188 79807
DB00188 2948
DB00188 2976
DB00188 9567
DB00188 3001
DB00188 3002
DB00188 9563
DB00188 3030
DB00188 54801
DB00188 83933
DB00188 9759
DB00188 143279
DB00188 23072
DB00188 284004
DB00188 51501
DB00188 8353
DB00188 284459
DB00188 3109
DB00188 3111
DB00188 3115
DB00188 3122
DB00188 3162
DB00188 92906
DB00188 3207
DB00188 84343
DB00188 3297
DB00188 3320
DB00188 3320
DB00188 3326
DB00188 3303
DB00188 3304
DB00188 3309
DB00188 3310
DB00188 3311
DB00188 10808
DB00188 3357
DB00188 25998
DB00188 3383
DB00188 22858
DB00188 3416
DB00188 10561
DB00188 8519
DB00188 7866
DB00188 3543
DB00188 3551
DB00188 10320
DB00188 3600
DB00188 8809
DB00188 3554
DB00188 51561
DB00188 3569
DB00188 3569
DB00188 3575
DB00188 3575
DB00188 83444
DB00188 3653
DB00188 3654
DB00188 3656
DB00188 81689
DB00188 3655
DB00188 3683
DB00188 3685
DB00188 3694
DB00188 3716
DB00188 3725
DB00188 3725
DB00188 3727
DB00188 8850
DB00188 23522
DB00188 84056
DB00188 56888
DB00188 83892
DB00188 10945
DB00188 23030
DB00188 8242
DB00188 23392
DB00188 3835
DB00188 64147
DB00188 3833
DB00188 3808
DB00188 3809
DB00188 3813
DB00188 1316
DB00188 113730
DB00188 27252
DB00188 22914
DB00188 3838
DB00188 65095
DB00188 889
DB00188 337977
DB00188 3895
DB00188 3957
DB00188 3964
DB00188 55366
DB00188 3981
DB00188 51474
DB00188 8994
DB00188 3987
DB00188 78999
DB00188 10489
DB00188 9208
DB00188 25804
DB00188 7940
DB00188 55692
DB00188 4097
DB00188 378938
DB00188 5605
DB00188 5608
DB00188 8491
DB00188 9448
DB00188 79109
DB00188 9261
DB00188 2011
DB00188 4150
DB00188 4152
DB00188 8930
DB00188 4154
DB00188 4155
DB00188 4176
DB00188 9656
DB00188 4199
DB00188 151194
DB00188 399664
DB00188 55669
DB00188 4242
DB00188 406991
DB00188 693153
DB00188 10962
DB00188 126308
DB00188 22880
DB00188 9801
DB00188 51263
DB00188 6183
DB00188 64969
DB00188 2956
DB00188 9107
DB00188 4582
DB00188 4595
DB00188 4615
DB00188 10627
DB00188 4665
DB00188 64859
DB00188 65220
DB00188 133686
DB00188 92345
DB00188 4674
DB00188 24142
DB00188 4689
DB00188 10787
DB00188 8202
DB00188 10397
DB00188 57446
DB00188 283131
DB00188 121441
DB00188 81831
DB00188 4774
DB00188 4790
DB00188 4791
DB00188 4792
DB00188 4793
DB00188 4802
DB00188 8508
DB00188 91662
DB00188 114548
DB00188 4853
DB00188 4884
DB00188 1728
DB00188 4835
DB00188 10062
DB00188 22978
DB00188 4907
DB00188 51667
DB00188 64710
DB00188 8650
DB00188 9253
DB00188 26471
DB00188 91775
DB00188 84033
DB00188 4967
DB00188 11054
DB00188 8473
DB00188 80228
DB00188 10956
DB00188 9885
DB00188 29948
DB00188 29993
DB00188 23022
DB00188 56666
DB00188 10914
DB00188 56965
DB00188 23598
DB00188 5074
DB00188 5090
DB00188 10336
DB00188 64430
DB00188 5130
DB00188 5130
DB00188 5082
DB00188 5150
DB00188 5164
DB00188 8566
DB00188 5203
DB00188 80012
DB00188 5252
DB00188 5257
DB00188 22822
DB00188 10745
DB00188 5298
DB00188 8394
DB00188 8544
DB00188 5569
DB00188 9373
DB00188 23207
DB00188 135293
DB00188 5366
DB00188 5366
DB00188 25957
DB00188 5409
DB00188 56902
DB00188 282809
DB00188 27434
DB00188 55718
DB00188 171568
DB00188 5494
DB00188 9647
DB00188 23645
DB00188 5520
DB00188 5528
DB00188 5534
DB00188 5536
DB00188 7799
DB00188 5551
DB00188 5591
DB00188 5621
DB00188 24148
DB00188 80758
DB00188 5645
DB00188 5660
DB00188 5663
DB00188 5704
DB00188 5718
DB00188 5719
DB00188 5713
DB00188 9491
DB00188 5725
DB00188 5743
DB00188 5744
DB00188 11156
DB00188 5781
DB00188 5777
DB00188 5806
DB00188 91300
DB00188 5868
DB00188 51762
DB00188 5880
DB00188 5888
DB00188 5898
DB00188 2889
DB00188 65059
DB00188 9821
DB00188 11123
DB00188 51109
DB00188 112724
DB00188 9401
DB00188 5970
DB00188 117584
DB00188 89941
DB00188 8737
DB00188 6016
DB00188 390
DB00188 26994
DB00188 51444
DB00188 9604
DB00188 6045
DB00188 6119
DB00188 79657
DB00188 283345
DB00188 6154
DB00188 6205
DB00188 6223
DB00188 6198
DB00188 26750
DB00188 645884
DB00188 50484
DB00188 6251
DB00188 6294
DB00188 140700
DB00188 677769
DB00188 6319
DB00188 29970
DB00188 59342
DB00188 6391
DB00188 58515
DB00188 26168
DB00188 23067
DB00188 2810
DB00188 84826
DB00188 6446
DB00188 259230
DB00188 81537
DB00188 6448
DB00188 10044
DB00188 56904
DB00188 6464
DB00188 10280
DB00188 10572
DB00188 84068
DB00188 8402
DB00188 284129
DB00188 6515
DB00188 51006
DB00188 159371
DB00188 145389
DB00188 29015
DB00188 8140
DB00188 8243
DB00188 9126
DB00188 79677
DB00188 54065
DB00188 64750
DB00188 6622
DB00188 154007
DB00188 9021
DB00188 9655
DB00188 166378
DB00188 6693
DB00188 6696
DB00188 90864
DB00188 6711
DB00188 144108
DB00188 8878
DB00188 51593
DB00188 6426
DB00188 6749
DB00188 57620
DB00188 10963
DB00188 10963
DB00188 412
DB00188 23673
DB00188 55359
DB00188 64426
DB00188 7341
DB00188 55061
DB00188 6839
DB00188 136306
DB00188 9144
DB00188 8407
DB00188 10010
DB00188 23158
DB00188 6904
DB00188 6907
DB00188 9338
DB00188 6941
DB00188 6925
DB00188 6932
DB00188 6934
DB00188 6997
DB00188 7027
DB00188 51337
DB00188 7067
DB00188 7070
DB00188 353376
DB00188 7097
DB00188 7099
DB00188 83877
DB00188 80213
DB00188 29058
DB00188 80195
DB00188 90488
DB00188 440026
DB00188 90809
DB00188 162461
DB00188 7112
DB00188 7128
DB00188 126282
DB00188 8795
DB00188 3604
DB00188 8743
DB00188 8658
DB00188 26092
DB00188 7167
DB00188 7168
DB00188 29896
DB00188 10906
DB00188 57761
DB00188 201292
DB00188 205860
DB00188 7204
DB00188 8295
DB00188 116461
DB00188 22996
DB00188 57217
DB00188 150465
DB00188 79183
DB00188 7280
DB00188 51174
DB00188 246126
DB00188 10190
DB00188 11338
DB00188 130507
DB00188 23190
DB00188 81622
DB00188 64718
DB00188 7381
DB00188 85015
DB00188 54532
DB00188 7408
DB00188 7415
DB00188 7416
DB00188 7423
DB00188 7423
DB00188 55591
DB00188 11193
DB00188 54521
DB00188 57599
DB00188 54663
DB00188 80335
DB00188 7490
DB00188 54739
DB00188 6375
DB00188 331
DB00188 63929
DB00188 57510
DB00188 7517
DB00188 152002
DB00188 7525
DB00188 51646
DB00188 7531
DB00188 7534
DB00188 79842
DB00188 54877
DB00188 90637
DB00188 161882
DB00188 7543
DB00188 84619
DB00188 10771
DB00188 23613
DB00188 7718
DB00188 7571
DB00188 63925
DB00188 51157
DB00188 79898
DB00188 79724
DB00188 126208
DB00188 168374
DB00188 223082
DB00559 1525
DB00559 1555
DB00559 1576
DB12028 3678
DB01200 467
DB01200 3162
DB01200 5443
DB11752 330
DB11752 3586
DB11752 3586
DB11752 3593
DB11752 3593
DB01222 1576
DB01222 1576
DB01222 1577
DB01222 4502
DB01222 2908
DB01222 200931
DB01222 123264
DB00297 5742
DB00297 5743
DB00921 3558
DB00921 3565
DB01156 3157
DB01156 6319
DB01156 8797
DB01156 8795
DB01008 3624
DB01008 5743
DB01008 5054
DB01008 7018
DB01008 7035
DB01008 7040
DB01008 7057
DB01008 7124
DB12870 3162
DB12870 1728
DB12870 6415
DB12870 6415
DB12870 7296
DB00201 39
DB00201 22985
DB00201 2181
DB00201 135
DB00201 5832
DB00201 283
DB00201 23204
DB00201 440
DB00201 9551
DB00201 813
DB00201 1019
DB00201 1385
DB00201 1537
DB00201 1580
DB00201 1603
DB00201 1638
DB00201 10209
DB00201 2745
DB00201 55830
DB00201 2746
DB00201 9446
DB00201 3291
DB00201 3484
DB00201 3708
DB00201 3939
DB00201 3952
DB00201 4257
DB00201 4495
DB00201 4942
DB00201 5354
DB00201 5521
DB00201 27166
DB00201 5621
DB00201 10197
DB00201 6197
DB00201 23212
DB00201 23256
DB00201 6396
DB00201 10484
DB00201 5265
DB00201 866
DB00201 6566
DB00201 54498
DB00201 6713
DB00201 6426
DB00201 6770
DB00201 55342
DB00201 7027
DB00201 10548
DB00201 9911
DB00201 27346
DB00201 7292
DB00201 7296
DB00201 54658
DB00201 7385
DB00201 7587
DB02300 1591
DB01373 133
DB01373 796
DB01373 595
DB01373 1499
DB01373 1543
DB01373 1958
DB01373 3569
DB01373 3713
DB01373 3848
DB01373 4014
DB01373 7356
DB01373 7051
DB01373 7474
DB01164 249
DB01164 632
DB01164 1277
DB01164 5481
DB01164 6279
DB01164 6280
DB02860 2353
DB02860 3976
DB04690 375790
DB04690 307
DB04690 472
DB04690 596
DB04690 596
DB04690 332
DB04690 332
DB04690 672
DB04690 675
DB04690 51719
DB04690 835
DB04690 1026
DB04690 634
DB04690 10153
DB04690 1806
DB04690 9538
DB04690 2033
DB04690 9852
DB04690 2067
DB04690 2232
DB04690 1647
DB04690 10912
DB04690 57817
DB04690 3956
DB04690 5606
DB04690 4217
DB04690 4137
DB04690 4255
DB04690 406937
DB04690 406937
DB04690 406948
DB04690 406948
DB04690 407040
DB04690 4361
DB04690 8440
DB04690 1263
DB04690 9055
DB04690 10111
DB04690 5888
DB04690 6382
DB04690 55512
DB04690 6890
DB04690 30851
DB04690 7057
DB04690 8744
DB04690 9540
DB04690 11257
DB04690 7298
DB04690 7517
DB00796 948
DB09061 3383
DB09061 5468
DB09061 5743
DB09061 5054
DB09061 7076
DB12328 57817
DB12328 57817
DB01101 1806
DB06774 5243
DB06774 25
DB06774 51
DB06774 2181
DB06774 284
DB06774 285
DB06774 317
DB06774 341
DB06774 472
DB06774 572
DB06774 9531
DB06774 578
DB06774 581
DB06774 8915
DB06774 596
DB06774 598
DB06774 9774
DB06774 637
DB06774 329
DB06774 112401
DB06774 663
DB06774 664
DB06774 665
DB06774 796
DB06774 797
DB06774 841
DB06774 842
DB06774 1026
DB06774 1029
DB06774 8837
DB06774 11200
DB06774 80781
DB06774 1374
DB06774 3576
DB06774 1649
DB06774 1649
DB06774 1869
DB06774 2167
DB06774 2171
DB06774 355
DB06774 2353
DB06774 3169
DB06774 1647
DB06774 9518
DB06774 2670
DB06774 3001
DB06774 3091
DB06774 3162
DB06774 3265
DB06774 3479
DB06774 3480
DB06774 3593
DB06774 3569
DB06774 3725
DB06774 4133
DB06774 5604
DB06774 4170
DB06774 4193
DB06774 4312
DB06774 4318
DB06774 6307
DB06774 4609
DB06774 4831
DB06774 4864
DB06774 58488
DB06774 5236
DB06774 5328
DB06774 5329
DB06774 5465
DB06774 5467
DB06774 5468
DB06774 8767
DB06774 6256
DB06774 6257
DB06774 6275
DB06774 6342
DB06774 5054
DB06774 6863
DB06774 7010
DB06774 7040
DB06774 7076
DB06774 7078
DB06774 7108
DB06774 7124
DB06774 8797
DB06774 8795
DB06774 7132
DB06774 8718
DB06774 8743
DB06774 7157
DB06774 7167
DB06774 7187
DB06774 9618
DB06774 7442
DB06774 7422
DB11496 1646
DB11496 272
DB11496 467
DB11496 6347
DB11496 729230
DB11496 1234
DB11496 1385
DB11496 2919
DB11496 3576
DB11496 1543
DB11496 11080
DB11496 2495
DB11496 2512
DB11496 2729
DB11496 2730
DB11496 3162
DB11496 3310
DB11496 3575
DB11496 4318
DB11496 4609
DB11496 4854
DB11496 1728
DB11496 5366
DB11496 5996
DB11496 23231
DB11496 23657
DB11496 8878
DB11496 23224
DB11496 7124
DB11496 7139
DB11496 147166
DB11496 7296
DB00411 356
DB00564 23460
DB00564 5243
DB00564 22
DB00564 1244
DB00564 9429
DB00564 468
DB00564 595
DB00564 1528
DB00564 1585
DB00564 1586
DB00564 1543
DB00564 1544
DB00564 1548
DB00564 1555
DB00564 1555
DB00564 1555
DB00564 1556
DB00564 1557
DB00564 1558
DB00564 1559
DB00564 51302
DB00564 1576
DB00564 64816
DB00564 1577
DB00564 1551
DB00564 4051
DB00564 1649
DB00564 2052
DB00564 2064
DB00564 2099
DB00564 9415
DB00564 2938
DB00564 2954
DB00564 3156
DB00564 3949
DB00564 4128
DB00564 4129
DB00564 9
DB00564 10
DB00564 8856
DB00564 9970
DB00564 2908
DB00564 4306
DB00564 255738
DB00564 5321
DB00564 5447
DB00564 6319
DB00564 6554
DB00564 6567
DB00564 6584
DB00564 9962
DB00564 10166
DB00564 10991
DB00564 28968
DB00564 6579
DB00564 10599
DB00564 28234
DB00564 11309
DB00564 6721
DB00564 7361
DB00564 7366
DB00564 54490
DB13009 1588
DB13009 1543
DB13009 1544
DB13009 1548
DB13009 1555
DB13009 1576
DB13009 3678
DB13009 3688
DB13009 4313
DB13009 4318
DB13009 5328
DB13009 5270
DB13009 7076
DB13009 7077
DB00262 70
DB00262 72
DB00262 87
DB00262 8751
DB00262 9507
DB00262 116
DB00262 147
DB00262 208
DB00262 210
DB00262 247
DB00262 268
DB00262 10297
DB00262 187
DB00262 343
DB00262 10109
DB00262 9048
DB00262 8623
DB00262 478
DB00262 496
DB00262 513
DB00262 527
DB00262 11273
DB00262 552
DB00262 9334
DB00262 10458
DB00262 8938
DB00262 8915
DB00262 598
DB00262 8678
DB00262 636
DB00262 640
DB00262 655
DB00262 2972
DB00262 765
DB00262 794
DB00262 6347
DB00262 977
DB00262 968
DB00262 973
DB00262 941
DB00262 1024
DB00262 1046
DB00262 1084
DB00262 1051
DB00262 1132
DB00262 1142
DB00262 1146
DB00262 1158
DB00262 8218
DB00262 8506
DB00262 1297
DB00262 1339
DB00262 1381
DB00262 1384
DB00262 1414
DB00262 1473
DB00262 1489
DB00262 8727
DB00262 1588
DB00262 9267
DB00262 8449
DB00262 1775
DB00262 441263
DB00262 1855
DB00262 1842
DB00262 1937
DB00262 1967
DB00262 3692
DB00262 2052
DB00262 2101
DB00262 2146
DB00262 2200
DB00262 2280
DB00262 2339
DB00262 2339
DB00262 2302
DB00262 2495
DB00262 2512
DB00262 2534
DB00262 2555
DB00262 2559
DB00262 2593
DB00262 2520
DB00262 8521
DB00262 2664
DB00262 2665
DB00262 2670
DB00262 2693
DB00262 2798
DB00262 2801
DB00262 2803
DB00262 2812
DB00262 2848
DB00262 2854
DB00262 2861
DB00262 8477
DB00262 2886
DB00262 2896
DB00262 2962
DB00262 3014
DB00262 3033
DB00262 3029
DB00262 3054
DB00262 3151
DB00262 6927
DB00262 3201
DB00262 7087
DB00262 3423
DB00262 8870
DB00262 8517
DB00262 3636
DB00262 3638
DB00262 3640
DB00262 3667
DB00262 3671
DB00262 3675
DB00262 3697
DB00262 3757
DB00262 3798
DB00262 3872
DB00262 3881
DB00262 3898
DB00262 3903
DB00262 3914
DB00262 4010
DB00262 4016
DB00262 4034
DB00262 4033
DB00262 8379
DB00262 5871
DB00262 5602
DB00262 4143
DB00262 4192
DB00262 5469
DB00262 4248
DB00262 4481
DB00262 4583
DB00262 4597
DB00262 4608
DB00262 4615
DB00262 4654
DB00262 4656
DB00262 4717
DB00262 4821
DB00262 4861
DB00262 2832
DB00262 4902
DB00262 4975
DB00262 5047
DB00262 7849
DB00262 5089
DB00262 5092
DB00262 5098
DB00262 5118
DB00262 5130
DB00262 5208
DB00262 5213
DB00262 5216
DB00262 8503
DB00262 5434
DB00262 5496
DB00262 9055
DB00262 5617
DB00262 5620
DB00262 5774
DB00262 5858
DB00262 5886
DB00262 5888
DB00262 5883
DB00262 5954
DB00262 5995
DB00262 6014
DB00262 6038
DB00262 5413
DB00262 6421
DB00262 6442
DB00262 6472
DB00262 6473
DB00262 6554
DB00262 6567
DB00262 7781
DB00262 6530
DB00262 6579
DB00262 6602
DB00262 6610
DB00262 6617
DB00262 6619
DB00262 6623
DB00262 6629
DB00262 8651
DB00262 8470
DB00262 10290
DB00262 6701
DB00262 6727
DB00262 6736
DB00262 6480
DB00262 6489
DB00262 8027
DB00262 412
DB00262 112755
DB00262 6813
DB00262 6863
DB00262 6943
DB00262 7090
DB00262 4982
DB00262 7185
DB00262 11277
DB00262 7106
DB00262 203068
DB00262 7283
DB00262 7368
DB00262 5976
DB00262 7425
DB00262 7456
DB00262 7533
DB00262 7709
DB00262 7791
DB01136 1906
DB01136 2697
DB01136 3162
DB01136 7040
DB05487 23527
DB05487 10120
DB05487 467
DB05487 604
DB05487 983
DB05487 1051
DB05487 1486
DB05487 3576
DB05487 1605
DB05487 1649
DB05487 11325
DB05487 1847
DB05487 1983
DB05487 1647
DB05487 2673
DB05487 8870
DB05487 3569
DB05487 8942
DB05487 55323
DB05487 4176
DB05487 4790
DB05487 9768
DB05487 5229
DB05487 23207
DB05487 390
DB05487 6520
DB05487 6648
DB05487 8877
DB05487 8614
DB05487 7150
DB05487 9589
DB00833 1576
DB01140 1576
DB00482 5243
DB00482 4363
DB00482 4363
DB00482 10257
DB00482 10057
DB00482 9429
DB00482 578
DB00482 581
DB00482 596
DB00482 598
DB00482 332
DB00482 332
DB00482 595
DB00482 894
DB00482 1026
DB00482 1027
DB00482 1588
DB00482 1674
DB00482 355
DB00482 9518
DB00482 2950
DB00482 3383
DB00482 4804
DB00482 10630
DB00482 123
DB00482 5465
DB00482 5468
DB00482 5743
DB00482 5743
DB00482 6513
DB00482 8797
DB00482 8795
DB00482 4982
DB00482 7157
DB00482 7422
DB00439 6347
DB00439 3576
DB00439 1555
DB00439 3569
DB00403 1277
DB00403 3383
DB00403 3569
DB00403 5744
DB00050 23529
DB00050 6387
DB00050 3479
DB00050 3569
DB00050 7040
DB00050 8741
DB00050 7422
DB06777 8647
DB06777 8647
DB06777 5244
DB06777 1244
DB06777 8714
DB06777 10257
DB06777 64240
DB06777 6352
DB06777 1045
DB06777 11151
DB06777 1581
DB06777 1581
DB06777 1581
DB06777 1582
DB06777 2172
DB06777 2172
DB06777 9965
DB06777 2512
DB06777 151306
DB06777 3087
DB06777 3162
DB06777 3383
DB06777 1728
DB06777 8431
DB06777 8431
DB06777 9971
DB06777 5444
DB06777 5743
DB06777 5743
DB06777 949
DB06777 6401
DB06777 6554
DB06777 200931
DB06777 123264
DB06777 28234
DB06777 6720
DB06777 6822
DB06777 7295
DB06777 54659
DB06777 7363
DB06777 7364
DB06777 7412
DB06777 7421
DB06777 7433
DB00291 57016
DB00291 1646
DB00291 25842
DB00291 27113
DB00291 596
DB00291 638
DB00291 355
DB00291 84085
DB00291 8364
DB00291 8364
DB00291 3976
DB00291 4193
DB00291 2810
DB00291 8795
DB00446 249
DB00446 9140
DB00446 1277
DB00446 2099
DB00446 4319
DB00446 4322
DB00446 4314
DB00446 5428
DB00446 50484
DB00446 7019
DB08936 427
DB08936 2168
DB08936 64838
DB08936 79153
DB08936 3249
DB08936 83729
DB08936 4047
DB08936 8431
DB08936 26471
DB08936 12
DB08936 6515
DB08936 6876
DB08936 55062
DB00242 1026
DB00242 1786
DB00242 3565
DB00242 5728
DB11387 5243
DB11387 6347
DB11387 26762
DB11387 8876
DB12029 47
DB12029 358
DB12029 360
DB12029 367
DB12029 960
DB12029 999
DB12029 1277
DB12029 114757
DB12029 1830
DB12029 1950
DB12029 2200
DB12029 2201
DB12029 2246
DB12029 2896
DB12029 3036
DB12029 3315
DB12029 3552
DB12029 3852
DB12029 4157
DB12029 4846
DB12029 5241
DB12029 5241
DB12029 8985
DB12029 5468
DB12029 5886
DB12029 5914
DB12029 6256
DB12029 6649
DB12029 6716
DB12029 7178
DB12029 7295
DB12029 7306
DB00608 6347
DB00608 9076
DB00608 3576
DB00608 3558
DB00608 81631
DB00608 100506658
DB00608 57007
DB00608 135
DB00608 84168
DB00608 597
DB00608 684
DB00608 1277
DB00608 81035
DB00608 7852
DB00608 3491
DB00608 23586
DB00608 1687
DB00608 956
DB00608 2252
DB00608 2633
DB00608 2824
DB00608 29923
DB00608 10561
DB00608 10964
DB00608 9636
DB00608 3669
DB00608 3914
DB00608 4082
DB00608 4319
DB00608 25878
DB00608 56901
DB00608 4938
DB00608 8638
DB00608 8613
DB00608 5743
DB00608 8767
DB00608 127544
DB00608 91543
DB00608 23657
DB00608 6648
DB00608 10418
DB00608 7097
DB00608 7127
DB00608 10628
DB00477 5243
DB00477 8714
DB00477 174
DB00477 1174
DB00477 374
DB00477 427
DB00477 440
DB00477 9530
DB00477 8553
DB00477 332
DB00477 7832
DB00477 10950
DB00477 9133
DB00477 9133
DB00477 896
DB00477 899
DB00477 1020
DB00477 1022
DB00477 1031
DB00477 63922
DB00477 1164
DB00477 1392
DB00477 1555
DB00477 1576
DB00477 1843
DB00477 1852
DB00477 1869
DB00477 2147
DB00477 2168
DB00477 355
DB00477 2260
DB00477 64838
DB00477 8061
DB00477 2539
DB00477 79153
DB00477 3156
DB00477 3157
DB00477 3162
DB00477 3249
DB00477 3484
DB00477 8517
DB00477 83729
DB00477 3949
DB00477 4047
DB00477 1432
DB00477 5595
DB00477 4172
DB00477 4174
DB00477 4288
DB00477 4436
DB00477 4605
DB00477 8431
DB00477 8856
DB00477 26471
DB00477 4998
DB00477 64714
DB00477 5264
DB00477 5292
DB00477 5422
DB00477 57804
DB00477 6309
DB00477 12
DB00477 6515
DB00477 6876
DB00477 7027
DB00477 7124
DB00477 8764
DB00477 7374
DB00477 7422
DB00477 55062
DB00477 7518
DB00672 2353
DB00672 3630
DB04540 366
DB04540 374
DB04540 6346
DB04540 6351
DB04540 1066
DB04540 23601
DB04540 1435
DB04540 81501
DB04540 2321
DB04540 2811
DB04540 1839
DB04540 3156
DB04540 3553
DB04540 3557
DB04540 3624
DB04540 4254
DB04540 4023
DB04540 128506
DB04540 29968
DB04540 28984
DB04540 6507
DB04540 64078
DB04540 8140
DB04540 7078
DB04540 116211
DB02659 8647
DB02659 1244
DB02659 8714
DB02659 64240
DB02659 1581
DB02659 1582
DB02659 9965
DB02659 151306
DB02659 8431
DB02659 9971
DB02659 6554
DB02659 200931
DB02659 123264
DB02659 28234
DB00122 10891
DB09301 8600
DB11136 19
DB11136 9429
DB11136 25890
DB11136 53
DB11136 2180
DB11136 9510
DB11136 11096
DB11136 23266
DB11136 133
DB11136 231
DB11136 302
DB11136 335
DB11136 57561
DB11136 440
DB11136 490
DB11136 563
DB11136 581
DB11136 27113
DB11136 633
DB11136 8553
DB11136 811
DB11136 9133
DB11136 100133941
DB11136 1026
DB11136 1026
DB11136 629
DB11136 91851
DB11136 9469
DB11136 1047
DB11136 1209
DB11136 1290
DB11136 1363
DB11136 83716
DB11136 1409
DB11136 6376
DB11136 3576
DB11136 1545
DB11136 1649
DB11136 8653
DB11136 92737
DB11136 1824
DB11136 1825
DB11136 9086
DB11136 79993
DB11136 5167
DB11136 2043
DB11136 2070
DB11136 2153
DB11136 2353
DB11136 8061
DB11136 5045
DB11136 2677
DB11136 2852
DB11136 64399
DB11136 8364
DB11136 3159
DB11136 3156
DB11136 3151
DB11136 3188
DB11136 9592
DB11136 374918
DB11136 55540
DB11136 23421
DB11136 3699
DB11136 7071
DB11136 3885
DB11136 23764
DB11136 7873
DB11136 4171
DB11136 4247
DB11136 4312
DB11136 4313
DB11136 4879
DB11136 4883
DB11136 8431
DB11136 4925
DB11136 4973
DB11136 10956
DB11136 9601
DB11136 64065
DB11136 5225
DB11136 5228
DB11136 5292
DB11136 56937
DB11136 9240
DB11136 5465
DB11136 10465
DB11136 5669
DB11136 5670
DB11136 5671
DB11136 5673
DB11136 5676
DB11136 9232
DB11136 29803
DB11136 5982
DB11136 10535
DB11136 6192
DB11136 401474
DB11136 23314
DB11136 1992
DB11136 462
DB11136 150094
DB11136 6626
DB11136 6638
DB11136 6427
DB11136 6430
DB11136 6432
DB11136 51765
DB11136 6879
DB11136 7022
DB11136 7076
DB11136 7078
DB11136 7099
DB11136 7124
DB11136 7128
DB11136 8743
DB11136 10140
DB11136 7298
DB11136 11065
DB11136 7357
DB11136 8287
DB11136 7544
DB11136 7552
DB11136 11130
DB01188 332
DB00369 16
DB00369 10058
DB00369 23457
DB00369 9619
DB00369 63874
DB00369 2180
DB00369 375790
DB00369 50808
DB00369 205
DB00369 220
DB00369 226
DB00369 51129
DB00369 57763
DB00369 9639
DB00369 440
DB00369 29028
DB00369 467
DB00369 6310
DB00369 9212
DB00369 558
DB00369 581
DB00369 27113
DB00369 587
DB00369 90427
DB00369 6046
DB00369 7832
DB00369 10645
DB00369 833
DB00369 60492
DB00369 9134
DB00369 901
DB00369 1026
DB00369 91012
DB00369 79745
DB00369 134147
DB00369 1690
DB00369 1356
DB00369 9150
DB00369 1075
DB00369 2017
DB00369 1543
DB00369 1545
DB00369 1643
DB00369 1649
DB00369 10521
DB00369 1606
DB00369 57647
DB00369 9787
DB00369 4189
DB00369 54344
DB00369 1809
DB00369 56940
DB00369 1847
DB00369 55096
DB00369 1942
DB00369 8663
DB00369 2005
DB00369 2026
DB00369 55556
DB00369 57089
DB00369 57634
DB00369 2058
DB00369 26355
DB00369 125228
DB00369 116151
DB00369 55924
DB00369 56204
DB00369 157638
DB00369 375061
DB00369 26263
DB00369 84085
DB00369 2235
DB00369 8061
DB00369 2355
DB00369 341640
DB00369 23710
DB00369 2617
DB00369 2632
DB00369 2729
DB00369 2730
DB00369 9245
DB00369 9518
DB00369 27333
DB00369 2805
DB00369 10223
DB00369 84803
DB00369 10457
DB00369 53836
DB00369 2936
DB00369 8916
DB00369 3006
DB00369 3162
DB00369 3304
DB00369 3309
DB00369 3376
DB00369 3423
DB00369 3638
DB00369 23479
DB00369 23522
DB00369 55818
DB00369 9817
DB00369 3866
DB00369 3880
DB00369 51520
DB00369 29995
DB00369 26046
DB00369 10905
DB00369 10982
DB00369 4502
DB00369 92140
DB00369 51537
DB00369 4601
DB00369 10135
DB00369 4677
DB00369 4739
DB00369 51199
DB00369 4814
DB00369 1728
DB00369 2908
DB00369 9315
DB00369 84284
DB00369 54995
DB00369 5033
DB00369 53354
DB00369 5151
DB00369 10954
DB00369 5166
DB00369 9124
DB00369 23612
DB00369 8544
DB00369 5339
DB00369 1263
DB00369 56937
DB00369 10908
DB00369 5420
DB00369 10621
DB00369 692312
DB00369 8496
DB00369 9360
DB00369 23645
DB00369 151987
DB00369 9055
DB00369 639
DB00369 5565
DB00369 5631
DB00369 29968
DB00369 55269
DB00369 5831
DB00369 25837
DB00369 11031
DB00369 5914
DB00369 117584
DB00369 6016
DB00369 6018
DB00369 27289
DB00369 55298
DB00369 51065
DB00369 50484
DB00369 65117
DB00369 861
DB00369 860
DB00369 6301
DB00369 23753
DB00369 5268
DB00369 29950
DB00369 27244
DB00369 23064
DB00369 2810
DB00369 54436
DB00369 57568
DB00369 10572
DB00369 6509
DB00369 6510
DB00369 788
DB00369 11001
DB00369 6513
DB00369 6520
DB00369 6536
DB00369 6541
DB00369 8140
DB00369 11309
DB00369 60682
DB00369 6651
DB00369 6653
DB00369 79644
DB00369 140809
DB00369 55342
DB00369 55959
DB00369 6888
DB00369 57551
DB00369 6897
DB00369 6916
DB00369 7020
DB00369 57103
DB00369 27283
DB00369 25976
DB00369 120224
DB00369 9772
DB00369 160335
DB00369 8744
DB00369 9540
DB00369 11257
DB00369 53373
DB00369 10906
DB00369 51499
DB00369 6738
DB00369 23554
DB00369 7295
DB00369 7296
DB00369 7327
DB00369 7423
DB00369 7433
DB00369 79679
DB00369 7453
DB00369 80014
DB00369 7494
DB00369 7508
DB00369 64848
DB00369 64393
DB00369 93134
DB09201 171586
DB09201 171586
DB09201 30
DB09201 10449
DB09201 34
DB09201 34
DB09201 37
DB09201 2180
DB09201 6296
DB09201 11217
DB09201 1645
DB09201 1645
DB09201 1646
DB09201 1646
DB09201 283
DB09201 51129
DB09201 51129
DB09201 8542
DB09201 55937
DB09201 360
DB09201 360
DB09201 9181
DB09201 80063
DB09201 604
DB09201 622
DB09201 635
DB09201 645
DB09201 836
DB09201 847
DB09201 6358
DB09201 6358
DB09201 6359
DB09201 6359
DB09201 6364
DB09201 6364
DB09201 999
DB09201 999
DB09201 1052
DB09201 1066
DB09201 51510
DB09201 63924
DB09201 10370
DB09201 22837
DB09201 1314
DB09201 1476
DB09201 1075
DB09201 1727
DB09201 1544
DB09201 1544
DB09201 22943
DB09201 10395
DB09201 55715
DB09201 55715
DB09201 1942
DB09201 2001
DB09201 2001
DB09201 2034
DB09201 2168
DB09201 2168
DB09201 3992
DB09201 399665
DB09201 10144
DB09201 10144
DB09201 2317
DB09201 2308
DB09201 2590
DB09201 2590
DB09201 10985
DB09201 2710
DB09201 2713
DB09201 2878
DB09201 2878
DB09201 65983
DB09201 3030
DB09201 3030
DB09201 57817
DB09201 8843
DB09201 3158
DB09201 3158
DB09201 3162
DB09201 3162
DB09201 3249
DB09201 3383
DB09201 3554
DB09201 3572
DB09201 3693
DB09201 3699
DB09201 182
DB09201 3958
DB09201 3990
DB09201 3990
DB09201 29995
DB09201 4015
DB09201 79888
DB09201 10162
DB09201 728239
DB09201 81557
DB09201 8491
DB09201 1432
DB09201 4288
DB09201 51660
DB09201 10205
DB09201 9110
DB09201 57447
DB09201 4864
DB09201 10062
DB09201 9315
DB09201 4938
DB09201 4938
DB09201 10133
DB09201 10133
DB09201 9180
DB09201 114299
DB09201 445815
DB09201 5105
DB09201 5105
DB09201 5174
DB09201 5174
DB09201 5256
DB09201 23239
DB09201 5292
DB09201 5292
DB09201 5320
DB09201 51316
DB09201 55344
DB09201 123
DB09201 123
DB09201 57088
DB09201 5372
DB09201 10957
DB09201 5447
DB09201 5447
DB09201 5465
DB09201 5468
DB09201 5580
DB09201 5625
DB09201 23550
DB09201 5743
DB09201 5937
DB09201 54884
DB09201 6038
DB09201 9921
DB09201 79589
DB09201 26750
DB09201 6286
DB09201 6286
DB09201 10484
DB09201 56920
DB09201 151011
DB09201 5054
DB09201 5054
DB09201 55532
DB09201 55532
DB09201 9497
DB09201 55974
DB09201 54861
DB09201 6653
DB09201 6653
DB09201 65124
DB09201 65124
DB09201 8878
DB09201 8987
DB09201 8987
DB09201 8417
DB09201 25777
DB09201 9882
DB09201 9747
DB09201 9747
DB09201 7050
DB09201 7078
DB09201 64114
DB09201 79639
DB09201 7145
DB09201 10758
DB09201 54578
DB09201 54600
DB09201 7422
DB09201 7422
DB09201 7422
DB09201 8876
DB09201 7739
DB01166 3162
DB00501 3458
DB09064 51
DB09064 335
DB09064 894
DB09064 4602
DB09064 123
DB09064 5465
DB09064 6822
DB00537 4312
DB00537 4322
DB00537 4314
DB00537 6513
DB00537 7040
DB00215 196
DB00215 2168
DB00215 79153
DB00215 3157
DB00215 83729
DB00215 26471
DB00215 6319
DB00215 12
DB00215 6515
DB00215 6876
DB04272 27329
DB01211 427
DB01211 1576
DB01211 83729
DB01211 4047
DB01211 5264
DB01190 1576
DB01190 4322
DB04815 203
DB04815 665
DB04815 1026
DB04815 54583
DB04815 112398
DB04815 1958
DB04815 2056
DB04815 2056
DB04815 1647
DB04815 64344
DB04815 4282
DB04815 8974
DB04815 5230
DB04815 7422
DB04815 7422
DB11750 4363
DB11750 1543
DB11750 1576
DB11750 1577
DB11750 2729
DB00636 19
DB00636 894
DB00636 1374
DB00636 1543
DB00636 1579
DB00636 4547
DB00636 4602
DB00636 5465
DB00636 10891
DB00636 6647
DB00636 6720
DB00882 11057
DB00882 771
DB00882 595
DB00882 901
DB00882 6387
DB00882 1576
DB00882 1942
DB00882 1960
DB00882 2296
DB00882 3399
DB00882 3717
DB00882 8942
DB00882 3976
DB00882 4602
DB00882 4603
DB00882 54981
DB00882 10439
DB00882 5174
DB00882 8503
DB00882 11098
DB00882 9536
DB00882 5932
DB00882 10171
DB00882 5979
DB00882 6446
DB00882 23678
DB00882 6478
DB00882 54498
DB00882 23635
DB00882 6840
DB00882 7020
DB00882 7022
DB00882 7035
DB01242 1174
DB01242 440
DB01242 2168
DB01242 64838
DB01242 64838
DB01242 79153
DB01242 3157
DB01242 3249
DB01242 83729
DB01242 4047
DB01242 8431
DB01242 26471
DB01242 5264
DB01242 6319
DB01242 12
DB01242 6515
DB01242 6876
DB01242 55062
DB00575 27250
DB00575 7128
DB00575 7163
DB00758 5243
DB00758 6351
DB00758 6352
DB00758 7057
DB00758 7157
DB00257 1244
DB00257 1576
DB00257 1551
DB00257 3099
DB00257 3484
DB00257 8856
DB00257 5213
DB00363 9619
DB00363 84448
DB00363 39
DB00363 207
DB00363 1174
DB00363 427
DB00363 440
DB00363 581
DB00363 638
DB00363 6346
DB00363 1392
DB00363 2919
DB00363 6374
DB00363 1717
DB00363 2168
DB00363 2194
DB00363 2224
DB00363 83888
DB00363 64838
DB00363 2571
DB00363 79153
DB00363 3156
DB00363 3157
DB00363 3162
DB00363 3249
DB00363 3458
DB00363 83729
DB00363 4297
DB00363 3949
DB00363 116842
DB00363 4047
DB00363 4155
DB00363 4157
DB00363 4319
DB00363 4316
DB00363 8431
DB00363 3084
DB00363 26471
DB00363 5016
DB00363 6309
DB00363 6319
DB00363 12
DB00363 6515
DB00363 6696
DB00363 6720
DB00363 6721
DB00363 6876
DB00363 9966
DB00363 7157
DB00363 54658
DB00363 55062
DB11082 1474
DB11082 1543
DB11082 1544
DB11082 1545
DB11082 1562
DB11082 29785
DB11082 2312
DB11082 2729
DB11082 2876
DB11082 2950
DB11082 3162
DB11082 388697
DB11082 3713
DB11082 1728
DB11082 5743
DB11082 5970
DB11082 126638
DB11082 6700
DB11082 6701
DB00907 72
DB00907 88
DB00907 83543
DB00907 9131
DB00907 203
DB00907 1175
DB00907 23780
DB00907 351
DB00907 9411
DB00907 518
DB00907 4287
DB00907 581
DB00907 801
DB00907 805
DB00907 816
DB00907 832
DB00907 9607
DB00907 837
DB00907 887
DB00907 890
DB00907 51622
DB00907 960
DB00907 999
DB00907 1015
DB00907 8824
DB00907 91612
DB00907 5010
DB00907 1192
DB00907 6249
DB00907 1212
DB00907 22866
DB00907 1345
DB00907 1410
DB00907 1415
DB00907 1466
DB00907 1490
DB00907 56998
DB00907 1501
DB00907 8450
DB00907 1537
DB00907 1558
DB00907 1559
DB00907 51428
DB00907 10522
DB00907 10591
DB00907 5977
DB00907 1813
DB00907 1780
DB00907 1937
DB00907 1956
DB00907 1984
DB00907 1984
DB00907 375704
DB00907 2026
DB00907 59084
DB00907 2050
DB00907 2138
DB00907 7430
DB00907 285596
DB00907 355
DB00907 2222
DB00907 2247
DB00907 23767
DB00907 8061
DB00907 2571
DB00907 2596
DB00907 79571
DB00907 2669
DB00907 2706
DB00907 2775
DB00907 2782
DB00907 2823
DB00907 2824
DB00907 2934
DB00907 610
DB00907 3091
DB00907 3241
DB00907 3309
DB00907 3553
DB00907 3623
DB00907 10379
DB00907 9270
DB00907 3694
DB00907 3763
DB00907 9365
DB00907 889
DB00907 3912
DB00907 9079
DB00907 55327
DB00907 1902
DB00907 114569
DB00907 4131
DB00907 5604
DB00907 5602
DB00907 5595
DB00907 4155
DB00907 4190
DB00907 4209
DB00907 57447
DB00907 23327
DB00907 4747
DB00907 4741
DB00907 81831
DB00907 4779
DB00907 4801
DB00907 23117
DB00907 9970
DB00907 2908
DB00907 4905
DB00907 4915
DB00907 64710
DB00907 4983
DB00907 114876
DB00907 56924
DB00907 7849
DB00907 5100
DB00907 56146
DB00907 56114
DB00907 27344
DB00907 5126
DB00907 10081
DB00907 9659
DB00907 5173
DB00907 5179
DB00907 5216
DB00907 5292
DB00907 5354
DB00907 8612
DB00907 56937
DB00907 8496
DB00907 5481
DB00907 5499
DB00907 5515
DB00907 5516
DB00907 5522
DB00907 9581
DB00907 5579
DB00907 23198
DB00907 5747
DB00907 5764
DB00907 5786
DB00907 5787
DB00907 6204
DB00907 6203
DB00907 3921
DB00907 23429
DB00907 949
DB00907 7869
DB00907 57556
DB00907 5414
DB00907 6443
DB00907 6443
DB00907 23678
DB00907 22941
DB00907 6554
DB00907 9389
DB00907 79085
DB00907 51312
DB00907 23443
DB00907 6531
DB00907 6549
DB00907 6622
DB00907 6647
DB00907 6687
DB00907 6711
DB00907 6748
DB00907 10402
DB00907 23208
DB00907 29114
DB00907 7018
DB00907 7023
DB00907 7037
DB00907 261726
DB00907 8764
DB00907 10140
DB00907 58476
DB00907 113457
DB00907 7277
DB00907 51807
DB00907 7329
DB00907 9040
DB00907 7345
DB00907 7357
DB00907 7531
DB00907 7533
DB01394 5243
DB01394 6310
DB01394 9212
DB01394 641
DB01394 694
DB01394 7832
DB01394 10950
DB01394 79714
DB01394 891
DB01394 9134
DB01394 993
DB01394 990
DB01394 1026
DB01394 10659
DB01394 10036
DB01394 8208
DB01394 2055
DB01394 65260
DB01394 1376
DB01394 54541
DB01394 11072
DB01394 1869
DB01394 8507
DB01394 2232
DB01394 55810
DB01394 8321
DB01394 2643
DB01394 9518
DB01394 80273
DB01394 3399
DB01394 81875
DB01394 10112
DB01394 1316
DB01394 9355
DB01394 57470
DB01394 55388
DB01394 29960
DB01394 2956
DB01394 93129
DB01394 79728
DB01394 53918
DB01394 23612
DB01394 55367
DB01394 79156
DB01394 23654
DB01394 8493
DB01394 5564
DB01394 29893
DB01394 7803
DB01394 83480
DB01394 5889
DB01394 5912
DB01394 23029
DB01394 5981
DB01394 6004
DB01394 7737
DB01394 127544
DB01394 29901
DB01394 6382
DB01394 644096
DB01394 27244
DB01394 6446
DB01394 7884
DB01394 6510
DB01394 6898
DB01394 57103
DB01394 54962
DB01394 79134
DB01394 8795
DB01394 8744
DB01394 7156
DB01394 1861
DB01394 51499
DB01394 10346
DB01394 7726
DB01394 22954
DB01394 10475
DB01394 57050
DB01394 7508
DB01394 9189
DB01394 9841
DB01394 677
DB01394 7752
DB01394 7753
DB01394 7775
DB01394 26152
DB01394 7596
DB01394 27300
DB02587 5243
DB02587 5244
DB02587 1244
DB02587 9429
DB02587 2181
DB02587 8038
DB02587 9510
DB02587 152
DB02587 154
DB02587 250
DB02587 250
DB02587 10513
DB02587 374
DB02587 4287
DB02587 627
DB02587 10645
DB02587 1604
DB02587 990
DB02587 54675
DB02587 3576
DB02587 1583
DB02587 1584
DB02587 1585
DB02587 1586
DB02587 1588
DB02587 1589
DB02587 140735
DB02587 8893
DB02587 2059
DB02587 2069
DB02587 7813
DB02587 3992
DB02587 2247
DB02587 2260
DB02587 2263
DB02587 2621
DB02587 2773
DB02587 3156
DB02587 3291
DB02587 3292
DB02587 3295
DB02587 3284
DB02587 3589
DB02587 3596
DB02587 3638
DB02587 3693
DB02587 3817
DB02587 354
DB02587 4053
DB02587 4094
DB02587 9053
DB02587 4158
DB02587 80306
DB02587 4286
DB02587 4325
DB02587 130916
DB02587 89796
DB02587 55768
DB02587 190
DB02587 2494
DB02587 4926
DB02587 7849
DB02587 5142
DB02587 5144
DB02587 8554
DB02587 10908
DB02587 10891
DB02587 133522
DB02587 5743
DB02587 5972
DB02587 23223
DB02587 27244
DB02587 6440
DB02587 6518
DB02587 7779
DB02587 7780
DB02587 7782
DB02587 148867
DB02587 51151
DB02587 6528
DB02587 6648
DB02587 60559
DB02587 6770
DB02587 6783
DB02587 6822
DB02587 6820
DB02587 96764
DB02587 23585
DB02587 10140
DB02587 6983
DB02587 7299
DB02587 7306
DB02587 51465
DB02587 7490
DB02587 65986
DB02587 678
DB09130 51166
DB09130 16
DB09130 19
DB09130 154664
DB09130 21
DB09130 23461
DB09130 23456
DB09130 1244
DB09130 8714
DB09130 10061
DB09130 9619
DB09130 83451
DB09130 58489
DB09130 63874
DB09130 27
DB09130 84129
DB09130 28976
DB09130 39
DB09130 57007
DB09130 8309
DB09130 2180
DB09130 2181
DB09130 84532
DB09130 55902
DB09130 59
DB09130 10096
DB09130 98
DB09130 6868
DB09130 8754
DB09130 9510
DB09130 9508
DB09130 104
DB09130 109
DB09130 283383
DB09130 976
DB09130 266977
DB09130 221393
DB09130 9289
DB09130 22859
DB09130 133
DB09130 133
DB09130 56985
DB09130 84830
DB09130 60312
DB09130 27125
DB09130 174
DB09130 175
DB09130 8540
DB09130 189
DB09130 25909
DB09130 54806
DB09130 10598
DB09130 83543
DB09130 84883
DB09130 84962
DB09130 204
DB09130 26289
DB09130 231
DB09130 57016
DB09130 1645
DB09130 1646
DB09130 8644
DB09130 5832
DB09130 8854
DB09130 7915
DB09130 501
DB09130 79868
DB09130 85365
DB09130 54784
DB09130 80216
DB09130 57679
DB09130 51421
DB09130 64682
DB09130 285
DB09130 51129
DB09130 51129
DB09130 56172
DB09130 23253
DB09130 353322
DB09130 203286
DB09130 54443
DB09130 55129
DB09130 196527
DB09130 8125
DB09130 306
DB09130 314
DB09130 8639
DB09130 316
DB09130 26985
DB09130 9907
DB09130 321
DB09130 10307
DB09130 164284
DB09130 327
DB09130 341
DB09130 55937
DB09130 351
DB09130 351
DB09130 351
DB09130 26060
DB09130 282679
DB09130 360
DB09130 23237
DB09130 23237
DB09130 375
DB09130 9824
DB09130 58504
DB09130 23092
DB09130 9743
DB09130 9181
DB09130 26084
DB09130 64283
DB09130 221079
DB09130 55207
DB09130 83787
DB09130 93436
DB09130 80210
DB09130 64860
DB09130 406
DB09130 408
DB09130 91947
DB09130 414
DB09130 79754
DB09130 140462
DB09130 55723
DB09130 432
DB09130 41
DB09130 8623
DB09130 440
DB09130 440
DB09130 444
DB09130 80150
DB09130 23245
DB09130 29028
DB09130 55210
DB09130 467
DB09130 467
DB09130 60673
DB09130 493
DB09130 518
DB09130 27109
DB09130 92270
DB09130 9114
DB09130 245972
DB09130 155066
DB09130 528
DB09130 9550
DB09130 538
DB09130 10396
DB09130 84126
DB09130 342371
DB09130 6790
DB09130 9212
DB09130 10677
DB09130 558
DB09130 84002
DB09130 93010
DB09130 8704
DB09130 11041
DB09130 23621
DB09130 571
DB09130 573
DB09130 9531
DB09130 580
DB09130 581
DB09130 27113
DB09130 92482
DB09130 166379
DB09130 583
DB09130 63827
DB09130 56647
DB09130 590
DB09130 10295
DB09130 53335
DB09130 596
DB09130 622
DB09130 627
DB09130 389206
DB09130 84707
DB09130 27018
DB09130 637
DB09130 332
DB09130 54841
DB09130 641
DB09130 645
DB09130 8548
DB09130 665
DB09130 221927
DB09130 55290
DB09130 140707
DB09130 694
DB09130 695
DB09130 11118
DB09130 701
DB09130 715
DB09130 716
DB09130 716
DB09130 727
DB09130 760
DB09130 766
DB09130 91768
DB09130 57685
DB09130 773
DB09130 27101
DB09130 27101
DB09130 93664
DB09130 796
DB09130 797
DB09130 800
DB09130 91860
DB09130 84674
DB09130 22900
DB09130 837
DB09130 868
DB09130 84733
DB09130 23468
DB09130 90693
DB09130 339230
DB09130 285025
DB09130 91057
DB09130 131076
DB09130 29080
DB09130 151887
DB09130 317762
DB09130 80212
DB09130 55702
DB09130 885
DB09130 6347
DB09130 10344
DB09130 10344
DB09130 6352
DB09130 890
DB09130 891
DB09130 9133
DB09130 899
DB09130 8812
DB09130 81669
DB09130 9738
DB09130 9236
DB09130 9236
DB09130 9936
DB09130 51293
DB09130 10849
DB09130 4179
DB09130 961
DB09130 961
DB09130 965
DB09130 928
DB09130 993
DB09130 148170
DB09130 8318
DB09130 8317
DB09130 83461
DB09130 83879
DB09130 55536
DB09130 1009
DB09130 1010
DB09130 1000
DB09130 1001
DB09130 983
DB09130 23097
DB09130 1017
DB09130 8851
DB09130 80279
DB09130 1026
DB09130 1026
DB09130 1028
DB09130 1028
DB09130 1029
DB09130 55602
DB09130 1031
DB09130 1051
DB09130 1054
DB09130 57214
DB09130 57214
DB09130 1063
DB09130 64105
DB09130 79019
DB09130 79172
DB09130 79682
DB09130 387103
DB09130 9662
DB09130 95681
DB09130 23177
DB09130 84131
DB09130 220136
DB09130 118491
DB09130 629
DB09130 10668
DB09130 79094
DB09130 10036
DB09130 400916
DB09130 1106
DB09130 55349
DB09130 1111
DB09130 1113
DB09130 53344
DB09130 26511
DB09130 1121
DB09130 57132
DB09130 1123
DB09130 26973
DB09130 1138
DB09130 152302
DB09130 8483
DB09130 1153
DB09130 284106
DB09130 11113
DB09130 10970
DB09130 1183
DB09130 9076
DB09130 9076
DB09130 5010
DB09130 9069
DB09130 24146
DB09130 1365
DB09130 56650
DB09130 1047
DB09130 9022
DB09130 9685
DB09130 6249
DB09130 79745
DB09130 54982
DB09130 2055
DB09130 10978
DB09130 1211
DB09130 1191
DB09130 23277
DB09130 134147
DB09130 112616
DB09130 22866
DB09130 8506
DB09130 1690
DB09130 1301
DB09130 1303
DB09130 1278
DB09130 1278
DB09130 1281
DB09130 1282
DB09130 1289
DB09130 1290
DB09130 29099
DB09130 80219
DB09130 56997
DB09130 1353
DB09130 90639
DB09130 9377
DB09130 1349
DB09130 51200
DB09130 132864
DB09130 22849
DB09130 80315
DB09130 144402
DB09130 51692
DB09130 11052
DB09130 1382
DB09130 1382
DB09130 153222
DB09130 200407
DB09130 79174
DB09130 1390
DB09130 51232
DB09130 9419
DB09130 83716
DB09130 83716
DB09130 1410
DB09130 1410
DB09130 1410
DB09130 1429
DB09130 1434
DB09130 1454
DB09130 64651
DB09130 80034
DB09130 1466
DB09130 1474
DB09130 1475
DB09130 1479
DB09130 441519
DB09130 1490
DB09130 1491
DB09130 1503
DB09130 56474
DB09130 1506
DB09130 1509
DB09130 54883
DB09130 2920
DB09130 2921
DB09130 3576
DB09130 3576
DB09130 3576
DB09130 7852
DB09130 80777
DB09130 1540
DB09130 1545
DB09130 1594
DB09130 120227
DB09130 57834
DB09130 3491
DB09130 3491
DB09130 84418
DB09130 1602
DB09130 1605
DB09130 164781
DB09130 1622
DB09130 25879
DB09130 25879
DB09130 79077
DB09130 1644
DB09130 1649
DB09130 1649
DB09130 54541
DB09130 1662
DB09130 9879
DB09130 55601
DB09130 10522
DB09130 162989
DB09130 55894
DB09130 27147
DB09130 163259
DB09130 55635
DB09130 1677
DB09130 1687
DB09130 160851
DB09130 1718
DB09130 1717
DB09130 27294
DB09130 1719
DB09130 10202
DB09130 10202
DB09130 9249
DB09130 10170
DB09130 55526
DB09130 1660
DB09130 27122
DB09130 8847
DB09130 9787
DB09130 28514
DB09130 352909
DB09130 54919
DB09130 1767
DB09130 3301
DB09130 3301
DB09130 55466
DB09130 55466
DB09130 55466
DB09130 3337
DB09130 3337
DB09130 3337
DB09130 11080
DB09130 11080
DB09130 10049
DB09130 10049
DB09130 4189
DB09130 4189
DB09130 5611
DB09130 5611
DB09130 92737
DB09130 23268
DB09130 1786
DB09130 10591
DB09130 1795
DB09130 285381
DB09130 285381
DB09130 1809
DB09130 55332
DB09130 1824
DB09130 79075
DB09130 29940
DB09130 667
DB09130 51514
DB09130 1841
DB09130 1843
DB09130 11221
DB09130 1844
DB09130 1847
DB09130 1847
DB09130 1850
DB09130 1852
DB09130 1854
DB09130 140735
DB09130 8444
DB09130 1869
DB09130 144455
DB09130 79733
DB09130 85403
DB09130 124454
DB09130 10682
DB09130 1842
DB09130 10085
DB09130 8726
DB09130 29904
DB09130 196483
DB09130 80820
DB09130 84288
DB09130 2202
DB09130 2202
DB09130 79180
DB09130 1948
DB09130 1950
DB09130 1956
DB09130 112399
DB09130 1958
DB09130 1958
DB09130 26298
DB09130 9538
DB09130 9538
DB09130 10209
DB09130 1964
DB09130 8661
DB09130 9775
DB09130 1983
DB09130 56648
DB09130 1993
DB09130 22936
DB09130 84337
DB09130 54859
DB09130 133418
DB09130 2013
DB09130 2019
DB09130 8507
DB09130 2021
DB09130 5168
DB09130 56943
DB09130 114915
DB09130 57669
DB09130 4072
DB09130 57724
DB09130 51752
DB09130 2065
DB09130 23071
DB09130 54206
DB09130 57612
DB09130 100288413
DB09130 54845
DB09130 80004
DB09130 2109
DB09130 2113
DB09130 2113
DB09130 2118
DB09130 59271
DB09130 9156
DB09130 11336
DB09130 23404
DB09130 2161
DB09130 2161
DB09130 2149
DB09130 2150
DB09130 2152
DB09130 79152
DB09130 399665
DB09130 284611
DB09130 83640
DB09130 54491
DB09130 90362
DB09130 54954
DB09130 116496
DB09130 116496
DB09130 9715
DB09130 26049
DB09130 134145
DB09130 10712
DB09130 54906
DB09130 125228
DB09130 127281
DB09130 203259
DB09130 57184
DB09130 100132967
DB09130 286967
DB09130 83986
DB09130 26017
DB09130 115572
DB09130 115572
DB09130 54855
DB09130 138311
DB09130 143684
DB09130 145773
DB09130 81610
DB09130 151354
DB09130 157638
DB09130 85002
DB09130 55199
DB09130 2175
DB09130 2189
DB09130 84188
DB09130 55711
DB09130 10160
DB09130 2194
DB09130 84553
DB09130 2200
DB09130 2201
DB09130 84085
DB09130 26271
DB09130 26269
DB09130 10517
DB09130 23149
DB09130 2224
DB09130 56929
DB09130 2237
DB09130 10979
DB09130 26127
DB09130 2274
DB09130 11153
DB09130 2280
DB09130 2289
DB09130 51661
DB09130 201163
DB09130 2317
DB09130 2318
DB09130 55640
DB09130 2335
DB09130 79025
DB09130 96459
DB09130 2353
DB09130 2353
DB09130 2353
DB09130 2353
DB09130 2354
DB09130 8061
DB09130 3170
DB09130 3171
DB09130 2302
DB09130 2305
DB09130 93986
DB09130 55572
DB09130 80020
DB09130 10023
DB09130 2483
DB09130 122786
DB09130 10129
DB09130 161835
DB09130 10468
DB09130 11167
DB09130 10841
DB09130 2495
DB09130 729009
DB09130 2512
DB09130 2521
DB09130 2534
DB09130 8322
DB09130 2538
DB09130 2539
DB09130 23710
DB09130 1647
DB09130 4616
DB09130 4616
DB09130 10912
DB09130 51083
DB09130 2584
DB09130 55568
DB09130 374378
DB09130 2593
DB09130 10634
DB09130 60674
DB09130 2621
DB09130 2520
DB09130 2624
DB09130 2632
DB09130 115361
DB09130 23464
DB09130 79571
DB09130 2639
DB09130 2642
DB09130 2644
DB09130 2729
DB09130 2729
DB09130 2730
DB09130 2730
DB09130 93953
DB09130 9245
DB09130 54834
DB09130 2669
DB09130 2669
DB09130 50628
DB09130 25929
DB09130 79833
DB09130 2673
DB09130 79017
DB09130 9837
DB09130 51659
DB09130 64785
DB09130 10052
DB09130 2717
DB09130 89944
DB09130 2734
DB09130 2737
DB09130 11010
DB09130 2745
DB09130 51022
DB09130 2752
DB09130 51053
DB09130 8833
DB09130 2774
DB09130 59345
DB09130 54331
DB09130 440270
DB09130 51026
DB09130 9570
DB09130 9570
DB09130 56261
DB09130 2824
DB09130 10457
DB09130 2825
DB09130 23432
DB09130 26086
DB09130 29899
DB09130 84706
DB09130 57655
DB09130 65983
DB09130 160622
DB09130 2888
DB09130 29841
DB09130 2926
DB09130 83743
DB09130 79792
DB09130 2932
DB09130 2935
DB09130 2941
DB09130 2959
DB09130 84163
DB09130 54676
DB09130 84705
DB09130 51512
DB09130 2982
DB09130 51454
DB09130 727936
DB09130 94239
DB09130 55506
DB09130 54145
DB09130 9563
DB09130 3033
DB09130 1404
DB09130 3037
DB09130 3038
DB09130 23354
DB09130 55559
DB09130 3039
DB09130 1839
DB09130 1839
DB09130 414777
DB09130 25938
DB09130 3070
DB09130 9709
DB09130 9709
DB09130 3280
DB09130 55502
DB09130 55502
DB09130 23462
DB09130 51236
DB09130 11147
DB09130 26275
DB09130 25994
DB09130 3006
DB09130 8334
DB09130 8347
DB09130 3017
DB09130 8344
DB09130 8343
DB09130 8339
DB09130 8339
DB09130 8345
DB09130 8346
DB09130 85236
DB09130 8353
DB09130 8356
DB09130 8364
DB09130 8365
DB09130 723790
DB09130 8338
DB09130 8349
DB09130 92815
DB09130 8290
DB09130 3096
DB09130 55355
DB09130 80201
DB09130 3106
DB09130 3134
DB09130 79618
DB09130 3146
DB09130 3148
DB09130 3149
DB09130 79366
DB09130 3161
DB09130 3162
DB09130 3162
DB09130 3162
DB09130 3162
DB09130 3162
DB09130 3172
DB09130 3181
DB09130 3181
DB09130 220988
DB09130 3183
DB09130 3184
DB09130 4670
DB09130 3192
DB09130 11100
DB09130 3198
DB09130 3209
DB09130 10481
DB09130 3231
DB09130 3248
DB09130 84343
DB09130 3273
DB09130 8739
DB09130 9956
DB09130 222537
DB09130 3294
DB09130 3320
DB09130 3320
DB09130 3326
DB09130 6782
DB09130 3303
DB09130 3303
DB09130 3303
DB09130 3304
DB09130 3304
DB09130 3305
DB09130 3305
DB09130 3305
DB09130 3308
DB09130 3308
DB09130 3309
DB09130 3310
DB09130 3310
DB09130 3310
DB09130 3312
DB09130 3315
DB09130 26353
DB09130 26353
DB09130 26353
DB09130 79663
DB09130 3329
DB09130 3339
DB09130 10808
DB09130 10808
DB09130 3354
DB09130 3357
DB09130 5654
DB09130 10525
DB09130 23463
DB09130 3398
DB09130 3417
DB09130 3419
DB09130 3423
DB09130 8870
DB09130 51278
DB09130 51278
DB09130 3428
DB09130 10437
DB09130 10561
DB09130 3434
DB09130 3433
DB09130 3437
DB09130 3437
DB09130 402778
DB09130 3460
DB09130 3475
DB09130 55081
DB09130 51214
DB09130 3482
DB09130 3482
DB09130 3486
DB09130 3489
DB09130 3490
DB09130 3493
DB09130 8517
DB09130 3589
DB09130 3598
DB09130 3600
DB09130 3552
DB09130 3553
DB09130 9173
DB09130 53832
DB09130 53833
DB09130 9235
DB09130 3569
DB09130 3572
DB09130 3575
DB09130 8821
DB09130 3638
DB09130 3638
DB09130 27152
DB09130 3394
DB09130 8660
DB09130 57461
DB09130 22801
DB09130 3675
DB09130 3675
DB09130 3685
DB09130 3688
DB09130 3693
DB09130 3696
DB09130 9358
DB09130 3714
DB09130 3714
DB09130 152789
DB09130 122953
DB09130 65094
DB09130 133746
DB09130 56704
DB09130 126306
DB09130 3725
DB09130 3725
DB09130 3726
DB09130 10300
DB09130 81621
DB09130 84541
DB09130 3755
DB09130 170850
DB09130 80333
DB09130 3763
DB09130 3776
DB09130 27345
DB09130 3783
DB09130 343450
DB09130 115207
DB09130 65987
DB09130 79070
DB09130 143888
DB09130 23028
DB09130 84678
DB09130 55818
DB09130 80853
DB09130 100129128
DB09130 10656
DB09130 9812
DB09130 57535
DB09130 57608
DB09130 55196
DB09130 57691
DB09130 3832
DB09130 56992
DB09130 146909
DB09130 10112
DB09130 9493
DB09130 11004
DB09130 24137
DB09130 3800
DB09130 64147
DB09130 3833
DB09130 7071
DB09130 688
DB09130 8609
DB09130 113730
DB09130 90293
DB09130 27252
DB09130 84861
DB09130 54800
DB09130 54813
DB09130 56062
DB09130 51088
DB09130 55958
DB09130 51111
DB09130 3866
DB09130 3885
DB09130 3855
DB09130 9119
DB09130 9119
DB09130 144501
DB09130 3887
DB09130 8942
DB09130 3897
DB09130 144811
DB09130 3914
DB09130 3915
DB09130 3918
DB09130 3920
DB09130 27074
DB09130 8649
DB09130 8649
DB09130 55353
DB09130 55323
DB09130 23395
DB09130 26524
DB09130 3934
DB09130 3949
DB09130 221496
DB09130 3955
DB09130 3964
DB09130 8549
DB09130 10186
DB09130 3978
DB09130 51474
DB09130 22998
DB09130 22998
DB09130 140828
DB09130 283860
DB09130 645687
DB09130 202299
DB09130 3988
DB09130 51601
DB09130 9516
DB09130 64327
DB09130 29995
DB09130 4001
DB09130 84823
DB09130 22853
DB09130 4014
DB09130 10161
DB09130 4026
DB09130 9404
DB09130 121227
DB09130 7804
DB09130 7804
DB09130 55222
DB09130 151827
DB09130 201255
DB09130 54839
DB09130 286006
DB09130 4047
DB09130 1241
DB09130 4053
DB09130 286343
DB09130 4061
DB09130 23643
DB09130 55646
DB09130 116068
DB09130 23499
DB09130 9587
DB09130 9935
DB09130 23764
DB09130 23764
DB09130 4097
DB09130 4097
DB09130 57692
DB09130 4116
DB09130 55110
DB09130 378938
DB09130 84441
DB09130 11253
DB09130 4128
DB09130 4131
DB09130 81631
DB09130 81631
DB09130 4133
DB09130 5606
DB09130 5608
DB09130 5608
DB09130 9175
DB09130 51776
DB09130 4217
DB09130 4134
DB09130 79929
DB09130 6300
DB09130 225689
DB09130 10982
DB09130 64757
DB09130 54996
DB09130 4082
DB09130 83742
DB09130 4147
DB09130 4149
DB09130 4152
DB09130 53615
DB09130 4154
DB09130 55796
DB09130 4162
DB09130 64087
DB09130 55388
DB09130 4171
DB09130 4172
DB09130 4173
DB09130 4174
DB09130 4175
DB09130 4176
DB09130 79892
DB09130 55784
DB09130 56890
DB09130 4194
DB09130 6837
DB09130 81857
DB09130 10461
DB09130 51108
DB09130 92312
DB09130 4237
DB09130 79847
DB09130 113655
DB09130 113655
DB09130 10724
DB09130 4253
DB09130 90007
DB09130 4285
DB09130 84981
DB09130 284424
DB09130 4288
DB09130 10962
DB09130 25974
DB09130 4312
DB09130 4319
DB09130 4319
DB09130 4319
DB09130 4322
DB09130 64386
DB09130 4314
DB09130 4314
DB09130 84057
DB09130 55329
DB09130 79817
DB09130 55034
DB09130 9643
DB09130 158747
DB09130 4351
DB09130 143098
DB09130 65258
DB09130 10205
DB09130 84245
DB09130 124995
DB09130 6182
DB09130 54948
DB09130 29074
DB09130 6150
DB09130 51073
DB09130 84311
DB09130 64949
DB09130 4436
DB09130 2956
DB09130 124540
DB09130 253827
DB09130 4489
DB09130 4490
DB09130 4490
DB09130 4493
DB09130 4493
DB09130 4494
DB09130 4494
DB09130 4494
DB09130 4494
DB09130 4495
DB09130 4495
DB09130 4495
DB09130 4495
DB09130 4496
DB09130 4496
DB09130 645745
DB09130 4500
DB09130 4499
DB09130 4499
DB09130 4501
DB09130 4501
DB09130 4501
DB09130 4501
DB09130 4502
DB09130 4502
DB09130 4502
DB09130 4504
DB09130 4507
DB09130 23255
DB09130 4520
DB09130 123263
DB09130 4522
DB09130 441024
DB09130 10903
DB09130 9110
DB09130 89853
DB09130 4599
DB09130 4084
DB09130 4084
DB09130 4084
DB09130 439921
DB09130 4602
DB09130 10514
DB09130 4609
DB09130 26292
DB09130 4628
DB09130 29116
DB09130 29116
DB09130 4638
DB09130 4638
DB09130 4644
DB09130 55728
DB09130 10443
DB09130 80155
DB09130 84316
DB09130 79829
DB09130 112939
DB09130 259232
DB09130 340719
DB09130 4674
DB09130 4678
DB09130 55226
DB09130 57106
DB09130 57106
DB09130 89795
DB09130 84224
DB09130 10230
DB09130 9918
DB09130 23310
DB09130 64151
DB09130 23397
DB09130 57552
DB09130 4688
DB09130 8202
DB09130 135112
DB09130 135112
DB09130 23385
DB09130 55706
DB09130 10403
DB09130 10397
DB09130 283131
DB09130 4744
DB09130 4747
DB09130 252969
DB09130 4751
DB09130 10783
DB09130 4753
DB09130 10763
DB09130 4758
DB09130 10725
DB09130 9603
DB09130 4774
DB09130 4783
DB09130 4790
DB09130 25983
DB09130 4803
DB09130 51199
DB09130 8508
DB09130 4817
DB09130 58484
DB09130 22861
DB09130 654364
DB09130 4833
DB09130 23057
DB09130 10874
DB09130 4837
DB09130 9241
DB09130 79159
DB09130 8996
DB09130 10528
DB09130 4842
DB09130 4843
DB09130 51070
DB09130 4864
DB09130 10577
DB09130 79716
DB09130 255743
DB09130 4879
DB09130 4879
DB09130 4883
DB09130 4885
DB09130 9975
DB09130 9971
DB09130 7025
DB09130 3164
DB09130 441478
DB09130 4893
DB09130 4900
DB09130 8829
DB09130 8829
DB09130 7468
DB09130 260294
DB09130 64943
DB09130 4907
DB09130 4913
DB09130 4922
DB09130 4682
DB09130 64710
DB09130 390916
DB09130 11051
DB09130 8021
DB09130 9818
DB09130 9688
DB09130 26471
DB09130 51203
DB09130 10482
DB09130 55916
DB09130 4940
DB09130 8638
DB09130 23363
DB09130 100506658
DB09130 79627
DB09130 55301
DB09130 10133
DB09130 4998
DB09130 126014
DB09130 51526
DB09130 29948
DB09130 9180
DB09130 116039
DB09130 220213
DB09130 5026
DB09130 5031
DB09130 10536
DB09130 10609
DB09130 80336
DB09130 29763
DB09130 55824
DB09130 79447
DB09130 10605
DB09130 5058
DB09130 23022
DB09130 54873
DB09130 56666
DB09130 60676
DB09130 9060
DB09130 84612
DB09130 142
DB09130 23598
DB09130 22976
DB09130 55872
DB09130 5087
DB09130 54510
DB09130 5099
DB09130 5106
DB09130 5106
DB09130 9768
DB09130 5111
DB09130 64430
DB09130 255738
DB09130 5140
DB09130 8654
DB09130 8654
DB09130 5154
DB09130 56034
DB09130 5156
DB09130 5159
DB09130 10611
DB09130 54704
DB09130 81572
DB09130 23590
DB09130 5037
DB09130 55825
DB09130 5198
DB09130 5228
DB09130 5238
DB09130 283871
DB09130 116154
DB09130 5245
DB09130 5251
DB09130 5252
DB09130 55274
DB09130 51131
DB09130 26147
DB09130 7262
DB09130 90102
DB09130 5266
DB09130 55367
DB09130 5277
DB09130 9091
DB09130 128869
DB09130 54965
DB09130 113791
DB09130 23533
DB09130 5292
DB09130 728758
DB09130 5305
DB09130 8544
DB09130 83394
DB09130 143689
DB09130 91461
DB09130 7941
DB09130 153770
DB09130 23228
DB09130 257068
DB09130 345557
DB09130 26030
DB09130 123
DB09130 729359
DB09130 5347
DB09130 5352
DB09130 5352
DB09130 84513
DB09130 163404
DB09130 57088
DB09130 57088
DB09130 23654
DB09130 135293
DB09130 154197
DB09130 10687
DB09130 8228
DB09130 50640
DB09130 55163
DB09130 5422
DB09130 23649
DB09130 5424
DB09130 5424
DB09130 10714
DB09130 5427
DB09130 5432
DB09130 81488
DB09130 51728
DB09130 10940
DB09130 10775
DB09130 10248
DB09130 5447
DB09130 10631
DB09130 5454
DB09130 56342
DB09130 133522
DB09130 5478
DB09130 5478
DB09130 57460
DB09130 23645
DB09130 23645
DB09130 23645
DB09130 170954
DB09130 79660
DB09130 5507
DB09130 5521
DB09130 55844
DB09130 5526
DB09130 11230
DB09130 9055
DB09130 9581
DB09130 5557
DB09130 5565
DB09130 5577
DB09130 5613
DB09130 54496
DB09130 60675
DB09130 8842
DB09130 5630
DB09130 51334
DB09130 55615
DB09130 79056
DB09130 11098
DB09130 5652
DB09130 29968
DB09130 5680
DB09130 5673
DB09130 5678
DB09130 5704
DB09130 5713
DB09130 5623
DB09130 84722
DB09130 5725
DB09130 5732
DB09130 5734
DB09130 9536
DB09130 10728
DB09130 22949
DB09130 145482
DB09130 5744
DB09130 5757
DB09130 5757
DB09130 138639
DB09130 5774
DB09130 5787
DB09130 5794
DB09130 5797
DB09130 5801
DB09130 9232
DB09130 5806
DB09130 5806
DB09130 5822
DB09130 221749
DB09130 9444
DB09130 5768
DB09130 51715
DB09130 116442
DB09130 142684
DB09130 5878
DB09130 55684
DB09130 5879
DB09130 29127
DB09130 5888
DB09130 10635
DB09130 25788
DB09130 8438
DB09130 10742
DB09130 10267
DB09130 5902
DB09130 9693
DB09130 9771
DB09130 65059
DB09130 5921
DB09130 51655
DB09130 51655
DB09130 65997
DB09130 166824
DB09130 55225
DB09130 5925
DB09130 9821
DB09130 5931
DB09130 10741
DB09130 10616
DB09130 79863
DB09130 5933
DB09130 10137
DB09130 29890
DB09130 92400
DB09130 221662
DB09130 84060
DB09130 9939
DB09130 9401
DB09130 83998
DB09130 387849
DB09130 5982
DB09130 5984
DB09130 5985
DB09130 10737
DB09130 23180
DB09130 130132
DB09130 28984
DB09130 8786
DB09130 6002
DB09130 6004
DB09130 10287
DB09130 5997
DB09130 6000
DB09130 64285
DB09130 79651
DB09130 83695
DB09130 388
DB09130 388
DB09130 9886
DB09130 54509
DB09130 196383
DB09130 284716
DB09130 79697
DB09130 53820
DB09130 6016
DB09130 84934
DB09130 116028
DB09130 10535
DB09130 27289
DB09130 390
DB09130 7844
DB09130 114804
DB09130 388591
DB09130 9349
DB09130 6159
DB09130 6167
DB09130 6169
DB09130 643949
DB09130 56475
DB09130 6209
DB09130 441377
DB09130 100132291
DB09130 6196
DB09130 6201
DB09130 285367
DB09130 6236
DB09130 6236
DB09130 64121
DB09130 58528
DB09130 58528
DB09130 6237
DB09130 6240
DB09130 6241
DB09130 27341
DB09130 91543
DB09130 57035
DB09130 8634
DB09130 6242
DB09130 57142
DB09130 84816
DB09130 22902
DB09130 9853
DB09130 8607
DB09130 10856
DB09130 23429
DB09130 23429
DB09130 6286
DB09130 6286
DB09130 29901
DB09130 10284
DB09130 89958
DB09130 51128
DB09130 6303
DB09130 6303
DB09130 51119
DB09130 9169
DB09130 51435
DB09130 949
DB09130 91179
DB09130 6319
DB09130 79966
DB09130 8796
DB09130 152579
DB09130 6447
DB09130 85477
DB09130 6334
DB09130 79005
DB09130 90507
DB09130 55681
DB09130 6382
DB09130 10806
DB09130 6389
DB09130 90701
DB09130 9871
DB09130 10952
DB09130 7095
DB09130 6400
DB09130 23231
DB09130 23231
DB09130 58515
DB09130 7979
DB09130 10507
DB09130 22929
DB09130 55752
DB09130 23157
DB09130 23176
DB09130 5055
DB09130 5271
DB09130 5054
DB09130 871
DB09130 29950
DB09130 29950
DB09130 83667
DB09130 10262
DB09130 94081
DB09130 119559
DB09130 6446
DB09130 6449
DB09130 54557
DB09130 6450
DB09130 9644
DB09130 22941
DB09130 6462
DB09130 152573
DB09130 6470
DB09130 54847
DB09130 150094
DB09130 375484
DB09130 23411
DB09130 51548
DB09130 6495
DB09130 10736
DB09130 348235
DB09130 6497
DB09130 6498
DB09130 6498
DB09130 6502
DB09130 122060
DB09130 201780
DB09130 4891
DB09130 9990
DB09130 117247
DB09130 117247
DB09130 151473
DB09130 220963
DB09130 6573
DB09130 6507
DB09130 6509
DB09130 55356
DB09130 1468
DB09130 10166
DB09130 79085
DB09130 55186
DB09130 51312
DB09130 11001
DB09130 10998
DB09130 2030
DB09130 3177
DB09130 6513
DB09130 6513
DB09130 6515
DB09130 56731
DB09130 7779
DB09130 7779
DB09130 1317
DB09130 1317
DB09130 1317
DB09130 1317
DB09130 9197
DB09130 159371
DB09130 80723
DB09130 2542
DB09130 6520
DB09130 30061
DB09130 30061
DB09130 23446
DB09130 57153
DB09130 85414
DB09130 6536
DB09130 6541
DB09130 23657
DB09130 6542
DB09130 84138
DB09130 23428
DB09130 6546
DB09130 6553
DB09130 91607
DB09130 162394
DB09130 26050
DB09130 84189
DB09130 6590
DB09130 10569
DB09130 4088
DB09130 4090
DB09130 6603
DB09130 79677
DB09130 54498
DB09130 6615
DB09130 100126798
DB09130 79753
DB09130 26778
DB09130 79622
DB09130 6627
DB09130 6629
DB09130 6632
DB09130 64089
DB09130 55084
DB09130 6652
DB09130 6659
DB09130 30812
DB09130 6662
DB09130 6667
DB09130 494118
DB09130 494197
DB09130 64847
DB09130 84221
DB09130 57405
DB09130 6687
DB09130 139886
DB09130 6690
DB09130 153218
DB09130 56907
DB09130 84888
DB09130 6697
DB09130 10252
DB09130 80176
DB09130 6711
DB09130 165679
DB09130 144108
DB09130 80763
DB09130 6713
DB09130 8878
DB09130 8878
DB09130 6720
DB09130 6720
DB09130 5552
DB09130 6717
DB09130 6723
DB09130 6426
DB09130 10772
DB09130 6429
DB09130 6432
DB09130 140809
DB09130 140809
DB09130 23648
DB09130 170463
DB09130 6756
DB09130 10214
DB09130 400410
DB09130 7903
DB09130 10254
DB09130 6774
DB09130 8614
DB09130 8614
DB09130 9262
DB09130 202374
DB09130 3925
DB09130 3925
DB09130 50861
DB09130 90529
DB09130 8677
DB09130 6809
DB09130 6809
DB09130 55359
DB09130 10923
DB09130 23213
DB09130 55959
DB09130 6613
DB09130 23353
DB09130 25777
DB09130 256979
DB09130 6827
DB09130 203328
DB09130 79723
DB09130 10492
DB09130 23345
DB09130 9145
DB09130 8867
DB09130 23336
DB09130 6857
DB09130 9066
DB09130 26099
DB09130 10460
DB09130 6884
DB09130 6884
DB09130 6879
DB09130 6876
DB09130 132001
DB09130 85461
DB09130 79613
DB09130 6891
DB09130 6892
DB09130 8887
DB09130 125058
DB09130 57465
DB09130 23329
DB09130 9882
DB09130 79718
DB09130 84897
DB09130 6899
DB09130 6919
DB09130 6920
DB09130 6941
DB09130 6929
DB09130 6925
DB09130 6947
DB09130 6949
DB09130 6950
DB09130 255394
DB09130 8463
DB09130 7004
DB09130 100132288
DB09130 26011
DB09130 400629
DB09130 51106
DB09130 7027
DB09130 22797
DB09130 7031
DB09130 7032
DB09130 24144
DB09130 7035
DB09130 7980
DB09130 7050
DB09130 60436
DB09130 55145
DB09130 7057
DB09130 51337
DB09130 51337
DB09130 7064
DB09130 29087
DB09130 7072
DB09130 353376
DB09130 90381
DB09130 26517
DB09130 7079
DB09130 257000
DB09130 54962
DB09130 7083
DB09130 727910
DB09130 56889
DB09130 79838
DB09130 222068
DB09130 54664
DB09130 79073
DB09130 84216
DB09130 144404
DB09130 28978
DB09130 80008
DB09130 153339
DB09130 153339
DB09130 64418
DB09130 84286
DB09130 80775
DB09130 199953
DB09130 29100
DB09130 65062
DB09130 84866
DB09130 161291
DB09130 100506144
DB09130 55254
DB09130 55287
DB09130 131616
DB09130 79188
DB09130 93109
DB09130 757
DB09130 339456
DB09130 157753
DB09130 27346
DB09130 7112
DB09130 84899
DB09130 7124
DB09130 7130
DB09130 126282
DB09130 8795
DB09130 8784
DB09130 8771
DB09130 8995
DB09130 8744
DB09130 64759
DB09130 7148
DB09130 84134
DB09130 7153
DB09130 64222
DB09130 94241
DB09130 8626
DB09130 7161
DB09130 7162
DB09130 7163
DB09130 7170
DB09130 51002
DB09130 7177
DB09130 100190939
DB09130 22974
DB09130 6434
DB09130 80305
DB09130 7186
DB09130 7188
DB09130 55809
DB09130 57761
DB09130 57761
DB09130 9830
DB09130 10626
DB09130 55521
DB09130 81786
DB09130 1831
DB09130 80746
DB09130 10102
DB09130 10194
DB09130 57616
DB09130 85480
DB09130 6302
DB09130 7102
DB09130 64061
DB09130 115939
DB09130 79573
DB09130 55761
DB09130 7270
DB09130 23170
DB09130 26140
DB09130 79739
DB09130 10376
DB09130 7277
DB09130 7280
DB09130 347733
DB09130 10381
DB09130 56604
DB09130 7283
DB09130 11344
DB09130 10628
DB09130 9352
DB09130 9352
DB09130 7296
DB09130 7296
DB09130 114112
DB09130 7298
DB09130 219743
DB09130 10422
DB09130 11065
DB09130 29089
DB09130 55284
DB09130 56061
DB09130 254048
DB09130 23352
DB09130 55148
DB09130 7343
DB09130 7345
DB09130 29128
DB09130 80328
DB09130 8408
DB09130 7372
DB09130 8633
DB09130 7374
DB09130 7378
DB09130 55245
DB09130 7381
DB09130 7385
DB09130 7388
DB09130 84833
DB09130 8975
DB09130 728419
DB09130 25862
DB09130 54532
DB09130 10208
DB09130 51118
DB09130 57050
DB09130 257313
DB09130 79805
DB09130 1462
DB09130 7414
DB09130 7422
DB09130 7422
DB09130 7424
DB09130 7424
DB09130 79674
DB09130 7425
DB09130 7432
DB09130 7436
DB09130 79720
DB09130 340547
DB09130 11193
DB09130 11169
DB09130 57418
DB09130 91833
DB09130 80232
DB09130 89891
DB09130 57539
DB09130 10785
DB09130 79968
DB09130 79819
DB09130 197335
DB09130 55062
DB09130 7480
DB09130 26118
DB09130 7490
DB09130 55841
DB09130 25937
DB09130 7494
DB09130 331
DB09130 7507
DB09130 7517
DB09130 64132
DB09130 150223
DB09130 286451
DB09130 10730
DB09130 55432
DB09130 51646
DB09130 22890
DB09130 26137
DB09130 403341
DB09130 23099
DB09130 23099
DB09130 376940
DB09130 170261
DB09130 79844
DB09130 90637
DB09130 90637
DB09130 90637
DB09130 441951
DB09130 7538
DB09130 7538
DB09130 22882
DB09130 23051
DB09130 23660
DB09130 153527
DB09130 55954
DB09130 7750
DB09130 9203
DB09130 116225
DB09130 51351
DB09130 7702
DB09130 7568
DB09130 7756
DB09130 7764
DB09130 7673
DB09130 7773
DB09130 9422
DB09130 84449
DB09130 7581
DB09130 7582
DB09130 80778
DB09130 7584
DB09130 342908
DB09130 79797
DB09130 25888
DB09130 114991
DB09130 90441
DB09130 121274
DB09130 55279
DB09130 339500
DB09130 729806
DB09130 58492
DB09130 197320
DB09130 390980
DB09130 55769
DB09130 57688
DB01380 10891
DB11390 3976
DB11390 23657
DB00148 10891
DB08865 960
DB08865 1576
DB08865 4072
DB08865 9415
DB08865 2194
DB08865 3156
DB08865 3157
DB08865 3638
DB08865 8842
DB08865 6721
DB09131 60496
DB09131 55324
DB09131 63874
DB09131 11047
DB09131 197
DB09131 226
DB09131 27063
DB09131 290
DB09131 9531
DB09131 637
DB09131 645
DB09131 967
DB09131 26973
DB09131 1164
DB09131 1185
DB09131 56650
DB09131 150684
DB09131 51397
DB09131 51122
DB09131 23412
DB09131 54939
DB09131 28991
DB09131 170622
DB09131 149951
DB09131 54951
DB09131 1356
DB09131 1410
DB09131 3576
DB09131 26999
DB09131 3491
DB09131 1649
DB09131 22943
DB09131 1756
DB09131 3337
DB09131 1843
DB09131 64834
DB09131 27436
DB09131 2099
DB09131 203259
DB09131 23625
DB09131 2275
DB09131 2288
DB09131 2330
DB09131 2353
DB09131 2509
DB09131 23766
DB09131 2564
DB09131 1647
DB09131 2729
DB09131 2730
DB09131 2717
DB09131 2746
DB09131 8225
DB09131 3162
DB09131 3320
DB09131 3304
DB09131 3310
DB09131 3315
DB09131 9592
DB09131 51278
DB09131 3434
DB09131 3508
DB09131 8517
DB09131 8660
DB09131 3725
DB09131 22992
DB09131 55818
DB09131 9587
DB09131 4097
DB09131 4101
DB09131 81631
DB09131 51586
DB09131 10962
DB09131 51073
DB09131 51734
DB09131 4489
DB09131 4490
DB09131 4493
DB09131 4494
DB09131 4494
DB09131 4500
DB09131 4501
DB09131 4501
DB09131 4502
DB09131 4688
DB09131 4784
DB09131 57122
DB09131 23022
DB09131 85315
DB09131 5108
DB09131 5174
DB09131 23089
DB09131 5241
DB09131 9796
DB09131 26207
DB09131 5366
DB09131 51371
DB09131 5052
DB09131 5690
DB09131 5691
DB09131 5695
DB09131 5700
DB09131 5704
DB09131 5707
DB09131 5717
DB09131 5719
DB09131 10213
DB09131 5708
DB09131 5800
DB09131 9444
DB09131 6236
DB09131 51119
DB09131 6388
DB09131 58515
DB09131 6414
DB09131 51547
DB09131 64849
DB09131 6513
DB09131 7779
DB09131 10580
DB09131 80176
DB09131 8878
DB09131 10534
DB09131 6480
DB09131 54457
DB09131 6888
DB09131 7086
DB09131 10959
DB09131 7188
DB09131 57761
DB09131 7295
DB09131 9352
DB09131 7296
DB09131 7316
DB09131 51366
DB09131 64718
DB09131 51118
DB09131 7422
DB09131 7559
DB11134 23456
DB11134 57180
DB11134 4299
DB11134 84962
DB11134 115701
DB11134 57679
DB11134 51129
DB11134 23237
DB11134 374
DB11134 440
DB11134 466
DB11134 467
DB11134 523
DB11134 526
DB11134 528
DB11134 51382
DB11134 9550
DB11134 51606
DB11134 538
DB11134 540
DB11134 545
DB11134 546
DB11134 6790
DB11134 9212
DB11134 558
DB11134 580
DB11134 8412
DB11134 597
DB11134 84707
DB11134 2647
DB11134 665
DB11134 55290
DB11134 716
DB11134 84674
DB11134 151887
DB11134 890
DB11134 891
DB11134 9133
DB11134 8812
DB11134 991
DB11134 51362
DB11134 83461
DB11134 983
DB11134 8941
DB11134 1021
DB11134 51265
DB11134 1027
DB11134 55602
DB11134 1031
DB11134 1054
DB11134 10658
DB11134 1058
DB11134 11113
DB11134 26586
DB11134 9793
DB11134 1185
DB11134 137075
DB11134 1195
DB11134 1191
DB11134 1690
DB11134 1282
DB11134 1289
DB11134 1290
DB11134 80315
DB11134 1390
DB11134 9419
DB11134 1410
DB11134 1475
DB11134 1515
DB11134 51700
DB11134 1612
DB11134 10926
DB11134 10202
DB11134 79132
DB11134 115752
DB11134 10395
DB11134 9231
DB11134 9787
DB11134 3301
DB11134 55466
DB11134 3337
DB11134 10049
DB11134 4189
DB11134 5611
DB11134 80331
DB11134 667
DB11134 1876
DB11134 144455
DB11134 79733
DB11134 2202
DB11134 151651
DB11134 1958
DB11134 79813
DB11134 440275
DB11134 8178
DB11134 2048
DB11134 2064
DB11134 7813
DB11134 81610
DB11134 54620
DB11134 26235
DB11134 26271
DB11134 51661
DB11134 2353
DB11134 2354
DB11134 2295
DB11134 1112
DB11134 83856
DB11134 50486
DB11134 23710
DB11134 2551
DB11134 4616
DB11134 10912
DB11134 2730
DB11134 93953
DB11134 9518
DB11134 2669
DB11134 25929
DB11134 29899
DB11134 2896
DB11134 2959
DB11134 51512
DB11134 8971
DB11134 3014
DB11134 26959
DB11134 3280
DB11134 23462
DB11134 135114
DB11134 8336
DB11134 723790
DB11134 317772
DB11134 3148
DB11134 3162
DB11134 3188
DB11134 3269
DB11134 3298
DB11134 3320
DB11134 6782
DB11134 3310
DB11134 26353
DB11134 10808
DB11134 94031
DB11134 3364
DB11134 219844
DB11134 3481
DB11134 3486
DB11134 51147
DB11134 3638
DB11134 3652
DB11134 3667
DB11134 3669
DB11134 57461
DB11134 122953
DB11134 55709
DB11134 84541
DB11134 81930
DB11134 146909
DB11134 10112
DB11134 9585
DB11134 9493
DB11134 3833
DB11134 8609
DB11134 23276
DB11134 57542
DB11134 90417
DB11134 113251
DB11134 27040
DB11134 26524
DB11134 3985
DB11134 4001
DB11134 84823
DB11134 23764
DB11134 4097
DB11134 7975
DB11134 4116
DB11134 84451
DB11134 4173
DB11134 4175
DB11134 9969
DB11134 9412
DB11134 9833
DB11134 59274
DB11134 57721
DB11134 51085
DB11134 79817
DB11134 124540
DB11134 4489
DB11134 4489
DB11134 4490
DB11134 4493
DB11134 4494
DB11134 4495
DB11134 4496
DB11134 4500
DB11134 4501
DB11134 4502
DB11134 4520
DB11134 4597
DB11134 4601
DB11134 10514
DB11134 4603
DB11134 4609
DB11134 4627
DB11134 55892
DB11134 4430
DB11134 55930
DB11134 266812
DB11134 9918
DB11134 10403
DB11134 4772
DB11134 9603
DB11134 4783
DB11134 51701
DB11134 7026
DB11134 3164
DB11134 8013
DB11134 83540
DB11134 26471
DB11134 23363
DB11134 8473
DB11134 169611
DB11134 26338
DB11134 54726
DB11134 5042
DB11134 51247
DB11134 27143
DB11134 10914
DB11134 143
DB11134 5101
DB11134 51585
DB11134 5111
DB11134 5154
DB11134 80012
DB11134 5252
DB11134 10745
DB11134 80119
DB11134 5325
DB11134 10769
DB11134 5356
DB11134 5378
DB11134 5380
DB11134 50640
DB11134 5420
DB11134 11201
DB11134 79660
DB11134 5626
DB11134 8559
DB11134 11098
DB11134 5681
DB11134 84722
DB11134 5783
DB11134 9232
DB11134 29127
DB11134 51735
DB11134 5930
DB11134 5932
DB11134 8780
DB11134 6016
DB11134 6018
DB11134 51132
DB11134 26994
DB11134 91445
DB11134 8731
DB11134 4919
DB11134 6102
DB11134 84881
DB11134 6241
DB11134 23429
DB11134 6286
DB11134 163786
DB11134 6303
DB11134 55206
DB11134 6322
DB11134 6397
DB11134 55176
DB11134 26040
DB11134 6422
DB11134 6493
DB11134 23309
DB11134 51548
DB11134 9673
DB11134 11001
DB11134 7779
DB11134 1317
DB11134 10569
DB11134 6615
DB11134 79753
DB11134 29886
DB11134 6648
DB11134 30812
DB11134 6667
DB11134 30014
DB11134 728695
DB11134 64648
DB11134 6711
DB11134 6721
DB11134 23380
DB11134 6767
DB11134 6827
DB11134 6884
DB11134 6879
DB11134 129685
DB11134 64786
DB11134 23061
DB11134 6996
DB11134 7003
DB11134 24144
DB11134 7042
DB11134 55145
DB11134 221981
DB11134 26515
DB11134 134285
DB11134 7114
DB11134 64759
DB11134 7153
DB11134 7157
DB11134 7168
DB11134 22974
DB11134 84231
DB11134 23471
DB11134 57761
DB11134 9830
DB11134 286827
DB11134 117854
DB11134 11078
DB11134 7265
DB11134 7270
DB11134 113457
DB11134 347733
DB11134 84617
DB11134 29089
DB11134 127933
DB11134 29128
DB11134 9958
DB11134 84669
DB11134 51118
DB11134 7402
DB11134 51481
DB11134 7422
DB11134 7533
DB11134 23099
DB11134 9925
DB11134 677
DB11134 678
DB11134 7556
DB11134 7559
DB11134 7675
DB11134 7702
DB11134 7728
DB11134 7739
DB11134 10520
DB11134 7673
DB11134 7767
DB11134 7776
DB11134 10172
DB11134 113835
DB11134 10781
DB11134 10782
DB11134 11179
DB11134 57335
DB11134 25799
DB11134 55422
DB11134 80778
DB11134 7587
DB11134 163087
DB11134 84124
DB11134 80818
DB11134 92283
DB11134 25888
DB11134 83744
DB11134 22847
DB11134 84450
DB11134 162972
DB11134 79230
DB11134 148156
DB11134 147929
DB11134 90589
DB11134 199777
DB11134 79862
DB11134 286075
DB11134 170960
DB11134 163131
DB11134 7633
DB11134 7554
DB11134 9406
DB11134 8233
DB11134 54993
DB11134 7579
DB11672 16
DB11672 5243
DB11672 4363
DB11672 9619
DB11672 57007
DB11672 9507
DB11672 115
DB11672 10551
DB11672 9472
DB11672 207
DB11672 208
DB11672 226
DB11672 230
DB11672 353322
DB11672 57182
DB11672 55139
DB11672 324
DB11672 367
DB11672 257106
DB11672 1386
DB11672 467
DB11672 6790
DB11672 9212
DB11672 126792
DB11672 572
DB11672 578
DB11672 581
DB11672 27113
DB11672 596
DB11672 596
DB11672 597
DB11672 598
DB11672 598
DB11672 598
DB11672 10018
DB11672 599
DB11672 54880
DB11672 329
DB11672 329
DB11672 330
DB11672 330
DB11672 332
DB11672 332
DB11672 79444
DB11672 834
DB11672 835
DB11672 836
DB11672 837
DB11672 840
DB11672 842
DB11672 6347
DB11672 891
DB11672 595
DB11672 9236
DB11672 948
DB11672 948
DB11672 958
DB11672 960
DB11672 1604
DB11672 8555
DB11672 991
DB11672 1015
DB11672 983
DB11672 1017
DB11672 1019
DB11672 1020
DB11672 1022
DB11672 1025
DB11672 1026
DB11672 1026
DB11672 1026
DB11672 1027
DB11672 1185
DB11672 1280
DB11672 1282
DB11672 1287
DB11672 1490
DB11672 1499
DB11672 1499
DB11672 1508
DB11672 1509
DB11672 2919
DB11672 2920
DB11672 7852
DB11672 1543
DB11672 1543
DB11672 1545
DB11672 1591
DB11672 1576
DB11672 1576
DB11672 1576
DB11672 27128
DB11672 1616
DB11672 1634
DB11672 1649
DB11672 115265
DB11672 115817
DB11672 56616
DB11672 4189
DB11672 1786
DB11672 1788
DB11672 1789
DB11672 55332
DB11672 1843
DB11672 11221
DB11672 1847
DB11672 8655
DB11672 1875
DB11672 10085
DB11672 1956
DB11672 1956
DB11672 1958
DB11672 1958
DB11672 10209
DB11672 1998
DB11672 2023
DB11672 2033
DB11672 2056
DB11672 2064
DB11672 2064
DB11672 2065
DB11672 2065
DB11672 2067
DB11672 2081
DB11672 84498
DB11672 2177
DB11672 55215
DB11672 356
DB11672 2224
DB11672 2263
DB11672 11259
DB11672 2335
DB11672 2342
DB11672 2353
DB11672 2353
DB11672 2355
DB11672 2295
DB11672 2521
DB11672 2521
DB11672 8321
DB11672 1647
DB11672 2621
DB11672 2729
DB11672 2729
DB11672 2730
DB11672 2730
DB11672 2852
DB11672 2885
DB11672 2932
DB11672 2950
DB11672 2950
DB11672 283120
DB11672 8971
DB11672 10767
DB11672 3065
DB11672 3065
DB11672 79885
DB11672 3066
DB11672 9759
DB11672 10013
DB11672 55869
DB11672 3091
DB11672 3091
DB11672 3017
DB11672 8363
DB11672 554313
DB11672 128312
DB11672 3116
DB11672 3156
DB11672 3162
DB11672 3162
DB11672 3178
DB11672 3184
DB11672 3215
DB11672 3251
DB11672 3320
DB11672 7184
DB11672 3303
DB11672 3308
DB11672 3397
DB11672 3398
DB11672 3399
DB11672 3620
DB11672 56832
DB11672 3479
DB11672 3480
DB11672 3480
DB11672 3481
DB11672 3486
DB11672 3486
DB11672 3490
DB11672 3543
DB11672 3606
DB11672 3553
DB11672 3569
DB11672 3569
DB11672 3663
DB11672 126306
DB11672 3725
DB11672 10242
DB11672 9817
DB11672 7071
DB11672 1316
DB11672 9903
DB11672 54800
DB11672 3817
DB11672 354
DB11672 387893
DB11672 3845
DB11672 3845
DB11672 81872
DB11672 8942
DB11672 3937
DB11672 3949
DB11672 1902
DB11672 4033
DB11672 54674
DB11672 4049
DB11672 4049
DB11672 4050
DB11672 5606
DB11672 6416
DB11672 4214
DB11672 5599
DB11672 4176
DB11672 4193
DB11672 4193
DB11672 4241
DB11672 4242
DB11672 4255
DB11672 4255
DB11672 84981
DB11672 4311
DB11672 4319
DB11672 4314
DB11672 10200
DB11672 65008
DB11672 931
DB11672 931
DB11672 4486
DB11672 2475
DB11672 4597
DB11672 4084
DB11672 83463
DB11672 4609
DB11672 4609
DB11672 10627
DB11672 4638
DB11672 4671
DB11672 4671
DB11672 340719
DB11672 4800
DB11672 374354
DB11672 4824
DB11672 4830
DB11672 4851
DB11672 10577
DB11672 1728
DB11672 1728
DB11672 10062
DB11672 4929
DB11672 4928
DB11672 4953
DB11672 56957
DB11672 142
DB11672 5105
DB11672 5111
DB11672 5159
DB11672 8864
DB11672 5210
DB11672 5286
DB11672 5290
DB11672 5328
DB11672 5329
DB11672 130271
DB11672 5347
DB11672 10769
DB11672 1263
DB11672 10733
DB11672 5366
DB11672 56937
DB11672 10631
DB11672 5467
DB11672 79144
DB11672 10105
DB11672 5533
DB11672 5578
DB11672 5581
DB11672 5591
DB11672 5618
DB11672 5742
DB11672 5743
DB11672 5743
DB11672 5743
DB11672 5783
DB11672 5777
DB11672 5778
DB11672 5801
DB11672 4218
DB11672 10267
DB11672 9770
DB11672 9584
DB11672 5970
DB11672 5994
DB11672 6004
DB11672 5999
DB11672 6000
DB11672 387
DB11672 388
DB11672 9699
DB11672 6160
DB11672 6319
DB11672 90507
DB11672 6389
DB11672 989
DB11672 5055
DB11672 5268
DB11672 5054
DB11672 6421
DB11672 6425
DB11672 94081
DB11672 7779
DB11672 2542
DB11672 6520
DB11672 55652
DB11672 23657
DB11672 6579
DB11672 6607
DB11672 85028
DB11672 6689
DB11672 6695
DB11672 6426
DB11672 6427
DB11672 6428
DB11672 6430
DB11672 6431
DB11672 6774
DB11672 412
DB11672 23213
DB11672 23512
DB11672 10388
DB11672 23216
DB11672 11138
DB11672 7018
DB11672 7037
DB11672 9220
DB11672 7113
DB11672 7124
DB11672 7124
DB11672 8795
DB11672 8743
DB11672 8658
DB11672 7153
DB11672 7153
DB11672 7155
DB11672 7157
DB11672 8717
DB11672 7186
DB11672 7187
DB11672 7189
DB11672 54210
DB11672 57761
DB11672 10626
DB11672 55503
DB11672 7296
DB11672 7296
DB11672 1890
DB11672 7316
DB11672 11065
DB11672 54658
DB11672 54578
DB11672 10813
DB11672 7408
DB11672 7422
DB11672 7490
DB11672 54739
DB11672 331
DB11672 331
DB11672 7520
DB11672 2547
DB11672 83719
DB11672 7531
DB11672 463
DB11672 677
DB11672 57336
DB11672 51385
DB11672 55552
DB02679 4286
DB02679 7299
DB00531 5243
DB00531 171586
DB00531 60
DB00531 216
DB00531 217
DB00531 241
DB00531 284
DB00531 397
DB00531 26084
DB00531 440
DB00531 22809
DB00531 64422
DB00531 558
DB00531 148789
DB00531 596
DB00531 604
DB00531 638
DB00531 330
DB00531 671
DB00531 760
DB00531 833
DB00531 834
DB00531 836
DB00531 1237
DB00531 969
DB00531 8832
DB00531 1026
DB00531 1051
DB00531 1056
DB00531 79094
DB00531 79094
DB00531 1347
DB00531 1382
DB00531 8530
DB00531 1475
DB00531 1512
DB00531 1514
DB00531 1545
DB00531 1555
DB00531 1576
DB00531 1576
DB00531 1649
DB00531 10395
DB00531 3337
DB00531 11080
DB00531 10570
DB00531 11221
DB00531 22873
DB00531 60401
DB00531 1910
DB00531 1958
DB00531 2012
DB00531 2014
DB00531 2037
DB00531 2078
DB00531 2123
DB00531 2152
DB00531 83641
DB00531 355
DB00531 63943
DB00531 2318
DB00531 6624
DB00531 2534
DB00531 51031
DB00531 2743
DB00531 2744
DB00531 55970
DB00531 7107
DB00531 2841
DB00531 2843
DB00531 84706
DB00531 3134
DB00531 3157
DB00531 3303
DB00531 3304
DB00531 3309
DB00531 10808
DB00531 219844
DB00531 3385
DB00531 3398
DB00531 3422
DB00531 8870
DB00531 51278
DB00531 3475
DB00531 3488
DB00531 9636
DB00531 64843
DB00531 9920
DB00531 9132
DB00531 23046
DB00531 51315
DB00531 144501
DB00531 3918
DB00531 3956
DB00531 3963
DB00531 55341
DB00531 4128
DB00531 4082
DB00531 29969
DB00531 4255
DB00531 3140
DB00531 932
DB00531 10797
DB00531 4600
DB00531 340719
DB00531 135112
DB00531 81831
DB00531 9603
DB00531 10641
DB00531 3084
DB00531 22978
DB00531 5029
DB00531 10605
DB00531 445815
DB00531 56288
DB00531 27250
DB00531 57162
DB00531 7262
DB00531 5328
DB00531 27434
DB00531 10544
DB00531 5657
DB00531 10267
DB00531 11030
DB00531 53820
DB00531 6036
DB00531 10670
DB00531 22800
DB00531 50484
DB00531 864
DB00531 6286
DB00531 83667
DB00531 2810
DB00531 6446
DB00531 11182
DB00531 6520
DB00531 8501
DB00531 23657
DB00531 6585
DB00531 6678
DB00531 50861
DB00531 2040
DB00531 6890
DB00531 93081
DB00531 4071
DB00531 53346
DB00531 64417
DB00531 7128
DB00531 8764
DB00531 8744
DB00531 7163
DB00531 57761
DB00531 7277
DB00531 7350
DB00531 57602
DB00531 7422
DB00531 7436
DB00531 54739
DB00531 79891
DB00091 1
DB00091 29974
DB00091 2
DB00091 65985
DB00091 13
DB00091 195827
DB00091 22848
DB00091 28971
DB00091 16
DB00091 80755
DB00091 10157
DB00091 26574
DB00091 18
DB00091 19
DB00091 26154
DB00091 20
DB00091 21
DB00091 23461
DB00091 23461
DB00091 10351
DB00091 5243
DB00091 5243
DB00091 23456
DB00091 8647
DB00091 5244
DB00091 10058
DB00091 10058
DB00091 22
DB00091 4363
DB00091 89845
DB00091 1244
DB00091 1244
DB00091 8714
DB00091 8714
DB00091 10257
DB00091 368
DB00091 225
DB00091 5825
DB00091 5826
DB00091 10061
DB00091 9619
DB00091 64240
DB00091 64241
DB00091 55347
DB00091 84945
DB00091 25864
DB00091 84836
DB00091 116236
DB00091 51104
DB00091 11057
DB00091 171586
DB00091 63874
DB00091 51099
DB00091 57406
DB00091 25890
DB00091 27
DB00091 3983
DB00091 22885
DB00091 29
DB00091 58527
DB00091 25841
DB00091 30
DB00091 10449
DB00091 31
DB00091 32
DB00091 84129
DB00091 27034
DB00091 33
DB00091 34
DB00091 36
DB00091 37
DB00091 23527
DB00091 116983
DB00091 38
DB00091 39
DB00091 64746
DB00091 79777
DB00091 91452
DB00091 84320
DB00091 65057
DB00091 55331
DB00091 43
DB00091 57007
DB00091 47
DB00091 130013
DB00091 48
DB00091 134526
DB00091 55856
DB00091 122970
DB00091 23597
DB00091 51
DB00091 8309
DB00091 53
DB00091 51205
DB00091 80221
DB00091 2180
DB00091 2180
DB00091 2181
DB00091 51703
DB00091 51703
DB00091 6296
DB00091 54988
DB00091 55902
DB00091 79611
DB00091 58
DB00091 60
DB00091 71
DB00091 72
DB00091 87
DB00091 87
DB00091 81
DB00091 10096
DB00091 57180
DB00091 653857
DB00091 79913
DB00091 90
DB00091 130399
DB00091 92
DB00091 93
DB00091 95
DB00091 91703
DB00091 97
DB00091 98
DB00091 100
DB00091 161823
DB00091 102
DB00091 6868
DB00091 8728
DB00091 8754
DB00091 9510
DB00091 9508
DB00091 11174
DB00091 54507
DB00091 55803
DB00091 23536
DB00091 134637
DB00091 107
DB00091 113
DB00091 114
DB00091 115
DB00091 118
DB00091 120
DB00091 166647
DB00091 283383
DB00091 221393
DB00091 9289
DB00091 10149
DB00091 222487
DB00091 57211
DB00091 23266
DB00091 23284
DB00091 124
DB00091 125
DB00091 126
DB00091 127
DB00091 128
DB00091 130
DB00091 55256
DB00091 133
DB00091 22850
DB00091 136
DB00091 54936
DB00091 54936
DB00091 56985
DB00091 148
DB00091 154
DB00091 11047
DB00091 159
DB00091 122622
DB00091 121536
DB00091 121536
DB00091 64782
DB00091 60312
DB00091 134265
DB00091 4301
DB00091 653483
DB00091 4299
DB00091 27125
DB00091 173
DB00091 125061
DB00091 174
DB00091 174
DB00091 54812
DB00091 175
DB00091 79841
DB00091 60509
DB00091 3267
DB00091 3268
DB00091 55109
DB00091 178
DB00091 79814
DB00091 26523
DB00091 27161
DB00091 192669
DB00091 10554
DB00091 10555
DB00091 10555
DB00091 56894
DB00091 55326
DB00091 8540
DB00091 8540
DB00091 10551
DB00091 375790
DB00091 183
DB00091 23287
DB00091 185
DB00091 57085
DB00091 189
DB00091 64902
DB00091 23382
DB00091 54806
DB00091 196
DB00091 10598
DB00091 130872
DB00091 197
DB00091 83543
DB00091 9131
DB00091 84883
DB00091 150209
DB00091 51390
DB00091 7965
DB00091 9049
DB00091 84962
DB00091 204
DB00091 50808
DB00091 205
DB00091 221264
DB00091 8165
DB00091 11215
DB00091 9590
DB00091 11214
DB00091 26993
DB00091 56672
DB00091 55122
DB00091 55122
DB00091 80709
DB00091 231
DB00091 231
DB00091 57016
DB00091 1645
DB00091 1646
DB00091 8644
DB00091 1109
DB00091 389932
DB00091 6718
DB00091 8574
DB00091 22977
DB00091 207
DB00091 84335
DB00091 10000
DB00091 210
DB00091 211
DB00091 213
DB00091 213
DB00091 214
DB00091 5832
DB00091 216
DB00091 219
DB00091 10840
DB00091 160428
DB00091 217
DB00091 217
DB00091 218
DB00091 224
DB00091 8659
DB00091 7915
DB00091 4329
DB00091 501
DB00091 64577
DB00091 223
DB00091 226
DB00091 226
DB00091 229
DB00091 230
DB00091 56052
DB00091 84920
DB00091 199857
DB00091 85365
DB00091 29880
DB00091 29929
DB00091 79053
DB00091 121642
DB00091 221120
DB00091 55821
DB00091 7840
DB00091 241
DB00091 59344
DB00091 115701
DB00091 115701
DB00091 249
DB00091 259173
DB00091 23600
DB00091 259
DB00091 144193
DB00091 347902
DB00091 9949
DB00091 9949
DB00091 83607
DB00091 81693
DB00091 196394
DB00091 51421
DB00091 272
DB00091 273
DB00091 275
DB00091 280
DB00091 51321
DB00091 51321
DB00091 201283
DB00091 10393
DB00091 51529
DB00091 25906
DB00091 283
DB00091 283
DB00091 284
DB00091 9068
DB00091 23452
DB00091 27329
DB00091 55908
DB00091 287
DB00091 287
DB00091 288
DB00091 63926
DB00091 63926
DB00091 51479
DB00091 54882
DB00091 54467
DB00091 23141
DB00091 57037
DB00091 57763
DB00091 27063
DB00091 55608
DB00091 29123
DB00091 23253
DB00091 81573
DB00091 338692
DB00091 54522
DB00091 22852
DB00091 84079
DB00091 23243
DB00091 147463
DB00091 91074
DB00091 353322
DB00091 51239
DB00091 157567
DB00091 57182
DB00091 129138
DB00091 441869
DB00091 122416
DB00091 257629
DB00091 54443
DB00091 55129
DB00091 8125
DB00091 723972
DB00091 10541
DB00091 81611
DB00091 81611
DB00091 290
DB00091 84168
DB00091 118429
DB00091 301
DB00091 11199
DB00091 311
DB00091 302
DB00091 303
DB00091 303
DB00091 304
DB00091 305
DB00091 306
DB00091 307
DB00091 308
DB00091 309
DB00091 8416
DB00091 26
DB00091 314
DB00091 8639
DB00091 316
DB00091 316
DB00091 55435
DB00091 162
DB00091 8907
DB00091 10053
DB00091 1174
DB00091 8905
DB00091 130340
DB00091 1173
DB00091 1175
DB00091 8943
DB00091 10947
DB00091 10717
DB00091 55745
DB00091 9907
DB00091 9546
DB00091 54518
DB00091 164284
DB00091 325
DB00091 327
DB00091 8539
DB00091 642812
DB00091 57136
DB00091 335
DB00091 335
DB00091 336
DB00091 116519
DB00091 338
DB00091 9582
DB00091 27350
DB00091 60489
DB00091 341
DB00091 344
DB00091 345
DB00091 348
DB00091 319
DB00091 350
DB00091 8542
DB00091 8542
DB00091 55937
DB00091 79135
DB00091 139322
DB00091 84334
DB00091 55198
DB00091 282679
DB00091 360
DB00091 360
DB00091 364
DB00091 343
DB00091 366
DB00091 367
DB00091 369
DB00091 116984
DB00091 372
DB00091 375
DB00091 378
DB00091 382
DB00091 55738
DB00091 26286
DB00091 10564
DB00091 57221
DB00091 23647
DB00091 383
DB00091 384
DB00091 55082
DB00091 93663
DB00091 57584
DB00091 23092
DB00091 23092
DB00091 9411
DB00091 143872
DB00091 9912
DB00091 84837
DB00091 9639
DB00091 55160
DB00091 23370
DB00091 23370
DB00091 9181
DB00091 26084
DB00091 64283
DB00091 50650
DB00091 50650
DB00091 84904
DB00091 55701
DB00091 7984
DB00091 23229
DB00091 5926
DB00091 51742
DB00091 25820
DB00091 10425
DB00091 400
DB00091 200894
DB00091 54622
DB00091 402
DB00091 10123
DB00091 10123
DB00091 379
DB00091 26225
DB00091 221079
DB00091 84100
DB00091 23204
DB00091 51329
DB00091 10550
DB00091 151188
DB00091 151188
DB00091 127829
DB00091 55207
DB00091 25852
DB00091 80210
DB00091 51309
DB00091 51566
DB00091 64860
DB00091 79624
DB00091 9915
DB00091 406
DB00091 56938
DB00091 10552
DB00091 10095
DB00091 10109
DB00091 10092
DB00091 408
DB00091 27106
DB00091 27106
DB00091 57561
DB00091 91947
DB00091 414
DB00091 415
DB00091 22901
DB00091 22901
DB00091 153642
DB00091 419
DB00091 420
DB00091 64801
DB00091 57412
DB00091 427
DB00091 50807
DB00091 29065
DB00091 8853
DB00091 55616
DB00091 79754
DB00091 51676
DB00091 51130
DB00091 140462
DB00091 84164
DB00091 10973
DB00091 25842
DB00091 55723
DB00091 432
DB00091 433
DB00091 9070
DB00091 435
DB00091 440
DB00091 54529
DB00091 443
DB00091 444
DB00091 253982
DB00091 57168
DB00091 259266
DB00091 79058
DB00091 80150
DB00091 445
DB00091 28990
DB00091 23245
DB00091 84896
DB00091 29028
DB00091 79915
DB00091 11101
DB00091 466
DB00091 1386
DB00091 467
DB00091 468
DB00091 22809
DB00091 22926
DB00091 80063
DB00091 83734
DB00091 60673
DB00091 9776
DB00091 55054
DB00091 23130
DB00091 64422
DB00091 115201
DB00091 9474
DB00091 51062
DB00091 64225
DB00091 25923
DB00091 472
DB00091 23300
DB00091 475
DB00091 57205
DB00091 57205
DB00091 23250
DB00091 23200
DB00091 476
DB00091 481
DB00091 91419
DB00091 488
DB00091 490
DB00091 490
DB00091 493
DB00091 506
DB00091 509
DB00091 513
DB00091 515
DB00091 516
DB00091 518
DB00091 521
DB00091 522
DB00091 9551
DB00091 10632
DB00091 539
DB00091 535
DB00091 23545
DB00091 533
DB00091 245972
DB00091 155066
DB00091 523
DB00091 51382
DB00091 529
DB00091 90423
DB00091 9296
DB00091 9550
DB00091 538
DB00091 540
DB00091 10396
DB00091 5205
DB00091 57198
DB00091 57198
DB00091 10079
DB00091 10079
DB00091 64756
DB00091 93974
DB00091 51374
DB00091 546
DB00091 6310
DB00091 25814
DB00091 6311
DB00091 11273
DB00091 222255
DB00091 552889
DB00091 549
DB00091 79000
DB00091 550
DB00091 6790
DB00091 9212
DB00091 26053
DB00091 57099
DB00091 23080
DB00091 60370
DB00091 8312
DB00091 558
DB00091 558
DB00091 563
DB00091 64343
DB00091 51582
DB00091 126792
DB00091 145173
DB00091 10678
DB00091 10331
DB00091 84002
DB00091 2583
DB00091 8703
DB00091 9334
DB00091 9331
DB00091 11285
DB00091 11041
DB00091 27077
DB00091 27077
DB00091 570
DB00091 23621
DB00091 571
DB00091 60468
DB00091 9532
DB00091 9531
DB00091 9530
DB00091 22893
DB00091 55971
DB00091 80115
DB00091 25805
DB00091 580
DB00091 10538
DB00091 581
DB00091 581
DB00091 11177
DB00091 92482
DB00091 80127
DB00091 8424
DB00091 582
DB00091 79738
DB00091 166379
DB00091 583
DB00091 585
DB00091 27241
DB00091 27241
DB00091 4059
DB00091 9564
DB00091 8412
DB00091 10286
DB00091 586
DB00091 587
DB00091 144233
DB00091 590
DB00091 594
DB00091 8915
DB00091 596
DB00091 598
DB00091 598
DB00091 83596
DB00091 599
DB00091 602
DB00091 604
DB00091 9274
DB00091 283149
DB00091 83875
DB00091 54880
DB00091 622
DB00091 56898
DB00091 146227
DB00091 57673
DB00091 79656
DB00091 221336
DB00091 222389
DB00091 266675
DB00091 10282
DB00091 51272
DB00091 55859
DB00091 84707
DB00091 27018
DB00091 340542
DB00091 80823
DB00091 8553
DB00091 635
DB00091 23743
DB00091 23743
DB00091 80114
DB00091 23299
DB00091 637
DB00091 638
DB00091 274
DB00091 329
DB00091 330
DB00091 332
DB00091 79444
DB00091 54841
DB00091 10904
DB00091 641
DB00091 29760
DB00091 2647
DB00091 282991
DB00091 388552
DB00091 644
DB00091 645
DB00091 8548
DB00091 90427
DB00091 652
DB00091 654
DB00091 657
DB00091 659
DB00091 662
DB00091 663
DB00091 664
DB00091 664
DB00091 665
DB00091 665
DB00091 91272
DB00091 666
DB00091 388962
DB00091 388962
DB00091 118426
DB00091 119032
DB00091 670
DB00091 80341
DB00091 10380
DB00091 2186
DB00091 673
DB00091 8315
DB00091 672
DB00091 675
DB00091 79184
DB00091 23774
DB00091 6046
DB00091 8019
DB00091 23476
DB00091 65980
DB00091 55290
DB00091 25798
DB00091 1620
DB00091 339479
DB00091 83990
DB00091 55299
DB00091 55845
DB00091 25855
DB00091 148362
DB00091 7862
DB00091 27154
DB00091 54014
DB00091 26580
DB00091 684
DB00091 684
DB00091 9044
DB00091 84280
DB00091 121551
DB00091 22903
DB00091 685
DB00091 686
DB00091 91408
DB00091 91408
DB00091 694
DB00091 7832
DB00091 10950
DB00091 11120
DB00091 11119
DB00091 11118
DB00091 11118
DB00091 10384
DB00091 79908
DB00091 699
DB00091 701
DB00091 84811
DB00091 8896
DB00091 705
DB00091 28969
DB00091 29071
DB00091 10882
DB00091 114897
DB00091 715
DB00091 51279
DB00091 716
DB00091 717
DB00091 9854
DB00091 145741
DB00091 9847
DB00091 718
DB00091 722
DB00091 725
DB00091 727
DB00091 727
DB00091 728
DB00091 729
DB00091 731
DB00091 732
DB00091 732
DB00091 733
DB00091 771
DB00091 377677
DB00091 760
DB00091 763
DB00091 767
DB00091 768
DB00091 79886
DB00091 81928
DB00091 57685
DB00091 8912
DB00091 93589
DB00091 783
DB00091 27101
DB00091 27101
DB00091 23705
DB00091 253559
DB00091 93664
DB00091 794
DB00091 10241
DB00091 10203
DB00091 808
DB00091 91860
DB00091 811
DB00091 813
DB00091 813
DB00091 55450
DB00091 819
DB00091 157922
DB00091 23271
DB00091 57662
DB00091 23261
DB00091 23125
DB00091 821
DB00091 10487
DB00091 10486
DB00091 823
DB00091 6650
DB00091 824
DB00091 23473
DB00091 65981
DB00091 29775
DB00091 114769
DB00091 59082
DB00091 84270
DB00091 84674
DB00091 22900
DB00091 64170
DB00091 23589
DB00091 833
DB00091 399726
DB00091 22794
DB00091 64921
DB00091 8573
DB00091 834
DB00091 834
DB00091 835
DB00091 837
DB00091 839
DB00091 840
DB00091 831
DB00091 847
DB00091 857
DB00091 858
DB00091 9139
DB00091 865
DB00091 867
DB00091 868
DB00091 79872
DB00091 873
DB00091 874
DB00091 84869
DB00091 875
DB00091 11335
DB00091 8535
DB00091 23468
DB00091 23466
DB00091 23492
DB00091 256309
DB00091 153733
DB00091 29070
DB00091 84317
DB00091 79635
DB00091 115098
DB00091 202243
DB00091 81576
DB00091 165055
DB00091 64770
DB00091 84865
DB00091 80071
DB00091 284992
DB00091 154467
DB00091 80129
DB00091 374864
DB00091 343099
DB00091 343099
DB00091 55088
DB00091 28952
DB00091 55246
DB00091 91057
DB00091 152137
DB00091 79714
DB00091 29080
DB00091 8030
DB00091 285331
DB00091 80323
DB00091 80323
DB00091 26112
DB00091 84318
DB00091 79780
DB00091 338657
DB00091 79080
DB00091 440193
DB00091 26093
DB00091 60492
DB00091 55297
DB00091 80212
DB00091 54520
DB00091 6359
DB00091 6360
DB00091 6347
DB00091 6364
DB00091 8900
DB00091 890
DB00091 891
DB00091 57820
DB00091 9133
DB00091 595
DB00091 894
DB00091 896
DB00091 898
DB00091 9134
DB00091 9134
DB00091 899
DB00091 901
DB00091 901
DB00091 902
DB00091 10983
DB00091 54619
DB00091 79616
DB00091 8812
DB00091 57018
DB00091 81669
DB00091 10309
DB00091 904
DB00091 905
DB00091 151195
DB00091 151195
DB00091 9738
DB00091 9236
DB00091 729230
DB00091 1235
DB00091 1236
DB00091 9034
DB00091 54462
DB00091 10575
DB00091 22948
DB00091 908
DB00091 135228
DB00091 929
DB00091 929
DB00091 977
DB00091 283316
DB00091 912
DB00091 938
DB00091 9936
DB00091 51293
DB00091 948
DB00091 960
DB00091 4179
DB00091 961
DB00091 1604
DB00091 965
DB00091 966
DB00091 967
DB00091 968
DB00091 968
DB00091 969
DB00091 970
DB00091 972
DB00091 975
DB00091 9308
DB00091 928
DB00091 978
DB00091 81602
DB00091 8555
DB00091 8881
DB00091 991
DB00091 166979
DB00091 8697
DB00091 993
DB00091 994
DB00091 995
DB00091 996
DB00091 55664
DB00091 51362
DB00091 9578
DB00091 11135
DB00091 10435
DB00091 23580
DB00091 56882
DB00091 8318
DB00091 990
DB00091 8317
DB00091 157313
DB00091 83461
DB00091 55038
DB00091 55038
DB00091 113130
DB00091 83879
DB00091 55536
DB00091 55143
DB00091 999
DB00091 1008
DB00091 1010
DB00091 1016
DB00091 1000
DB00091 54825
DB00091 54825
DB00091 10423
DB00091 983
DB00091 728642
DB00091 984
DB00091 51755
DB00091 5218
DB00091 5127
DB00091 5129
DB00091 23097
DB00091 1017
DB00091 8099
DB00091 10263
DB00091 1019
DB00091 1019
DB00091 1020
DB00091 51654
DB00091 55755
DB00091 1021
DB00091 1022
DB00091 54901
DB00091 1026
DB00091 1027
DB00091 1027
DB00091 55602
DB00091 91368
DB00091 1030
DB00091 1031
DB00091 1032
DB00091 1033
DB00091 1036
DB00091 1039
DB00091 30850
DB00091 284040
DB00091 81620
DB00091 55573
DB00091 9425
DB00091 634
DB00091 1050
DB00091 1051
DB00091 1052
DB00091 1054
DB00091 10153
DB00091 10658
DB00091 60677
DB00091 1952
DB00091 57214
DB00091 1058
DB00091 1062
DB00091 1063
DB00091 64946
DB00091 2491
DB00091 55835
DB00091 64105
DB00091 79019
DB00091 55839
DB00091 55839
DB00091 55166
DB00091 378708
DB00091 79682
DB00091 201161
DB00091 387103
DB00091 201134
DB00091 153241
DB00091 145508
DB00091 9662
DB00091 22995
DB00091 22832
DB00091 22897
DB00091 283638
DB00091 84984
DB00091 55125
DB00091 80184
DB00091 9702
DB00091 80254
DB00091 23177
DB00091 80321
DB00091 55722
DB00091 84131
DB00091 84902
DB00091 90799
DB00091 64781
DB00091 29956
DB00091 79603
DB00091 91012
DB00091 1066
DB00091 8824
DB00091 1069
DB00091 1070
DB00091 29105
DB00091 112942
DB00091 79846
DB00091 118491
DB00091 629
DB00091 3075
DB00091 3080
DB00091 3426
DB00091 8545
DB00091 57530
DB00091 84952
DB00091 10669
DB00091 10668
DB00091 79094
DB00091 494143
DB00091 10036
DB00091 8208
DB00091 118487
DB00091 400916
DB00091 51142
DB00091 54927
DB00091 84303
DB00091 79145
DB00091 1105
DB00091 9557
DB00091 1106
DB00091 84181
DB00091 55349
DB00091 1111
DB00091 55743
DB00091 1116
DB00091 1117
DB00091 26511
DB00091 1119
DB00091 1122
DB00091 1122
DB00091 57132
DB00091 27243
DB00091 29082
DB00091 92421
DB00091 51510
DB00091 1123
DB00091 1124
DB00091 26973
DB00091 11261
DB00091 79586
DB00091 79586
DB00091 54480
DB00091 56994
DB00091 8646
DB00091 1141
DB00091 8534
DB00091 50515
DB00091 55501
DB00091 166012
DB00091 113189
DB00091 51363
DB00091 9469
DB00091 83539
DB00091 22856
DB00091 22856
DB00091 63922
DB00091 54921
DB00091 26097
DB00091 1147
DB00091 9391
DB00091 27141
DB00091 63924
DB00091 85457
DB00091 9541
DB00091 55847
DB00091 493856
DB00091 11113
DB00091 10370
DB00091 163732
DB00091 25792
DB00091 26586
DB00091 150468
DB00091 10970
DB00091 10970
DB00091 1152
DB00091 51192
DB00091 1160
DB00091 1164
DB00091 1164
DB00091 23155
DB00091 23529
DB00091 1181
DB00091 1182
DB00091 1182
DB00091 1184
DB00091 1185
DB00091 1186
DB00091 9071
DB00091 5010
DB00091 23562
DB00091 10686
DB00091 9075
DB00091 1365
DB00091 1364
DB00091 7123
DB00091 1047
DB00091 130162
DB00091 1192
DB00091 1193
DB00091 9022
DB00091 25932
DB00091 9685
DB00091 6249
DB00091 7461
DB00091 79745
DB00091 1195
DB00091 1196
DB00091 1198
DB00091 57396
DB00091 79789
DB00091 1201
DB00091 1203
DB00091 2055
DB00091 81570
DB00091 10845
DB00091 119467
DB00091 22883
DB00091 1212
DB00091 8218
DB00091 1191
DB00091 23277
DB00091 171425
DB00091 134147
DB00091 152100
DB00091 56942
DB00091 84319
DB00091 54918
DB00091 152189
DB00091 55748
DB00091 1259
DB00091 29097
DB00091 10256
DB00091 1265
DB00091 1266
DB00091 54805
DB00091 26505
DB00091 26504
DB00091 25904
DB00091 57472
DB00091 246175
DB00091 9337
DB00091 9125
DB00091 1267
DB00091 10330
DB00091 245812
DB00091 25927
DB00091 85445
DB00091 11064
DB00091 28958
DB00091 493753
DB00091 23242
DB00091 1690
DB00091 9382
DB00091 83548
DB00091 25839
DB00091 10466
DB00091 57511
DB00091 8161
DB00091 1307
DB00091 80781
DB00091 255631
DB00091 85301
DB00091 1280
DB00091 1282
DB00091 1284
DB00091 10087
DB00091 1287
DB00091 1288
DB00091 1289
DB00091 1291
DB00091 1294
DB00091 1298
DB00091 1299
DB00091 399948
DB00091 120376
DB00091 150684
DB00091 51397
DB00091 54939
DB00091 149951
DB00091 29099
DB00091 1311
DB00091 1314
DB00091 1315
DB00091 9276
DB00091 11316
DB00091 22820
DB00091 9318
DB00091 8533
DB00091 150678
DB00091 22818
DB00091 93058
DB00091 80219
DB00091 51805
DB00091 84274
DB00091 10229
DB00091 56997
DB00091 57017
DB00091 57175
DB00091 23603
DB00091 7464
DB00091 10391
DB00091 79585
DB00091 23406
DB00091 1352
DB00091 1353
DB00091 84987
DB00091 51241
DB00091 285521
DB00091 116228
DB00091 1339
DB00091 1340
DB00091 1347
DB00091 9167
DB00091 1349
DB00091 1356
DB00091 1361
DB00091 1362
DB00091 1363
DB00091 132864
DB00091 22849
DB00091 80315
DB00091 79974
DB00091 10815
DB00091 10815
DB00091 1368
DB00091 1369
DB00091 1370
DB00091 221184
DB00091 8895
DB00091 131034
DB00091 144402
DB00091 1371
DB00091 55313
DB00091 10404
DB00091 1373
DB00091 11052
DB00091 1376
DB00091 54504
DB00091 8738
DB00091 57585
DB00091 1384
DB00091 27297
DB00091 10488
DB00091 64764
DB00091 64764
DB00091 84699
DB00091 9586
DB00091 153222
DB00091 8804
DB00091 78987
DB00091 79174
DB00091 1390
DB00091 1396
DB00091 1397
DB00091 285464
DB00091 83690
DB00091 51379
DB00091 54675
DB00091 51340
DB00091 54677
DB00091 200186
DB00091 64784
DB00091 1407
DB00091 1408
DB00091 1409
DB00091 51084
DB00091 1428
DB00091 1429
DB00091 51380
DB00091 1434
DB00091 1434
DB00091 1435
DB00091 1441
DB00091 55454
DB00091 114788
DB00091 1452
DB00091 1453
DB00091 1454
DB00091 53944
DB00091 1456
DB00091 1457
DB00091 1459
DB00091 64651
DB00091 81566
DB00091 80034
DB00091 1465
DB00091 1466
DB00091 1471
DB00091 1475
DB00091 1476
DB00091 1477
DB00091 1478
DB00091 23283
DB00091 1479
DB00091 92070
DB00091 1488
DB00091 80169
DB00091 23399
DB00091 58190
DB00091 10106
DB00091 10217
DB00091 51496
DB00091 1490
DB00091 1490
DB00091 1491
DB00091 115908
DB00091 1495
DB00091 8727
DB00091 1499
DB00091 56998
DB00091 1500
DB00091 1497
DB00091 1497
DB00091 1503
DB00091 56474
DB00091 5476
DB00091 1508
DB00091 1075
DB00091 1509
DB00091 1512
DB00091 1513
DB00091 1514
DB00091 1519
DB00091 1515
DB00091 2017
DB00091 55917
DB00091 348180
DB00091 404093
DB00091 8451
DB00091 8451
DB00091 51596
DB00091 1523
DB00091 23316
DB00091 57703
DB00091 54883
DB00091 10283
DB00091 143884
DB00091 6376
DB00091 6376
DB00091 1525
DB00091 3627
DB00091 10563
DB00091 58191
DB00091 2921
DB00091 6372
DB00091 3576
DB00091 3576
DB00091 1534
DB00091 220002
DB00091 1528
DB00091 80777
DB00091 124936
DB00091 51706
DB00091 1727
DB00091 51167
DB00091 1535
DB00091 1535
DB00091 1537
DB00091 54205
DB00091 23191
DB00091 26999
DB00091 26999
DB00091 114757
DB00091 1540
DB00091 1540
DB00091 1586
DB00091 1588
DB00091 1543
DB00091 1543
DB00091 1545
DB00091 1545
DB00091 57404
DB00091 1591
DB00091 1593
DB00091 1594
DB00091 1548
DB00091 1549
DB00091 1555
DB00091 1556
DB00091 1562
DB00091 1557
DB00091 1558
DB00091 1559
DB00091 1571
DB00091 1573
DB00091 120227
DB00091 29785
DB00091 113612
DB00091 54905
DB00091 51302
DB00091 1576
DB00091 1576
DB00091 64816
DB00091 1577
DB00091 1577
DB00091 1551
DB00091 1551
DB00091 10858
DB00091 1580
DB00091 57834
DB00091 66002
DB00091 8529
DB00091 126410
DB00091 285440
DB00091 260293
DB00091 1595
DB00091 1581
DB00091 1582
DB00091 3491
DB00091 3491
DB00091 84418
DB00091 9266
DB00091 9265
DB00091 23002
DB00091 23500
DB00091 153090
DB00091 1602
DB00091 1603
DB00091 1605
DB00091 747
DB00091 221955
DB00091 1610
DB00091 7818
DB00091 1612
DB00091 1613
DB00091 55157
DB00091 1616
DB00091 57135
DB00091 9802
DB00091 10926
DB00091 1622
DB00091 1627
DB00091 79007
DB00091 1628
DB00091 51163
DB00091 1629
DB00091 80344
DB00091 25879
DB00091 90379
DB00091 80067
DB00091 26094
DB00091 55827
DB00091 10238
DB00091 50717
DB00091 79877
DB00091 131566
DB00091 51473
DB00091 1633
DB00091 9201
DB00091 9937
DB00091 64858
DB00091 64421
DB00091 167227
DB00091 28960
DB00091 1635
DB00091 10540
DB00091 51164
DB00091 84516
DB00091 10671
DB00091 79077
DB00091 55208
DB00091 123879
DB00091 84259
DB00091 51181
DB00091 23576
DB00091 1643
DB00091 1643
DB00091 1644
DB00091 1649
DB00091 54541
DB00091 1650
DB00091 780
DB00091 4921
DB00091 1652
DB00091 1662
DB00091 10521
DB00091 10521
DB00091 8886
DB00091 11218
DB00091 9188
DB00091 9416
DB00091 57062
DB00091 55661
DB00091 55794
DB00091 10212
DB00091 8653
DB00091 9879
DB00091 51202
DB00091 54555
DB00091 79009
DB00091 317781
DB00091 57696
DB00091 54606
DB00091 23586
DB00091 83479
DB00091 10522
DB00091 1666
DB00091 26063
DB00091 162989
DB00091 54849
DB00091 1672
DB00091 7913
DB00091 7913
DB00091 10260
DB00091 23258
DB00091 201627
DB00091 8562
DB00091 55635
DB00091 55789
DB00091 91614
DB00091 64798
DB00091 51071
DB00091 79139
DB00091 51009
DB00091 27351
DB00091 51029
DB00091 55070
DB00091 28955
DB00091 1676
DB00091 1677
DB00091 1687
DB00091 494513
DB00091 8694
DB00091 84649
DB00091 8220
DB00091 9993
DB00091 1606
DB00091 8527
DB00091 160851
DB00091 1718
DB00091 1717
DB00091 79947
DB00091 200895
DB00091 200895
DB00091 1725
DB00091 115817
DB00091 79154
DB00091 79758
DB00091 147015
DB00091 147015
DB00091 10202
DB00091 9249
DB00091 9249
DB00091 51635
DB00091 55526
DB00091 22907
DB00091 55760
DB00091 9704
DB00091 170506
DB00091 57647
DB00091 1660
DB00091 1730
DB00091 81624
DB00091 23405
DB00091 11083
DB00091 27042
DB00091 1733
DB00091 23181
DB00091 54769
DB00091 9077
DB00091 115752
DB00091 85458
DB00091 1736
DB00091 1736
DB00091 22943
DB00091 22943
DB00091 27121
DB00091 10395
DB00091 1738
DB00091 1739
DB00091 9231
DB00091 22839
DB00091 9787
DB00091 8788
DB00091 1746
DB00091 1750
DB00091 1756
DB00091 29958
DB00091 1760
DB00091 9988
DB00091 2039
DB00091 1762
DB00091 1657
DB00091 23312
DB00091 1763
DB00091 55172
DB00091 127602
DB00091 8632
DB00091 1767
DB00091 3301
DB00091 3337
DB00091 51726
DB00091 3300
DB00091 11080
DB00091 10049
DB00091 10049
DB00091 4189
DB00091 64215
DB00091 54431
DB00091 56521
DB00091 29103
DB00091 131118
DB00091 27000
DB00091 79962
DB00091 548645
DB00091 5611
DB00091 84277
DB00091 83544
DB00091 1774
DB00091 1776
DB00091 1777
DB00091 92737
DB00091 728489
DB00091 10059
DB00091 1786
DB00091 1789
DB00091 1789
DB00091 23549
DB00091 10591
DB00091 30836
DB00091 9732
DB00091 80005
DB00091 57572
DB00091 55715
DB00091 220164
DB00091 22845
DB00091 57171
DB00091 23033
DB00091 9980
DB00091 1798
DB00091 25911
DB00091 25911
DB00091 1800
DB00091 285381
DB00091 51611
DB00091 89978
DB00091 92715
DB00091 8818
DB00091 54344
DB00091 10072
DB00091 1803
DB00091 54878
DB00091 91039
DB00091 147991
DB00091 1806
DB00091 1807
DB00091 1808
DB00091 1809
DB00091 165545
DB00091 1810
DB00091 55332
DB00091 128338
DB00091 10589
DB00091 79075
DB00091 10311
DB00091 29940
DB00091 92126
DB00091 1829
DB00091 79980
DB00091 667
DB00091 11034
DB00091 92675
DB00091 51514
DB00091 1837
DB00091 84062
DB00091 285605
DB00091 151636
DB00091 23220
DB00091 1841
DB00091 64118
DB00091 56931
DB00091 11062
DB00091 1843
DB00091 11221
DB00091 11266
DB00091 51207
DB00091 11072
DB00091 80824
DB00091 150290
DB00091 1845
DB00091 1846
DB00091 1847
DB00091 1848
DB00091 1848
DB00091 1850
DB00091 1852
DB00091 1854
DB00091 84332
DB00091 54808
DB00091 1778
DB00091 51143
DB00091 51626
DB00091 8655
DB00091 83658
DB00091 8798
DB00091 22873
DB00091 9666
DB00091 1871
DB00091 1875
DB00091 144455
DB00091 79733
DB00091 85403
DB00091 55840
DB00091 124454
DB00091 124454
DB00091 253738
DB00091 10969
DB00091 10969
DB00091 10682
DB00091 11319
DB00091 1891
DB00091 55268
DB00091 79746
DB00091 1892
DB00091 1632
DB00091 10455
DB00091 1842
DB00091 1842
DB00091 1894
DB00091 1894
DB00091 1896
DB00091 60401
DB00091 80153
DB00091 9695
DB00091 55741
DB00091 80267
DB00091 8721
DB00091 1907
DB00091 8726
DB00091 1915
DB00091 1917
DB00091 221143
DB00091 1936
DB00091 9521
DB00091 1938
DB00091 1938
DB00091 29904
DB00091 90141
DB00091 90288
DB00091 84288
DB00091 84455
DB00091 114327
DB00091 79631
DB00091 1942
DB00091 1945
DB00091 23167
DB00091 1950
DB00091 1956
DB00091 54583
DB00091 112399
DB00091 1958
DB00091 1959
DB00091 1961
DB00091 23301
DB00091 23301
DB00091 10938
DB00091 10938
DB00091 30844
DB00091 1962
DB00091 10919
DB00091 9538
DB00091 23741
DB00091 163126
DB00091 126272
DB00091 126272
DB00091 493861
DB00091 10209
DB00091 84285
DB00091 1964
DB00091 83939
DB00091 27102
DB00091 5610
DB00091 9451
DB00091 440275
DB00091 1967
DB00091 8891
DB00091 8661
DB00091 8663
DB00091 8664
DB00091 8667
DB00091 8668
DB00091 8669
DB00091 10480
DB00091 1974
DB00091 9470
DB00091 1978
DB00091 1979
DB00091 56478
DB00091 1983
DB00091 56648
DB00091 1997
DB00091 1999
DB00091 2000
DB00091 2005
DB00091 8178
DB00091 22936
DB00091 80237
DB00091 9844
DB00091 79767
DB00091 55531
DB00091 6924
DB00091 64834
DB00091 54898
DB00091 60481
DB00091 79071
DB00091 79993
DB00091 79993
DB00091 55250
DB00091 9694
DB00091 55831
DB00091 2010
DB00091 146956
DB00091 10436
DB00091 90187
DB00091 24139
DB00091 27436
DB00091 400954
DB00091 2012
DB00091 2013
DB00091 2014
DB00091 8507
DB00091 23052
DB00091 2021
DB00091 2023
DB00091 2026
DB00091 2027
DB00091 58478
DB00091 55556
DB00091 2028
DB00091 5167
DB00091 5167
DB00091 5168
DB00091 5169
DB00091 22875
DB00091 133121
DB00091 9583
DB00091 957
DB00091 57089
DB00091 56943
DB00091 2034
DB00091 2034
DB00091 2035
DB00091 2037
DB00091 114915
DB00091 26122
DB00091 2041
DB00091 1969
DB00091 2043
DB00091 2044
DB00091 2050
DB00091 2051
DB00091 2052
DB00091 2053
DB00091 7957
DB00091 9852
DB00091 2056
DB00091 100170841
DB00091 2058
DB00091 2060
DB00091 2059
DB00091 64787
DB00091 64787
DB00091 79574
DB00091 79574
DB00091 51752
DB00091 64167
DB00091 2064
DB00091 2065
DB00091 55914
DB00091 2067
DB00091 2068
DB00091 54821
DB00091 2069
DB00091 57222
DB00091 51290
DB00091 112479
DB00091 203111
DB00091 27248
DB00091 79956
DB00091 2081
DB00091 30001
DB00091 30001
DB00091 56605
DB00091 121506
DB00091 23071
DB00091 54206
DB00091 54206
DB00091 90952
DB00091 114799
DB00091 157570
DB00091 51575
DB00091 9700
DB00091 83715
DB00091 80004
DB00091 2104
DB00091 23344
DB00091 54465
DB00091 2107
DB00091 2108
DB00091 2109
DB00091 2110
DB00091 144363
DB00091 23474
DB00091 55500
DB00091 55224
DB00091 64850
DB00091 2113
DB00091 2114
DB00091 2119
DB00091 84141
DB00091 51466
DB00091 9156
DB00091 64789
DB00091 55763
DB00091 91828
DB00091 23265
DB00091 23265
DB00091 149371
DB00091 51013
DB00091 5394
DB00091 54512
DB00091 56915
DB00091 118460
DB00091 118460
DB00091 11340
DB00091 5393
DB00091 23086
DB00091 2135
DB00091 2139
DB00091 2140
DB00091 2145
DB00091 2146
DB00091 7430
DB00091 2159
DB00091 2160
DB00091 50848
DB00091 2161
DB00091 2165
DB00091 2147
DB00091 2149
DB00091 2150
DB00091 2150
DB00091 2151
DB00091 2153
DB00091 2155
DB00091 2157
DB00091 2158
DB00091 2168
DB00091 2167
DB00091 8772
DB00091 3995
DB00091 11124
DB00091 23197
DB00091 2184
DB00091 81889
DB00091 51011
DB00091 55179
DB00091 399665
DB00091 284611
DB00091 84923
DB00091 90362
DB00091 642273
DB00091 63901
DB00091 374393
DB00091 92689
DB00091 10827
DB00091 81558
DB00091 150864
DB00091 79607
DB00091 158293
DB00091 54954
DB00091 285172
DB00091 116496
DB00091 64855
DB00091 57579
DB00091 84908
DB00091 10144
DB00091 51306
DB00091 220965
DB00091 25854
DB00091 84067
DB00091 84140
DB00091 84140
DB00091 26355
DB00091 83648
DB00091 26049
DB00091 221061
DB00091 165215
DB00091 83989
DB00091 65990
DB00091 134145
DB00091 345757
DB00091 84142
DB00091 79632
DB00091 9413
DB00091 8603
DB00091 54540
DB00091 51313
DB00091 139231
DB00091 151647
DB00091 25817
DB00091 221786
DB00091 285550
DB00091 63877
DB00091 54942
DB00091 23272
DB00091 54906
DB00091 54757
DB00091 56975
DB00091 125228
DB00091 116151
DB00091 84293
DB00091 127281
DB00091 56204
DB00091 29902
DB00091 63939
DB00091 203259
DB00091 84792
DB00091 84915
DB00091 55731
DB00091 619208
DB00091 196792
DB00091 26017
DB00091 54097
DB00091 131583
DB00091 163933
DB00091 55603
DB00091 115572
DB00091 54855
DB00091 81553
DB00091 9130
DB00091 9679
DB00091 79850
DB00091 81610
DB00091 157638
DB00091 375061
DB00091 51439
DB00091 84191
DB00091 25940
DB00091 2187
DB00091 2177
DB00091 2178
DB00091 2189
DB00091 55215
DB00091 55120
DB00091 10160
DB00091 2193
DB00091 10056
DB00091 355
DB00091 2194
DB00091 79675
DB00091 79072
DB00091 60493
DB00091 60493
DB00091 2195
DB00091 2197
DB00091 10826
DB00091 2091
DB00091 54751
DB00091 129804
DB00091 2200
DB00091 54850
DB00091 222235
DB00091 80028
DB00091 26223
DB00091 26233
DB00091 80204
DB00091 201456
DB00091 157574
DB00091 26232
DB00091 23014
DB00091 26263
DB00091 26261
DB00091 26260
DB00091 26273
DB00091 84085
DB00091 79791
DB00091 114907
DB00091 55030
DB00091 81545
DB00091 26272
DB00091 150726
DB00091 54455
DB00091 286151
DB00091 23403
DB00091 26271
DB00091 26270
DB00091 26269
DB00091 26268
DB00091 26190
DB00091 55294
DB00091 8857
DB00091 2217
DB00091 9873
DB00091 2222
DB00091 2224
DB00091 2230
DB00091 2232
DB00091 55527
DB00091 10116
DB00091 56929
DB00091 2237
DB00091 2237
DB00091 2241
DB00091 10979
DB00091 2242
DB00091 26998
DB00091 9637
DB00091 2243
DB00091 2243
DB00091 2244
DB00091 121512
DB00091 2258
DB00091 8817
DB00091 26291
DB00091 2252
DB00091 2252
DB00091 9982
DB00091 143282
DB00091 2260
DB00091 11116
DB00091 26127
DB00091 2261
DB00091 2264
DB00091 2266
DB00091 2266
DB00091 55277
DB00091 2267
DB00091 2271
DB00091 2274
DB00091 2275
DB00091 29109
DB00091 11153
DB00091 9896
DB00091 55137
DB00091 55137
DB00091 63979
DB00091 11259
DB00091 81608
DB00091 128486
DB00091 24147
DB00091 51303
DB00091 55033
DB00091 2281
DB00091 2286
DB00091 2287
DB00091 2288
DB00091 2289
DB00091 51661
DB00091 79147
DB00091 2218
DB00091 80308
DB00091 201163
DB00091 2314
DB00091 2316
DB00091 2317
DB00091 10211
DB00091 2319
DB00091 23769
DB00091 23767
DB00091 28982
DB00091 55640
DB00091 154791
DB00091 56776
DB00091 114793
DB00091 114793
DB00091 2327
DB00091 2328
DB00091 2329
DB00091 2330
DB00091 2332
DB00091 2335
DB00091 79672
DB00091 23048
DB00091 54874
DB00091 23360
DB00091 22862
DB00091 64778
DB00091 64778
DB00091 64838
DB00091 96459
DB00091 57600
DB00091 57600
DB00091 2339
DB00091 54914
DB00091 2346
DB00091 2348
DB00091 123811
DB00091 2353
DB00091 8061
DB00091 2355
DB00091 3169
DB00091 3170
DB00091 3171
DB00091 3171
DB00091 2296
DB00091 2294
DB00091 55810
DB00091 22887
DB00091 221937
DB00091 3607
DB00091 2305
DB00091 3344
DB00091 1112
DB00091 2308
DB00091 2309
DB00091 4303
DB00091 100132074
DB00091 27086
DB00091 94234
DB00091 55572
DB00091 80020
DB00091 8790
DB00091 2357
DB00091 118924
DB00091 80144
DB00091 10023
DB00091 23401
DB00091 158326
DB00091 341640
DB00091 2483
DB00091 2444
DB00091 2444
DB00091 257019
DB00091 23150
DB00091 84978
DB00091 122786
DB00091 122786
DB00091 10129
DB00091 6624
DB00091 83856
DB00091 161835
DB00091 10468
DB00091 11167
DB00091 10272
DB00091 10841
DB00091 2495
DB00091 24140
DB00091 8880
DB00091 2517
DB00091 139341
DB00091 282969
DB00091 5045
DB00091 2521
DB00091 2523
DB00091 170384
DB00091 2528
DB00091 2530
DB00091 9513
DB00091 5348
DB00091 486
DB00091 53827
DB00091 2534
DB00091 84248
DB00091 8321
DB00091 2535
DB00091 7976
DB00091 8322
DB00091 7855
DB00091 8324
DB00091 50486
DB00091 55632
DB00091 2538
DB00091 92579
DB00091 2539
DB00091 2549
DB00091 9846
DB00091 23710
DB00091 11345
DB00091 2553
DB00091 126626
DB00091 2564
DB00091 1647
DB00091 4616
DB00091 10912
DB00091 2580
DB00091 2582
DB00091 2584
DB00091 2585
DB00091 130589
DB00091 2589
DB00091 55568
DB00091 63917
DB00091 63917
DB00091 57452
DB00091 374378
DB00091 8693
DB00091 51809
DB00091 2592
DB00091 2593
DB00091 8139
DB00091 23193
DB00091 54433
DB00091 64762
DB00091 2617
DB00091 2618
DB00091 2620
DB00091 10634
DB00091 283431
DB00091 2627
DB00091 5188
DB00091 2628
DB00091 352954
DB00091 57733
DB00091 2632
DB00091 2632
DB00091 8729
DB00091 2633
DB00091 2634
DB00091 2638
DB00091 25801
DB00091 23464
DB00091 79571
DB00091 9648
DB00091 2639
DB00091 2639
DB00091 6936
DB00091 2643
DB00091 2644
DB00091 2646
DB00091 2646
DB00091 2729
DB00091 2730
DB00091 93953
DB00091 2651
DB00091 9245
DB00091 9615
DB00091 54332
DB00091 54834
DB00091 51573
DB00091 9518
DB00091 2664
DB00091 284161
DB00091 79153
DB00091 81544
DB00091 2669
DB00091 79833
DB00091 348654
DB00091 2671
DB00091 2672
DB00091 54438
DB00091 81577
DB00091 2673
DB00091 2674
DB00091 23163
DB00091 2677
DB00091 8836
DB00091 9453
DB00091 2687
DB00091 27069
DB00091 2690
DB00091 79018
DB00091 26157
DB00091 54826
DB00091 9837
DB00091 51659
DB00091 64785
DB00091 84296
DB00091 54810
DB00091 2705
DB00091 2706
DB00091 10052
DB00091 2710
DB00091 80318
DB00091 2717
DB00091 2720
DB00091 113263
DB00091 26035
DB00091 2731
DB00091 2733
DB00091 11010
DB00091 11010
DB00091 152007
DB00091 84662
DB00091 169792
DB00091 112770
DB00091 2739
DB00091 2745
DB00091 10539
DB00091 51218
DB00091 2744
DB00091 27165
DB00091 55830
DB00091 51228
DB00091 388323
DB00091 2746
DB00091 2747
DB00091 2752
DB00091 10249
DB00091 92292
DB00091 132158
DB00091 2760
DB00091 10691
DB00091 26205
DB00091 2764
DB00091 51291
DB00091 51053
DB00091 29926
DB00091 29925
DB00091 2766
DB00091 51292
DB00091 10672
DB00091 2770
DB00091 2770
DB00091 2771
DB00091 2773
DB00091 2774
DB00091 2782
DB00091 2786
DB00091 2787
DB00091 29889
DB00091 26354
DB00091 27232
DB00091 8443
DB00091 10007
DB00091 132789
DB00091 64841
DB00091 79158
DB00091 2799
DB00091 2801
DB00091 2802
DB00091 2803
DB00091 9950
DB00091 2804
DB00091 27333
DB00091 51280
DB00091 64083
DB00091 55204
DB00091 127845
DB00091 127845
DB00091 51026
DB00091 54856
DB00091 84520
DB00091 92344
DB00091 64689
DB00091 26003
DB00091 9570
DB00091 2805
DB00091 2805
DB00091 8733
DB00091 57678
DB00091 7918
DB00091 84803
DB00091 55105
DB00091 55668
DB00091 2817
DB00091 2719
DB00091 2239
DB00091 10082
DB00091 56261
DB00091 2819
DB00091 23171
DB00091 2820
DB00091 2852
DB00091 170589
DB00091 10243
DB00091 10243
DB00091 2821
DB00091 2824
DB00091 11321
DB00091 51184
DB00091 51184
DB00091 10457
DB00091 2825
DB00091 57720
DB00091 56834
DB00091 7107
DB00091 57512
DB00091 26996
DB00091 2842
DB00091 2853
DB00091 53836
DB00091 54112
DB00091 9737
DB00091 114928
DB00091 9052
DB00091 9052
DB00091 2874
DB00091 29899
DB00091 2875
DB00091 84706
DB00091 2877
DB00091 2878
DB00091 2882
DB00091 493869
DB00091 57655
DB00091 54762
DB00091 65983
DB00091 2887
DB00091 2888
DB00091 2886
DB00091 9687
DB00091 80000
DB00091 29841
DB00091 29841
DB00091 9380
DB00091 2907
DB00091 157
DB00091 2869
DB00091 2896
DB00091 2896
DB00091 2926
DB00091 79774
DB00091 54103
DB00091 55876
DB00091 2932
DB00091 2934
DB00091 2935
DB00091 2935
DB00091 2936
DB00091 2938
DB00091 2941
DB00091 79807
DB00091 373156
DB00091 2947
DB00091 2948
DB00091 9446
DB00091 2952
DB00091 2954
DB00091 2961
DB00091 2962
DB00091 2963
DB00091 2965
DB00091 2968
DB00091 404672
DB00091 9569
DB00091 2971
DB00091 2976
DB00091 9330
DB00091 9567
DB00091 85865
DB00091 54676
DB00091 23560
DB00091 29083
DB00091 51512
DB00091 83606
DB00091 2982
DB00091 51454
DB00091 283464
DB00091 727936
DB00091 2992
DB00091 8908
DB00091 2995
DB00091 2997
DB00091 2998
DB00091 64412
DB00091 3005
DB00091 8971
DB00091 94239
DB00091 3014
DB00091 55506
DB00091 3015
DB00091 3015
DB00091 9563
DB00091 23498
DB00091 3026
DB00091 9200
DB00091 201562
DB00091 51495
DB00091 57531
DB00091 26061
DB00091 26061
DB00091 3033
DB00091 3030
DB00091 3029
DB00091 3034
DB00091 57817
DB00091 54363
DB00091 51179
DB00091 404037
DB00091 3035
DB00091 23438
DB00091 115106
DB00091 55142
DB00091 79441
DB00091 79441
DB00091 54930
DB00091 10456
DB00091 1839
DB00091 1839
DB00091 3048
DB00091 26959
DB00091 10767
DB00091 54985
DB00091 29915
DB00091 54435
DB00091 57657
DB00091 10866
DB00091 10870
DB00091 3065
DB00091 9759
DB00091 3068
DB00091 84064
DB00091 81932
DB00091 3069
DB00091 139324
DB00091 55127
DB00091 63897
DB00091 23593
DB00091 51696
DB00091 57493
DB00091 92797
DB00091 3070
DB00091 113510
DB00091 9931
DB00091 220296
DB00091 51191
DB00091 55008
DB00091 55008
DB00091 9709
DB00091 3280
DB00091 57801
DB00091 55502
DB00091 3073
DB00091 3074
DB00091 10614
DB00091 124790
DB00091 23462
DB00091 3077
DB00091 148738
DB00091 3081
DB00091 3082
DB00091 3082
DB00091 3083
DB00091 9146
DB00091 138050
DB00091 55733
DB00091 3087
DB00091 11147
DB00091 11112
DB00091 26275
DB00091 283987
DB00091 3091
DB00091 55662
DB00091 25994
DB00091 51501
DB00091 29923
DB00091 29923
DB00091 25988
DB00091 84681
DB00091 135114
DB00091 204851
DB00091 28996
DB00091 7290
DB00091 8479
DB00091 3006
DB00091 3008
DB00091 3012
DB00091 3017
DB00091 8343
DB00091 85236
DB00091 8351
DB00091 8359
DB00091 8366
DB00091 8364
DB00091 8360
DB00091 8367
DB00091 8361
DB00091 8365
DB00091 8294
DB00091 8363
DB00091 8362
DB00091 8368
DB00091 8349
DB00091 8370
DB00091 554313
DB00091 92815
DB00091 121504
DB00091 3096
DB00091 3097
DB00091 55355
DB00091 3098
DB00091 3099
DB00091 80201
DB00091 3107
DB00091 3108
DB00091 3122
DB00091 3123
DB00091 3133
DB00091 3135
DB00091 3137
DB00091 3131
DB00091 6596
DB00091 81502
DB00091 79618
DB00091 10363
DB00091 10362
DB00091 3159
DB00091 8091
DB00091 3146
DB00091 3148
DB00091 3149
DB00091 3155
DB00091 3156
DB00091 3156
DB00091 3157
DB00091 3157
DB00091 3158
DB00091 9324
DB00091 10473
DB00091 79366
DB00091 10042
DB00091 3161
DB00091 3162
DB00091 3162
DB00091 3172
DB00091 3174
DB00091 3176
DB00091 10949
DB00091 3181
DB00091 220988
DB00091 3182
DB00091 3183
DB00091 343069
DB00091 3184
DB00091 9987
DB00091 3185
DB00091 3187
DB00091 3188
DB00091 3189
DB00091 4670
DB00091 3192
DB00091 112817
DB00091 9456
DB00091 9455
DB00091 9455
DB00091 29911
DB00091 84525
DB00091 3200
DB00091 3201
DB00091 3202
DB00091 3219
DB00091 3223
DB00091 3231
DB00091 3240
DB00091 3241
DB00091 3241
DB00091 3242
DB00091 3242
DB00091 54969
DB00091 3248
DB00091 3249
DB00091 3249
DB00091 3250
DB00091 3257
DB00091 84343
DB00091 79803
DB00091 3263
DB00091 3265
DB00091 57110
DB00091 646962
DB00091 3273
DB00091 3269
DB00091 8739
DB00091 9653
DB00091 222537
DB00091 3281
DB00091 150274
DB00091 3290
DB00091 3291
DB00091 3028
DB00091 51170
DB00091 51144
DB00091 3294
DB00091 3293
DB00091 3295
DB00091 8630
DB00091 80270
DB00091 83693
DB00091 84263
DB00091 3297
DB00091 3298
DB00091 3320
DB00091 3326
DB00091 7184
DB00091 259217
DB00091 6782
DB00091 3303
DB00091 3304
DB00091 3306
DB00091 3308
DB00091 22824
DB00091 3309
DB00091 3310
DB00091 3312
DB00091 3313
DB00091 51668
DB00091 26353
DB00091 79663
DB00091 3336
DB00091 3336
DB00091 10808
DB00091 10553
DB00091 3355
DB00091 3358
DB00091 3364
DB00091 3373
DB00091 8692
DB00091 219844
DB00091 10525
DB00091 3376
DB00091 55699
DB00091 25998
DB00091 3383
DB00091 3385
DB00091 3386
DB00091 3386
DB00091 23379
DB00091 79664
DB00091 22858
DB00091 23463
DB00091 23308
DB00091 3397
DB00091 3398
DB00091 3399
DB00091 3416
DB00091 3417
DB00091 3418
DB00091 3422
DB00091 414328
DB00091 3423
DB00091 3425
DB00091 9592
DB00091 8870
DB00091 51124
DB00091 51278
DB00091 3428
DB00091 10437
DB00091 3430
DB00091 3430
DB00091 10561
DB00091 10964
DB00091 2537
DB00091 64135
DB00091 3434
DB00091 3433
DB00091 3437
DB00091 3437
DB00091 24138
DB00091 24138
DB00091 10581
DB00091 3454
DB00091 3475
DB00091 7866
DB00091 90410
DB00091 64792
DB00091 11020
DB00091 112752
DB00091 51098
DB00091 57560
DB00091 28981
DB00091 9543
DB00091 3479
DB00091 3480
DB00091 10643
DB00091 10643
DB00091 3482
DB00091 3482
DB00091 3484
DB00091 3485
DB00091 3486
DB00091 3487
DB00091 3489
DB00091 3490
DB00091 3490
DB00091 3508
DB00091 492311
DB00091 91353
DB00091 3547
DB00091 285313
DB00091 152404
DB00091 93185
DB00091 121457
DB00091 121457
DB00091 8518
DB00091 64376
DB00091 3588
DB00091 3589
DB00091 3590
DB00091 3592
DB00091 3595
DB00091 3597
DB00091 3600
DB00091 3601
DB00091 27190
DB00091 53342
DB00091 55540
DB00091 84818
DB00091 3606
DB00091 8809
DB00091 3554
DB00091 7850
DB00091 9173
DB00091 3557
DB00091 53833
DB00091 50615
DB00091 58985
DB00091 9466
DB00091 133396
DB00091 9235
DB00091 9235
DB00091 3566
DB00091 3569
DB00091 3570
DB00091 3570
DB00091 3572
DB00091 3574
DB00091 3574
DB00091 3575
DB00091 3608
DB00091 3611
DB00091 80895
DB00091 196294
DB00091 55272
DB00091 92856
DB00091 3612
DB00091 3613
DB00091 3614
DB00091 3622
DB00091 54556
DB00091 51147
DB00091 3624
DB00091 3625
DB00091 3626
DB00091 83729
DB00091 58493
DB00091 54617
DB00091 83444
DB00091 125476
DB00091 125476
DB00091 54891
DB00091 3628
DB00091 3631
DB00091 8821
DB00091 3632
DB00091 22876
DB00091 3638
DB00091 3638
DB00091 51141
DB00091 51141
DB00091 3643
DB00091 57117
DB00091 55726
DB00091 57508
DB00091 65123
DB00091 92105
DB00091 80789
DB00091 25896
DB00091 55756
DB00091 27152
DB00091 117283
DB00091 79711
DB00091 79711
DB00091 3652
DB00091 64768
DB00091 9657
DB00091 84223
DB00091 64799
DB00091 124152
DB00091 124152
DB00091 8826
DB00091 10788
DB00091 9922
DB00091 3654
DB00091 3656
DB00091 51135
DB00091 3658
DB00091 3659
DB00091 3660
DB00091 64207
DB00091 3664
DB00091 10379
DB00091 3667
DB00091 8660
DB00091 79191
DB00091 122961
DB00091 23479
DB00091 9636
DB00091 9636
DB00091 3669
DB00091 3670
DB00091 64843
DB00091 145501
DB00091 51015
DB00091 79763
DB00091 91464
DB00091 51477
DB00091 83737
DB00091 81533
DB00091 55846
DB00091 8515
DB00091 22801
DB00091 3673
DB00091 3675
DB00091 3679
DB00091 3682
DB00091 3685
DB00091 3685
DB00091 3688
DB00091 9270
DB00091 3689
DB00091 23421
DB00091 23421
DB00091 3691
DB00091 3697
DB00091 3698
DB00091 3699
DB00091 3699
DB00091 3700
DB00091 80760
DB00091 9445
DB00091 81618
DB00091 3705
DB00091 3706
DB00091 80271
DB00091 3709
DB00091 3710
DB00091 85450
DB00091 162073
DB00091 6453
DB00091 3712
DB00091 10625
DB00091 389434
DB00091 9767
DB00091 182
DB00091 84522
DB00091 3716
DB00091 3717
DB00091 9832
DB00091 120425
DB00091 122953
DB00091 51528
DB00091 65094
DB00091 23210
DB00091 133746
DB00091 9929
DB00091 126119
DB00091 56704
DB00091 8690
DB00091 8690
DB00091 3725
DB00091 3725
DB00091 3726
DB00091 3727
DB00091 3728
DB00091 3728
DB00091 23189
DB00091 25959
DB00091 163782
DB00091 151050
DB00091 54934
DB00091 57325
DB00091 8850
DB00091 10524
DB00091 11104
DB00091 10300
DB00091 79768
DB00091 23254
DB00091 143879
DB00091 55709
DB00091 89890
DB00091 84078
DB00091 84541
DB00091 56888
DB00091 3736
DB00091 3745
DB00091 10008
DB00091 3773
DB00091 3764
DB00091 3775
DB00091 56659
DB00091 3777
DB00091 8645
DB00091 27345
DB00091 343450
DB00091 253980
DB00091 65987
DB00091 79047
DB00091 130535
DB00091 283219
DB00091 51133
DB00091 54442
DB00091 79070
DB00091 143888
DB00091 143888
DB00091 11014
DB00091 11014
DB00091 11015
DB00091 221656
DB00091 55818
DB00091 5927
DB00091 7403
DB00091 23135
DB00091 80853
DB00091 3791
DB00091 2531
DB00091 9817
DB00091 10657
DB00091 3795
DB00091 23351
DB00091 8570
DB00091 9674
DB00091 79932
DB00091 9710
DB00091 23392
DB00091 9692
DB00091 9692
DB00091 9764
DB00091 23240
DB00091 57189
DB00091 222223
DB00091 3832
DB00091 63971
DB00091 9928
DB00091 56992
DB00091 55614
DB00091 57576
DB00091 81930
DB00091 10112
DB00091 9585
DB00091 55605
DB00091 23046
DB00091 3835
DB00091 9493
DB00091 3796
DB00091 11004
DB00091 11127
DB00091 24137
DB00091 3799
DB00091 22920
DB00091 3833
DB00091 90990
DB00091 3801
DB00091 22944
DB00091 84634
DB00091 55857
DB00091 152831
DB00091 3831
DB00091 64837
DB00091 89953
DB00091 7071
DB00091 8462
DB00091 11278
DB00091 28999
DB00091 28999
DB00091 83855
DB00091 10365
DB00091 51274
DB00091 9314
DB00091 688
DB00091 1316
DB00091 687
DB00091 687
DB00091 23588
DB00091 116138
DB00091 54758
DB00091 127707
DB00091 113730
DB00091 200942
DB00091 126823
DB00091 55175
DB00091 57565
DB00091 23276
DB00091 9903
DB00091 151230
DB00091 55295
DB00091 54813
DB00091 114818
DB00091 79786
DB00091 56062
DB00091 51088
DB00091 55975
DB00091 3818
DB00091 387893
DB00091 3827
DB00091 57082
DB00091 9735
DB00091 3838
DB00091 3840
DB00091 55634
DB00091 51315
DB00091 889
DB00091 3848
DB00091 3858
DB00091 3866
DB00091 3872
DB00091 3880
DB00091 3880
DB00091 125113
DB00091 25984
DB00091 3856
DB00091 144501
DB00091 3887
DB00091 3892
DB00091 200185
DB00091 79036
DB00091 883
DB00091 8942
DB00091 3897
DB00091 79944
DB00091 112849
DB00091 26013
DB00091 91133
DB00091 51110
DB00091 3898
DB00091 8270
DB00091 3904
DB00091 284217
DB00091 3909
DB00091 3911
DB00091 3912
DB00091 3913
DB00091 3918
DB00091 27074
DB00091 8649
DB00091 389541
DB00091 10314
DB00091 55353
DB00091 7805
DB00091 9215
DB00091 55132
DB00091 55323
DB00091 51520
DB00091 23395
DB00091 81887
DB00091 9113
DB00091 26524
DB00091 81606
DB00091 3929
DB00091 3930
DB00091 3931
DB00091 253558
DB00091 51451
DB00091 9836
DB00091 286256
DB00091 389812
DB00091 3934
DB00091 84458
DB00091 84458
DB00091 3936
DB00091 60526
DB00091 9079
DB00091 3939
DB00091 3945
DB00091 197257
DB00091 3949
DB00091 753
DB00091 116842
DB00091 221496
DB00091 79165
DB00091 114823
DB00091 123169
DB00091 54741
DB00091 137994
DB00091 3956
DB00091 3957
DB00091 3958
DB00091 3959
DB00091 3960
DB00091 3964
DB00091 55366
DB00091 8549
DB00091 10186
DB00091 10184
DB00091 64077
DB00091 431707
DB00091 3976
DB00091 3977
DB00091 3978
DB00091 3980
DB00091 3981
DB00091 11027
DB00091 353514
DB00091 51474
DB00091 22998
DB00091 54923
DB00091 3984
DB00091 3985
DB00091 3987
DB00091 55957
DB00091 132660
DB00091 64130
DB00091 140828
DB00091 147525
DB00091 283416
DB00091 3988
DB00091 3990
DB00091 9388
DB00091 51601
DB00091 9516
DB00091 3993
DB00091 3993
DB00091 3998
DB00091 81562
DB00091 64327
DB00091 55788
DB00091 92255
DB00091 29995
DB00091 29995
DB00091 89782
DB00091 4000
DB00091 4001
DB00091 84823
DB00091 8543
DB00091 4008
DB00091 348801
DB00091 4012
DB00091 80856
DB00091 222484
DB00091 9361
DB00091 83752
DB00091 91694
DB00091 164832
DB00091 79836
DB00091 4015
DB00091 84171
DB00091 10161
DB00091 79888
DB00091 10162
DB00091 9926
DB00091 23175
DB00091 23175
DB00091 9663
DB00091 9663
DB00091 4026
DB00091 9404
DB00091 987
DB00091 23143
DB00091 57631
DB00091 79414
DB00091 78999
DB00091 145581
DB00091 116844
DB00091 55791
DB00091 26018
DB00091 9860
DB00091 4035
DB00091 26020
DB00091 84918
DB00091 29967
DB00091 4036
DB00091 4038
DB00091 4041
DB00091 91355
DB00091 4040
DB00091 7804
DB00091 55227
DB00091 9684
DB00091 55222
DB00091 79782
DB00091 374819
DB00091 55631
DB00091 115353
DB00091 201255
DB00091 54839
DB00091 255252
DB00091 55379
DB00091 65999
DB00091 221424
DB00091 388341
DB00091 125144
DB00091 388886
DB00091 56262
DB00091 55144
DB00091 80131
DB00091 85444
DB00091 9208
DB00091 9209
DB00091 127255
DB00091 164312
DB00091 222229
DB00091 55341
DB00091 26065
DB00091 25804
DB00091 23658
DB00091 11157
DB00091 51691
DB00091 286006
DB00091 4047
DB00091 4055
DB00091 26046
DB00091 84946
DB00091 51747
DB00091 4060
DB00091 286343
DB00091 206338
DB00091 4061
DB00091 4061
DB00091 58496
DB00091 23643
DB00091 55646
DB00091 653639
DB00091 127018
DB00091 57128
DB00091 90624
DB00091 256586
DB00091 116068
DB00091 145748
DB00091 4069
DB00091 57151
DB00091 54585
DB00091 84445
DB00091 9762
DB00091 126868
DB00091 23499
DB00091 28992
DB00091 140733
DB00091 4085
DB00091 9587
DB00091 4094
DB00091 23764
DB00091 4097
DB00091 7975
DB00091 4110
DB00091 9500
DB00091 57692
DB00091 64110
DB00091 28986
DB00091 260425
DB00091 4116
DB00091 84061
DB00091 84549
DB00091 114569
DB00091 115416
DB00091 10892
DB00091 10892
DB00091 9794
DB00091 84441
DB00091 10046
DB00091 284358
DB00091 4121
DB00091 10905
DB00091 57134
DB00091 4123
DB00091 4126
DB00091 79694
DB00091 149175
DB00091 7873
DB00091 4128
DB00091 4129
DB00091 4131
DB00091 81631
DB00091 55201
DB00091 4133
DB00091 5604
DB00091 5606
DB00091 5608
DB00091 4214
DB00091 4296
DB00091 9175
DB00091 9020
DB00091 51776
DB00091 84451
DB00091 56911
DB00091 1326
DB00091 4293
DB00091 4134
DB00091 8491
DB00091 9448
DB00091 11183
DB00091 55700
DB00091 256714
DB00091 5603
DB00091 93487
DB00091 5595
DB00091 5597
DB00091 5598
DB00091 5599
DB00091 5601
DB00091 7867
DB00091 8550
DB00091 10982
DB00091 10982
DB00091 22924
DB00091 4137
DB00091 64757
DB00091 54996
DB00091 4082
DB00091 65108
DB00091 4139
DB00091 4140
DB00091 4141
DB00091 153562
DB00091 5648
DB00091 22983
DB00091 23031
DB00091 375449
DB00091 84930
DB00091 4143
DB00091 4144
DB00091 4147
DB00091 4149
DB00091 151963
DB00091 4152
DB00091 53615
DB00091 55777
DB00091 4153
DB00091 153364
DB00091 4154
DB00091 4154
DB00091 10150
DB00091 55796
DB00091 154141
DB00091 54799
DB00091 51360
DB00091 56922
DB00091 64087
DB00091 84693
DB00091 4168
DB00091 23263
DB00091 90411
DB00091 4170
DB00091 55388
DB00091 4171
DB00091 4172
DB00091 4173
DB00091 4174
DB00091 4175
DB00091 4176
DB00091 84515
DB00091 79892
DB00091 55283
DB00091 79648
DB00091 84331
DB00091 28985
DB00091 90550
DB00091 55013
DB00091 55013
DB00091 63933
DB00091 9656
DB00091 4190
DB00091 4192
DB00091 56890
DB00091 56890
DB00091 4193
DB00091 4194
DB00091 145553
DB00091 4199
DB00091 4200
DB00091 64769
DB00091 5469
DB00091 84246
DB00091 400569
DB00091 9969
DB00091 23389
DB00091 51586
DB00091 9440
DB00091 9412
DB00091 6837
DB00091 9862
DB00091 51003
DB00091 29079
DB00091 10001
DB00091 112950
DB00091 55090
DB00091 4205
DB00091 4208
DB00091 1953
DB00091 1954
DB00091 4211
DB00091 4212
DB00091 9833
DB00091 4221
DB00091 4224
DB00091 59274
DB00091 23184
DB00091 23184
DB00091 4232
DB00091 79006
DB00091 284207
DB00091 4234
DB00091 751071
DB00091 51603
DB00091 79091
DB00091 84190
DB00091 84326
DB00091 56339
DB00091 64863
DB00091 64863
DB00091 29081
DB00091 131965
DB00091 25840
DB00091 196410
DB00091 51320
DB00091 9848
DB00091 9258
DB00091 55669
DB00091 4242
DB00091 64747
DB00091 79847
DB00091 84879
DB00091 113655
DB00091 91749
DB00091 54842
DB00091 256471
DB00091 4247
DB00091 11320
DB00091 11343
DB00091 92667
DB00091 4255
DB00091 4256
DB00091 4257
DB00091 4258
DB00091 4259
DB00091 4253
DB00091 4253
DB00091 375056
DB00091 100507436
DB00091 64780
DB00091 9645
DB00091 85377
DB00091 79778
DB00091 4277
DB00091 286097
DB00091 4281
DB00091 58526
DB00091 11043
DB00091 90007
DB00091 125170
DB00091 84299
DB00091 57708
DB00091 54531
DB00091 374986
DB00091 9562
DB00091 4285
DB00091 145282
DB00091 84981
DB00091 84981
DB00091 79003
DB00091 54069
DB00091 55320
DB00091 126353
DB00091 129531
DB00091 129531
DB00091 4286
DB00091 83881
DB00091 4288
DB00091 57591
DB00091 2872
DB00091 23608
DB00091 283078
DB00091 9761
DB00091 8079
DB00091 4292
DB00091 90523
DB00091 197259
DB00091 10962
DB00091 4300
DB00091 6945
DB00091 51085
DB00091 23417
DB00091 326625
DB00091 25974
DB00091 23531
DB00091 23531
DB00091 4311
DB00091 93380
DB00091 4312
DB00091 4312
DB00091 4319
DB00091 4320
DB00091 4321
DB00091 4323
DB00091 4314
DB00091 4316
DB00091 84057
DB00091 84057
DB00091 55329
DB00091 4335
DB00091 3110
DB00091 64112
DB00091 55233
DB00091 81532
DB00091 79817
DB00091 55034
DB00091 4337
DB00091 4338
DB00091 27304
DB00091 116255
DB00091 80168
DB00091 346606
DB00091 7841
DB00091 5891
DB00091 84315
DB00091 23515
DB00091 79710
DB00091 9643
DB00091 729967
DB00091 118812
DB00091 56180
DB00091 158747
DB00091 64598
DB00091 4343
DB00091 51660
DB00091 25874
DB00091 9526
DB00091 8777
DB00091 10199
DB00091 10200
DB00091 4351
DB00091 84954
DB00091 4354
DB00091 4356
DB00091 51678
DB00091 143098
DB00091 65258
DB00091 65258
DB00091 758
DB00091 4358
DB00091 10205
DB00091 3140
DB00091 4361
DB00091 55686
DB00091 114932
DB00091 55257
DB00091 84245
DB00091 29960
DB00091 55178
DB00091 51149
DB00091 83876
DB00091 727957
DB00091 65003
DB00091 28998
DB00091 54948
DB00091 63875
DB00091 29074
DB00091 219927
DB00091 6150
DB00091 10573
DB00091 64983
DB00091 64981
DB00091 51318
DB00091 64976
DB00091 64975
DB00091 65080
DB00091 26589
DB00091 740
DB00091 54534
DB00091 122704
DB00091 116541
DB00091 55173
DB00091 51116
DB00091 51649
DB00091 10884
DB00091 65993
DB00091 60488
DB00091 64968
DB00091 51081
DB00091 57380
DB00091 51154
DB00091 51154
DB00091 91283
DB00091 9242
DB00091 4436
DB00091 4437
DB00091 2956
DB00091 124540
DB00091 6307
DB00091 4478
DB00091 51734
DB00091 22921
DB00091 4485
DB00091 4487
DB00091 4494
DB00091 4495
DB00091 4499
DB00091 4501
DB00091 4502
DB00091 84560
DB00091 57504
DB00091 4507
DB00091 23788
DB00091 4515
DB00091 92140
DB00091 7978
DB00091 80298
DB00091 51001
DB00091 123263
DB00091 51537
DB00091 51537
DB00091 9650
DB00091 56181
DB00091 113115
DB00091 92170
DB00091 4522
DB00091 25902
DB00091 10797
DB00091 441024
DB00091 10588
DB00091 4534
DB00091 54893
DB00091 10903
DB00091 8898
DB00091 9110
DB00091 9107
DB00091 55149
DB00091 4548
DB00091 4552
DB00091 9788
DB00091 92154
DB00091 4547
DB00091 4547
DB00091 222166
DB00091 57509
DB00091 143662
DB00091 4583
DB00091 200958
DB00091 118430
DB00091 84939
DB00091 139221
DB00091 80198
DB00091 4594
DB00091 89853
DB00091 4597
DB00091 4597
DB00091 4598
DB00091 9961
DB00091 9961
DB00091 4599
DB00091 4084
DB00091 83463
DB00091 10608
DB00091 4601
DB00091 439921
DB00091 54587
DB00091 91663
DB00091 10514
DB00091 4603
DB00091 4605
DB00091 4609
DB00091 26292
DB00091 4615
DB00091 56005
DB00091 50804
DB00091 26579
DB00091 4628
DB00091 4625
DB00091 4627
DB00091 10627
DB00091 103910
DB00091 4636
DB00091 4637
DB00091 140465
DB00091 10398
DB00091 29116
DB00091 4638
DB00091 80179
DB00091 4430
DB00091 4641
DB00091 4643
DB00091 4645
DB00091 55930
DB00091 4649
DB00091 4650
DB00091 26509
DB00091 440145
DB00091 80097
DB00091 55728
DB00091 29104
DB00091 84779
DB00091 80155
DB00091 51126
DB00091 80018
DB00091 60560
DB00091 84316
DB00091 79829
DB00091 79903
DB00091 27163
DB00091 10003
DB00091 10004
DB00091 4665
DB00091 64859
DB00091 79035
DB00091 79035
DB00091 4666
DB00091 83955
DB00091 138151
DB00091 133686
DB00091 55191
DB00091 92345
DB00091 4668
DB00091 55577
DB00091 4669
DB00091 51172
DB00091 162417
DB00091 203245
DB00091 10135
DB00091 340719
DB00091 340719
DB00091 54187
DB00091 4673
DB00091 4675
DB00091 266812
DB00091 222236
DB00091 8774
DB00091 93100
DB00091 26502
DB00091 4677
DB00091 79731
DB00091 4678
DB00091 9
DB00091 57106
DB00091 10
DB00091 24142
DB00091 9027
DB00091 26151
DB00091 89797
DB00091 128240
DB00091 51594
DB00091 26960
DB00091 65065
DB00091 83988
DB00091 9918
DB00091 23310
DB00091 64151
DB00091 54892
DB00091 23397
DB00091 23397
DB00091 22916
DB00091 55421
DB00091 57552
DB00091 4688
DB00091 4690
DB00091 8440
DB00091 10787
DB00091 51517
DB00091 4691
DB00091 56926
DB00091 8202
DB00091 8031
DB00091 57727
DB00091 135112
DB00091 55706
DB00091 55706
DB00091 10403
DB00091 54820
DB00091 81565
DB00091 4692
DB00091 79625
DB00091 10397
DB00091 57447
DB00091 57446
DB00091 65009
DB00091 3340
DB00091 64579
DB00091 4694
DB00091 4705
DB00091 126328
DB00091 4695
DB00091 4696
DB00091 4697
DB00091 4698
DB00091 4701
DB00091 4702
DB00091 4704
DB00091 29078
DB00091 284184
DB00091 4707
DB00091 4716
DB00091 4708
DB00091 4709
DB00091 4712
DB00091 4713
DB00091 4714
DB00091 4717
DB00091 4718
DB00091 4719
DB00091 4720
DB00091 4722
DB00091 4725
DB00091 374291
DB00091 4723
DB00091 4703
DB00091 10529
DB00091 25977
DB00091 55707
DB00091 81607
DB00091 121441
DB00091 4734
DB00091 23327
DB00091 23327
DB00091 4738
DB00091 4739
DB00091 252969
DB00091 4750
DB00091 4751
DB00091 4752
DB00091 10783
DB00091 91754
DB00091 7469
DB00091 7936
DB00091 23306
DB00091 4756
DB00091 25871
DB00091 10763
DB00091 10276
DB00091 81831
DB00091 4758
DB00091 129807
DB00091 140825
DB00091 4763
DB00091 10725
DB00091 84901
DB00091 4779
DB00091 4780
DB00091 9603
DB00091 4774
DB00091 4781
DB00091 4782
DB00091 4782
DB00091 4783
DB00091 4784
DB00091 4791
DB00091 4793
DB00091 4794
DB00091 4795
DB00091 64332
DB00091 9054
DB00091 27247
DB00091 4799
DB00091 152518
DB00091 4800
DB00091 4801
DB00091 25791
DB00091 4804
DB00091 55768
DB00091 51335
DB00091 374354
DB00091 387921
DB00091 55651
DB00091 57224
DB00091 57224
DB00091 84276
DB00091 4811
DB00091 60491
DB00091 84365
DB00091 51199
DB00091 4814
DB00091 57185
DB00091 8508
DB00091 154215
DB00091 79576
DB00091 85407
DB00091 85409
DB00091 54475
DB00091 22871
DB00091 58484
DB00091 84166
DB00091 79671
DB00091 4828
DB00091 51068
DB00091 4830
DB00091 4832
DB00091 4833
DB00091 10201
DB00091 29922
DB00091 9111
DB00091 64802
DB00091 57407
DB00091 54981
DB00091 4836
DB00091 9397
DB00091 10874
DB00091 4837
DB00091 23530
DB00091 28987
DB00091 64318
DB00091 79050
DB00091 25819
DB00091 79159
DB00091 8996
DB00091 8996
DB00091 51406
DB00091 55035
DB00091 9221
DB00091 51491
DB00091 4839
DB00091 10528
DB00091 51602
DB00091 4843
DB00091 4846
DB00091 147111
DB00091 4861
DB00091 4862
DB00091 4864
DB00091 9520
DB00091 4867
DB00091 27031
DB00091 80896
DB00091 10360
DB00091 255743
DB00091 4881
DB00091 4883
DB00091 27020
DB00091 4884
DB00091 4886
DB00091 4888
DB00091 1728
DB00091 4835
DB00091 4835
DB00091 8431
DB00091 9572
DB00091 9975
DB00091 10062
DB00091 9971
DB00091 8856
DB00091 8856
DB00091 9970
DB00091 7182
DB00091 126382
DB00091 7025
DB00091 7026
DB00091 2063
DB00091 2908
DB00091 4306
DB00091 2494
DB00091 2649
DB00091 4893
DB00091 29982
DB00091 29959
DB00091 340371
DB00091 4897
DB00091 9315
DB00091 3084
DB00091 9542
DB00091 8204
DB00091 11270
DB00091 8829
DB00091 80023
DB00091 4902
DB00091 54904
DB00091 50814
DB00091 4905
DB00091 4905
DB00091 55968
DB00091 25936
DB00091 8439
DB00091 286053
DB00091 56160
DB00091 54780
DB00091 84081
DB00091 54888
DB00091 63899
DB00091 55695
DB00091 221078
DB00091 22978
DB00091 22978
DB00091 221294
DB00091 64943
DB00091 4907
DB00091 123803
DB00091 4913
DB00091 59277
DB00091 59277
DB00091 84284
DB00091 4922
DB00091 9891
DB00091 81788
DB00091 80224
DB00091 4925
DB00091 10726
DB00091 84955
DB00091 134492
DB00091 4521
DB00091 83594
DB00091 25961
DB00091 55270
DB00091 131870
DB00091 84309
DB00091 152195
DB00091 390916
DB00091 318
DB00091 11051
DB00091 11165
DB00091 11162
DB00091 283927
DB00091 53343
DB00091 83540
DB00091 26747
DB00091 57122
DB00091 9631
DB00091 23225
DB00091 8021
DB00091 10762
DB00091 53371
DB00091 9818
DB00091 23636
DB00091 54830
DB00091 54830
DB00091 4927
DB00091 9688
DB00091 26471
DB00091 51203
DB00091 4931
DB00091 29107
DB00091 55916
DB00091 220323
DB00091 221443
DB00091 4938
DB00091 4939
DB00091 4940
DB00091 4940
DB00091 8638
DB00091 4942
DB00091 4947
DB00091 23363
DB00091 79629
DB00091 132299
DB00091 54959
DB00091 4953
DB00091 4953
DB00091 4957
DB00091 55753
DB00091 55239
DB00091 79627
DB00091 8473
DB00091 8473
DB00091 11339
DB00091 55301
DB00091 283298
DB00091 56944
DB00091 115209
DB00091 3175
DB00091 9480
DB00091 26873
DB00091 23596
DB00091 10133
DB00091 93129
DB00091 220064
DB00091 4998
DB00091 23595
DB00091 23594
DB00091 5004
DB00091 5005
DB00091 5005
DB00091 94101
DB00091 29095
DB00091 5007
DB00091 114884
DB00091 114885
DB00091 114885
DB00091 114876
DB00091 9885
DB00091 26031
DB00091 126014
DB00091 51526
DB00091 64172
DB00091 29948
DB00091 734
DB00091 9180
DB00091 116039
DB00091 58505
DB00091 26578
DB00091 28962
DB00091 5009
DB00091 220213
DB00091 51633
DB00091 339229
DB00091 54995
DB00091 54995
DB00091 5025
DB00091 5026
DB00091 5027
DB00091 64175
DB00091 64175
DB00091 55214
DB00091 10609
DB00091 5033
DB00091 8974
DB00091 5034
DB00091 54681
DB00091 5036
DB00091 80336
DB00091 5042
DB00091 132430
DB00091 8106
DB00091 133015
DB00091 29763
DB00091 29763
DB00091 5047
DB00091 5048
DB00091 5050
DB00091 5051
DB00091 9506
DB00091 79447
DB00091 5053
DB00091 5058
DB00091 55003
DB00091 5062
DB00091 79728
DB00091 23022
DB00091 114299
DB00091 114299
DB00091 54873
DB00091 51025
DB00091 53354
DB00091 79646
DB00091 55229
DB00091 24145
DB00091 196743
DB00091 64282
DB00091 11044
DB00091 10914
DB00091 10914
DB00091 9061
DB00091 152559
DB00091 124222
DB00091 54852
DB00091 79957
DB00091 85315
DB00091 344838
DB00091 56288
DB00091 25849
DB00091 142
DB00091 57097
DB00091 64761
DB00091 64761
DB00091 54956
DB00091 10038
DB00091 79668
DB00091 83666
DB00091 55010
DB00091 23178
DB00091 219988
DB00091 5074
DB00091 5080
DB00091 22976
DB00091 55872
DB00091 64081
DB00091 55193
DB00091 5087
DB00091 5089
DB00091 5090
DB00091 57326
DB00091 5091
DB00091 5093
DB00091 5094
DB00091 57060
DB00091 57060
DB00091 5095
DB00091 5096
DB00091 64881
DB00091 5099
DB00091 5101
DB00091 56134
DB00091 56125
DB00091 56122
DB00091 57717
DB00091 56133
DB00091 56131
DB00091 26167
DB00091 56130
DB00091 56129
DB00091 56128
DB00091 64773
DB00091 51585
DB00091 84759
DB00091 63935
DB00091 5105
DB00091 5106
DB00091 9768
DB00091 27445
DB00091 5108
DB00091 5110
DB00091 115294
DB00091 115294
DB00091 55251
DB00091 5111
DB00091 57092
DB00091 399909
DB00091 26577
DB00091 27344
DB00091 27344
DB00091 5125
DB00091 5046
DB00091 255738
DB00091 58488
DB00091 51449
DB00091 78991
DB00091 5130
DB00091 9468
DB00091 5833
DB00091 11235
DB00091 22984
DB00091 5134
DB00091 84306
DB00091 27250
DB00091 27250
DB00091 201626
DB00091 5137
DB00091 5138
DB00091 5140
DB00091 9659
DB00091 5147
DB00091 5150
DB00091 5151
DB00091 8622
DB00091 5152
DB00091 5152
DB00091 5154
DB00091 5155
DB00091 80310
DB00091 5159
DB00091 5159
DB00091 5157
DB00091 5157
DB00091 5162
DB00091 8050
DB00091 64714
DB00091 2923
DB00091 9601
DB00091 10954
DB00091 10130
DB00091 149420
DB00091 5163
DB00091 5164
DB00091 5165
DB00091 5166
DB00091 9124
DB00091 27295
DB00091 8572
DB00091 8572
DB00091 10611
DB00091 9260
DB00091 54704
DB00091 54704
DB00091 57546
DB00091 5170
DB00091 81572
DB00091 23244
DB00091 23047
DB00091 23590
DB00091 57107
DB00091 23042
DB00091 8566
DB00091 57026
DB00091 118987
DB00091 10158
DB00091 8682
DB00091 375033
DB00091 5037
DB00091 55825
DB00091 23089
DB00091 5178
DB00091 57162
DB00091 57161
DB00091 246330
DB00091 53918
DB00091 10400
DB00091 5184
DB00091 5187
DB00091 8863
DB00091 23481
DB00091 100303755
DB00091 5192
DB00091 8800
DB00091 8799
DB00091 5193
DB00091 5195
DB00091 5824
DB00091 8504
DB00091 5190
DB00091 5191
DB00091 5198
DB00091 5202
DB00091 5203
DB00091 5207
DB00091 5209
DB00091 5210
DB00091 5210
DB00091 5211
DB00091 5214
DB00091 5217
DB00091 375189
DB00091 192111
DB00091 93210
DB00091 84547
DB00091 267002
DB00091 267004
DB00091 161779
DB00091 5225
DB00091 5226
DB00091 5228
DB00091 5229
DB00091 5230
DB00091 25796
DB00091 114770
DB00091 5236
DB00091 55276
DB00091 55276
DB00091 283209
DB00091 5238
DB00091 10857
DB00091 10424
DB00091 221692
DB00091 9749
DB00091 5245
DB00091 1912
DB00091 80012
DB00091 5252
DB00091 55274
DB00091 51131
DB00091 148479
DB00091 26147
DB00091 79142
DB00091 84295
DB00091 26227
DB00091 5256
DB00091 22822
DB00091 7262
DB00091 23612
DB00091 90102
DB00091 23239
DB00091 493911
DB00091 10745
DB00091 5264
DB00091 254295
DB00091 84457
DB00091 55361
DB00091 55300
DB00091 5297
DB00091 8554
DB00091 8554
DB00091 10401
DB00091 10464
DB00091 55022
DB00091 55367
DB00091 9780
DB00091 63895
DB00091 80119
DB00091 5277
DB00091 9488
DB00091 5279
DB00091 5281
DB00091 10026
DB00091 9487
DB00091 93183
DB00091 93183
DB00091 23556
DB00091 94005
DB00091 55650
DB00091 284098
DB00091 54965
DB00091 80235
DB00091 55011
DB00091 118788
DB00091 5287
DB00091 5288
DB00091 5291
DB00091 113791
DB00091 5295
DB00091 5296
DB00091 8503
DB00091 30849
DB00091 146850
DB00091 5292
DB00091 415116
DB00091 5300
DB00091 5303
DB00091 5305
DB00091 8396
DB00091 79837
DB00091 8394
DB00091 8395
DB00091 8395
DB00091 51268
DB00091 8544
DB00091 57095
DB00091 23760
DB00091 26207
DB00091 9600
DB00091 57605
DB00091 10531
DB00091 5308
DB00091 64219
DB00091 9867
DB00091 5311
DB00091 91461
DB00091 5569
DB00091 11142
DB00091 5313
DB00091 5315
DB00091 5585
DB00091 29941
DB00091 5318
DB00091 8502
DB00091 51365
DB00091 8399
DB00091 81579
DB00091 84647
DB00091 11145
DB00091 5320
DB00091 5321
DB00091 8605
DB00091 9373
DB00091 51316
DB00091 5324
DB00091 5325
DB00091 5326
DB00091 5327
DB00091 5329
DB00091 113026
DB00091 9651
DB00091 5334
DB00091 23228
DB00091 345557
DB00091 5337
DB00091 201164
DB00091 5339
DB00091 59339
DB00091 65977
DB00091 22874
DB00091 144100
DB00091 144100
DB00091 58473
DB00091 55041
DB00091 79666
DB00091 57480
DB00091 130271
DB00091 55111
DB00091 9842
DB00091 23207
DB00091 51177
DB00091 5340
DB00091 55848
DB00091 123
DB00091 10226
DB00091 10226
DB00091 5347
DB00091 10769
DB00091 1263
DB00091 10733
DB00091 51090
DB00091 5351
DB00091 5352
DB00091 8985
DB00091 5355
DB00091 8613
DB00091 84513
DB00091 403313
DB00091 54886
DB00091 5356
DB00091 5357
DB00091 5359
DB00091 5359
DB00091 57088
DB00091 57088
DB00091 84898
DB00091 5362
DB00091 55558
DB00091 5364
DB00091 10154
DB00091 135293
DB00091 135293
DB00091 5366
DB00091 56937
DB00091 56937
DB00091 5372
DB00091 5373
DB00091 5376
DB00091 5378
DB00091 10654
DB00091 25957
DB00091 25953
DB00091 11284
DB00091 119548
DB00091 9240
DB00091 84968
DB00091 56902
DB00091 4860
DB00091 80339
DB00091 8228
DB00091 50640
DB00091 55163
DB00091 87178
DB00091 10957
DB00091 10957
DB00091 55629
DB00091 25886
DB00091 282809
DB00091 134359
DB00091 5420
DB00091 57645
DB00091 56983
DB00091 56983
DB00091 5422
DB00091 23649
DB00091 5424
DB00091 10714
DB00091 10714
DB00091 57804
DB00091 57804
DB00091 26073
DB00091 5427
DB00091 54107
DB00091 56655
DB00091 5429
DB00091 51426
DB00091 10721
DB00091 51082
DB00091 64425
DB00091 5434
DB00091 5435
DB00091 5441
DB00091 55703
DB00091 10623
DB00091 661
DB00091 55718
DB00091 10621
DB00091 10622
DB00091 84265
DB00091 51728
DB00091 55624
DB00091 51371
DB00091 5444
DB00091 5445
DB00091 5446
DB00091 51367
DB00091 64208
DB00091 5447
DB00091 5447
DB00091 25913
DB00091 5450
DB00091 5451
DB00091 5457
DB00091 5457
DB00091 27068
DB00091 56342
DB00091 5465
DB00091 5467
DB00091 5468
DB00091 10891
DB00091 60490
DB00091 79144
DB00091 8500
DB00091 8496
DB00091 8496
DB00091 8495
DB00091 5478
DB00091 5479
DB00091 5481
DB00091 10105
DB00091 9360
DB00091 10465
DB00091 85313
DB00091 285755
DB00091 23262
DB00091 5493
DB00091 22843
DB00091 57460
DB00091 152926
DB00091 151742
DB00091 5498
DB00091 5514
DB00091 10848
DB00091 23645
DB00091 84919
DB00091 84988
DB00091 170954
DB00091 5502
DB00091 5504
DB00091 79660
DB00091 5507
DB00091 5509
DB00091 55607
DB00091 5516
DB00091 5520
DB00091 55012
DB00091 5526
DB00091 5528
DB00091 5532
DB00091 5533
DB00091 57223
DB00091 57718
DB00091 5536
DB00091 22870
DB00091 9701
DB00091 23082
DB00091 5538
DB00091 9374
DB00091 80148
DB00091 54896
DB00091 130814
DB00091 84279
DB00091 9055
DB00091 5547
DB00091 63976
DB00091 11108
DB00091 7001
DB00091 10935
DB00091 10549
DB00091 10549
DB00091 25824
DB00091 10113
DB00091 27166
DB00091 10650
DB00091 51012
DB00091 5550
DB00091 9581
DB00091 166336
DB00091 4007
DB00091 5557
DB00091 5558
DB00091 145270
DB00091 201973
DB00091 201973
DB00091 5564
DB00091 5564
DB00091 5565
DB00091 5565
DB00091 5567
DB00091 51422
DB00091 5573
DB00091 5577
DB00091 5590
DB00091 25865
DB00091 79706
DB00091 5613
DB00091 51052
DB00091 5618
DB00091 3276
DB00091 3275
DB00091 10196
DB00091 10419
DB00091 55170
DB00091 54496
DB00091 5621
DB00091 5624
DB00091 10544
DB00091 5625
DB00091 58510
DB00091 8842
DB00091 5627
DB00091 80209
DB00091 254427
DB00091 5629
DB00091 8858
DB00091 8559
DB00091 9129
DB00091 84950
DB00091 55015
DB00091 25766
DB00091 5630
DB00091 5631
DB00091 5634
DB00091 5635
DB00091 55771
DB00091 57479
DB00091 78994
DB00091 222171
DB00091 51334
DB00091 133619
DB00091 23215
DB00091 11098
DB00091 283659
DB00091 58497
DB00091 158471
DB00091 5660
DB00091 29968
DB00091 29968
DB00091 137133
DB00091 8000
DB00091 23362
DB00091 23550
DB00091 55851
DB00091 11168
DB00091 5681
DB00091 5682
DB00091 5683
DB00091 5684
DB00091 5686
DB00091 5687
DB00091 5688
DB00091 5699
DB00091 5699
DB00091 5690
DB00091 5691
DB00091 5694
DB00091 5695
DB00091 5696
DB00091 5698
DB00091 5701
DB00091 5702
DB00091 5704
DB00091 5716
DB00091 5717
DB00091 5718
DB00091 5719
DB00091 10213
DB00091 5708
DB00091 5709
DB00091 5710
DB00091 5713
DB00091 5713
DB00091 5714
DB00091 5720
DB00091 23198
DB00091 8624
DB00091 389362
DB00091 55269
DB00091 5723
DB00091 5723
DB00091 84722
DB00091 9051
DB00091 9050
DB00091 9991
DB00091 55037
DB00091 442213
DB00091 9317
DB00091 10728
DB00091 5738
DB00091 22949
DB00091 5744
DB00091 5754
DB00091 5763
DB00091 5764
DB00091 8073
DB00091 8073
DB00091 138639
DB00091 5781
DB00091 5782
DB00091 5784
DB00091 26469
DB00091 5771
DB00091 11099
DB00091 25930
DB00091 5774
DB00091 5777
DB00091 5780
DB00091 5792
DB00091 5793
DB00091 5794
DB00091 5795
DB00091 5796
DB00091 5797
DB00091 138428
DB00091 51651
DB00091 5805
DB00091 9232
DB00091 26255
DB00091 5806
DB00091 8226
DB00091 22827
DB00091 9698
DB00091 23369
DB00091 9933
DB00091 5813
DB00091 5814
DB00091 80324
DB00091 150962
DB00091 83480
DB00091 54517
DB00091 54517
DB00091 83448
DB00091 5817
DB00091 11137
DB00091 11137
DB00091 114825
DB00091 221749
DB00091 54899
DB00091 5827
DB00091 5829
DB00091 92370
DB00091 29108
DB00091 5834
DB00091 5836
DB00091 84305
DB00091 79912
DB00091 5860
DB00091 23475
DB00091 55278
DB00091 5768
DB00091 81890
DB00091 79691
DB00091 91300
DB00091 10890
DB00091 22841
DB00091 84440
DB00091 26056
DB00091 51552
DB00091 376267
DB00091 64284
DB00091 22931
DB00091 5861
DB00091 81876
DB00091 23011
DB00091 57403
DB00091 51715
DB00091 53917
DB00091 25837
DB00091 5873
DB00091 9364
DB00091 8934
DB00091 11031
DB00091 10981
DB00091 83452
DB00091 326624
DB00091 5865
DB00091 25782
DB00091 117177
DB00091 10966
DB00091 115273
DB00091 5867
DB00091 5868
DB00091 4218
DB00091 51762
DB00091 9367
DB00091 10567
DB00091 9135
DB00091 10244
DB00091 9910
DB00091 27342
DB00091 5876
DB00091 55684
DB00091 29127
DB00091 10399
DB00091 5886
DB00091 5887
DB00091 10111
DB00091 5888
DB00091 10635
DB00091 5889
DB00091 25788
DB00091 23132
DB00091 26064
DB00091 26064
DB00091 10742
DB00091 5898
DB00091 5899
DB00091 253959
DB00091 9649
DB00091 5902
DB00091 57610
DB00091 5903
DB00091 10048
DB00091 5905
DB00091 29098
DB00091 5906
DB00091 5909
DB00091 23108
DB00091 5910
DB00091 5911
DB00091 2889
DB00091 11069
DB00091 9771
DB00091 51735
DB00091 65059
DB00091 5914
DB00091 5919
DB00091 5920
DB00091 5922
DB00091 9462
DB00091 51655
DB00091 10125
DB00091 11186
DB00091 83937
DB00091 166824
DB00091 11228
DB00091 125950
DB00091 55225
DB00091 9821
DB00091 5928
DB00091 5930
DB00091 5931
DB00091 5932
DB00091 10741
DB00091 10616
DB00091 64080
DB00091 5934
DB00091 389677
DB00091 10432
DB00091 29890
DB00091 92400
DB00091 9904
DB00091 221662
DB00091 55131
DB00091 5935
DB00091 155435
DB00091 23029
DB00091 9584
DB00091 5936
DB00091 54502
DB00091 54502
DB00091 83759
DB00091 10180
DB00091 10179
DB00091 9939
DB00091 5937
DB00091 5937
DB00091 5939
DB00091 27303
DB00091 51634
DB00091 494115
DB00091 5947
DB00091 5947
DB00091 5950
DB00091 83758
DB00091 348093
DB00091 64145
DB00091 149041
DB00091 1827
DB00091 10231
DB00091 11123
DB00091 55213
DB00091 1102
DB00091 55920
DB00091 91433
DB00091 25898
DB00091 10171
DB00091 5955
DB00091 51109
DB00091 145226
DB00091 8608
DB00091 5959
DB00091 5962
DB00091 5962
DB00091 8434
DB00091 9400
DB00091 65055
DB00091 221035
DB00091 80346
DB00091 7905
DB00091 92840
DB00091 5970
DB00091 5971
DB00091 768211
DB00091 5649
DB00091 84957
DB00091 85021
DB00091 54884
DB00091 5980
DB00091 25996
DB00091 5982
DB00091 5983
DB00091 5984
DB00091 5985
DB00091 117584
DB00091 55312
DB00091 359845
DB00091 5986
DB00091 23180
DB00091 55159
DB00091 5990
DB00091 5991
DB00091 5993
DB00091 64864
DB00091 8625
DB00091 5994
DB00091 28984
DB00091 28984
DB00091 23179
DB00091 285704
DB00091 9104
DB00091 6001
DB00091 6004
DB00091 6004
DB00091 10287
DB00091 5997
DB00091 8601
DB00091 84236
DB00091 25807
DB00091 64285
DB00091 79651
DB00091 54933
DB00091 57127
DB00091 83695
DB00091 388
DB00091 9886
DB00091 22836
DB00091 389
DB00091 54509
DB00091 391
DB00091 23433
DB00091 55288
DB00091 58480
DB00091 85415
DB00091 85415
DB00091 253260
DB00091 10247
DB00091 353116
DB00091 196383
DB00091 54453
DB00091 79890
DB00091 60561
DB00091 83732
DB00091 55781
DB00091 8780
DB00091 84864
DB00091 8767
DB00091 54101
DB00091 53820
DB00091 6016
DB00091 51132
DB00091 6019
DB00091 51115
DB00091 151393
DB00091 80010
DB00091 116028
DB00091 64777
DB00091 6038
DB00091 6038
DB00091 246243
DB00091 10535
DB00091 84153
DB00091 6041
DB00091 8635
DB00091 27289
DB00091 390
DB00091 26994
DB00091 7737
DB00091 27246
DB00091 55298
DB00091 63891
DB00091 63891
DB00091 54941
DB00091 55658
DB00091 79589
DB00091 51444
DB00091 9604
DB00091 9781
DB00091 153830
DB00091 284996
DB00091 284996
DB00091 81790
DB00091 51255
DB00091 149603
DB00091 25897
DB00091 127544
DB00091 6045
DB00091 56254
DB00091 388591
DB00091 257160
DB00091 154214
DB00091 11237
DB00091 79102
DB00091 152006
DB00091 6047
DB00091 10193
DB00091 54894
DB00091 22838
DB00091 6049
DB00091 9616
DB00091 84900
DB00091 6050
DB00091 8731
DB00091 55599
DB00091 6051
DB00091 10921
DB00091 79641
DB00091 140823
DB00091 6097
DB00091 6098
DB00091 6100
DB00091 6117
DB00091 6118
DB00091 6119
DB00091 84268
DB00091 79657
DB00091 80135
DB00091 84154
DB00091 6103
DB00091 23322
DB00091 9501
DB00091 9501
DB00091 140801
DB00091 9045
DB00091 200916
DB00091 9349
DB00091 6157
DB00091 6156
DB00091 25873
DB00091 6124
DB00091 6125
DB00091 6132
DB00091 6181
DB00091 6184
DB00091 6185
DB00091 11102
DB00091 79897
DB00091 138716
DB00091 10799
DB00091 10799
DB00091 55197
DB00091 6208
DB00091 6223
DB00091 91582
DB00091 6227
DB00091 6229
DB00091 51065
DB00091 51065
DB00091 6188
DB00091 6194
DB00091 6195
DB00091 6196
DB00091 6197
DB00091 9252
DB00091 26750
DB00091 729389
DB00091 27079
DB00091 6236
DB00091 10325
DB00091 64121
DB00091 58528
DB00091 6237
DB00091 22800
DB00091 6238
DB00091 6238
DB00091 6240
DB00091 6241
DB00091 50484
DB00091 100131998
DB00091 23223
DB00091 51018
DB00091 23378
DB00091 9136
DB00091 23212
DB00091 222194
DB00091 51773
DB00091 26156
DB00091 51187
DB00091 83861
DB00091 51319
DB00091 65117
DB00091 6251
DB00091 8634
DB00091 51507
DB00091 6242
DB00091 6252
DB00091 10313
DB00091 57142
DB00091 84816
DB00091 64108
DB00091 25914
DB00091 9711
DB00091 22902
DB00091 154661
DB00091 23623
DB00091 9853
DB00091 8607
DB00091 51389
DB00091 112611
DB00091 10069
DB00091 25950
DB00091 6256
DB00091 23429
DB00091 6271
DB00091 6282
DB00091 6284
DB00091 57402
DB00091 140576
DB00091 6273
DB00091 6273
DB00091 6274
DB00091 6275
DB00091 6277
DB00091 6279
DB00091 6280
DB00091 6280
DB00091 6286
DB00091 1901
DB00091 1903
DB00091 6289
DB00091 6291
DB00091 29901
DB00091 26278
DB00091 10055
DB00091 55511
DB00091 6299
DB00091 6297
DB00091 90378
DB00091 23034
DB00091 389432
DB00091 142891
DB00091 54809
DB00091 219285
DB00091 25939
DB00091 25813
DB00091 79595
DB00091 10284
DB00091 8819
DB00091 29115
DB00091 79685
DB00091 79685
DB00091 401251
DB00091 89958
DB00091 56681
DB00091 51669
DB00091 23098
DB00091 84324
DB00091 6301
DB00091 9092
DB00091 9733
DB00091 6303
DB00091 6303
DB00091 112483
DB00091 6304
DB00091 60485
DB00091 55206
DB00091 22904
DB00091 6309
DB00091 22828
DB00091 286205
DB00091 9522
DB00091 10066
DB00091 949
DB00091 677769
DB00091 51097
DB00091 6319
DB00091 23256
DB00091 6447
DB00091 10647
DB00091 10590
DB00091 29970
DB00091 51540
DB00091 51540
DB00091 22955
DB00091 22955
DB00091 6322
DB00091 10389
DB00091 6323
DB00091 6324
DB00091 55800
DB00091 6335
DB00091 79005
DB00091 6341
DB00091 9997
DB00091 60592
DB00091 6342
DB00091 9805
DB00091 90507
DB00091 57410
DB00091 55681
DB00091 57147
DB00091 55153
DB00091 6382
DB00091 6383
DB00091 6385
DB00091 6386
DB00091 163859
DB00091 23753
DB00091 57001
DB00091 135154
DB00091 6390
DB00091 6391
DB00091 6392
DB00091 195814
DB00091 10993
DB00091 90701
DB00091 6396
DB00091 6396
DB00091 6397
DB00091 23541
DB00091 284904
DB00091 9919
DB00091 89866
DB00091 9554
DB00091 10484
DB00091 10483
DB00091 11196
DB00091 10802
DB00091 10427
DB00091 9632
DB00091 9871
DB00091 22872
DB00091 29927
DB00091 10952
DB00091 23480
DB00091 7095
DB00091 11231
DB00091 11231
DB00091 6400
DB00091 23231
DB00091 8991
DB00091 9403
DB00091 58515
DB00091 140606
DB00091 83642
DB00091 6414
DB00091 55829
DB00091 6402
DB00091 7979
DB00091 10371
DB00091 7869
DB00091 9723
DB00091 6405
DB00091 10509
DB00091 54910
DB00091 10505
DB00091 57715
DB00091 29843
DB00091 205564
DB00091 26054
DB00091 26054
DB00091 123228
DB00091 51091
DB00091 151011
DB00091 55752
DB00091 4735
DB00091 23157
DB00091 23176
DB00091 84947
DB00091 26135
DB00091 347735
DB00091 256987
DB00091 27230
DB00091 51156
DB00091 12
DB00091 12
DB00091 5267
DB00091 5104
DB00091 866
DB00091 6906
DB00091 1992
DB00091 5271
DB00091 5272
DB00091 462
DB00091 3053
DB00091 5054
DB00091 5054
DB00091 5270
DB00091 5176
DB00091 5345
DB00091 710
DB00091 871
DB00091 871
DB00091 5274
DB00091 29950
DB00091 574036
DB00091 27244
DB00091 83667
DB00091 143686
DB00091 91404
DB00091 6418
DB00091 55209
DB00091 80854
DB00091 133383
DB00091 133383
DB00091 6419
DB00091 23064
DB00091 26470
DB00091 10291
DB00091 8175
DB00091 23451
DB00091 10992
DB00091 10262
DB00091 83443
DB00091 9814
DB00091 2810
DB00091 6421
DB00091 119392
DB00091 113402
DB00091 84826
DB00091 94081
DB00091 118980
DB00091 81855
DB00091 94097
DB00091 8910
DB00091 112869
DB00091 6446
DB00091 10110
DB00091 259230
DB00091 166929
DB00091 151246
DB00091 6448
DB00091 6448
DB00091 9905
DB00091 6449
DB00091 54557
DB00091 10019
DB00091 9047
DB00091 63898
DB00091 400745
DB00091 6450
DB00091 6451
DB00091 83699
DB00091 83699
DB00091 83442
DB00091 6452
DB00091 23677
DB00091 9467
DB00091 152503
DB00091 51100
DB00091 30011
DB00091 9644
DB00091 285590
DB00091 57630
DB00091 153769
DB00091 344558
DB00091 54436
DB00091 54436
DB00091 26751
DB00091 22941
DB00091 85358
DB00091 6461
DB00091 6462
DB00091 6464
DB00091 25759
DB00091 79801
DB00091 51246
DB00091 92799
DB00091 6470
DB00091 6472
DB00091 257218
DB00091 57619
DB00091 54414
DB00091 6477
DB00091 6478
DB00091 51092
DB00091 59307
DB00091 10280
DB00091 150094
DB00091 80143
DB00091 64374
DB00091 6494
DB00091 26037
DB00091 57568
DB00091 23411
DB00091 23409
DB00091 23408
DB00091 51547
DB00091 10572
DB00091 220134
DB00091 348235
DB00091 8935
DB00091 8935
DB00091 6497
DB00091 387640
DB00091 6498
DB00091 6499
DB00091 6500
DB00091 6502
DB00091 122060
DB00091 7884
DB00091 6554
DB00091 84068
DB00091 4891
DB00091 9990
DB00091 9990
DB00091 10723
DB00091 84561
DB00091 56996
DB00091 64849
DB00091 284111
DB00091 6563
DB00091 6564
DB00091 121260
DB00091 6566
DB00091 6566
DB00091 117247
DB00091 6567
DB00091 9123
DB00091 9122
DB00091 9122
DB00091 9121
DB00091 9120
DB00091 10246
DB00091 10786
DB00091 10050
DB00091 63910
DB00091 116843
DB00091 80704
DB00091 6505
DB00091 6506
DB00091 6509
DB00091 6510
DB00091 6574
DB00091 6575
DB00091 6580
DB00091 55356
DB00091 51310
DB00091 5002
DB00091 5003
DB00091 6581
DB00091 6583
DB00091 6584
DB00091 10864
DB00091 114571
DB00091 9963
DB00091 9962
DB00091 6576
DB00091 1468
DB00091 8402
DB00091 8604
DB00091 9016
DB00091 10166
DB00091 8034
DB00091 83733
DB00091 60386
DB00091 788
DB00091 79085
DB00091 114789
DB00091 9481
DB00091 5250
DB00091 253512
DB00091 81034
DB00091 84275
DB00091 55186
DB00091 51312
DB00091 54977
DB00091 291
DB00091 284439
DB00091 9673
DB00091 292
DB00091 284129
DB00091 284129
DB00091 1836
DB00091 1836
DB00091 1811
DB00091 65010
DB00091 11001
DB00091 11000
DB00091 10998
DB00091 28965
DB00091 9154
DB00091 2030
DB00091 55315
DB00091 222962
DB00091 6513
DB00091 6513
DB00091 81031
DB00091 81031
DB00091 66035
DB00091 154091
DB00091 114134
DB00091 6514
DB00091 6515
DB00091 56731
DB00091 11182
DB00091 11182
DB00091 29988
DB00091 56606
DB00091 55532
DB00091 7780
DB00091 64924
DB00091 55676
DB00091 55676
DB00091 148867
DB00091 10463
DB00091 1318
DB00091 9197
DB00091 10559
DB00091 23443
DB00091 10237
DB00091 347734
DB00091 84912
DB00091 23169
DB00091 11046
DB00091 79939
DB00091 9906
DB00091 55508
DB00091 54733
DB00091 54978
DB00091 80723
DB00091 120103
DB00091 84255
DB00091 2542
DB00091 81539
DB00091 151258
DB00091 54407
DB00091 10991
DB00091 55089
DB00091 145389
DB00091 55238
DB00091 57181
DB00091 23516
DB00091 23516
DB00091 55630
DB00091 283375
DB00091 25800
DB00091 7922
DB00091 64116
DB00091 6519
DB00091 6520
DB00091 30061
DB00091 84102
DB00091 124935
DB00091 23446
DB00091 57153
DB00091 57153
DB00091 126969
DB00091 80736
DB00091 204962
DB00091 113235
DB00091 283537
DB00091 55244
DB00091 146802
DB00091 55652
DB00091 22950
DB00091 8671
DB00091 9497
DB00091 9497
DB00091 55974
DB00091 200931
DB00091 123264
DB00091 123264
DB00091 79581
DB00091 6526
DB00091 200010
DB00091 6529
DB00091 6539
DB00091 11254
DB00091 28968
DB00091 6532
DB00091 6533
DB00091 6533
DB00091 6535
DB00091 6536
DB00091 6541
DB00091 23657
DB00091 6542
DB00091 8140
DB00091 8140
DB00091 9057
DB00091 84138
DB00091 9056
DB00091 11136
DB00091 6548
DB00091 9368
DB00091 10479
DB00091 84679
DB00091 285195
DB00091 10599
DB00091 6578
DB00091 11309
DB00091 11309
DB00091 28231
DB00091 28231
DB00091 353189
DB00091 84250
DB00091 55719
DB00091 162394
DB00091 9353
DB00091 9748
DB00091 7871
DB00091 6590
DB00091 10569
DB00091 4088
DB00091 4089
DB00091 4093
DB00091 57228
DB00091 60682
DB00091 64744
DB00091 6594
DB00091 6595
DB00091 6597
DB00091 6597
DB00091 8467
DB00091 50485
DB00091 6603
DB00091 6604
DB00091 6605
DB00091 10592
DB00091 9126
DB00091 10051
DB00091 23137
DB00091 56935
DB00091 140775
DB00091 23049
DB00091 23049
DB00091 23381
DB00091 9887
DB00091 54065
DB00091 221710
DB00091 201895
DB00091 114926
DB00091 284422
DB00091 85027
DB00091 100130933
DB00091 57150
DB00091 10285
DB00091 64093
DB00091 54498
DB00091 6609
DB00091 10924
DB00091 10924
DB00091 23676
DB00091 6525
DB00091 6525
DB00091 55234
DB00091 57154
DB00091 64750
DB00091 56950
DB00091 64754
DB00091 114826
DB00091 10322
DB00091 6591
DB00091 8773
DB00091 6617
DB00091 23557
DB00091 27044
DB00091 27099
DB00091 23642
DB00091 285958
DB00091 387066
DB00091 641638
DB00091 100093630
DB00091 8303
DB00091 684959
DB00091 677838
DB00091 26784
DB00091 26784
DB00091 79622
DB00091 154007
DB00091 6626
DB00091 6636
DB00091 6641
DB00091 22938
DB00091 29887
DB00091 29916
DB00091 29934
DB00091 64089
DB00091 9784
DB00091 6643
DB00091 81609
DB00091 8723
DB00091 58533
DB00091 29886
DB00091 51429
DB00091 6646
DB00091 8435
DB00091 55084
DB00091 8651
DB00091 8835
DB00091 122809
DB00091 9306
DB00091 30837
DB00091 6647
DB00091 6648
DB00091 54937
DB00091 10580
DB00091 8470
DB00091 10174
DB00091 6653
DB00091 6272
DB00091 134548
DB00091 65124
DB00091 6666
DB00091 9580
DB00091 54345
DB00091 6659
DB00091 6659
DB00091 6660
DB00091 55553
DB00091 6662
DB00091 6672
DB00091 3431
DB00091 93349
DB00091 389058
DB00091 221833
DB00091 53340
DB00091 6674
DB00091 79582
DB00091 6676
DB00091 10615
DB00091 9043
DB00091 6678
DB00091 8404
DB00091 221178
DB00091 128153
DB00091 132671
DB00091 132671
DB00091 64847
DB00091 124044
DB00091 57405
DB00091 60559
DB00091 54908
DB00091 23111
DB00091 23111
DB00091 6687
DB00091 10638
DB00091 8877
DB00091 139886
DB00091 6690
DB00091 153218
DB00091 56907
DB00091 84501
DB00091 90853
DB00091 10417
DB00091 6696
DB00091 6696
DB00091 6694
DB00091 84888
DB00091 6697
DB00091 161742
DB00091 200734
DB00091 83932
DB00091 10252
DB00091 10253
DB00091 81848
DB00091 84926
DB00091 283377
DB00091 80176
DB00091 6709
DB00091 6711
DB00091 9517
DB00091 55304
DB00091 171546
DB00091 144108
DB00091 80763
DB00091 6713
DB00091 8878
DB00091 55133
DB00091 6716
DB00091 79644
DB00091 6720
DB00091 6720
DB00091 6721
DB00091 285672
DB00091 6722
DB00091 153443
DB00091 57522
DB00091 5552
DB00091 6717
DB00091 6723
DB00091 6728
DB00091 6729
DB00091 6730
DB00091 6731
DB00091 6726
DB00091 6734
DB00091 58477
DB00091 8406
DB00091 27286
DB00091 10250
DB00091 23524
DB00091 6426
DB00091 10772
DB00091 135295
DB00091 6427
DB00091 6428
DB00091 6430
DB00091 6431
DB00091 6432
DB00091 8683
DB00091 140809
DB00091 6736
DB00091 23648
DB00091 6745
DB00091 6746
DB00091 6747
DB00091 6748
DB00091 10534
DB00091 29101
DB00091 117178
DB00091 6482
DB00091 8869
DB00091 10402
DB00091 6764
DB00091 6480
DB00091 27090
DB00091 54879
DB00091 7903
DB00091 6769
DB00091 10274
DB00091 8027
DB00091 10254
DB00091 10617
DB00091 57559
DB00091 55620
DB00091 6770
DB00091 10809
DB00091 90627
DB00091 80765
DB00091 9754
DB00091 6772
DB00091 6773
DB00091 6776
DB00091 27067
DB00091 8987
DB00091 8987
DB00091 6781
DB00091 8614
DB00091 26872
DB00091 261729
DB00091 6491
DB00091 10963
DB00091 6793
DB00091 9263
DB00091 8859
DB00091 8428
DB00091 6788
DB00091 202374
DB00091 11329
DB00091 83931
DB00091 3925
DB00091 50861
DB00091 79991
DB00091 2040
DB00091 90529
DB00091 11171
DB00091 55342
DB00091 85369
DB00091 57464
DB00091 6801
DB00091 29966
DB00091 412
DB00091 3703
DB00091 8677
DB00091 23673
DB00091 8675
DB00091 6804
DB00091 6809
DB00091 6811
DB00091 9482
DB00091 252983
DB00091 134957
DB00091 6815
DB00091 51657
DB00091 10923
DB00091 8801
DB00091 51430
DB00091 64426
DB00091 79783
DB00091 10910
DB00091 23213
DB00091 55959
DB00091 6817
DB00091 6799
DB00091 6819
DB00091 6822
DB00091 285362
DB00091 6612
DB00091 6821
DB00091 11198
DB00091 8464
DB00091 6829
DB00091 6832
DB00091 6834
DB00091 6835
DB00091 6835
DB00091 6836
DB00091 203328
DB00091 9766
DB00091 6839
DB00091 6840
DB00091 258010
DB00091 375757
DB00091 54823
DB00091 55638
DB00091 256126
DB00091 6850
DB00091 81493
DB00091 10492
DB00091 23345
DB00091 161176
DB00091 163183
DB00091 9143
DB00091 8867
DB00091 8871
DB00091 55333
DB00091 23336
DB00091 91683
DB00091 143425
DB00091 84958
DB00091 94121
DB00091 84447
DB00091 26099
DB00091 6863
DB00091 6867
DB00091 10579
DB00091 10460
DB00091 51204
DB00091 117143
DB00091 6882
DB00091 6883
DB00091 6884
DB00091 8148
DB00091 9015
DB00091 79101
DB00091 6875
DB00091 6877
DB00091 27097
DB00091 51616
DB00091 6876
DB00091 6876
DB00091 8407
DB00091 29114
DB00091 6888
DB00091 26115
DB00091 128989
DB00091 57551
DB00091 6890
DB00091 55080
DB00091 6894
DB00091 23435
DB00091 6897
DB00091 80222
DB00091 6898
DB00091 6898
DB00091 128387
DB00091 8887
DB00091 83874
DB00091 57533
DB00091 64786
DB00091 55296
DB00091 128637
DB00091 55633
DB00091 57465
DB00091 23102
DB00091 729873
DB00091 221322
DB00091 414059
DB00091 84218
DB00091 729877
DB00091 9882
DB00091 51256
DB00091 51256
DB00091 11138
DB00091 54885
DB00091 23158
DB00091 1155
DB00091 6903
DB00091 6905
DB00091 219899
DB00091 29110
DB00091 6907
DB00091 26608
DB00091 10607
DB00091 9519
DB00091 84897
DB00091 9095
DB00091 6916
DB00091 285343
DB00091 285343
DB00091 6919
DB00091 6920
DB00091 9338
DB00091 85012
DB00091 79921
DB00091 90843
DB00091 51186
DB00091 10915
DB00091 6938
DB00091 6941
DB00091 6929
DB00091 6925
DB00091 10732
DB00091 6949
DB00091 6950
DB00091 55346
DB00091 255394
DB00091 255758
DB00091 79600
DB00091 26123
DB00091 6999
DB00091 55775
DB00091 221400
DB00091 7004
DB00091 150483
DB00091 57451
DB00091 7013
DB00091 54386
DB00091 26136
DB00091 54997
DB00091 7016
DB00091 80312
DB00091 54881
DB00091 56159
DB00091 55852
DB00091 51368
DB00091 93081
DB00091 374618
DB00091 374618
DB00091 7018
DB00091 7020
DB00091 7027
DB00091 7030
DB00091 7031
DB00091 10342
DB00091 7035
DB00091 7980
DB00091 7036
DB00091 7037
DB00091 23483
DB00091 7040
DB00091 7041
DB00091 7046
DB00091 7048
DB00091 7049
DB00091 7050
DB00091 60436
DB00091 7052
DB00091 7052
DB00091 10618
DB00091 63892
DB00091 55145
DB00091 57215
DB00091 152815
DB00091 79725
DB00091 7057
DB00091 7057
DB00091 51337
DB00091 54974
DB00091 79896
DB00091 55258
DB00091 7064
DB00091 7068
DB00091 7069
DB00091 221981
DB00091 79178
DB00091 55623
DB00091 29087
DB00091 7072
DB00091 148022
DB00091 353376
DB00091 92610
DB00091 57103
DB00091 200765
DB00091 200765
DB00091 166815
DB00091 8914
DB00091 8914
DB00091 26515
DB00091 10440
DB00091 29090
DB00091 100287932
DB00091 10469
DB00091 1678
DB00091 26520
DB00091 51300
DB00091 7076
DB00091 7077
DB00091 7078
DB00091 27283
DB00091 25976
DB00091 54962
DB00091 261726
DB00091 7082
DB00091 9414
DB00091 27134
DB00091 7083
DB00091 26007
DB00091 7086
DB00091 7088
DB00091 7090
DB00091 9874
DB00091 11011
DB00091 83660
DB00091 7096
DB00091 7097
DB00091 7098
DB00091 10333
DB00091 83877
DB00091 80213
DB00091 4071
DB00091 116441
DB00091 7104
DB00091 9032
DB00091 53346
DB00091 53345
DB00091 7108
DB00091 51768
DB00091 9375
DB00091 56889
DB00091 55319
DB00091 64114
DB00091 51643
DB00091 11322
DB00091 79905
DB00091 147138
DB00091 23023
DB00091 23023
DB00091 55002
DB00091 55374
DB00091 10972
DB00091 10959
DB00091 222068
DB00091 50999
DB00091 146456
DB00091 51014
DB00091 54732
DB00091 8577
DB00091 113277
DB00091 79022
DB00091 84314
DB00091 8834
DB00091 375346
DB00091 11070
DB00091 89894
DB00091 84216
DB00091 83862
DB00091 80757
DB00091 114908
DB00091 84233
DB00091 85013
DB00091 92305
DB00091 23505
DB00091 83935
DB00091 80194
DB00091 65084
DB00091 219902
DB00091 135932
DB00091 55281
DB00091 55281
DB00091 85014
DB00091 55314
DB00091 10430
DB00091 28978
DB00091 81853
DB00091 129303
DB00091 201799
DB00091 25907
DB00091 57146
DB00091 55858
DB00091 55858
DB00091 153339
DB00091 56900
DB00091 64418
DB00091 124491
DB00091 100113407
DB00091 55365
DB00091 28959
DB00091 80775
DB00091 130733
DB00091 129787
DB00091 57583
DB00091 130827
DB00091 84548
DB00091 79134
DB00091 387521
DB00091 55266
DB00091 201931
DB00091 201931
DB00091 130612
DB00091 23670
DB00091 23670
DB00091 94107
DB00091 55248
DB00091 29100
DB00091 84928
DB00091 54867
DB00091 124446
DB00091 388335
DB00091 79064
DB00091 79583
DB00091 79161
DB00091 23731
DB00091 26175
DB00091 80195
DB00091 254863
DB00091 746
DB00091 91304
DB00091 90871
DB00091 90488
DB00091 64417
DB00091 203197
DB00091 57393
DB00091 55754
DB00091 161291
DB00091 55161
DB00091 140738
DB00091 55254
DB00091 90407
DB00091 440026
DB00091 131616
DB00091 79188
DB00091 55076
DB00091 55076
DB00091 83604
DB00091 10329
DB00091 757
DB00091 339456
DB00091 79639
DB00091 113452
DB00091 113452
DB00091 90809
DB00091 148534
DB00091 55219
DB00091 169200
DB00091 157378
DB00091 91147
DB00091 137835
DB00091 157753
DB00091 55321
DB00091 84283
DB00091 283232
DB00091 255043
DB00091 25963
DB00091 84910
DB00091 27346
DB00091 26022
DB00091 7110
DB00091 7111
DB00091 29766
DB00091 7112
DB00091 7113
DB00091 64699
DB00091 9168
DB00091 11013
DB00091 286527
DB00091 83857
DB00091 160335
DB00091 160335
DB00091 84899
DB00091 81542
DB00091 54495
DB00091 54495
DB00091 3371
DB00091 3371
DB00091 7127
DB00091 7128
DB00091 7128
DB00091 25816
DB00091 25816
DB00091 126282
DB00091 8797
DB00091 8795
DB00091 8792
DB00091 4982
DB00091 51330
DB00091 55504
DB00091 7132
DB00091 27242
DB00091 8718
DB00091 3604
DB00091 8743
DB00091 8743
DB00091 8740
DB00091 7292
DB00091 8744
DB00091 10318
DB00091 8658
DB00091 80351
DB00091 51086
DB00091 3842
DB00091 23534
DB00091 84629
DB00091 27327
DB00091 23112
DB00091 7145
DB00091 23371
DB00091 64759
DB00091 84951
DB00091 10140
DB00091 10766
DB00091 23116
DB00091 10043
DB00091 10040
DB00091 9804
DB00091 10953
DB00091 84134
DB00091 401505
DB00091 100188893
DB00091 7150
DB00091 7153
DB00091 11073
DB00091 64222
DB00091 54863
DB00091 27324
DB00091 7157
DB00091 7158
DB00091 7159
DB00091 90313
DB00091 9540
DB00091 58476
DB00091 112858
DB00091 11257
DB00091 7162
DB00091 53373
DB00091 7163
DB00091 7164
DB00091 7164
DB00091 7165
DB00091 25941
DB00091 7167
DB00091 7168
DB00091 7171
DB00091 7172
DB00091 8459
DB00091 22974
DB00091 29896
DB00091 6434
DB00091 6434
DB00091 7185
DB00091 26146
DB00091 10758
DB00091 9618
DB00091 7189
DB00091 23471
DB00091 133022
DB00091 9697
DB00091 10131
DB00091 58485
DB00091 60684
DB00091 51693
DB00091 79090
DB00091 122553
DB00091 54210
DB00091 340206
DB00091 29953
DB00091 51499
DB00091 10221
DB00091 28951
DB00091 57761
DB00091 10107
DB00091 81559
DB00091 10206
DB00091 9830
DB00091 89870
DB00091 23321
DB00091 23321
DB00091 10346
DB00091 10346
DB00091 7706
DB00091 7726
DB00091 5987
DB00091 51592
DB00091 23087
DB00091 4591
DB00091 10475
DB00091 56658
DB00091 89122
DB00091 90933
DB00091 91107
DB00091 91107
DB00091 85363
DB00091 135892
DB00091 84851
DB00091 84675
DB00091 117854
DB00091 201292
DB00091 9866
DB00091 55128
DB00091 55128
DB00091 114088
DB00091 7204
DB00091 9322
DB00091 9321
DB00091 9320
DB00091 9319
DB00091 9325
DB00091 7205
DB00091 286144
DB00091 51531
DB00091 55621
DB00091 54931
DB00091 60487
DB00091 51504
DB00091 54482
DB00091 81627
DB00091 57570
DB00091 51605
DB00091 55006
DB00091 51095
DB00091 7216
DB00091 6738
DB00091 7220
DB00091 80036
DB00091 7442
DB00091 51393
DB00091 142940
DB00091 8848
DB00091 9819
DB00091 1831
DB00091 116461
DB00091 80746
DB00091 80705
DB00091 10194
DB00091 25987
DB00091 25987
DB00091 85480
DB00091 7257
DB00091 10103
DB00091 23554
DB00091 81619
DB00091 10099
DB00091 340348
DB00091 7106
DB00091 10098
DB00091 7105
DB00091 7102
DB00091 7103
DB00091 10867
DB00091 706
DB00091 64061
DB00091 23270
DB00091 55720
DB00091 7263
DB00091 158427
DB00091 7265
DB00091 79573
DB00091 151613
DB00091 79989
DB00091 55622
DB00091 7267
DB00091 92104
DB00091 150737
DB00091 64427
DB00091 130502
DB00091 23548
DB00091 55020
DB00091 22996
DB00091 158219
DB00091 125488
DB00091 7268
DB00091 145567
DB00091 123016
DB00091 123016
DB00091 23508
DB00091 283237
DB00091 7270
DB00091 8458
DB00091 9675
DB00091 7272
DB00091 158135
DB00091 158135
DB00091 9654
DB00091 23093
DB00091 79739
DB00091 7274
DB00091 79183
DB00091 7276
DB00091 80727
DB00091 7846
DB00091 7846
DB00091 10376
DB00091 84790
DB00091 7277
DB00091 203068
DB00091 81027
DB00091 7280
DB00091 7280
DB00091 347733
DB00091 10381
DB00091 10381
DB00091 10383
DB00091 84617
DB00091 51174
DB00091 51175
DB00091 7283
DB00091 27175
DB00091 27229
DB00091 114791
DB00091 85378
DB00091 7284
DB00091 7286
DB00091 7289
DB00091 7991
DB00091 201158
DB00091 11344
DB00091 57045
DB00091 7295
DB00091 25828
DB00091 51061
DB00091 51060
DB00091 79770
DB00091 79770
DB00091 57544
DB00091 84817
DB00091 81567
DB00091 10190
DB00091 10628
DB00091 10628
DB00091 9352
DB00091 10907
DB00091 7296
DB00091 10587
DB00091 114112
DB00091 1890
DB00091 7298
DB00091 494514
DB00091 7301
DB00091 219743
DB00091 55253
DB00091 127253
DB00091 129450
DB00091 7307
DB00091 199746
DB00091 6675
DB00091 91373
DB00091 10054
DB00091 55236
DB00091 7318
DB00091 10422
DB00091 124402
DB00091 283991
DB00091 51271
DB00091 84959
DB00091 7314
DB00091 7316
DB00091 10537
DB00091 10537
DB00091 11065
DB00091 7322
DB00091 7324
DB00091 7325
DB00091 140739
DB00091 7327
DB00091 51465
DB00091 3093
DB00091 9246
DB00091 9246
DB00091 9040
DB00091 7334
DB00091 63893
DB00091 29089
DB00091 55284
DB00091 65264
DB00091 89910
DB00091 10277
DB00091 29914
DB00091 5412
DB00091 84993
DB00091 22888
DB00091 7342
DB00091 29979
DB00091 23352
DB00091 55148
DB00091 92181
DB00091 51035
DB00091 165324
DB00091 137886
DB00091 7347
DB00091 51377
DB00091 7371
DB00091 54963
DB00091 7349
DB00091 7351
DB00091 23376
DB00091 51569
DB00091 55325
DB00091 7357
DB00091 7358
DB00091 56886
DB00091 55757
DB00091 7360
DB00091 54578
DB00091 79799
DB00091 7363
DB00091 7363
DB00091 133688
DB00091 7368
DB00091 127933
DB00091 29128
DB00091 54887
DB00091 23074
DB00091 115426
DB00091 51720
DB00091 80328
DB00091 8408
DB00091 9706
DB00091 25989
DB00091 7372
DB00091 84747
DB00091 201294
DB00091 25972
DB00091 219699
DB00091 222643
DB00091 7374
DB00091 7374
DB00091 64718
DB00091 51733
DB00091 65109
DB00091 7380
DB00091 7378
DB00091 139596
DB00091 84300
DB00091 29796
DB00091 10975
DB00091 7384
DB00091 27089
DB00091 84996
DB00091 9816
DB00091 7390
DB00091 79650
DB00091 8615
DB00091 7398
DB00091 9097
DB00091 10600
DB00091 11274
DB00091 9099
DB00091 23358
DB00091 29761
DB00091 9960
DB00091 84749
DB00091 57478
DB00091 84669
DB00091 23032
DB00091 57558
DB00091 57602
DB00091 7375
DB00091 55230
DB00091 84132
DB00091 55031
DB00091 9712
DB00091 8287
DB00091 10208
DB00091 10090
DB00091 51118
DB00091 10813
DB00091 9724
DB00091 84135
DB00091 27340
DB00091 84916
DB00091 55813
DB00091 7402
DB00091 7402
DB00091 7405
DB00091 80146
DB00091 8409
DB00091 8674
DB00091 8673
DB00091 81839
DB00091 7407
DB00091 57176
DB00091 114990
DB00091 7408
DB00091 10493
DB00091 10451
DB00091 25806
DB00091 1462
DB00091 7414
DB00091 7414
DB00091 7419
DB00091 7421
DB00091 7422
DB00091 55591
DB00091 389136
DB00091 9686
DB00091 9686
DB00091 7429
DB00091 63894
DB00091 79001
DB00091 7436
DB00091 81671
DB00091 8876
DB00091 8876
DB00091 55823
DB00091 23230
DB00091 54832
DB00091 54832
DB00091 84313
DB00091 51160
DB00091 51028
DB00091 137492
DB00091 79720
DB00091 55048
DB00091 11311
DB00091 6293
DB00091 51542
DB00091 6944
DB00091 7443
DB00091 7444
DB00091 54621
DB00091 64115
DB00091 7447
DB00091 128434
DB00091 51534
DB00091 79679
DB00091 10490
DB00091 7448
DB00091 220001
DB00091 221806
DB00091 51322
DB00091 23063
DB00091 7453
DB00091 10352
DB00091 8936
DB00091 10163
DB00091 10810
DB00091 51019
DB00091 23559
DB00091 54838
DB00091 23558
DB00091 80304
DB00091 57590
DB00091 115825
DB00091 11169
DB00091 9948
DB00091 64743
DB00091 57728
DB00091 79446
DB00091 89891
DB00091 22884
DB00091 55255
DB00091 23160
DB00091 11152
DB00091 9277
DB00091 22911
DB00091 84058
DB00091 54554
DB00091 80349
DB00091 23335
DB00091 54663
DB00091 84128
DB00091 80335
DB00091 116143
DB00091 151525
DB00091 55093
DB00091 7465
DB00091 7466
DB00091 147179
DB00091 55062
DB00091 65267
DB00091 65266
DB00091 7474
DB00091 7485
DB00091 7486
DB00091 26118
DB00091 55884
DB00091 9589
DB00091 23286
DB00091 80014
DB00091 55841
DB00091 11059
DB00091 25937
DB00091 56949
DB00091 54739
DB00091 54739
DB00091 7494
DB00091 331
DB00091 7507
DB00091 7508
DB00091 7512
DB00091 64328
DB00091 57510
DB00091 23214
DB00091 11260
DB00091 7517
DB00091 143570
DB00091 152002
DB00091 64132
DB00091 10138
DB00091 8565
DB00091 8531
DB00091 150223
DB00091 55689
DB00091 10897
DB00091 90522
DB00091 84272
DB00091 81555
DB00091 286451
DB00091 10652
DB00091 10730
DB00091 55432
DB00091 83719
DB00091 79693
DB00091 64848
DB00091 7529
DB00091 7533
DB00091 55249
DB00091 84327
DB00091 9889
DB00091 58486
DB00091 100381270
DB00091 113763
DB00091 63920
DB00091 114821
DB00091 65986
DB00091 7704
DB00091 10472
DB00091 57621
DB00091 26137
DB00091 49854
DB00091 9841
DB00091 7597
DB00091 57684
DB00091 403341
DB00091 360023
DB00091 23099
DB00091 29068
DB00091 166793
DB00091 10773
DB00091 51341
DB00091 653121
DB00091 79696
DB00091 85463
DB00091 340152
DB00091 79882
DB00091 55854
DB00091 23144
DB00091 23211
DB00091 29066
DB00091 84524
DB00091 56829
DB00091 23318
DB00091 23174
DB00091 51538
DB00091 54877
DB00091 219654
DB00091 29063
DB00091 79670
DB00091 84186
DB00091 55596
DB00091 84240
DB00091 57683
DB00091 84885
DB00091 84287
DB00091 84243
DB00091 51201
DB00091 340481
DB00091 254887
DB00091 51304
DB00091 64429
DB00091 6935
DB00091 79752
DB00091 90637
DB00091 60685
DB00091 7763
DB00091 441951
DB00091 7538
DB00091 677
DB00091 677
DB00091 678
DB00091 286128
DB00091 65243
DB00091 7542
DB00091 23414
DB00091 51663
DB00091 7543
DB00091 7544
DB00091 79038
DB00091 23503
DB00091 124220
DB00091 11244
DB00091 22882
DB00091 22882
DB00091 23051
DB00091 7546
DB00091 23619
DB00091 7586
DB00091 342357
DB00091 80317
DB00091 387032
DB00091 84460
DB00091 57178
DB00091 57178
DB00091 10269
DB00091 9205
DB00091 9204
DB00091 23613
DB00091 94039
DB00091 51427
DB00091 163071
DB00091 163071
DB00091 51351
DB00091 7678
DB00091 7690
DB00091 7692
DB00091 7695
DB00091 7697
DB00091 7699
DB00091 7702
DB00091 7705
DB00091 7564
DB00091 7718
DB00091 7727
DB00091 7730
DB00091 7733
DB00091 7738
DB00091 7743
DB00091 7748
DB00091 10168
DB00091 7753
DB00091 7764
DB00091 7570
DB00091 7673
DB00091 7766
DB00091 7767
DB00091 7770
DB00091 7772
DB00091 57209
DB00091 219749
DB00091 58500
DB00091 7574
DB00091 10127
DB00091 10308
DB00091 10795
DB00091 10793
DB00091 10782
DB00091 10838
DB00091 92822
DB00091 11179
DB00091 129025
DB00091 54816
DB00091 284349
DB00091 26974
DB00091 23036
DB00091 162979
DB00091 90075
DB00091 24149
DB00091 284695
DB00091 79673
DB00091 79673
DB00091 27309
DB00091 55422
DB00091 84449
DB00091 7582
DB00091 80778
DB00091 25850
DB00091 6940
DB00091 149076
DB00091 195828
DB00091 7587
DB00091 163087
DB00091 171017
DB00091 151126
DB00091 55893
DB00091 342908
DB00091 57862
DB00091 55786
DB00091 80264
DB00091 51710
DB00091 126070
DB00091 79973
DB00091 55311
DB00091 203523
DB00091 7596
DB00091 26036
DB00091 58499
DB00091 168544
DB00091 25888
DB00091 84838
DB00091 22847
DB00091 22869
DB00091 118472
DB00091 84450
DB00091 57473
DB00091 130557
DB00091 130557
DB00091 84874
DB00091 9658
DB00091 57711
DB00091 79818
DB00091 115196
DB00091 148254
DB00091 80032
DB00091 148156
DB00091 84527
DB00091 84527
DB00091 93134
DB00091 54811
DB00091 163050
DB00091 84924
DB00091 163081
DB00091 126295
DB00091 148268
DB00091 51276
DB00091 126231
DB00091 64763
DB00091 84765
DB00091 163033
DB00091 51545
DB00091 51042
DB00091 84622
DB00091 90850
DB00091 80095
DB00091 57507
DB00091 80110
DB00091 80110
DB00091 114991
DB00091 253639
DB00091 285268
DB00091 90441
DB00091 199692
DB00091 89887
DB00091 23361
DB00091 51193
DB00091 121274
DB00091 84146
DB00091 22834
DB00091 22834
DB00091 144348
DB00091 340252
DB00091 148213
DB00091 127396
DB00091 115509
DB00091 7620
DB00091 90874
DB00091 7553
DB00091 619279
DB00091 7552
DB00091 170960
DB00091 155061
DB00091 92595
DB00091 90321
DB00091 58492
DB00091 284309
DB00091 27153
DB00091 284323
DB00091 285989
DB00091 7633
DB00091 126375
DB00091 168850
DB00091 91752
DB00091 390980
DB00091 125893
DB00091 55552
DB00091 55769
DB00091 55769
DB00091 7637
DB00091 345462
DB00091 10467
DB00091 54680
DB00091 84937
DB00091 84133
DB00091 8882
DB00091 9406
DB00091 84083
DB00091 8233
DB00091 80345
DB00091 7741
DB00091 79149
DB00091 57643
DB00091 57688
DB00091 221302
DB00091 9183
DB00091 55055
DB00091 11130
DB00091 7789
DB00091 158586
DB00091 79364
DB00091 79699
DB00091 7791
DB00091 26009
DB04839 367
DB04839 367
DB04839 1576
DB00847 4321
DB00847 4323
DB00847 4318
DB00987 9744
DB00987 58
DB00987 70
DB00987 8728
DB00987 9510
DB00987 56999
DB00987 577
DB00987 84632
DB00987 79026
DB00987 83543
DB00987 441282
DB00987 115701
DB00987 23452
DB00987 400986
DB00987 23294
DB00987 57719
DB00987 302
DB00987 302
DB00987 309
DB00987 653145
DB00987 728113
DB00987 187
DB00987 9582
DB00987 358
DB00987 384
DB00987 9912
DB00987 397
DB00987 50650
DB00987 420
DB00987 116969
DB00987 467
DB00987 51062
DB00987 1822
DB00987 57205
DB00987 481
DB00987 540
DB00987 79895
DB00987 558
DB00987 11285
DB00987 9531
DB00987 55971
DB00987 8412
DB00987 55653
DB00987 596
DB00987 27319
DB00987 51411
DB00987 652
DB00987 653
DB00987 646
DB00987 54796
DB00987 79866
DB00987 675
DB00987 684
DB00987 25966
DB00987 719
DB00987 771
DB00987 81617
DB00987 794
DB00987 55450
DB00987 823
DB00987 55604
DB00987 92922
DB00987 153733
DB00987 80071
DB00987 887
DB00987 896
DB00987 9134
DB00987 960
DB00987 925
DB00987 148170
DB00987 55143
DB00987 1009
DB00987 1001
DB00987 1028
DB00987 1052
DB00987 11189
DB00987 57214
DB00987 1123
DB00987 10370
DB00987 1152
DB00987 1164
DB00987 24146
DB00987 51266
DB00987 254263
DB00987 1268
DB00987 1271
DB00987 11064
DB00987 22837
DB00987 1305
DB00987 80781
DB00987 1277
DB00987 1278
DB00987 1281
DB00987 1289
DB00987 1290
DB00987 1292
DB00987 1293
DB00987 1297
DB00987 81035
DB00987 8532
DB00987 1381
DB00987 83716
DB00987 10491
DB00987 1410
DB00987 1453
DB00987 1512
DB00987 1514
DB00987 7852
DB00987 1528
DB00987 124637
DB00987 51700
DB00987 1535
DB00987 1593
DB00987 260293
DB00987 9267
DB00987 1601
DB00987 55152
DB00987 1627
DB00987 1634
DB00987 4921
DB00987 57706
DB00987 1718
DB00987 1719
DB00987 57540
DB00987 146754
DB00987 55715
DB00987 1824
DB00987 1825
DB00987 1846
DB00987 1938
DB00987 30008
DB00987 80303
DB00987 1942
DB00987 93556
DB00987 25975
DB00987 133584
DB00987 7458
DB00987 2027
DB00987 953
DB00987 9941
DB00987 2132
DB00987 7430
DB00987 2173
DB00987 63901
DB00987 64855
DB00987 55603
DB00987 54855
DB00987 2192
DB00987 26232
DB00987 2212
DB00987 9103
DB00987 2318
DB00987 23768
DB00987 2326
DB00987 2329
DB00987 2487
DB00987 161835
DB00987 2534
DB00987 23710
DB00987 23766
DB00987 2568
DB00987 55568
DB00987 2596
DB00987 140628
DB00987 115361
DB00987 25801
DB00987 2651
DB00987 2690
DB00987 2744
DB00987 2784
DB00987 2852
DB00987 2823
DB00987 2842
DB00987 10888
DB00987 55890
DB00987 2891
DB00987 2869
DB00987 2925
DB00987 79807
DB00987 9567
DB00987 2982
DB00987 728411
DB00987 8908
DB00987 55766
DB00987 9421
DB00987 9464
DB00987 1404
DB00987 3037
DB00987 54985
DB00987 388585
DB00987 3006
DB00987 8364
DB00987 3127
DB00987 3158
DB00987 220988
DB00987 3199
DB00987 3202
DB00987 3214
DB00987 3216
DB00987 3218
DB00987 404266
DB00987 3223
DB00987 3224
DB00987 9957
DB00987 3310
DB00987 5654
DB00987 3434
DB00987 3486
DB00987 3488
DB00987 54928
DB00987 9118
DB00987 10265
DB00987 3693
DB00987 81618
DB00987 58494
DB00987 3725
DB00987 163782
DB00987 3781
DB00987 115207
DB00987 11015
DB00987 85379
DB00987 56992
DB00987 10324
DB00987 5653
DB00987 3838
DB00987 3880
DB00987 192666
DB00987 3856
DB00987 8942
DB00987 81606
DB00987 3953
DB00987 10186
DB00987 22998
DB00987 221241
DB00987 29931
DB00987 29995
DB00987 4015
DB00987 84171
DB00987 987
DB00987 145581
DB00987 26018
DB00987 53353
DB00987 2615
DB00987 10489
DB00987 10446
DB00987 54674
DB00987 164312
DB00987 4060
DB00987 4062
DB00987 4065
DB00987 4067
DB00987 4069
DB00987 10586
DB00987 9223
DB00987 4133
DB00987 4147
DB00987 54799
DB00987 55283
DB00987 4192
DB00987 55090
DB00987 84466
DB00987 4211
DB00987 10461
DB00987 4239
DB00987 84709
DB00987 4256
DB00987 84981
DB00987 388815
DB00987 8510
DB00987 51678
DB00987 9019
DB00987 4487
DB00987 4489
DB00987 4493
DB00987 644314
DB00987 140851
DB00987 4501
DB00987 4502
DB00987 57509
DB00987 93343
DB00987 83463
DB00987 439921
DB00987 91663
DB00987 56005
DB00987 4635
DB00987 58498
DB00987 29116
DB00987 26509
DB00987 89797
DB00987 83988
DB00987 10403
DB00987 10397
DB00987 57447
DB00987 4753
DB00987 10763
DB00987 4781
DB00987 10874
DB00987 4857
DB00987 50507
DB00987 4879
DB00987 4852
DB00987 56675
DB00987 50863
DB00987 22854
DB00987 54959
DB00987 56944
DB00987 4973
DB00987 114884
DB00987 130497
DB00987 8974
DB00987 9506
DB00987 25891
DB00987 50855
DB00987 25849
DB00987 5080
DB00987 64881
DB00987 5099
DB00987 91523
DB00987 5125
DB00987 5136
DB00987 5153
DB00987 5142
DB00987 5147
DB00987 5159
DB00987 27295
DB00987 10630
DB00987 57162
DB00987 5214
DB00987 5239
DB00987 9749
DB00987 84457
DB00987 5283
DB00987 5307
DB00987 5308
DB00987 5569
DB00987 5318
DB00987 219348
DB00987 5327
DB00987 23007
DB00987 23646
DB00987 26030
DB00987 10226
DB00987 51090
DB00987 5351
DB00987 5354
DB00987 5360
DB00987 6490
DB00987 5376
DB00987 5420
DB00987 50512
DB00987 10631
DB00987 645682
DB00987 5480
DB00987 132160
DB00987 9374
DB00987 9055
DB00987 56978
DB00987 144165
DB00987 5621
DB00987 5630
DB00987 23215
DB00987 167681
DB00987 23362
DB00987 84722
DB00987 9050
DB00987 5745
DB00987 5803
DB00987 23475
DB00987 326624
DB00987 5869
DB00987 5876
DB00987 5886
DB00987 5888
DB00987 10267
DB00987 9770
DB00987 23029
DB00987 9400
DB00987 5649
DB00987 85004
DB00987 57109
DB00987 23179
DB00987 285704
DB00987 5996
DB00987 6003
DB00987 8601
DB00987 5999
DB00987 389
DB00987 85415
DB00987 6036
DB00987 64221
DB00987 54913
DB00987 388394
DB00987 6237
DB00987 6241
DB00987 340419
DB00987 57035
DB00987 6252
DB00987 51389
DB00987 6281
DB00987 6275
DB00987 6286
DB00987 51669
DB00987 157869
DB00987 192683
DB00987 57410
DB00987 6385
DB00987 6397
DB00987 140606
DB00987 54437
DB00987 5265
DB00987 5269
DB00987 5272
DB00987 871
DB00987 29950
DB00987 6422
DB00987 6423
DB00987 84251
DB00987 153769
DB00987 57568
DB00987 6503
DB00987 9123
DB00987 220963
DB00987 57084
DB00987 6513
DB00987 29986
DB00987 30061
DB00987 29015
DB00987 55244
DB00987 9498
DB00987 159963
DB00987 6542
DB00987 9056
DB00987 9368
DB00987 91607
DB00987 9353
DB00987 22865
DB00987 26050
DB00987 6588
DB00987 4091
DB00987 64094
DB00987 10924
DB00987 6591
DB00987 9892
DB00987 27044
DB00987 11267
DB00987 8470
DB00987 11166
DB00987 6658
DB00987 79582
DB00987 6678
DB00987 55812
DB00987 139886
DB00987 6690
DB00987 10418
DB00987 55304
DB00987 9901
DB00987 5552
DB00987 51066
DB00987 9705
DB00987 6482
DB00987 10402
DB00987 256435
DB00987 30815
DB00987 2040
DB00987 11037
DB00987 6836
DB00987 79987
DB00987 54843
DB00987 6863
DB00987 6866
DB00987 6876
DB00987 9882
DB00987 56849
DB00987 6938
DB00987 6943
DB00987 22980
DB00987 253017
DB00987 7010
DB00987 7030
DB00987 7033
DB00987 7035
DB00987 7049
DB00987 7057
DB00987 7070
DB00987 7076
DB00987 7083
DB00987 7084
DB00987 83660
DB00987 11018
DB00987 54732
DB00987 114801
DB00987 55076
DB00987 80021
DB00987 92162
DB00987 26022
DB00987 286527
DB00987 7128
DB00987 8743
DB00987 7139
DB00987 27327
DB00987 27010
DB00987 8460
DB00987 6983
DB00987 85363
DB00987 117854
DB00987 51393
DB00987 7106
DB00987 706
DB00987 7263
DB00987 57348
DB00987 7307
DB00987 11065
DB00987 5412
DB00987 7874
DB00987 114990
DB00987 7412
DB00987 7716
DB00987 9686
DB00987 7444
DB00987 140686
DB00987 7456
DB00987 7515
DB00987 10897
DB00987 56829
DB00987 79776
DB00987 23414
DB00987 23090
DB00987 168544
DB00987 79986
DB00987 441208
DB00987 64288
DB00851 3576
DB00851 3659
DB00851 7422
DB00970 171586
DB00970 397
DB00970 558
DB00970 581
DB00970 27113
DB00970 596
DB00970 55108
DB00970 836
DB00970 840
DB00970 841
DB00970 1051
DB00970 1056
DB00970 1277
DB00970 1382
DB00970 10570
DB00970 2012
DB00970 2014
DB00970 8772
DB00970 3995
DB00970 2247
DB00970 2318
DB00970 1647
DB00970 2597
DB00970 7107
DB00970 1839
DB00970 9454
DB00970 51278
DB00970 9466
DB00970 3674
DB00970 547
DB00970 144501
DB00970 3918
DB00970 3963
DB00970 4001
DB00970 6416
DB00970 6885
DB00970 4170
DB00970 10962
DB00970 4318
DB00970 4609
DB00970 81831
DB00970 4790
DB00970 4913
DB00970 5328
DB00970 10585
DB00970 10544
DB00970 54884
DB00970 53820
DB00970 6098
DB00970 6164
DB00970 6237
DB00970 2810
DB00970 6654
DB00970 132671
DB00970 6772
DB00970 50861
DB00970 2040
DB00970 6890
DB00970 8795
DB00970 8744
DB00970 9537
DB00970 7277
DB00970 81671
DB02115 2353
DB12181 1584
DB12181 1585
DB12181 50507
DB12181 2908
DB12181 4306
DB12181 5468
DB12181 6770
DB04816 9131
DB04816 836
DB04816 841
DB04816 842
DB04816 2021
DB06179 2
DB06179 133
DB06179 27063
DB06179 10018
DB06179 90427
DB06179 727
DB06179 800
DB06179 837
DB06179 6364
DB06179 29126
DB06179 1191
DB06179 1278
DB06179 1363
DB06179 1465
DB06179 1491
DB06179 2921
DB06179 3576
DB06179 3301
DB06179 3337
DB06179 3300
DB06179 11080
DB06179 10049
DB06179 1958
DB06179 2069
DB06179 84141
DB06179 2149
DB06179 2201
DB06179 2274
DB06179 50486
DB06179 1647
DB06179 2730
DB06179 9518
DB06179 2678
DB06179 11010
DB06179 2868
DB06179 3162
DB06179 3303
DB06179 3304
DB06179 3308
DB06179 3310
DB06179 3315
DB06179 3329
DB06179 10808
DB06179 3589
DB06179 3553
DB06179 4199
DB06179 10398
DB06179 1728
DB06179 5105
DB06179 5156
DB06179 8544
DB06179 5366
DB06179 10509
DB06179 5054
DB06179 6609
DB06179 6876
DB06179 7039
DB06179 7042
DB06179 7296
DB06179 7378
DB01254 2
DB01254 19
DB01254 8714
DB01254 63874
DB01254 176
DB01254 59
DB01254 70
DB01254 72
DB01254 11096
DB01254 26289
DB01254 8644
DB01254 216
DB01254 160428
DB01254 217
DB01254 115701
DB01254 347902
DB01254 23452
DB01254 56172
DB01254 54443
DB01254 84168
DB01254 316
DB01254 9582
DB01254 9824
DB01254 93663
DB01254 58504
DB01254 80210
DB01254 56938
DB01254 55723
DB01254 440
DB01254 259266
DB01254 29028
DB01254 79915
DB01254 6790
DB01254 9212
DB01254 596
DB01254 633
DB01254 332
DB01254 79866
DB01254 672
DB01254 675
DB01254 699
DB01254 701
DB01254 715
DB01254 716
DB01254 775
DB01254 57658
DB01254 728264
DB01254 29126
DB01254 9936
DB01254 991
DB01254 993
DB01254 995
DB01254 990
DB01254 8317
DB01254 157313
DB01254 83461
DB01254 113130
DB01254 55143
DB01254 983
DB01254 1017
DB01254 1033
DB01254 1058
DB01254 1062
DB01254 1063
DB01254 64946
DB01254 2491
DB01254 64105
DB01254 91687
DB01254 55839
DB01254 79172
DB01254 79682
DB01254 387103
DB01254 145508
DB01254 22995
DB01254 1066
DB01254 79094
DB01254 1116
DB01254 150468
DB01254 1163
DB01254 1164
DB01254 63967
DB01254 1191
DB01254 1264
DB01254 54805
DB01254 1301
DB01254 1281
DB01254 1282
DB01254 1284
DB01254 51200
DB01254 10404
DB01254 83716
DB01254 1410
DB01254 3627
DB01254 1545
DB01254 51339
DB01254 131566
DB01254 220042
DB01254 54541
DB01254 55635
DB01254 55789
DB01254 1719
DB01254 9249
DB01254 81624
DB01254 22943
DB01254 8847
DB01254 9787
DB01254 1763
DB01254 1803
DB01254 79980
DB01254 51514
DB01254 144455
DB01254 1891
DB01254 1894
DB01254 10085
DB01254 2202
DB01254 2006
DB01254 79071
DB01254 5167
DB01254 2034
DB01254 2052
DB01254 9156
DB01254 2146
DB01254 374393
DB01254 389558
DB01254 51313
DB01254 728833
DB01254 2175
DB01254 2177
DB01254 55215
DB01254 57697
DB01254 10516
DB01254 114907
DB01254 26271
DB01254 2237
DB01254 2250
DB01254 2254
DB01254 10875
DB01254 2273
DB01254 63979
DB01254 2305
DB01254 50486
DB01254 283431
DB01254 348654
DB01254 9837
DB01254 51659
DB01254 84296
DB01254 152007
DB01254 2239
DB01254 10457
DB01254 64388
DB01254 2949
DB01254 3015
DB01254 145864
DB01254 3037
DB01254 1839
DB01254 57493
DB01254 3070
DB01254 9843
DB01254 390561
DB01254 26091
DB01254 3024
DB01254 3009
DB01254 3008
DB01254 3018
DB01254 8345
DB01254 8342
DB01254 317772
DB01254 55355
DB01254 83872
DB01254 8091
DB01254 3148
DB01254 3161
DB01254 3357
DB01254 5654
DB01254 3437
DB01254 3481
DB01254 3488
DB01254 3490
DB01254 3569
DB01254 128239
DB01254 22801
DB01254 3655
DB01254 3685
DB01254 23421
DB01254 3708
DB01254 182
DB01254 133746
DB01254 3776
DB01254 57650
DB01254 9585
DB01254 9493
DB01254 11004
DB01254 24137
DB01254 3833
DB01254 90417
DB01254 9735
DB01254 3838
DB01254 3912
DB01254 81606
DB01254 22998
DB01254 29931
DB01254 29995
DB01254 4001
DB01254 25802
DB01254 9404
DB01254 4035
DB01254 122769
DB01254 4045
DB01254 4060
DB01254 4085
DB01254 7851
DB01254 256691
DB01254 84930
DB01254 4162
DB01254 55388
DB01254 4175
DB01254 4176
DB01254 84515
DB01254 266727
DB01254 9833
DB01254 4239
DB01254 4240
DB01254 92667
DB01254 4256
DB01254 54069
DB01254 55320
DB01254 4288
DB01254 4312
DB01254 253714
DB01254 84057
DB01254 10335
DB01254 4436
DB01254 27085
DB01254 113115
DB01254 4603
DB01254 4605
DB01254 4628
DB01254 4629
DB01254 4638
DB01254 84665
DB01254 9918
DB01254 23310
DB01254 64151
DB01254 54892
DB01254 23397
DB01254 57552
DB01254 55706
DB01254 10403
DB01254 4741
DB01254 23306
DB01254 4756
DB01254 4837
DB01254 9315
DB01254 8828
DB01254 9369
DB01254 7468
DB01254 9891
DB01254 51203
DB01254 4998
DB01254 23594
DB01254 55010
DB01254 55872
DB01254 5087
DB01254 5106
DB01254 9768
DB01254 115294
DB01254 5139
DB01254 5159
DB01254 5328
DB01254 130271
DB01254 5347
DB01254 10733
DB01254 5350
DB01254 57088
DB01254 84898
DB01254 127435
DB01254 79883
DB01254 5422
DB01254 23649
DB01254 5427
DB01254 10721
DB01254 10622
DB01254 5507
DB01254 9055
DB01254 5557
DB01254 5558
DB01254 55771
DB01254 29968
DB01254 29893
DB01254 5740
DB01254 9232
DB01254 5806
DB01254 29127
DB01254 5888
DB01254 9770
DB01254 55225
DB01254 157506
DB01254 8434
DB01254 5982
DB01254 5983
DB01254 5984
DB01254 5985
DB01254 55159
DB01254 731220
DB01254 285704
DB01254 5999
DB01254 10535
DB01254 26828
DB01254 4919
DB01254 204010
DB01254 6240
DB01254 6241
DB01254 6383
DB01254 6414
DB01254 10371
DB01254 5055
DB01254 8710
DB01254 151648
DB01254 151246
DB01254 79801
DB01254 220134
DB01254 221150
DB01254 9120
DB01254 6509
DB01254 6574
DB01254 30061
DB01254 6533
DB01254 91607
DB01254 10592
DB01254 10051
DB01254 85391
DB01254 9299
DB01254 692088
DB01254 6659
DB01254 10253
DB01254 6781
DB01254 26872
DB01254 256227
DB01254 6491
DB01254 23012
DB01254 3925
DB01254 23213
DB01254 55959
DB01254 79987
DB01254 171024
DB01254 83849
DB01254 10460
DB01254 6941
DB01254 255394
DB01254 55775
DB01254 93081
DB01254 7042
DB01254 7058
DB01254 7059
DB01254 90381
DB01254 8914
DB01254 54962
DB01254 7083
DB01254 53346
DB01254 132332
DB01254 7112
DB01254 64759
DB01254 7153
DB01254 94241
DB01254 7164
DB01254 22974
DB01254 9319
DB01254 8989
DB01254 10100
DB01254 7272
DB01254 10628
DB01254 27338
DB01254 29089
DB01254 29128
DB01254 79674
DB01254 7436
DB01254 7443
DB01254 11169
DB01254 79968
DB01254 7516
DB01254 55055
DB01254 11130
DB00694 5243
DB00694 9429
DB00694 58
DB00694 375790
DB00694 287
DB00694 302
DB00694 307
DB00694 472
DB00694 477
DB00694 581
DB00694 596
DB00694 51719
DB00694 8913
DB00694 9254
DB00694 896
DB00694 901
DB00694 993
DB00694 1026
DB00694 1030
DB00694 634
DB00694 10153
DB00694 1158
DB00694 1196
DB00694 10699
DB00694 1756
DB00694 1846
DB00694 1875
DB00694 9538
DB00694 9852
DB00694 2065
DB00694 2152
DB00694 355
DB00694 2232
DB00694 9518
DB00694 2876
DB00694 3270
DB00694 50805
DB00694 3717
DB00694 3757
DB00694 3759
DB00694 3784
DB00694 11155
DB00694 5606
DB00694 4217
DB00694 4137
DB00694 4194
DB00694 4624
DB00694 4625
DB00694 9172
DB00694 8440
DB00694 1728
DB00694 4892
DB00694 4893
DB00694 1263
DB00694 5506
DB00694 9055
DB00694 63976
DB00694 5613
DB00694 5837
DB00694 5925
DB00694 5930
DB00694 6262
DB00694 6327
DB00694 6331
DB00694 6382
DB00694 5054
DB00694 6609
DB00694 55512
DB00694 6890
DB00694 30851
DB00694 8744
DB00694 7138
DB00694 7157
DB00694 9540
DB00694 11257
DB00694 64393
DB03600 10891
DB01262 4363
DB01262 1244
DB01262 8714
DB01262 10057
DB01262 80167
DB01262 37
DB01262 2181
DB01262 27299
DB01262 9510
DB01262 150
DB01262 10555
DB01262 196
DB01262 57491
DB01262 220
DB01262 217
DB01262 4329
DB01262 230
DB01262 60529
DB01262 268
DB01262 285
DB01262 51129
DB01262 3730
DB01262 290
DB01262 308
DB01262 1174
DB01262 8905
DB01262 317
DB01262 334
DB01262 200316
DB01262 367
DB01262 374
DB01262 23526
DB01262 9639
DB01262 379
DB01262 467
DB01262 9532
DB01262 578
DB01262 596
DB01262 596
DB01262 10018
DB01262 627
DB01262 332
DB01262 655
DB01262 664
DB01262 55290
DB01262 8927
DB01262 10950
DB01262 51279
DB01262 771
DB01262 23125
DB01262 825
DB01262 726
DB01262 23589
DB01262 839
DB01262 841
DB01262 54897
DB01262 857
DB01262 343099
DB01262 885
DB01262 6364
DB01262 595
DB01262 595
DB01262 899
DB01262 729230
DB01262 929
DB01262 100133941
DB01262 920
DB01262 995
DB01262 999
DB01262 1009
DB01262 1000
DB01262 1026
DB01262 1028
DB01262 1029
DB01262 1029
DB01262 1029
DB01262 1030
DB01262 1032
DB01262 1044
DB01262 1045
DB01262 1045
DB01262 4680
DB01262 1063
DB01262 9702
DB01262 57680
DB01262 55743
DB01262 1149
DB01262 4435
DB01262 23529
DB01262 9075
DB01262 1365
DB01262 9976
DB01262 1191
DB01262 1268
DB01262 1269
DB01262 11064
DB01262 7373
DB01262 1308
DB01262 1277
DB01262 1278
DB01262 1296
DB01262 1359
DB01262 7180
DB01262 9696
DB01262 1457
DB01262 1459
DB01262 1474
DB01262 8530
DB01262 1485
DB01262 30848
DB01262 140690
DB01262 1490
DB01262 1512
DB01262 1514
DB01262 6387
DB01262 9547
DB01262 6374
DB01262 3576
DB01262 114757
DB01262 1543
DB01262 1544
DB01262 1612
DB01262 23604
DB01262 1613
DB01262 1618
DB01262 1630
DB01262 8642
DB01262 10170
DB01262 22982
DB01262 22943
DB01262 8788
DB01262 1746
DB01262 63948
DB01262 55466
DB01262 414061
DB01262 56521
DB01262 1786
DB01262 1786
DB01262 1788
DB01262 1789
DB01262 1796
DB01262 55715
DB01262 1806
DB01262 1834
DB01262 1848
DB01262 8655
DB01262 1876
DB01262 10148
DB01262 1917
DB01262 51162
DB01262 1956
DB01262 1958
DB01262 1981
DB01262 1995
DB01262 2023
DB01262 55068
DB01262 2041
DB01262 2052
DB01262 79852
DB01262 2056
DB01262 2067
DB01262 2074
DB01262 2078
DB01262 2078
DB01262 54206
DB01262 90952
DB01262 2099
DB01262 2099
DB01262 2100
DB01262 2100
DB01262 2113
DB01262 2149
DB01262 3992
DB01262 63901
DB01262 317662
DB01262 51439
DB01262 89885
DB01262 150726
DB01262 2207
DB01262 8857
DB01262 2260
DB01262 27145
DB01262 158521
DB01262 8061
DB01262 2355
DB01262 2356
DB01262 2357
DB01262 79187
DB01262 10468
DB01262 11167
DB01262 2495
DB01262 2534
DB01262 8324
DB01262 23710
DB01262 23766
DB01262 2566
DB01262 1647
DB01262 2576
DB01262 2579
DB01262 2597
DB01262 2643
DB01262 2662
DB01262 2678
DB01262 2710
DB01262 2731
DB01262 2736
DB01262 2762
DB01262 137362
DB01262 27239
DB01262 2878
DB01262 26585
DB01262 2946
DB01262 9446
DB01262 2950
DB01262 9567
DB01262 54676
DB01262 2995
DB01262 3066
DB01262 92797
DB01262 3090
DB01262 8337
DB01262 3135
DB01262 3146
DB01262 3157
DB01262 3185
DB01262 3205
DB01262 3232
DB01262 3265
DB01262 3291
DB01262 84263
DB01262 3310
DB01262 3312
DB01262 84329
DB01262 3384
DB01262 3397
DB01262 3398
DB01262 3399
DB01262 3400
DB01262 8870
DB01262 3429
DB01262 10410
DB01262 3486
[truncated: 980,012 more chars]
