# Supplementary material for: Network medicine framework for identifying drug-repurposing opportunities for COVID-19
Source: Proc Natl Acad Sci U S A. 2021 Apr 27;118(19):e2025581118. doi: 10.1073/pnas.2025581118 (PMC8126852; doi:10.1073/pnas.2025581118)
Supplement: Supplementary File [file pnas.2025581118.sd08.xlsx]

## Sheet: Sheet1
DrugBank_cRank	DrugBank_ID	DrugBank_name	Combined_Outcome
1	DB00503	Ritonavir	No-Effect
2	DB00951	Isoniazid	No-Effect
3	DB13179	Troleandomycin	No-Effect
4	DB01166	Cilostazol	No-Effect
5	DB00608	Chloroquine	Strong
6	DB00615	Rifabutin	Weak
7	DB00499	Flutamide	No-Effect
8	DB01234	Dexamethasone	No-Effect
9	DB01220	Rifaximin	Weak
10	DB00972	Azelastine	Strong
11	DB08865	Crizotinib	No-Effect
12	DB03904	Urea	No-Effect
13	DB00959	Methylprednisolone	No-Effect
15	DB01380	Cortisone acetate	No-Effect
16	DB00158	Folic acid	Strong
17	DB00482	Celecoxib	No-Effect
18	DB00443	Betamethasone	No-Effect
19	DB00860	Prednisolone	No-Effect
20	DB00834	Mifepristone	No-Effect
21	DB01222	Budesonide	No-Effect
22	DB00635	Prednisone	No-Effect
24	DB00351	Megestrol acetate	No-Effect
26	DB01127	Econazole	No-Effect
27	DB01129	Rabeprazole	No-Effect
28	DB00468	Quinine	No-Effect
29	DB00208	Ticlopidine	No-Effect
30	DB00741	Hydrocortisone	No-Effect
32	DB00563	Methotrexate	Strong
33	DB00390	Digoxin	Strong
34	DB00317	Gefitinib	No-Effect
35	DB08899	Enzalutamide	No-Effect
36	DB00277	Theophylline	No-Effect
37	DB01128	Bicalutamide	No-Effect
40	DB00394	Beclomethasone dipropionate	No-Effect
42	DB00357	Aminoglutethimide	No-Effect
43	DB01181	Ifosfamide	No-Effect
44	DB01611	Hydroxychloroquine	Strong
46	DB00531	Cyclophosphamide	No-Effect
48	DB00444	Teniposide	Cytotoxic
49	DB00811	Ribavirin	No-Effect
50	DB00338	Omeprazole	Strong
53	DB00188	Bortezomib	Cytotoxic
54	DB01097	Leflunomide	No-Effect
55	DB08908	Dimethyl fumarate	No-Effect
57	DB01394	Colchicine	Cytotoxic
59	DB00396	Progesterone	No-Effect
60	DB00620	Triamcinolone	No-Effect
61	DB00603	Medroxyprogesterone acetate	No-Effect
63	DB04216	Quercetin	No-Effect
65	DB01006	Letrozole	No-Effect
66	DB00773	Etoposide	No-Effect
67	DB00643	Mebendazole	Cytotoxic
68	DB00640	Adenosine	No-Effect
69	DB00244	Mesalazine	No-Effect
71	DB05015	Belinostat	Cytotoxic
73	DB00772	Malathion	No-Effect
75	DB00309	Vindesine	Cytotoxic
78	DB11591	Bilastine	No-Effect
79	DB00257	Clotrimazole	No-Effect
80	DB00530	Erlotinib	No-Effect
81	DB06603	Panobinostat	Cytotoxic
84	DB00014	Goserelin	No-Effect
85	DB01005	Hydroxyurea	No-Effect
86	DB06287	Temsirolimus	No-Effect
87	DB05812	Abiraterone	No-Effect
88	DB01110	Miconazole	Cytotoxic
89	DB00465	Ketorolac	No-Effect
90	DB00990	Exemestane	No-Effect
92	DB00738	Pentamidine	No-Effect
93	DB00586	Diclofenac	No-Effect
95	DB00455	Loratadine	No-Effect
96	DB00950	Fexofenadine	No-Effect
97	DB00857	Terbinafine	No-Effect
98	DB00661	Verapamil	No-Effect
99	DB00758	Clopidogrel	No-Effect
100	DB06228	Rivaroxaban	No-Effect
101	DB01357	Mestranol	No-Effect
102	DB00533	Rofecoxib	No-Effect
103	DB08868	Fingolimod	No-Effect
105	DB00432	Trifluridine	No-Effect
106	DB01045	Rifampicin	No-Effect
108	DB01030	Topotecan	Cytotoxic
109	DB01065	Melatonin	No-Effect
112	DB00400	Griseofulvin	No-Effect
113	DB01013	Clobetasol propionate	Weak
115	DB01047	Fluocinonide	No-Effect
116	DB00717	Norethisterone	No-Effect
117	DB00851	Dacarbazine	No-Effect
118	DB00995	Auranofin	Strong
119	DB01131	Proguanil	No-Effect
120	DB00570	Vinblastine	Strong
122	DB00544	Fluorouracil	No-Effect
123	DB01242	Clomipramine	No-Effect
124	DB01117	Atovaquone	Cytotoxic
125	DB00288	Amcinonide	No-Effect
126	DB04938	Ospemifene	No-Effect
127	DB06789	Hydroxyprogesterone caproate	No-Effect
129	DB01410	Ciclesonide	Cytotoxic
130	DB00431	Lindane	No-Effect
131	DB00471	Montelukast	No-Effect
132	DB00324	Fluorometholone	No-Effect
133	DB00184	Nicotine	No-Effect
135	DB01259	Lapatinib	No-Effect
136	DB00896	Rimexolone	No-Effect
138	DB06176	Romidepsin	Cytotoxic
139	DB00783	Estradiol	No-Effect
140	DB01184	Domperidone	No-Effect
144	DB00279	Liothyronine	No-Effect
145	DB00169	Cholecalciferol	No-Effect
147	DB01101	Capecitabine	No-Effect
148	DB00253	Medrysone	No-Effect
150	DB00588	Fluticasone propionate	No-Effect
152	DB00213	Pantoprazole	No-Effect
153	DB00736	Esomeprazole	No-Effect
154	DB00764	Mometasone	No-Effect
155	DB08910	Pomalidomide	No-Effect
157	DB01138	Sulfinpyrazone	No-Effect
158	DB00307	Bexarotene	No-Effect
160	DB06786	Halcinonide	No-Effect
161	DB00848	Levamisole	No-Effect
162	DB04868	Nilotinib	No-Effect
163	DB00762	Irinotecan	No-Effect
164	DB00136	Calcitriol	No-Effect
165	DB01126	Dutasteride	No-Effect
167	DB00665	Nilutamide	No-Effect
168	DB01156	Bupropion	No-Effect
169	DB00343	Diltiazem	No-Effect
171	DB00262	Carmustine	No-Effect
172	DB00180	Flunisolide	No-Effect
174	DB06401	Bazedoxifene	No-Effect
177	DB01698	Rutin	No-Effect
179	DB09143	Sonidegib	No-Effect
181	DB08864	Rilpivirine	No-Effect
185	DB00461	Nabumetone	No-Effect
188	DB08875	Cabozantinib	No-Effect
189	DB00441	Gemcitabine	No-Effect
190	DB00361	Vinorelbine	No-Effect
191	DB04573	Estriol	No-Effect
193	DB06209	Prasugrel	No-Effect
195	DB00126	Ascorbic acid	No-Effect
196	DB00928	Azacitidine	No-Effect
199	DB01095	Fluvastatin	Strong
201	DB00957	Norgestimate	No-Effect
202	DB00636	Clofibrate	No-Effect
205	DB01296	Glucosamine	No-Effect
206	DB01037	Selegiline	No-Effect
207	DB00148	Creatine	No-Effect
210	DB00882	Clomifene	Strong
211	DB00627	Niacin	No-Effect
213	DB01124	Tolbutamide	No-Effect
215	DB00788	Naproxen	No-Effect
216	DB00825	Levomenthol	No-Effect
218	DB00358	Mefloquine	No-Effect
219	DB00501	Cimetidine	No-Effect
224	DB01708	Prasterone	No-Effect
226	DB02546	Vorinostat	No-Effect
227	DB00746	Deferoxamine	Cytotoxic
229	DB00255	Diethylstilbestrol	No-Effect
230	DB00495	Zidovudine	No-Effect
231	DB00163	Vitamin E	No-Effect
232	DB09048	Netupitant	No-Effect
233	DB01050	Ibuprofen	Weak
234	DB00559	Bosentan	No-Effect
235	DB00602	Ivermectin	Strong
236	DB00569	Fondaparinux	No-Effect
237	DB00993	Azathioprine	No-Effect
238	DB08895	Tofacitinib	No-Effect
240	DB00179	Masoprocol	No-Effect
242	DB00795	Sulfasalazine	No-Effect
243	DB01076	Atorvastatin	Weak
245	DB00242	Cladribine	No-Effect
246	DB00472	Fluoxetine	No-Effect
248	DB09212	Loxoprofen	No-Effect
249	DB00784	Mefenamic acid	No-Effect
250	DB01204	Mitoxantrone	Cytotoxic
252	DB00549	Zafirlukast	No-Effect
253	DB06813	Pralatrexate	Strong
254	DB00593	Ethosuximide	No-Effect
257	DB00752	Tranylcypromine	No-Effect
259	DB01016	Glyburide	No-Effect
260	DB00675	Tamoxifen	No-Effect
262	DB01041	Thalidomide	No-Effect
263	DB05239	Cobimetinib	Strong
264	DB00367	Levonorgestrel	No-Effect
268	DB00222	Glimepiride	No-Effect
269	DB01275	Hydralazine	Weak
270	DB00655	Estrone	No-Effect
272	DB00796	Candesartan cilexetil	No-Effect
273	DB00146	Calcifediol	No-Effect
274	DB00936	Salicylic acid	No-Effect
275	DB01073	Fludarabine	No-Effect
276	DB00210	Adapalene	No-Effect
277	DB00445	Epirubicin	Cytotoxic
278	DB00513	Aminocaproic Acid	No-Effect
279	DB01032	Probenecid	No-Effect
280	DB02300	Calcipotriol	No-Effect
281	DB01241	Gemfibrozil	No-Effect
282	DB01236	Sevoflurane	No-Effect
284	DB08877	Ruxolitinib	Cytotoxic
287	DB01268	Sunitinib	No-Effect
289	DB01262	Decitabine	No-Effect
292	DB00982	Isotretinoin	No-Effect
294	DB00281	Lidocaine	No-Effect
296	DB00554	Piroxicam	No-Effect
297	DB00571	Propranolol	Weak
298	DB01026	Ketoconazole	No-Effect
299	DB00356	Chlorzoxazone	No-Effect
300	DB00799	Tazarotene	No-Effect
301	DB00564	Carbamazepine	No-Effect
302	DB06626	Axitinib	No-Effect
303	DB00641	Simvastatin	No-Effect
304	DB01171	Moclobemide	No-Effect
306	DB00285	Venlafaxine	Cytotoxic
307	DB09119	Eslicarbazepine acetate	No-Effect
308	DB00322	Floxuridine	No-Effect
309	DB00997	Doxorubicin	Cytotoxic
311	DB01254	Dasatinib	No-Effect
312	DB00176	Fluvoxamine	No-Effect
314	DB00917	Dinoprostone	No-Effect
316	DB01283	Lumiracoxib	No-Effect
317	DB09330	Osimertinib	Strong
318	DB06725	Lornoxicam	No-Effect
320	DB00091	Ciclosporin	No-Effect
321	DB09074	Olaparib	No-Effect
326	DB04574	Estrone sulfate	No-Effect
327	DB00630	Alendronic acid	No-Effect
328	DB08918	Levomilnacipran	No-Effect
329	DB00451	Levothyroxine	No-Effect
330	DB00648	Mitotane	No-Effect
331	DB00518	Albendazole	Cytotoxic
332	DB00711	Diethylcarbamazine	No-Effect
333	DB06684	Vilazodone	No-Effect
334	DB00975	Dipyridamole	No-Effect
335	DB00970	Dactinomycin	Cytotoxic
337	DB00227	Lovastatin	No-Effect
339	DB00820	Tadalafil	No-Effect
341	DB04942	Tamibarotene	No-Effect
343	DB00912	Repaglinide	No-Effect
344	DB00673	Aprepitant	No-Effect
346	DB06589	Pazopanib	No-Effect
348	DB00541	Vincristine	Weak
349	DB01217	Anastrozole	No-Effect
350	DB01039	Fenofibrate	No-Effect
355	DB08828	Vismodegib	No-Effect
357	DB00642	Pemetrexed	No-Effect
360	DB00617	Paramethadione	No-Effect
363	DB02701	Nicotinamide	No-Effect
364	DB06243	Eflornithine	No-Effect
365	DB00347	Trimethadione	No-Effect
366	DB08816	Ticagrelor	No-Effect
367	DB00590	Doxazosin	Weak
368	DB00328	Indometacin	No-Effect
372	DB06781	Difluprednate	No-Effect
373	DB00966	Telmisartan	No-Effect
374	DB00916	Metronidazole	No-Effect
377	DB00963	Bromfenac	Cytotoxic
379	DB00619	Imatinib	No-Effect
380	DB09078	Lenvatinib	No-Effect
381	DB01009	Ketoprofen	No-Effect
382	DB01098	Rosuvastatin	No-Effect
383	DB01036	Tolterodine	No-Effect
384	DB04665	Coumarin	Cytotoxic
386	DB00481	Raloxifene	No-Effect
387	DB00159	Icosapent	No-Effect
388	DB00836	Loperamide	No-Effect
389	DB00749	Etodolac	No-Effect
391	DB00969	Alosetron	No-Effect
392	DB01033	Mercaptopurine	No-Effect
393	DB08439	Parecoxib	No-Effect
394	DB00755	Tretinoin	No-Effect
397	DB00412	Rosiglitazone	Weak
398	DB00855	Aminolevulinic acid	Weak
399	DB01015	Sulfamethoxazole	No-Effect
400	DB00724	Imiquimod	No-Effect
403	DB01260	Desonide	No-Effect
407	DB00398	Sorafenib	No-Effect
408	DB00459	Acitretin	No-Effect
410	DB00532	Mephenytoin	No-Effect
411	DB09053	Ibrutinib	No-Effect
412	DB00688	Mycophenolate mofetil	Cytotoxic
413	DB00947	Fulvestrant	No-Effect
416	DB00694	Daunorubicin	Cytotoxic
419	DB00672	Chlorpropamide	No-Effect
420	DB00166	Lipoic Acid	No-Effect
421	DB00678	Losartan	No-Effect
422	DB04575	Quinestrol	No-Effect
423	DB08860	Pitavastatin	Strong
424	DB00480	Lenalidomide	No-Effect
425	DB01248	Docetaxel	Cytotoxic
426	DB00814	Meloxicam	No-Effect
427	DB04272	Citric acid	No-Effect
428	DB08162	Fasudil	No-Effect
429	DB00987	Cytarabine	No-Effect
431	DB00469	Tenoxicam	Weak
432	DB00282	Pamidronic acid	No-Effect
433	DB09257	Gimeracil	No-Effect
434	DB08896	Regorafenib	No-Effect
435	DB00264	Metoprolol	No-Effect
436	DB01113	Papaverine	Cytotoxic
437	DB00877	Sirolimus	No-Effect
438	DB00908	Quinidine	Strong
441	DB00663	Flumethasone	No-Effect
442	DB01115	Nifedipine	No-Effect
444	DB00377	Palonosetron	No-Effect
446	DB00273	Topiramate	No-Effect
447	DB00806	Pentoxifylline	No-Effect
448	DB00846	Flurandrenolide	No-Effect
451	DB00946	Phenprocoumon	No-Effect
452	DB00939	Meclofenamic acid	No-Effect
453	DB01088	Iloprost	No-Effect
454	DB06777	Chenodeoxycholic acid	No-Effect
455	DB00605	Sulindac	No-Effect
456	DB01104	Sertraline	Strong
457	DB00331	Metformin	No-Effect
458	DB00206	Reserpine	No-Effect
459	DB01133	Tiludronic acid	No-Effect
460	DB05013	Ingenol mebutate	Weak
461	DB06268	Sitaxentan	No-Effect
462	DB01218	Halofantrine	No-Effect
463	DB06713	Norelgestromin	Weak
464	DB08827	Lomitapide	No-Effect
466	DB09079	Nintedanib	Cytotoxic
467	DB01091	Butenafine	No-Effect
468	DB03793	Benzoic Acid	No-Effect
469	DB00973	Ezetimibe	No-Effect
470	DB00861	Diflunisal	No-Effect
471	DB00437	Allopurinol	No-Effect
472	DB00712	Flurbiprofen	No-Effect
473	DB00604	Cisapride	No-Effect
477	DB00296	Ropivacaine	No-Effect
480	DB01014	Balsalazide	No-Effect
481	DB01024	Mycophenolic acid	Cytotoxic
483	DB00269	Chlorotrianisene	No-Effect
484	DB01392	Yohimbine	No-Effect
485	DB00740	Riluzole	No-Effect
487	DB00591	Fluocinolone acetonide	No-Effect
488	DB00428	Streptozocin	No-Effect
489	DB00669	Sumatriptan	No-Effect
490	DB08901	Ponatinib	Cytotoxic
492	DB01412	Theobromine	No-Effect
493	DB00203	Sildenafil	Strong
494	DB00622	Nicardipine	No-Effect
496	DB06825	Triptorelin	No-Effect
497	DB06774	Capsaicin	No-Effect
498	DB01100	Pimozide	No-Effect
499	DB09039	Eliglustat	Strong
502	DB00945	Acetylsalicylic acid	No-Effect
503	DB01142	Doxepin	No-Effect
504	DB06292	Dapagliflozin	No-Effect
506	DB01143	Amifostine	No-Effect
507	DB04854	Febuxostat	No-Effect
508	DB01075	Diphenhydramine	No-Effect
510	DB00909	Zonisamide	No-Effect
511	DB01395	Drospirenone	No-Effect
515	DB00325	Nitroprusside	No-Effect
518	DB08867	Ulipristal	Weak
521	DB01120	Gliclazide	No-Effect
522	DB00991	Oxaprozin	No-Effect
524	DB00644	Gonadorelin	No-Effect
525	DB00165	Pyridoxine	No-Effect
527	DB00977	Ethinylestradiol	No-Effect
528	DB01196	Estramustine	No-Effect
529.5	DB00547	Desoximetasone	No-Effect
533	DB00342	Terfenadine	No-Effect
535	DB01399	Salsalate	No-Effect
536	DB09068	Vortioxetine	No-Effect
537	DB00171	ATP	No-Effect
540	DB00234	Reboxetine	No-Effect
542	DB01600	Tiaprofenic acid	No-Effect
543	DB01586	Ursodeoxycholic acid	No-Effect
544	DB08932	Macitentan	No-Effect
545	DB01229	Paclitaxel	Cytotoxic
548	DB00421	Spironolactone	No-Effect
549	DB00594	Amiloride	No-Effect
550	DB00323	Tolcapone	No-Effect
551	DB00399	Zoledronic acid	No-Effect
553	DB01012	Cinacalcet	Weak
554	DB00744	Zileuton	No-Effect
555	DB08931	Riociguat	No-Effect
556	DB00850	Perphenazine	Weak
558	DB01177	Idarubicin	Strong
559	DB00379	Mexiletine	No-Effect
561	DB00252	Phenytoin	No-Effect
562	DB00735	Naftifine	No-Effect
563	DB00294	Etonogestrel	No-Effect
564	DB01074	Perhexiline	Strong
566	DB00122	Choline	No-Effect
567	DB01393	Bezafibrate	No-Effect
568	DB09213	Dexibuprofen	No-Effect
569	DB01118	Amiodarone	Strong
571	DB01136	Carvedilol	No-Effect
572	DB05246	Methsuximide	No-Effect
573	DB00929	Misoprostol	No-Effect
577	DB00476	Duloxetine	Strong
579	DB01099	Flucytosine	No-Effect
580	DB00552	Pentostatin	No-Effect
581	DB00278	Argatroban	No-Effect
582	DB00599	Thiopental	No-Effect
583	DB09118	Stiripentol	No-Effect
585	DB00539	Toremifene	Weak
586	DB08916	Afatinib	Strong
588	DB09030	Vorapaxar	No-Effect
589	DB00007	Leuprolide	No-Effect
590	DB07615	Tranilast	No-Effect
591	DB00205	Pyrimethamine	No-Effect
593	DB09282	Molsidomine	No-Effect
596	DB01132	Pioglitazone	No-Effect
599	DB01406	Danazol	No-Effect
600	DB00201	Caffeine	No-Effect
601	DB00321	Amitriptyline	Strong
602	DB00304	Desogestrel	No-Effect
603	DB01221	Ketamine	No-Effect
604	DB01195	Flecainide	No-Effect
606	DB00344	Protriptyline	No-Effect
611	DB09026	Aliskiren	No-Effect
613	DB00751	Epinastine	No-Effect
616	DB00890	Dienestrol	No-Effect
617	DB00261	Anagrelide	No-Effect
619	DB00633	Dexmedetomidine	No-Effect
620	DB01250	Olsalazine	No-Effect
622	DB00631	Clofarabine	No-Effect
623	DB06594	Agomelatine	No-Effect
624	DB01053	Benzylpenicillin	No-Effect
626	DB00737	Meclizine	Weak
627	DB00889	Granisetron	No-Effect
628	DB02772	Sucrose	No-Effect
629	DB00515	Cisplatin	No-Effect
632	DB00918	Almotriptan	No-Effect
633	DB00528	Lercanidipine	No-Effect
635	DB00177	Valsartan	Weak
636	DB06403	Ambrisentan	No-Effect
639	DB02709	Resveratrol	No-Effect
640	DB00657	Mecamylamine	No-Effect
642	DB00883	Isosorbide dinitrate	No-Effect
643	DB09166	Etizolam	No-Effect
645	DB01119	Diazoxide	No-Effect
646	DB04861	Nebivolol	No-Effect
650	DB01216	Finasteride	No-Effect
651	DB00216	Eletriptan	Weak
653	DB01077	Etidronic acid	No-Effect
654	DB00904	Ondansetron	No-Effect
657	DB02659	Cholic Acid	No-Effect
660	DB09083	Ivabradine	No-Effect
661	DB01219	Dantrolene	No-Effect
664	DB06772	Cabazitaxel	Cytotoxic
665	DB00949	Felbamate	No-Effect
666	DB00178	Ramipril	No-Effect
670	DB01367	Rasagiline	No-Effect
672	DB00920	Ketotifen	No-Effect
673	DB00489	Sotalol	Weak
676	DB00266	Dicoumarol	No-Effect
678	DB00679	Thioridazine	Strong
679	DB00864	Tacrolimus	No-Effect
682	DB00537	Ciprofloxacin	No-Effect
683	DB01002	Levobupivacaine	No-Effect
684	DB06155	Rimonabant	No-Effect
686	DB00334	Olanzapine	No-Effect
688	DB01029	Irbesartan	No-Effect
689	DB00580	Valdecoxib	No-Effect
690	DB00316	Acetaminophen	No-Effect
691	DB01200	Bromocriptine	No-Effect
692	DB00524	Metolazone	No-Effect
693	DB00548	Azelaic acid	No-Effect
695	DB08936	Chlorcyclizine	Strong
697	DB01202	Levetiracetam	No-Effect
699	DB04855	Dronedarone	No-Effect
700	DB00175	Pravastatin	No-Effect
701	DB11560	Lesinurad	No-Effect
702	DB00121	Biotin	No-Effect
703	DB06203	Alogliptin	No-Effect
704	DB01193	Acebutolol	No-Effect
705	DB01261	Sitagliptin	No-Effect
707	DB04865	Omacetaxine mepesuccinate	Strong
708	DB04786	Suramin	No-Effect
709	DB00494	Entacapone	No-Effect
710	DB01179	Podofilox	Cytotoxic
711	DB01656	Roflumilast	No-Effect
712	DB00370	Mirtazapine	No-Effect
713	DB00380	Dexrazoxane	No-Effect
716	DB01280	Nelarabine	No-Effect
721	DB13919	Candesartan	Weak
722	DB01252	Mitiglinide	No-Effect
723	DB01436	Alfacalcidol	No-Effect
726	DB08819	Tafluprost	No-Effect
727	DB00414	Acetohexamide	No-Effect
728	DB00374	Treprostinil	No-Effect
729	DB00731	Nateglinide	No-Effect
731	DB00884	Risedronic acid	No-Effect
735	DB00575	Clonidine	No-Effect
738	DB08907	Canagliflozin	No-Effect
739	DB01062	Oxybutynin	No-Effect
741	DB00198	Oseltamivir	No-Effect
742	DB06148	Mianserin	Strong
743	DB00292	Etomidate	No-Effect
744	DB03255	Phenol	No-Effect
745	DB00915	Amantadine	No-Effect
746	DB00780	Phenelzine	No-Effect
747	DB00839	Tolazamide	No-Effect
748	DB01035	Procainamide	No-Effect
749	DB00822	Disulfiram	No-Effect
750	DB02648	(3-Carboxy-2-(R)-Hydroxy-Propyl)-Trimethyl-Ammonium	No-Effect
751	DB00363	Clozapine	No-Effect
752	DB00623	Fluphenazine	No-Effect
755	DB00845	Clofazimine	Weak
757	DB00714	Apomorphine	No-Effect
760	DB09290	Ramosetron	No-Effect
763	DB06282	Levocetirizine	No-Effect
764	DB08889	Carfilzomib	Cytotoxic
766	DB00863	Ranitidine	No-Effect
767	DB00477	Chlorpromazine	Strong
768	DB09488	Acrivastine	No-Effect
769	DB00818	Propofol	No-Effect
771	DB00862	Vardenafil	No-Effect
772	DB00458	Imipramine	Weak
773	DB05676	Apremilast	No-Effect
775	DB00491	Miglitol	No-Effect
777	DB00385	Valrubicin	No-Effect
778	DB01080	Vigabatrin	No-Effect
779	DB00668	Epinephrine	No-Effect
781	DB00464	Sodium Tetradecyl Sulfate	No-Effect
783	DB01083	Orlistat	No-Effect
785	DB00207	Azithromycin	No-Effect
786	DB00415	Ampicillin	No-Effect
789	DB01046	Lubiprostone	No-Effect
791	DB01240	Epoprostenol	No-Effect
792	DB00794	Primidone	No-Effect
793	DB06237	Avanafil	No-Effect
796	DB00373	Timolol	No-Effect
797	DB01599	Probucol	No-Effect
803	DB01018	Guanfacine	No-Effect
804	DB00140	Riboflavin	No-Effect
805	DB06616	Bosutinib	No-Effect
807	DB00388	Phenylephrine	No-Effect
808	DB00715	Paroxetine	No-Effect
809	DB00651	Dyphylline	No-Effect
810	DB01188	Ciclopirox	No-Effect
812	DB01233	Metoclopramide	No-Effect
813	DB00457	Prazosin	No-Effect
814	DB00710	Ibandronate	No-Effect
817	DB00289	Atomoxetine	No-Effect
819	DB01059	Norfloxacin	No-Effect
820	DB00810	Biperiden	No-Effect
821	DB01064	Isoprenaline	No-Effect
823	DB01043	Memantine	No-Effect
824	DB01149	Nefazodone	No-Effect
827	DB01169	Arsenic trioxide	No-Effect
829	DB00514	Dextromethorphan	No-Effect
830	DB00420	Promazine	Weak
831	DB08814	Triflusal	No-Effect
836	DB00131	Adenosine phosphate	No-Effect
837	DB00903	Etacrynic acid	No-Effect
838	DB00573	Fenoprofen	No-Effect
842	DB08912	Dabrafenib	No-Effect
843	DB00502	Haloperidol	No-Effect
844	DB06700	Desvenlafaxine	No-Effect
846	DB00320	Dihydroergotamine	No-Effect
848	DB00209	Trospium	No-Effect
849	DB06800	Methylnaltrexone	No-Effect
851	DB00440	Trimethoprim	No-Effect
854	DB00938	Salmeterol	No-Effect
857	DB00775	Tirofiban	No-Effect
858	DB00996	Gabapentin	No-Effect
859	DB05266	Ibudilast	No-Effect
861	DB06691	Mepyramine	No-Effect
862	DB00841	Dobutamine	No-Effect
863	DB01173	Orphenadrine	No-Effect
866	DB00500	Tolmetin	No-Effect
870	DB06016	Cariprazine	No-Effect
871	DB00988	Dopamine	No-Effect
872	DB01103	Quinacrine	Cytotoxic
873	DB01183	Naloxone	No-Effect
875	DB00706	Tamsulosin	No-Effect
876	DB09351	Levobetaxolol	No-Effect
878	DB00143	Glutathione	No-Effect
880	DB00703	Methazolamide	No-Effect
881	DB11581	Venetoclax	No-Effect
883	DB00063	Eptifibatide	No-Effect
884	DB00382	Tacrine	No-Effect
885	DB00914	Phenformin	No-Effect
886	DB00869	Dorzolamide	No-Effect
888	DB00680	Moricizine	No-Effect
889	DB05381	Histamine	No-Effect
890	DB06201	Rufinamide	No-Effect
893	DB01251	Gliquidone	No-Effect
894	DB01320	Fosphenytoin	No-Effect
895	DB00246	Ziprasidone	No-Effect
900	DB00160	L-Alanine	Weak
901	DB01427	Amrinone	No-Effect
904	DB01288	Fenoterol	No-Effect
905	DB01273	Varenicline	No-Effect
906	DB01067	Glipizide	No-Effect
909	DB01621	Pipotiazine	No-Effect
911	DB00685	Trovafloxacin	No-Effect
913	DB09031	Miltefosine	No-Effect
915	DB00584	Enalapril	No-Effect
916	DB00734	Risperidone	No-Effect
917	DB00218	Moxifloxacin	Weak
920	DB00704	Naltrexone	No-Effect
921	DB00241	Butalbital	No-Effect
924	DB01208	Sparfloxacin	No-Effect
925	DB01125	Anisindione	No-Effect
929	DB00187	Esmolol	No-Effect
931	DB00467	Enoxacin	No-Effect
933	DB09071	Tasimelteon	Weak
934	DB00407	Ardeparin	No-Effect
938	DB09128	Brexpiprazole	No-Effect
939	DB00368	Norepinephrine	No-Effect
940	DB01411	Pranlukast	No-Effect
942	DB00637	Astemizole	No-Effect
943	DB00770	Alprostadil	No-Effect
945	DB00967	Desloratadine	No-Effect
947	DB01429	Aprindine	No-Effect
949	DB01086	Benzocaine	No-Effect
951	DB09526	Hydroquinone	No-Effect
954	DB08911	Trametinib	No-Effect
955	DB00214	Torasemide	No-Effect
956	DB00152	Thiamine	No-Effect
957	DB00139	Succinic acid	No-Effect
959	DB00922	Levosimendan	No-Effect
960	DB00728	Rocuronium	No-Effect
964	DB08882	Linagliptin	No-Effect
966	DB01591	Solifenacin	No-Effect
970	DB01438	Phenazopyridine	No-Effect
971	DB00585	Nizatidine	No-Effect
972	DB11362	Selexipag	No-Effect
975	DB00659	Acamprosate	No-Effect
976	DB00280	Disopyramide	No-Effect
980	DB00968	Methyldopa	No-Effect
983	DB06663	Pasireotide	No-Effect
984	DB00381	Amlodipine	No-Effect
987	DB00313	Valproic Acid	No-Effect
989	DB00190	Carbidopa	No-Effect
993	DB00871	Terbutaline	No-Effect
994	DB00847	Cysteamine	No-Effect
995	DB05294	Vandetanib	Strong
996	DB00545	Pyridostigmine	No-Effect
997	DB01194	Brinzolamide	No-Effect
998	DB01359	Penbutolol	No-Effect
1000	DB08822	Azilsartan medoxomil	Weak
1001	DB00270	Isradipine	No-Effect
1004	DB02893	D-Methionine	No-Effect
1006	DB09223	Blonanserin	No-Effect
1008	DB00391	Sulpiride	No-Effect
1010	DB01364	Ephedrine	No-Effect
1014	DB00598	Labetalol	No-Effect
1015	DB06151	Acetylcysteine	No-Effect
1017	DB05039	Indacaterol	No-Effect
1019	DB00695	Furosemide	No-Effect
1020	DB00998	Frovatriptan	Weak
1021	DB00992	Methyl aminolevulinate	No-Effect
1024	DB01020	Isosorbide Mononitrate	No-Effect
1028	DB00721	Procaine	No-Effect
1031	DB09185	Viloxazine	No-Effect
1032	DB00989	Rivastigmine	No-Effect
1033	DB01244	Bepridil	No-Effect
1034	DB00315	Zolmitriptan	Weak
1035	DB01168	Procarbazine	Weak
1036	DB00555	Lamotrigine	No-Effect
1037	DB00819	Acetazolamide	No-Effect
1039	DB01170	Guanethidine	No-Effect
1040	DB08806	Roxatidine acetate	No-Effect
1041	DB01203	Nadolol	No-Effect
1044	DB00844	Nalbuphine	No-Effect
1046	DB06480	Prucalopride	No-Effect
1049	DB01276	Exenatide	No-Effect
1052	DB01122	Ambenonium	No-Effect
1053	DB00612	Bisoprolol	No-Effect
1055	DB11582	Thiocolchicoside	No-Effect
1056	DB09085	Tetracaine	No-Effect
1057	DB00924	Cyclobenzaprine	No-Effect
1059	DB00733	Pralidoxime	No-Effect
1060	DB01023	Felodipine	No-Effect
1061	DB00195	Betaxolol	No-Effect
1062	DB09272	Eluxadoline	No-Effect
1063	DB00952	Naratriptan	No-Effect
1064	DB00629	Guanabenz	No-Effect
1065	DB04844	Tetrabenazine	No-Effect
1071	DB01409	Tiotropium	No-Effect
1072	DB00927	Famotidine	No-Effect
1073	DB00308	Ibutilide	No-Effect
1074	DB01022	Phylloquinone	No-Effect
1077	DB00107	Oxytocin	No-Effect
1078	DB00568	Cinnarizine	No-Effect
1081	DB00700	Eplerenone	No-Effect
1082	DB05521	Telaprevir	No-Effect
1083	DB09279	Fimasartan	No-Effect
1084	DB00162	Vitamin A	No-Effect
1086	DB01144	Diclofenamide	No-Effect
1087	DB04948	Lofexidine	No-Effect
1088	DB00933	Mesoridazine	No-Effect
1090	DB00360	Sapropterin	No-Effect
1093	DB06216	Asenapine	Strong
1095	DB00446	Chloramphenicol	No-Effect
1096	DB08820	Ivacaftor	No-Effect
1097	DB00521	Carteolol	No-Effect
1098	DB09230	Azelnidipine	No-Effect
1102	DB00748	Carbinoxamine	No-Effect
1105	DB00350	Minoxidil	No-Effect
1107	DB00645	Dyclonine	Weak
1108	DB00411	Carbamoylcholine	No-Effect
1111	DB00245	Benzatropine	No-Effect
1112	DB01197	Captopril	No-Effect
1115	DB04878	Voglibose	No-Effect
1116	DB01210	Levobunolol	No-Effect
1117	DB00807	Proparacaine	No-Effect
1119	DB00543	Amoxapine	No-Effect
1120	DB01178	Chlormezanone	No-Effect
1123	DB00674	Galantamine	No-Effect
1126	DB01246	Alimemazine	No-Effect
1127	DB00719	Azatadine	No-Effect
1128	DB00557	Hydroxyzine	No-Effect
1129	DB00876	Eprosartan	No-Effect
1131	DB00235	Milrinone	No-Effect
1132	DB00496	Darifenacin	No-Effect
1134	DB09477	Enalaprilat	No-Effect
1136	DB00134	Methionine	No-Effect
1137	DB00384	Triamterene	No-Effect
1139	DB00243	Ranolazine	No-Effect
1140.5	DB00283	Clemastine	Strong
1140.5	DB00792	Tripelennamine	No-Effect
1142	DB00589	Lisuride	No-Effect
1143	DB06144	Sertindole	No-Effect
1144	DB01161	Chloroprocaine	No-Effect
1145	DB06702	Fesoterodine	No-Effect
1148	DB09076	Umeclidinium	No-Effect
1152	DB01151	Desipramine	No-Effect
1153	DB00981	Physostigmine	No-Effect
1155	DB01623	Thiothixene	No-Effect
1156	DB09552	Thonzonium	No-Effect
1161	DB01400	Neostigmine	No-Effect
1162	DB00726	Trimipramine	No-Effect
1164	DB00754	Ethotoin	No-Effect
1165	DB06288	Amisulpride	No-Effect
1166	DB00774	Hydroflumethiazide	No-Effect
1167	DB06655	Liraglutide	No-Effect
1170	DB00776	Oxcarbazepine	No-Effect
1171	DB01056	Tocainide	No-Effect
1172	DB00248	Cabergoline	No-Effect
1173	DB00887	Bumetanide	No-Effect
1174	DB01157	Trimetrexate	Cytotoxic
1175	DB08808	Bupranolol	No-Effect
1176	DB06212	Tolvaptan	No-Effect
1177	DB04908	Flibanserin	No-Effect
1178	DB00874	Guaifenesin	No-Effect
1183	DB01186	Pergolide	No-Effect
1184	DB04837	Clofedanol	No-Effect
1185	DB08922	Perospirone	No-Effect
1186	DB00696	Ergotamine	No-Effect
1188	DB00540	Nortriptyline	No-Effect
1190	DB05271	Rotigotine	No-Effect
1191	DB00401	Nisoldipine	No-Effect
1192	DB08872	Gabapentin enacarbil	No-Effect
1193	DB00341	Cetirizine	No-Effect
1194	DB00433	Prochlorperazine	Strong
1195	DB09069	Trimetazidine	No-Effect
1196	DB00979	Cyclopentolate	No-Effect
1197	DB04339	Carbocisteine	No-Effect
1198	DB00765	Metyrosine	No-Effect
1201	DB09167	Dosulepin	No-Effect
1206	DB01085	Pilocarpine	No-Effect
1208	DB00204	Dofetilide	No-Effect
1209	DB00490	Buspirone	No-Effect
1213	DB00346	Alfuzosin	No-Effect
1214	DB00275	Olmesartan	No-Effect
1215	DB01239	Chlorprothixene	No-Effect
1216	DB00393	Nimodipine	No-Effect
1217	DB00953	Rizatriptan	No-Effect
1218	DB09082	Vilanterol	No-Effect
1221	DB04890	Bepotastine	No-Effect
1222	DB00419	Miglustat	Weak
1223	DB00427	Triprolidine	No-Effect
1224	DB04825	Prenylamine	Strong
1225	DB00405	Dexbrompheniramine	No-Effect
1226	DB01084	Emedastine	No-Effect
1227.5	DB08799	Antazoline	No-Effect
1230	DB00232	Methyclothiazide	No-Effect
1232	DB01247	Isocarboxazid	No-Effect
1233	DB01619	Phenindamine	No-Effect
1234	DB00985	Dimenhydrinate	No-Effect
1235	DB06766	Alcaftadine	No-Effect
1236	DB00130	L-Glutamine	No-Effect
1237	DB01626	Pargyline	No-Effect
1238	DB00211	Midodrine	No-Effect
1239	DB00181	Baclofen	No-Effect
1241	DB00149	L-Leucine	No-Effect
1242	DB01021	Trichlormethiazide	No-Effect
1243	DB08815	Lurasidone	No-Effect
1244	DB00353	Methylergometrine	No-Effect
1246	DB09075	Edoxaban	No-Effect
1250	DB00125	L-Arginine	No-Effect
1251	DB01618	Molindone	No-Effect
1254	DB01580	Oxprenolol	No-Effect
1255	DB01162	Terazosin	No-Effect
1256	DB04842	Fluspirilene	No-Effect
1257	DB00067	Vasopressin	No-Effect
1258	DB00790	Perindopril	No-Effect
1259	DB00880	Chlorothiazide	No-Effect
1260	DB01267	Paliperidone	No-Effect
1262	DB01069	Promethazine	No-Effect
1263	DB13781	Xamoterol	No-Effect
1264	DB01146	Diphenylpyraline	No-Effect
1265	DB00413	Pramipexole	No-Effect
1266	DB09244	Pirlindole	No-Effect
1267	DB01235	Levodopa	No-Effect
1268	DB01340	Cilazapril	No-Effect
1270	DB01620	Pheniramine	No-Effect
1271	DB00153	Ergocalciferol	No-Effect
1273	DB01625	Isopropamide	No-Effect
1274	DB00123	L-Lysine	No-Effect
1276	DB06637	Dalfampridine	Weak
1279	DB00747	Scopolamine	No-Effect
1283	DB01327	Cefazolin	No-Effect
1285	DB00900	Didanosine	No-Effect
1288	DB09292	Sacubitril	No-Effect
1289	DB00872	Conivaptan	No-Effect
1290	DB01158	Bretylium	No-Effect
1294	DB01430	Almitrine	No-Effect
1295	DB00722	Lisinopril	No-Effect
1297	DB00284	Acarbose	No-Effect
1301	DB00881	Quinapril	No-Effect
1302	DB01408	Bambuterol	No-Effect
1304	DB00768	Olopatadine	No-Effect
1305	DB00233	Aminosalicylic Acid	No-Effect
1306	DB00905	Bimatoprost	No-Effect
1311	DB00536	Guanidine	No-Effect
1312	DB01324	Polythiazide	No-Effect
1314	DB00527	Cinchocaine	Weak
1315	DB01176	Cyclizine	No-Effect
1316	DB00519	Trandolapril	No-Effect
1317	DB01238	Aripiprazole	No-Effect
1318	DB01175	Escitalopram	No-Effect
1320	DB01224	Quetiapine	No-Effect
1326	DB04846	Celiprolol	No-Effect
1328	DB00408	Loxapine	No-Effect
1335	DB00816	Orciprenaline	No-Effect
1338	DB00436	Bendroflumethiazide	No-Effect
1339	DB06207	Silodosin	No-Effect
1340	DB02638	Terlipressin	No-Effect
1341	DB00151	L-Cysteine	No-Effect
1343	DB00006	Bivalirudin	No-Effect
1344	DB00492	Fosinopril	No-Effect
1345	DB00287	Travoprost	No-Effect
1346	DB06698	Betahistine	No-Effect
1347	DB04946	Iloperidone	No-Effect
1349	DB00366	Doxylamine	No-Effect
1352	DB01025	Amlexanox	No-Effect
1355	DB01403	Methotrimeprazine	Strong
1357	DB00484	Brimonidine	No-Effect
1360	DB00723	Methoxamine	No-Effect
1361	DB00999	Hydrochlorothiazide	No-Effect
1362	DB00656	Trazodone	No-Effect
1364	DB00302	Tranexamic acid	No-Effect
1365	DB09038	Empagliflozin	No-Effect
1370	DB00542	Benazepril	No-Effect
1372	DB00423	Methocarbamol	No-Effect
1373	DB00692	Phentolamine	No-Effect
1374	DB00268	Ropinirole	No-Effect
1375	DB06196	Icatibant	No-Effect
1377	DB00691	Moexipril	No-Effect
1378	DB00906	Tiagabine	No-Effect
1381	DB09245	Toloxatone	No-Effect
1382	DB01597	Cilastatin	No-Effect
1384	DB06210	Eltrombopag	No-Effect
1385	DB01063	Acetophenazine	No-Effect
1389	DB00654	Latanoprost	No-Effect
1391	DB00114	Pyridoxal phosphate	No-Effect
1394	DB00852	Pseudoephedrine	No-Effect
1396	DB08167	Methylthioninium	Weak
1398	DB00940	Methantheline	No-Effect
1400	DB01365	Mephentermine	No-Effect
1403	DB00340	Metixene	Weak
1404	DB06262	Droxidopa	No-Effect
1407	DB00716	Nedocromil	No-Effect
1408	DB01019	Bethanechol	No-Effect
1409	DB00750	Prilocaine	No-Effect
1410	DB08897	Aclidinium	No-Effect
1411	DB00354	Buclizine	No-Effect
1412	DB00128	Aspartic acid	No-Effect
1415	DB00376	Trihexyphenidyl	No-Effect
1416	DB00868	Benzonatate	No-Effect
1418	DB05265	Ecabet	No-Effect
1419	DB00697	Tizanidine	No-Effect
1422	DB01106	Levocabastine	No-Effect
1428	DB09205	Moxisylyte	No-Effect
1429	DB08801	Dimetindene	No-Effect
1430	DB00713	Oxacillin	No-Effect
1432	DB04843	Mepenzolate	No-Effect
1435	DB06694	Xylometazoline	No-Effect
1437	DB00935	Oxymetazoline	No-Effect
1438	DB06809	Plerixafor	No-Effect
1441	DB00875	Flupentixol	No-Effect
1442	DB00809	Tropicamide	No-Effect
1443	DB00831	Trifluoperazine	Weak
1444	DB00797	Tolazoline	No-Effect
1445	DB00925	Phenoxybenzamine	No-Effect
1446	DB00964	Apraclonidine	No-Effect
1447	DB00508	Triflupromazine	No-Effect
1448	DB00800	Fenoldopam	No-Effect
1449	DB00600	Monobenzone	No-Effect
1450	DB00535	Cefdinir	No-Effect
1453	DB00522	Bentiromide	No-Effect
1457	DB00424	Hyoscyamine	No-Effect
1458	DB00449	Dipivefrin	No-Effect
1461	DB00434	Cyproheptadine	No-Effect
1462	DB00986	Glycopyrronium	No-Effect
1465	DB01231	Diphenidol	No-Effect
1470	DB00145	Glycine	No-Effect
1477	DB00804	Dicyclomine	No-Effect
1478	DB06764	Tetryzoline	No-Effect
1482	DB00771	Clidinium	No-Effect
1483	DB00202	Succinylcholine	No-Effect
1487	DB00782	Propantheline	No-Effect
1488	DB00670	Pirenzepine	No-Effect
1491	DB01003	Cromoglicic acid	No-Effect
1493	DB01121	Phenacemide	No-Effect
1503	DB01148	Flavoxate	No-Effect
1511	DB08890	Linaclotide	No-Effect
1512	DB00551	Acetohydroxamic acid	No-Effect
