# Supplementary material for: Network medicine framework for identifying drug-repurposing opportunities for COVID-19
Source: Proc Natl Acad Sci U S A. 2021 Apr 27;118(19):e2025581118. doi: 10.1073/pnas.2025581118 (PMC8126852; doi:10.1073/pnas.2025581118)
Supplement: Supplementary File [file pnas.2025581118.sd10.xlsx]

## Sheet: Sheet1
	interventions	interventions_mesh	phase	status	enrollment	start_date	end_date	submit_date
NCT02735707	hydroxychloroquine|shock-dependent hydrocortisone|interferon-β1a|lopinavir/ritonavir|macrolide administered for 3-5 days|ceftriaxone|ceftaroline|amoxicillin-clavulanate|piperacillin-tazobactam|hydroxychloroquine + lopinavir/ritonavir|five-days oseltamivir|moxifloxacin or levofloxacin|ten-days oseltamivir|macrolide administered for up to 14 days|fixed-duration hydrocortisone|anakinra	anti-bacterial agents|levofloxacin|tazobactam|piperacillin|interferon beta-1a|amoxicillin|interferon-beta|clavulanic acid|hydroxychloroquine|hydrocortisone 17-butyrate 21-propionate|hydrocortisone hemisuccinate|interleukin 1 receptor antagonist protein|ceftaroline fosamil|ritonavir|ofloxacin|hydrocortisone acetate|oseltamivir|antibiotics, antitubercular|ceftriaxone|antiviral agents|lopinavir|inte…	Phase 4	Recruiting	6800	2016-04-11	2022-06-04	2015-12-11
NCT03331445	nitric oxide 0.5 % / nitrogen 99.5 % gas for inhalation	nitric oxide	Phase 2	Active, not recruiting	20	2017-10-24	2021-03-31	2017-10-25
NCT03680274	control|vitamin c	ascorbic acid|vitamins	Phase 3	Recruiting	800	2018-11-08	2022-12-31	2018-09-19
NCT03808922	placebo|das181|das181 ol|das181 covid-19		Phase 3	Recruiting	250	2019-05-23	2021-12-28	2019-01-16
NCT04244591	methylprednisolone therapy|standard care	prednisolone hemisuccinate|prednisolone acetate|methylprednisolone|methylprednisolone hemisuccinate|glucocorticoids|methylprednisolone acetate|prednisolone phosphate|prednisolone	Phase 2/Phase 3	Recruiting	80	2020-01-26	2020-12-25	2020-01-23
NCT04251767	washed microbiota transplantation|placebo		N/A	Withdrawn	0	2020-02-05	2020-04-30	2020-01-30
NCT04251871	conventional medicines (oxygen therapy, alfa interferon via aerosol inhalation, and lopinavir/ritonavir) and traditional chinese medicines (tcms) granules|conventional medicines (oxygen therapy, alfa interferon via aerosol inhalation, and lopinavir/ritonavir)	antiviral agents|lopinavir|interferons|ritonavir|interferon-alpha	N/A	Recruiting	150	2020-01-22	2021-01-22	2020-01-28
NCT04252118	mscs		Phase 1	Recruiting	20	2020-01-27	2021-12-04	2020-01-27
NCT04252274	darunavir and cobicistat	darunavir|cobicistat	Phase 3	Recruiting	30	2020-01-30	2020-12-31	2020-01-29
NCT04252664	remdesivir|remdesivir placebo		Phase 3	Recruiting	308	2020-02-12	2020-04-27	2020-01-31
NCT04254874	abidol hydrochloride|abidol hydrochloride combined with interferon atomization	interferons	Phase 4	Recruiting	100	2020-02-01	2020-07-01	2020-02-02
NCT04255017	abidol hydrochloride|oseltamivir|lopinavir/ritonavir	antiviral agents|ritonavir|oseltamivir|lopinavir	Phase 4	Recruiting	400	2020-02-01	2020-07-01	2020-02-02
NCT04257656	remdesivir|remdesivir placebo		Phase 3	Recruiting	453	2020-02-06	2020-05-01	2020-01-31
NCT04260594	basic treatment|arbidol		Phase 4	Not yet recruiting	380	2020-02-07	2020-12-30	2020-02-06
NCT04261270	ritonavir+oseltamivir|asc09f+oseltamivir|oseltamivir	ritonavir|oseltamivir	Phase 3	Recruiting	60	2020-02-01	2020-07-01	2020-02-04
NCT04261426	intravenous immunoglobulin|standard care	gamma-globulins|immunoglobulins, intravenous|immunoglobulins|rho(d) immune globulin|antibodies	Phase 2/Phase 3	Not yet recruiting	80	2020-02-10	2020-06-30	2020-02-06
NCT04261517	hydroxychloroquine	hydroxychloroquine	Phase 3	Completed	30	2020-02-06	2020-02-25	2020-02-06
NCT04261907	lopinavir/ritonavir group|asc09/ritonavir group	ritonavir|lopinavir	N/A	Not yet recruiting	160	2020-02-07	2020-06-30	2020-02-06
NCT04263402	methylprednisolone	prednisolone hemisuccinate|prednisolone acetate|methylprednisolone|hormones|methylprednisolone hemisuccinate|methylprednisolone acetate|prednisolone phosphate|prednisolone	Phase 4	Recruiting	100	2020-02-01	2020-07-01	2020-02-02
NCT04264533	vc|sterile water for injection	ascorbic acid|vitamins	Phase 2	Recruiting	140	2020-02-14	2020-09-30	2020-02-04
NCT04264858	γ-globulin|immunoglobulin of cured patients	gamma-globulins|immunoglobulins, intravenous|immunoglobulins|rho(d) immune globulin|antibodies	N/A	Not yet recruiting	10	2020-03-17	2020-05-31	2020-02-08
NCT04268537	standard treatment|thymosin+standard treatment|pd-1 blocking antibody+standard treatment	immunoglobulins|antibodies, blocking|antibodies	Phase 2	Not yet recruiting	120	2020-02-10	2020-10-31	2020-02-08
NCT04269525	uc-mscs		Phase 2	Recruiting	10	2020-02-06	2020-09-30	2020-02-07
NCT04273321	methylprednisolone	prednisolone hemisuccinate|prednisolone acetate|methylprednisolone|methylprednisolone hemisuccinate|methylprednisolone acetate|prednisolone phosphate|prednisolone	N/A	Recruiting	400	2020-02-14	2020-05-30	2020-02-15
NCT04273529	placebo|thalidomide	thalidomide	Phase 2	Not yet recruiting	100	2020-02-20	2020-06-30	2020-02-14
NCT04273581	thalidomide|placebo	hormones|thalidomide	Phase 2	Not yet recruiting	40	2020-02-18	2020-05-30	2020-02-14
NCT04273646	placebo|uc-mscs		N/A	Not yet recruiting	48	2020-02-16	2022-02-15	2020-02-14
NCT04273763	arbidol hydrochloride granules|recombinant human interferon α2b spray|bromhexine hydrochloride tablets	bromhexine|interferons	N/A	Enrolling by invitation	60	2020-02-16	2020-04-30	2020-02-14
NCT04275245	meplazumab for injection		Phase 1/Phase 2	Recruiting	20	2020-02-03	2020-12-31	2020-02-06
NCT04275388	xiyanping injection|lopinavir / ritonavir, alpha-interferon nebulization	ritonavir|interferon-alpha|lopinavir|interferons	N/A	Not yet recruiting	348	2020-02-14	2021-12-14	2020-02-17
NCT04275414	bevacizumab injection	bevacizumab	Phase 2/Phase 3	Recruiting	20	2020-02-15	2020-05-04	2020-02-14
NCT04276688	interferon beta-1b|ribavirin|lopinavir/ritonavir	ribavirin|interferon beta-1b|lopinavir|interferons|ritonavir|interferon-beta	Phase 2	Recruiting	70	2020-02-10	2022-07-31	2020-02-11
NCT04276896	injection and infusion of lv-smenp-dc vaccine and antigen-specific ctls	vaccines	Phase 1/Phase 2	Recruiting	100	2020-03-24	2024-12-31	2020-02-17
NCT04276987	mscs-derived exosomes		Phase 1	Not yet recruiting	30	2020-02-15	2020-07-31	2020-02-16
NCT04278963	yinhu qingwen decoction(low dose)|yinhu qingwen decoction|chinese medicine treatment|standard western medicine treatment		Phase 2/Phase 3	Active, not recruiting	300	2020-02-27	2021-01-04	2020-02-19
NCT04279197	n-acetylcysteine+placebo|n-acetylcysteine+ fuzheng huayu tablet	acetylcysteine|n-monoacetylcystine	Phase 2	Recruiting	136	2020-02-15	2022-12-04	2020-02-15
NCT04280224	nk cells		Phase 1	Recruiting	30	2020-02-20	2020-12-30	2020-02-13
NCT04280588	fingolimod 0.5 mg	fingolimod hydrochloride	Phase 2	Recruiting	30	2020-02-22	2020-07-01	2020-02-20
NCT04280705	remdesivir|placebo		Phase 3	Recruiting	440	2020-02-21	2023-04-01	2020-02-20
NCT04281693	new screening strategy|standard screening strategy		N/A	Not yet recruiting	230	2020-02-04	2020-03-04	2020-02-20
NCT04283461	mrna-1273	vaccines	Phase 1	Recruiting	45	2020-03-03	2021-06-01	2020-02-21
NCT04285190	t89	antiviral agents	N/A	Not yet recruiting	120	2020-02-26	2020-09-15	2020-02-19
NCT04286503	basic treatment|lopinavir/ritonavir tablets or arbidol or chloroquine phosphate|carrimycin	chloroquine diphosphate|ritonavir|lopinavir|chloroquine	Phase 4	Not yet recruiting	520	2020-02-23	2021-02-28	2020-02-25
NCT04287686	recombinant human angiotensin-converting enzyme 2 (rhace2)		N/A	Withdrawn	0	2020-02-04	2020-04-04	2020-02-21
NCT04288102	mscs|saline containing 1% human serum albumin（solution of msc）		Phase 2	Recruiting	90	2020-03-05	2020-07-31	2020-02-24
NCT04290858	nitric oxide	nitric oxide	Phase 2	Withdrawn	0	2020-03-01	2022-02-01	2020-02-27
NCT04290871	nitric oxide gas	nitric oxide	Phase 2	Withdrawn	0	2020-03-23	2022-03-01	2020-02-27
NCT04291053	huaier granule		Phase 2/Phase 3	Not yet recruiting	550	2020-04-01	2020-09-01	2020-02-27
NCT04291729	ganovo+ritonavir+/-interferon nebulization	ritonavir|interferons	Phase 4	Completed	11	2020-02-17	2020-03-19	2020-02-27
NCT04292730	remdesivir|standard of care	antiviral agents	Phase 3	Recruiting	1600	2020-03-15	2020-05-04	2020-02-28
NCT04292899	remdesivir|standard of care	antiviral agents	Phase 3	Recruiting	2400	2020-03-06	2020-05-04	2020-02-28
NCT04293692	placebo|uc-mscs		N/A	Withdrawn	0	2020-02-24	2020-02-25	2020-02-24
NCT04293887	recombinant human interferon α1β	interferons	Early Phase 1	Not yet recruiting	328	2020-03-01	2020-06-30	2020-02-15
NCT04295551	lopinavir / ritonavir tablets combined with xiyanping injection|lopinavir/ritonavir treatment	ritonavir|lopinavir	N/A	Not yet recruiting	80	2020-03-14	2021-04-14	2020-03-03
NCT04296643	n95 respirator|medical mask		N/A	Not yet recruiting	576	2020-04-01	2021-01-01	2020-03-03
NCT04298060	placebo|das181		Phase 2	Not yet recruiting	280	2020-04-04	2022-09-04	2020-02-28
NCT04299152	stem cell educator-treated mononuclear cells apheresis		Phase 2	Not yet recruiting	20	2020-04-10	2020-11-10	2020-02-28
NCT04299724	pathogen-specific aapc	vaccines	Phase 1	Recruiting	100	2020-02-15	2024-12-31	2020-03-05
NCT04302519	dental pulp mesenchymal stem cells		Early Phase 1	Not yet recruiting	24	2020-03-05	2021-07-30	2020-02-27
NCT04303299	oral	hydroxychloroquine|lopinavir|chloroquine|ritonavir|darunavir|oseltamivir	Phase 3	Not yet recruiting	320	2020-04-15	2020-11-30	2020-02-24
NCT04303507	placebo|chloroquine or hydroxychloroquine	hydroxychloroquine|chloroquine diphosphate|chloroquine	N/A	Not yet recruiting	40000	2020-04-04	2021-04-04	2020-03-06
NCT04304053	standard public health measures|antiviral treatment and prophylaxis	antiviral agents	Phase 3	Recruiting	3040	2020-03-18	2020-06-15	2020-03-05
NCT04304313	sildenafil citrate tablets	citric acid|sodium citrate|sildenafil citrate	Phase 3	Recruiting	10	2020-02-09	2020-11-09	2020-02-14
NCT04304690	blood sample		N/A	Recruiting	1000	2020-03-16	2020-10-16	2020-03-09
NCT04305106	bevacizumab	bevacizumab	N/A	Recruiting	140	2020-03-17	2020-07-31	2020-03-09
NCT04305457	nitric oxide	nitric oxide	Phase 2	Recruiting	240	2020-03-21	2022-04-01	2020-03-09
NCT04306055	questionnaire with precaution information|experimental: questionnaire without precaution information		N/A	Not yet recruiting	1500	2020-03-12	2020-04-09	2020-03-08
NCT04306393	nitric oxide gas	nitric oxide	Phase 2	Recruiting	200	2020-03-21	2022-03-21	2020-03-10
NCT04307693	hydroxychloroquine sulfate|lopinavir/ritonavir	hydroxychloroquine|ritonavir|lopinavir	Phase 2	Recruiting	150	2020-03-11	2020-05-04	2020-03-10
NCT04308317	tetrandrine	tetrandrine	Phase 4	Enrolling by invitation	60	2020-03-05	2021-05-01	2020-03-04
NCT04308668	hydroxychloroquine|placebo	hydroxychloroquine	Phase 3	Recruiting	3000	2020-03-17	2020-05-12	2020-03-11
NCT04310228	tocilizumab|favipiravir combined with tocilizumab|favipiravir		N/A	Recruiting	150	2020-03-08	2020-05-04	2020-03-09
NCT04310865	standard medical treatment|yin hu qing wen granula(low does)|yinhu qingwen granula		Phase 2/Phase 3	Not yet recruiting	116	2020-03-20	2021-06-30	2020-03-15
NCT04311177	placebo|losartan	losartan	Phase 2	Not yet recruiting	516	2020-04-02	2021-04-01	2020-03-13
NCT04311697	normal saline infusion + maximal intensive care|aviptadil by intravenous infusion + maximal intensive care	vasoactive intestinal peptide|phentolamine	Phase 2	Not yet recruiting	120	2020-04-04	2020-09-04	2020-03-14
NCT04312009	placebo|losartan	losartan	Phase 2	Not yet recruiting	200	2020-04-02	2021-04-01	2020-03-13
NCT04312243	inhaled nitric oxide gas	nitric oxide	Phase 2	Not yet recruiting	470	2020-04-02	2022-03-20	2020-03-15
NCT04312997	placebo|pul-042 inhalation solution	pharmaceutical solutions|pul-042	Phase 2	Not yet recruiting	100	2020-04-04	2020-10-04	2020-03-16
NCT04313023	placebo|pul-042 inhalation solution	pharmaceutical solutions|pul-042	Phase 2	Not yet recruiting	200	2020-04-04	2020-10-04	2020-03-16
NCT04313127	recombinant novel coronavirus vaccine (adenovirus type 5 vector)	vaccines	Phase 1	Active, not recruiting	108	2020-03-16	2022-12-20	2020-03-15
NCT04313322	wj-mscs		Phase 1	Recruiting	5	2020-03-16	2020-09-30	2020-03-15
NCT04315298	placebo|sarilumab		Phase 2/Phase 3	Recruiting	400	2020-03-18	2021-04-01	2020-03-15
NCT04315480	tocilizumab		Phase 2	Active, not recruiting	38	2020-03-12	2020-05-04	2020-03-14
NCT04315896	hydroxychloroquine|placebo oral tablet	hydroxychloroquine	Phase 3	Not yet recruiting	500	2020-03-23	2021-03-22	2020-03-18
NCT04315948	hydroxychloroquine|lopinavir/ritonavir|standard of care|remdesivir|interferon beta-1a	hydroxychloroquine|lopinavir|interferons|interferon beta-1a|ritonavir|interferon-beta	Phase 3	Recruiting	3100	2020-03-22	2023-03-04	2020-03-13
NCT04315987	nestcell®		Phase 1	Not yet recruiting	66	2020-04-04	2020-06-04	2020-03-18
NCT04316377	hydroxychloroquine sulfate	hydroxychloroquine|chloroquine diphosphate|chloroquine	Phase 4	Recruiting	202	2020-03-25	2025-03-03	2020-03-13
NCT04316728	vivadiag™ covid-19 lgm/igg rapid test		N/A	Not yet recruiting	200	2020-03-04	2020-11-04	2020-03-14
NCT04317040	cd24fc|placebo		Phase 3	Recruiting	230	2020-04-08	2022-05-04	2020-03-19
NCT04317092	tocilizumab injection		Phase 2	Recruiting	400	2020-03-19	2022-12-19	2020-03-19
NCT04318015	hydroxychloroquine|placebo oral tablet	hydroxychloroquine	Phase 3	Not yet recruiting	400	2020-04-01	2021-03-31	2020-03-19
NCT04318431	data collection and rhinopharyngeal swab		N/A	Not yet recruiting	600	2020-04-04	2020-06-04	2020-03-20
NCT04318444	hydroxychloroquine|placebo oral tablet	hydroxychloroquine	Phase 2/Phase 3	Not yet recruiting	1600	2020-03-04	2022-03-04	2020-03-20
NCT04319445	mindfulness session(s)		N/A	Recruiting	200	2020-03-22	2020-12-04	2020-03-20
NCT04319731	human amniotic fluid		Early Phase 1	Not yet recruiting	10	2020-03-20	2021-03-20	2020-03-22
NCT04320056	standard administration of oxygen flow|automated oxygen administration - freeo2		N/A	Not yet recruiting	216	2020-04-06	2021-10-31	2020-03-19
NCT04320238	thymosin alpha 1|recombinant human interferon alpha-1b	interferon-alpha|thymalfasin|interferons	Phase 3	Recruiting	2944	2020-01-21	2020-06-04	2020-03-21
NCT04320277	baricitinib	antiviral agents|ritonavir	Phase 3	Recruiting	60	2020-03-16	2020-04-30	2020-03-20
NCT04320615	tocilizumab (tcz)|placebo		Phase 3	Recruiting	330	2020-04-03	2021-09-30	2020-03-23
NCT04320953	non-contact mce system		N/A	Completed	1	2020-03-16	2020-03-16	2020-03-21
NCT04321096	camostat mesilate|placebo oral tablet	camostat|gabexate	Phase 1/Phase 2	Recruiting	180	2020-03-31	2021-05-01	2020-03-23
NCT04321174	lopinavir/ritonavir	ritonavir|lopinavir	Phase 3	Not yet recruiting	1220	2020-03-30	2022-03-31	2020-03-18
NCT04321278	hydroxychloroquine + azithromycin|hydroxychloroquine	hydroxychloroquine	Phase 3	Recruiting	440	2020-03-28	2020-08-30	2020-03-23
NCT04321421	hyperimmune plasma		N/A	Active, not recruiting	49	2020-03-17	2020-05-31	2020-03-23
NCT04321616	remdesivir|hydroxychloroquine|(standard of care) soc	hydroxychloroquine|antiviral agents	Phase 2/Phase 3	Not yet recruiting	700	2020-03-26	2020-11-04	2020-03-23
NCT04321928	personalized health education|general health education		N/A	Not yet recruiting	7576	2020-04-01	2021-08-21	2020-03-20
NCT04321993	baricitinib (janus kinase inhibitor)|sarilumab (anti-il-6 receptor)|hydroxychloroquine sulfate|lopinavir/ritonavir	hydroxychloroquine|ritonavir|lopinavir|janus kinase inhibitors	Phase 2	Not yet recruiting	1000	2020-04-04	2021-07-04	2020-03-24
NCT04322123	hydroxychloroquine oral product|hydroxychloroquine + azithromycin	hydroxychloroquine	Phase 3	Recruiting	630	2020-04-06	2020-08-30	2020-03-24
NCT04322344	escin|standard therapy		Phase 2/Phase 3	Recruiting	120	2020-03-23	2020-08-30	2020-03-23
NCT04322396	hydroxychloroquine|placebo oral tablet|azithromycin	hydroxychloroquine|chloroquine diphosphate|chloroquine	Phase 2	Recruiting	226	2020-04-06	2021-03-31	2020-03-23
NCT04322565	colchicine	colchicine	Phase 2	Not yet recruiting	100	2020-04-01	2020-06-30	2020-03-24
NCT04322682	placebo oral tablet|colchicine	colchicine	Phase 3	Recruiting	6000	2020-03-23	2020-09-04	2020-03-23
NCT04322773	roactemra sc|kevzara sc|standard medical care|roactemra iv		Phase 2	Recruiting	200	2020-04-05	2021-06-01	2020-03-24
NCT04323228	oral nutrition supplement (ons) enriched in eicosapentaenoic acid, gamma-linolenic acid and antioxidants|isocaloric/isonutrigenous ons	anti-inflammatory agents|evening primrose oil|antioxidants	Phase 4	Not yet recruiting	30	2020-04-01	2020-10-30	2020-03-23
NCT04323332	traditional chinese medicine prescription		Phase 3	Not yet recruiting	50	2020-03-04	2020-04-04	2020-03-08
NCT04323345	natural honey|standard care	hydroxychloroquine	Phase 3	Not yet recruiting	1000	2020-03-25	2020-05-10	2020-03-23
NCT04323514	vitamin c	ascorbic acid|vitamins	N/A	Recruiting	500	2020-03-13	2021-03-13	2020-03-18
NCT04323527	chloroquine diphosphate	chloroquine diphosphate|chloroquine	Phase 2	Recruiting	440	2020-03-23	2020-08-31	2020-03-19
NCT04323592	standard care|methylprednisolone	prednisolone hemisuccinate|prednisolone acetate|methylprednisolone|methylprednisolone hemisuccinate|methylprednisolone acetate|prednisolone phosphate|prednisolone	Phase 2/Phase 3	Recruiting	104	2020-03-23	2020-05-30	2020-03-19
NCT04323631	hydroxychloroquine|the control group will not receive hydroxychloroquine	hydroxychloroquine	Early Phase 1	Not yet recruiting	1116	2020-03-04	2020-12-04	2020-03-25
NCT04323800	sars-cov-2 non-immune plasma|anti- sars-cov-2 plasma		Phase 2	Not yet recruiting	150	2020-05-01	2023-01-04	2020-03-24
NCT04324021	emapalumab|anakinra	interleukin 1 receptor antagonist protein	Phase 2/Phase 3	Recruiting	54	2020-04-02	2020-09-04	2020-03-25
NCT04324073	sarilumab		Phase 2/Phase 3	Recruiting	240	2020-03-27	2021-12-31	2020-03-25
NCT04324190	who recommendations (waiting condition)|guided online support program		N/A	Not yet recruiting	600	2020-04-04	2021-12-04	2020-03-26
NCT04324463	azithromycin|chloroquine	chloroquine diphosphate|chloroquine	Phase 3	Not yet recruiting	1500	2020-04-01	2020-12-31	2020-03-25
NCT04324489	das181		N/A	Recruiting	4	2020-03-06	2020-04-30	2020-03-25
NCT04324528	vv-ecmo + cytokine adsorption (cytosorb adsorber)|vv-ecmo only (no cytokine adsorption)		N/A	Recruiting	30	2020-03-27	2020-11-26	2020-03-25
NCT04324606	menacwy placebo|chadox1 ncov-19	vaccines	Phase 1/Phase 2	Not yet recruiting	510	2020-04-04	2021-05-04	2020-03-20
NCT04324996	nk cells,il15-nk cells,nkg2d car-nk cells,ace2 car-nk cells,nkg2d-ace2 car-nk cells	sargramostim	Phase 1/Phase 2	Recruiting	90	2020-03-21	2020-09-30	2020-03-25
NCT04325061	dexamethasone	bb 1101|dexamethasone|dexamethasone acetate	Phase 4	Recruiting	200	2020-04-03	2020-10-30	2020-03-25
NCT04325633	2: standard of care|1: naproxen	naproxen	Phase 3	Not yet recruiting	584	2020-03-27	2021-06-27	2020-03-26
NCT04325672	convalescent plasma		Phase 2	Withdrawn	0	2020-04-01	2022-12-31	2020-03-26
NCT04325867	tele-medicine platform		N/A	Recruiting	200	2020-03-31	2020-10-01	2020-03-21
NCT04325893	hydroxychloroquine|placebo	hydroxychloroquine	Phase 3	Recruiting	1300	2020-04-04	2020-09-04	2020-03-25
NCT04325906	high flow nasal cannula (hfnc)|prone positioning (pp)		N/A	Not yet recruiting	346	2020-04-06	2020-06-30	2020-03-26
NCT04326036	microcannula harvest adipose derived tissue stromal vascular fraction (tsvf)|liberase enzyme (roche)|centricyte 1000|iv deployment of csvf in sterile normal saline iv solution|sterile normal saline for intravenous use	pharmaceutical solutions	Early Phase 1	Enrolling by invitation	10	2020-03-25	2021-12-31	2020-03-26
NCT04326075	cpap treatment		N/A	Not yet recruiting	900	2020-04-06	2020-11-09	2020-03-26
NCT04326114	expiratory training device|inspiratory training device		N/A	Not yet recruiting	240	2020-04-26	2020-10-12	2020-03-26
NCT04326426	tradipitant|placebo		Phase 3	Not yet recruiting	300	2020-04-01	2020-08-31	2020-03-26
NCT04326452	bidirectional oxygenation mouthpiece		N/A	Recruiting	15	2020-03-27	2020-06-01	2020-03-25
NCT04326790	standard treatment|colchicine	colchicine	Phase 2	Not yet recruiting	180	2020-04-06	2020-09-30	2020-03-26
NCT04326920	control|sargramostim	sargramostim	Phase 4	Recruiting	80	2020-03-24	2020-12-31	2020-03-24
NCT04327206	bcg vaccine	bcg vaccine|vaccines	Phase 3	Recruiting	4170	2020-03-30	2022-03-30	2020-03-25
NCT04327349	convalescent plasma		N/A	Enrolling by invitation	30	2020-03-28	2020-09-30	2020-03-24
NCT04327388	placebo|sarilumab sar153191		Phase 2/Phase 3	Recruiting	300	2020-03-29	2021-06-04	2020-03-26
NCT04327401	dexamethasone	bb 1101|dexamethasone|dexamethasone acetate	Phase 3	Not yet recruiting	290	2020-04-01	2020-08-30	2020-03-26
NCT04327505	hyperbaric oxygen		Phase 2/Phase 3	Not yet recruiting	200	2020-04-25	2022-12-31	2020-03-25
NCT04328012	placebos|lopinavir/ritonavir|losartan|hydroxychloroquine sulfate	coal tar|hydroxychloroquine|lopinavir|ritonavir|losartan	Phase 2/Phase 3	Recruiting	4000	2020-04-06	2021-04-01	2020-03-27
NCT04328129	human biological samples		N/A	Recruiting	450	2020-03-23	2022-03-23	2020-03-23
NCT04328272	glucose tablets|hydroxychloroquine 200 mg oral tablet|azithromycin 500mg oral tablet	hydroxychloroquine	Phase 3	Not yet recruiting	75	2020-03-28	2020-06-28	2020-03-25
NCT04328285	hydroxychloroquine|placebo of hydroxychloroquine|lopinavir and ritonavir|placebo of lpv/r tablets	hydroxychloroquine|ritonavir|lopinavir	Phase 3	Not yet recruiting	1200	2020-04-11	2020-11-30	2020-03-25
NCT04328441	bcg vaccine|placebo	bcg vaccine|vaccines	Phase 3	Recruiting	1500	2020-03-25	2020-12-25	2020-03-27
NCT04328467	hydroxychloroquine|placebo	hydroxychloroquine	Phase 3	Recruiting	3500	2020-04-06	2020-08-04	2020-03-27
NCT04328480	colchicine|local standard of care	colchicine	Phase 3	Not yet recruiting	2500	2020-03-04	2020-06-30	2020-03-30
NCT04328493	chloroquine phosphate	chloroquine diphosphate|chloroquine	Phase 2	Not yet recruiting	250	2020-04-01	2022-04-01	2020-03-27
NCT04328961	ascorbic acid|hydroxychloroquine sulfate	ascorbic acid|hydroxychloroquine	Phase 1	Not yet recruiting	2000	2020-03-04	2020-10-31	2020-03-23
NCT04329195	2: continuation of ras blocker therapy|1: discontinuation of ras blocker therapy	angiotensin-converting enzyme inhibitors	Phase 3	Not yet recruiting	554	2020-04-04	2020-05-04	2020-03-28
NCT04329533	"calm" is a mindfulness meditation mobile app		N/A	Not yet recruiting	150	2020-04-01	2020-07-30	2020-03-26
NCT04329572	azithromycin tablets|hydroxychloroquine sulfate	hydroxychloroquine	Early Phase 1	Not yet recruiting	400	2020-04-03	2020-06-30	2020-03-29
NCT04329611	hydroxychloroquine	hydroxychloroquine	Phase 3	Not yet recruiting	1660	2020-04-15	2020-08-31	2020-03-29
NCT04329650	methylprednisolone|siltuximab	prednisolone hemisuccinate|prednisolone acetate|antibodies, monoclonal|methylprednisolone|siltuximab|methylprednisolone hemisuccinate|methylprednisolone acetate|prednisolone phosphate|prednisolone	Phase 2	Not yet recruiting	100	2020-04-01	2020-05-20	2020-03-31
NCT04329832	hydroxychloroquine|azithromycin	hydroxychloroquine	Phase 2	Recruiting	300	2020-03-30	2021-12-31	2020-03-30
NCT04329897	software messaging		N/A	Enrolling by invitation	82	2020-04-05	2020-06-30	2020-03-30
NCT04329923	hydroxychloroquine sulfate 600 mg twice a day|placebo oral tablet|hydroxychloroquine sulfate 600 mg once a day|hydroxychloroquine sulfate 400 mg twice a day	hydroxychloroquine	Phase 2	Not yet recruiting	400	2020-04-08	2021-12-01	2020-03-30
NCT04330144	others(no intervention)|hydroxychloroquine as post exposure prophylaxis	hydroxychloroquine	Phase 3	Not yet recruiting	2486	2020-04-01	2022-03-30	2020-03-30
NCT04330300	calcium channel blockers|angiotensin receptor blocker|ace inhibitor|thiazide or thiazide-like diuretics	calcium|antihypertensive agents|calcium channel blockers|hydrochlorothiazide|diuretics|angiotensin-converting enzyme inhibitors|enzyme inhibitors|calcium, dietary|angiotensin receptor antagonists	Phase 4	Recruiting	2414	2020-03-30	2021-03-01	2020-03-30
NCT04330495	control group|experimental group	hydroxychloroquine|janus kinase inhibitors	Phase 4	Not yet recruiting	800	2020-04-06	2020-11-06	2020-03-31
NCT04330586	ciclesonide metered dose inhaler [alvesco]|hydroxychloroquine	hydroxychloroquine|ciclesonide	Phase 2	Not yet recruiting	141	2020-04-01	2020-09-30	2020-03-31
NCT04330638	siltuximab|anakinra|tocilizumab|usual care	antibodies, monoclonal|interleukin 1 receptor antagonist protein|siltuximab	Phase 3	Recruiting	342	2020-04-04	2020-12-04	2020-03-31
NCT04330690	lopinavir/ritonavir	ritonavir|lopinavir	Phase 2	Recruiting	440	2020-03-18	2022-05-18	2020-03-23
NCT04331054	2: usual practice + symbicort rapihaler|1: usual practice	budesonide, formoterol fumarate drug combination	Phase 3	Not yet recruiting	436	2020-04-04	2020-07-04	2020-03-29
NCT04331366	go2 peep mouthpiece		N/A	Not yet recruiting	5	2020-04-04	2020-04-04	2020-03-31
NCT04331470	lopinavir/ritonavir + hydoxychloroquine|levamisole pill + budesonide+formoterol inhaler	levamisole|lopinavir|chloroquine|formoterol fumarate|ritonavir|budesonide	Phase 2/Phase 3	Not yet recruiting	30	2020-03-31	2020-05-20	2020-03-30
NCT04331600	telemedicine|chloroquine phosphate	chloroquine diphosphate|chloroquine	Phase 4	Not yet recruiting	400	2020-04-06	2020-12-31	2020-03-30
NCT04331613	castem		Phase 1/Phase 2	Recruiting	9	2020-01-27	2020-12-04	2020-02-06
NCT04331665	ruxolitinib		N/A	Not yet recruiting	64	2020-04-06	2021-01-31	2020-04-01
NCT04331795	tocilizumab		Phase 2	Recruiting	50	2020-04-04	2020-12-04	2020-04-01
NCT04331808	tocilizumab		Phase 2	Not yet recruiting	240	2020-03-31	2021-12-31	2020-03-31
NCT04331834	hydroxychloroquine|placebos	hydroxychloroquine	Phase 3	Recruiting	440	2020-04-03	2020-10-30	2020-04-01
NCT04331899	standard of care treatment|peginterferon lambda-1a		Phase 2	Not yet recruiting	120	2020-04-15	2022-05-31	2020-03-27
NCT04332042	tofacitinib	tofacitinib	Phase 2	Not yet recruiting	50	2020-04-10	2020-07-10	2020-03-28
NCT04332081	hyperbaric oxygen therapy (hbot)		N/A	Recruiting	40	2020-04-06	2020-07-04	2020-03-30
NCT04332094	hydroxychloroquine|tocilizumab|azithromycin	hydroxychloroquine	Phase 2	Recruiting	276	2020-04-02	2020-10-04	2020-03-31
NCT04332107	placebos|azithromycin		Phase 3	Not yet recruiting	2271	2020-04-01	2021-07-30	2020-03-30
NCT04332380	plasma		Phase 2	Not yet recruiting	10	2020-04-01	2020-12-31	2020-03-30
NCT04332666	angiotensin 1-7|placebos	angiotensin i (1-7)	Phase 2/Phase 3	Not yet recruiting	60	2020-03-31	2020-06-15	2020-03-27
NCT04332835	azithromycin|hydroxychloroquine|plasma	hydroxychloroquine	Phase 2/Phase 3	Not yet recruiting	80	2020-04-01	2020-12-31	2020-03-31
NCT04332991	hydroxychloroquine|placebo	hydroxychloroquine	Phase 3	Recruiting	510	2020-04-02	2021-07-04	2020-03-31
NCT04333225	hydroxychloroquine	hydroxychloroquine	Phase 2	Enrolling by invitation	360	2020-04-03	2020-07-30	2020-04-01
NCT04333251	oxygen therapy|high-titer anti-sars-cov-2 plasma		Phase 1	Not yet recruiting	115	2020-04-01	2022-12-31	2020-03-27
NCT04333355	convalescent plasma		Phase 1	Not yet recruiting	20	2020-04-15	2021-04-30	2020-03-31
NCT04333368	nacl 0.9%|umbilical cord wharton's jelly-derived human		Phase 1/Phase 2	Not yet recruiting	60	2020-04-01	2021-05-31	2020-03-29
NCT04333407	omeprazole 20mg|clopidogrel 75mg|aspirin 75mg|atorvastatin 40mg|rivaroxaban 2.5 mg	omeprazole|rivaroxaban|aspirin|atorvastatin|clopidogrel	N/A	Recruiting	3170	2020-04-03	2021-03-30	2020-04-01
NCT04333420	best supportive care only|best supportive care (bsc) + ifx-1		Phase 2/Phase 3	Recruiting	130	2020-03-31	2020-12-31	2020-04-01
NCT04333472	piclidenoson		Phase 2	Not yet recruiting	40	2020-04-06	2020-07-06	2020-04-01
NCT04333550	deferoxamine	deferoxamine	Phase 1/Phase 2	Recruiting	50	2020-04-04	2021-03-04	2020-04-01
NCT04333589	favipiravir		N/A	Not yet recruiting	210	2020-04-01	2020-09-15	2020-04-01
NCT04333628	standard care|chloroquine	chloroquine diphosphate|chloroquine	Phase 2/Phase 3	Not yet recruiting	210	2020-04-04	2021-12-04	2020-04-01
NCT04333654	hydroxychloroquine sar321068|placebo	hydroxychloroquine	Phase 1	Recruiting	210	2020-03-31	2020-05-04	2020-04-01
NCT04333732	high does chloroquine or hydroxychloroquine|placebo|low-dose chloroquine/hydroxychloroquine|mid dose chloroquine or hydroxychloroquine	hydroxychloroquine|chloroquine diphosphate|chloroquine	Phase 2	Not yet recruiting	55000	2020-04-04	2021-02-04	2020-03-31
NCT04333914	nivolumab|chloroquine analog (gns651)|tocilizumab|standard of care	nivolumab|chloroquine diphosphate|chloroquine	Phase 2	Recruiting	273	2020-04-04	2020-08-04	2020-04-01
NCT04334005	vitamin d	vitamin d|ergocalciferols|vitamins	N/A	Not yet recruiting	200	2020-04-10	2020-06-30	2020-03-29
NCT04334044	ruxolitinib oral tablet		Phase 1/Phase 2	Not yet recruiting	20	2020-04-01	2020-06-01	2020-04-01
NCT04334148	hydroxychloroquine|placebo oral tablet	hydroxychloroquine	Phase 3	Not yet recruiting	15000	2020-04-04	2020-07-04	2020-04-02
NCT04334265	anluohuaxian		N/A	Not yet recruiting	750	2020-04-01	2020-12-01	2020-04-01
NCT04334382	hydroxychloroquine|azithromycin	hydroxychloroquine	Phase 3	Recruiting	1550	2020-04-02	2021-12-31	2020-04-02
NCT04334434	telerehabilitation		N/A	Not yet recruiting	30	2020-04-01	2020-07-31	2020-04-02
NCT04334460	bld-2660	antiviral agents	Phase 2	Not yet recruiting	120	2020-05-04	2020-09-04	2020-04-02
NCT04334512	hydroxychloroquine|zinc|vitamin c|azithromycin|vitamin d	ascorbic acid|vitamin d|vitamins|hydroxychloroquine	Phase 2	Not yet recruiting	60	2020-04-04	2021-07-04	2020-04-02
NCT04334629	ibuprofen	ibuprofen	Phase 4	Not yet recruiting	230	2020-04-06	2020-11-05	2020-04-02
NCT04334850	usual antibiotic treatment|combined use of a respiratory broad panel multiplex pcr and procalcitonin	anti-bacterial agents|antibiotics, antitubercular	N/A	Not yet recruiting	194	2020-04-04	2020-08-04	2020-04-02
NCT04334928	hydroxychloroquine|placebo: emtricitabine/tenofovir disoproxil placebo|emtricitabine/tenofovir disoproxil|placebo: hydroxychloroquine	hydroxychloroquine|emtricitabine|emtricitabine, tenofovir disoproxil fumarate drug combination|tenofovir	Phase 3	Active, not recruiting	4000	2020-04-01	2020-07-31	2020-04-02
NCT04334967	hydroxychloroquine|vitamin c	ascorbic acid|vitamins|hydroxychloroquine	Phase 4	Enrolling by invitation	1250	2020-03-30	2023-09-30	2020-04-02
NCT04334980	bactrl-spike|placebo		Phase 1	Not yet recruiting	84	2020-04-30	2021-12-31	2020-03-31
NCT04335032	eicosapentaenoic acid gastro-resistant capsules		Phase 3	Not yet recruiting	150	2020-04-13	2020-07-31	2020-04-01
NCT04335071	tocilizumab (tcz)|placebo		Phase 2	Not yet recruiting	100	2020-04-04	2020-10-04	2020-04-02
NCT04335084	vitamin d|hydroxychloroquine|zinc|vitamin c	hydroxychloroquine|zinc|ergocalciferols|vitamins|ascorbic acid|vitamin d	Phase 2	Not yet recruiting	600	2020-04-04	2021-07-04	2020-04-02
NCT04335097	biosensors		N/A	Not yet recruiting	214	2020-04-07	2025-12-20	2020-04-01
NCT04335123	losartan	losartan	Phase 1	Recruiting	50	2020-03-25	2020-10-04	2020-03-31
NCT04335136	physiological saline solution|rhace2 apn01		Phase 2	Not yet recruiting	200	2020-04-04	2020-11-04	2020-04-01
NCT04335201	defibrotide injection	defibrotide	Phase 2	Not yet recruiting	50	2020-04-06	2020-12-31	2020-03-31
NCT04335279	spin-chat program		N/A	Not yet recruiting	162	2020-04-15	2020-06-03	2020-04-01
NCT04335305	tocilizumab|pembrolizumab (mk-3475)	pembrolizumab	Phase 2	Not yet recruiting	24	2020-03-30	2020-05-15	2020-03-31
NCT04335552	standard of care|hydroxychloroquine|azithromycin	hydroxychloroquine	Phase 2	Not yet recruiting	500	2020-04-04	2020-08-01	2020-04-03
NCT04335786	placebo oral tablet|valsartan (diovan)	valsartan	Phase 4	Not yet recruiting	651	2020-04-04	2021-08-04	2020-04-02
NCT04335851	video based aerobic exercise		N/A	Not yet recruiting	30	2020-04-06	2020-06-30	2020-04-02
NCT04336254	intravenous saline injection (placebo)|allogeneic human dental pulp stem cells (bsh btc & utooth btc)		Phase 1/Phase 2	Recruiting	20	2020-04-06	2021-03-31	2020-03-28
NCT04336332	hydroxychloroquine sulfate + azithromycin|hydroxychloroquine sulfate	hydroxychloroquine	Phase 2	Not yet recruiting	160	2020-04-06	2021-04-30	2020-03-31
NCT04336410	cellectra® 2000|ino-4800		Phase 1	Recruiting	40	2020-04-03	2020-11-04	2020-04-03
NCT04336462	oxyhydrogen|oxygen		N/A	Recruiting	100	2020-02-15	2020-08-01	2020-03-25
NCT04336748	hydroxychloroquine	hydroxychloroquine	Phase 3	Not yet recruiting	440	2020-04-04	2020-08-04	2020-04-04
NCT04336774	caption ai		N/A	Not yet recruiting	500	2020-04-04	2020-11-09	2020-04-03
NCT04336904	placebo|favipiravir		Phase 3	Active, not recruiting	100	2020-03-25	2020-07-04	2020-04-03
NCT04337008	blood draw		N/A	Recruiting	50	2020-04-03	2020-07-31	2020-04-03
NCT04337216	mavrilimumab	antibodies, monoclonal|mavrilimumab	Phase 2	Not yet recruiting	10	2020-04-04	2020-07-04	2020-04-01
NCT04337541	surgical facial mask		N/A	Recruiting	6000	2020-04-02	2020-07-01	2020-04-02
NCT04337788	telehealth applications		N/A	Not yet recruiting	200	2020-04-04	2020-09-04	2020-04-03
NCT04337918	nors (nitric oxide releasing solution)	nitric oxide|pharmaceutical solutions	Phase 2	Not yet recruiting	200	2020-04-06	2020-09-30	2020-04-06
NCT04337996	covid-19 diagnostic test		N/A	Not yet recruiting	176	2020-04-04	2020-10-04	2020-04-01
NCT04338009	continuation of arb/acei|discontinuation of arb/acei	angiotensin-converting enzyme inhibitors	N/A	Not yet recruiting	152	2020-03-31	2020-12-31	2020-04-01
NCT04338074	placebo oral tablet|tranexamic acid tablets	tranexamic acid	Phase 2	Not yet recruiting	100	2020-04-15	2020-10-30	2020-04-06
NCT04338126	placebo oral tablet|tranexamic acid	tranexamic acid	Phase 2	Not yet recruiting	60	2020-04-15	2020-12-15	2020-04-06
NCT04338568	lung ultrasound		N/A	Not yet recruiting	50	2020-04-13	2020-04-30	2020-04-04
NCT04338698	azithromycin|hydroxychloroquine|oseltamivir	hydroxychloroquine|oseltamivir	Phase 3	Not yet recruiting	500	2020-04-07	2020-11-30	2020-04-04
NCT04338802	placebo|nintedanib 150 mg	nintedanib	Phase 2	Not yet recruiting	96	2020-04-02	2020-08-01	2020-04-01
NCT04338828	nitric oxide gas|inhaled supplemental oxygen	nitric oxide	Phase 2	Not yet recruiting	260	2020-04-04	2022-04-04	2020-04-05
NCT04338841	home-cov rule implementation		N/A	Not yet recruiting	4000	2020-04-13	2020-06-01	2020-04-05
NCT04338906	camostat mesilate|placebo|hydroxychloroquine	hydroxychloroquine|camostat|gabexate	Phase 4	Not yet recruiting	334	2020-06-01	2021-12-31	2020-04-03
NCT04338958	ruxolitinib 10 mg		Phase 2	Not yet recruiting	200	2020-05-01	2021-08-31	2020-04-07
NCT04339426	atovaquone/azithromycin	atovaquone	N/A	Not yet recruiting	25	2020-04-04	2021-04-04	2020-04-07
NCT04339660	placebo|uc-mscs		Phase 1/Phase 2	Recruiting	30	2020-02-01	2020-06-30	2020-04-02
NCT04339712	tocilizumab|anakinra	interleukin 1 receptor antagonist protein	Phase 2	Not yet recruiting	20	2020-04-06	2022-04-01	2020-04-01
NCT04339816	hydroxychloroquine|azithromycin|placebo	hydroxychloroquine	Phase 3	Not yet recruiting	240	2020-04-20	2022-06-30	2020-04-06
NCT04340050	anti-sars-cov-2 convalescent plasma		Early Phase 1	Not yet recruiting	10	2020-04-30	2021-12-31	2020-04-07
NCT04340232	baricitinib		Phase 2/Phase 3	Not yet recruiting	80	2020-04-04	2020-10-04	2020-04-03
NCT04340349	bromhexine 8 mg|hydroxychloroquine sulfate	bromhexine|hydroxychloroquine	Early Phase 1	Not yet recruiting	100	2020-04-10	2020-07-10	2020-04-02
NCT04340414	low flow ecmo driving by cvvh machine		N/A	Recruiting	10	2020-03-03	2020-10-15	2020-03-03
NCT04340544	hydroxychloroquine|placebo	hydroxychloroquine	Phase 3	Not yet recruiting	2700	2020-04-10	2022-09-30	2020-04-03
NCT04340557	losartan	angiotensin receptor antagonists|losartan	Phase 4	Recruiting	200	2020-03-27	2020-12-31	2020-04-06
NCT04341038	tacrolimus|methylprednisolone	prednisolone hemisuccinate|prednisolone acetate|methylprednisolone|methylprednisolone hemisuccinate|tacrolimus|methylprednisolone acetate|prednisolone phosphate|prednisolone	Phase 3	Recruiting	84	2020-04-01	2020-07-01	2020-04-07
NCT04341116	tj003234|placebo		Phase 1/Phase 2	Not yet recruiting	144	2020-04-04	2020-09-04	2020-04-04
NCT04341142	serological tests will be applied on patients blood sampling		N/A	Not yet recruiting	400	2020-04-09	2020-09-09	2020-04-08
NCT04341207	hydroxychloroquine|azithromycin	hydroxychloroquine	Phase 2	Recruiting	1000	2020-04-03	2022-04-04	2020-04-08
NCT04341285	ecmo implantation		N/A	Not yet recruiting	200	2020-06-01	2025-12-01	2020-03-30
NCT04341389	placebo|recombinant novel coronavirus vaccine (adenovirus type 5 vector)	vaccines	Phase 2	Not yet recruiting	500	2020-04-12	2021-01-31	2020-04-07
NCT04341415	control|auricular neuromodulation		N/A	Not yet recruiting	60	2020-04-04	2020-06-04	2020-04-07
NCT04341441	weekly assessment|placebo oral tablet|monitoring visit - week 8|hydroxychloroquine - daily dosing|monitoring visit - baseline|monitoring visit - week 4|hydroxychloroquine - weekly dosing	hydroxychloroquine	Phase 3	Not yet recruiting	3000	2020-04-07	2021-04-30	2020-04-07
NCT04341493	nitazoxanide 500 mg|hydroxychloroquine	hydroxychloroquine|nitazoxanide	Phase 4	Recruiting	86	2020-04-06	2020-12-30	2020-04-07
NCT04341584	anakinra	interleukin 1 receptor antagonist protein	Phase 2	Not yet recruiting	240	2020-04-04	2020-12-31	2020-04-07
NCT04341610	stem cell product		Phase 1/Phase 2	Not yet recruiting	40	2020-04-20	2021-04-30	2020-04-07
NCT04341675	placebo|sirolimus	everolimus|sirolimus	Phase 2	Not yet recruiting	30	2020-04-04	2020-09-04	2020-04-05
NCT04341688	gargle/mouthwash	povidone|hydrogen peroxide|povidone-iodine	N/A	Not yet recruiting	5	2020-07-01	2021-03-31	2020-04-06
NCT04341727	chloroquine sulfate|azithromycin|hydroxychloroquine sulfate	hydroxychloroquine|chloroquine diphosphate|chloroquine	Phase 3	Recruiting	500	2020-04-04	2021-08-01	2020-04-04
NCT04341870	hydroxychloroquine|azithromycin|sarilumab	hydroxychloroquine	Phase 2/Phase 3	Not yet recruiting	60	2020-04-04	2020-07-04	2020-04-06
NCT04341922	internet-delivered cognitive behavior therapy (icbt) for dysfunctional worry related to the covid-19 pandemic		N/A	Not yet recruiting	670	2020-04-10	2021-06-10	2020-04-07
NCT04341935	linagliptin|insulin regimen	insulin|insulin, globin zinc|linagliptin	Phase 4	Not yet recruiting	20	2020-04-30	2020-09-30	2020-04-06
NCT04342156	hydroxychloroquine sulfate 200 milligram (mg) tab	hydroxychloroquine	Phase 3	Not yet recruiting	3000	2020-04-04	2020-10-04	2020-04-08
NCT04342169	hydroxychloroquine|placebo oral tablet	hydroxychloroquine	Phase 2	Not yet recruiting	400	2020-04-14	2023-04-04	2020-04-07
NCT04342182	convalescent plasma		Phase 2/Phase 3	Recruiting	426	2020-04-01	2020-07-01	2020-03-31
NCT04342221	placebo|hydroxychloroquine sulfate	hydroxychloroquine	Phase 3	Recruiting	220	2020-03-29	2022-02-04	2020-04-08
