# Supplementary material for: Network medicine framework for identifying drug-repurposing opportunities for COVID-19
Source: Proc Natl Acad Sci U S A. 2021 Apr 27;118(19):e2025581118. doi: 10.1073/pnas.2025581118 (PMC8126852; doi:10.1073/pnas.2025581118)
Supplement: Supplementary File [file pnas.2025581118.sd09.xlsx]

## Sheet: Sheet1
DrugBank_cRank	DrugBank_ID	DrugBank_name	DrugBank_Outcome
1	DB00503	Ritonavir	No-Effect
2	DB00951	Isoniazid	Cytotoxic
4	DB01166	Cilostazol	No-Effect
5	DB00608	Chloroquine	Strong
6	DB00615	Rifabutin	Weak
7	DB00499	Flutamide	No-Effect
8	DB01234	Dexamethasone	No-Effect
9	DB01220	Rifaximin	Weak
10	DB00972	Azelastine	Strong
16	DB00158	Folic acid	Strong
27	DB01129	Rabeprazole	No-Effect
32	DB00563	Methotrexate	Cytotoxic
33	DB00390	Digoxin	Strong
36	DB00277	Theophylline	No-Effect
41	DB00196	Fluconazole	Cytotoxic
44	DB01611	Hydroxychloroquine	Strong
47	DB00763	Methimazole	No-Effect
49	DB00811	Ribavirin	No-Effect
50	DB00338	Omeprazole	Strong
53	DB00188	Bortezomib	Cytotoxic
54	DB01097	Leflunomide	No-Effect
55	DB08908	Dimethyl fumarate	No-Effect
57	DB01394	Colchicine	Cytotoxic
63	DB04216	Quercetin	No-Effect
67	DB00643	Mebendazole	Cytotoxic
69	DB00244	Mesalazine	No-Effect
92	DB00738	Pentamidine	No-Effect
98	DB00661	Verapamil	No-Effect
109	DB01065	Melatonin	No-Effect
112	DB00400	Griseofulvin	No-Effect
118	DB00995	Auranofin	Strong
124	DB01117	Atovaquone	Cytotoxic
131	DB00471	Montelukast	No-Effect
138	DB06176	Romidepsin	Cytotoxic
141	DB09065	Cobicistat	Weak
146	DB01601	Lopinavir	Cytotoxic
155	DB08910	Pomalidomide	No-Effect
161	DB00848	Levamisole	No-Effect
164	DB00136	Calcitriol	No-Effect
176	DB01058	Praziquantel	No-Effect
195	DB00126	Ascorbic acid	No-Effect
199	DB01095	Fluvastatin	Strong
227	DB00746	Deferoxamine	Cytotoxic
235	DB00602	Ivermectin	Strong
243	DB01076	Atorvastatin	Weak
250	DB01204	Mitoxantrone	Cytotoxic
259	DB01016	Glyburide	No-Effect
262	DB01041	Thalidomide	No-Effect
265	DB00259	Sulfanilamide	No-Effect
269	DB01275	Hydralazine	Weak
281	DB01241	Gemfibrozil	No-Effect
284	DB08877	Ruxolitinib	Cytotoxic
297	DB00571	Propranolol	Weak
301	DB00564	Carbamazepine	No-Effect
309	DB00997	Doxorubicin	Cytotoxic
329	DB00451	Levothyroxine	No-Effect
335	DB00970	Dactinomycin	Cytotoxic
339	DB00820	Tadalafil	No-Effect
367	DB00590	Doxazosin	Weak
397	DB00412	Rosiglitazone	Weak
398	DB00855	Aminolevulinic acid	Weak
457	DB00331	Metformin	No-Effect
466	DB09079	Nintedanib	Cytotoxic
471	DB00437	Allopurinol	No-Effect
490	DB08901	Ponatinib	Cytotoxic
493	DB00203	Sildenafil	Strong
504	DB06292	Dapagliflozin	No-Effect
515	DB00325	Nitroprusside	No-Effect
553	DB01012	Cinacalcet	Weak
559	DB00379	Mexiletine	No-Effect
560	DB14126	Tenofovir	No-Effect
705	DB01261	Sitagliptin	No-Effect
764	DB08889	Carfilzomib	Cytotoxic
785	DB00207	Azithromycin	No-Effect
