# Supplementary material for: Network medicine framework for identifying drug-repurposing opportunities for COVID-19
Source: Proc Natl Acad Sci U S A. 2021 Apr 27;118(19):e2025581118. doi: 10.1073/pnas.2025581118 (PMC8126852; doi:10.1073/pnas.2025581118)
Supplement: Supplementary File [file pnas.2025581118.sd03.csv]

	type	ID	Name	State	Approved	Indication	Gene_Target	DB_id	name	organism	Type	entrez_id	ATC_code
0	biotech	DB00001	Lepirudin	liquid	approved	For the treatment of heparin-induced thrombocytopenia	F2	BE0000048	Prothrombin	Humans	Polypeptide	2147.0	B01AE02
1	biotech	DB00002	Cetuximab	liquid	approved	Cetuximab, used in combination with irinotecan, is indicated for the treatment of EGFR-expressing, metastatic colorectal carcinoma in patients who are refractory to irinotecan-based chemotherapy. Cetuximab administered as a single agent is indicated for the treatment of EGFR-expressing, metastatic colorectal carcinoma in patients who are intolerant to irinotecan-based chemotherapy.	EGFR	BE0002100	Low affinity immunoglobulin gamma Fc region receptor II-c	Humans	Polypeptide	1956.0	L01XC06
2	biotech	DB00002	Cetuximab	liquid	approved	Cetuximab, used in combination with irinotecan, is indicated for the treatment of EGFR-expressing, metastatic colorectal carcinoma in patients who are refractory to irinotecan-based chemotherapy. Cetuximab administered as a single agent is indicated for the treatment of EGFR-expressing, metastatic colorectal carcinoma in patients who are intolerant to irinotecan-based chemotherapy.	FCGR3B	BE0002100	Low affinity immunoglobulin gamma Fc region receptor II-c	Humans	Polypeptide	2215.0	L01XC06
3	biotech	DB00002	Cetuximab	liquid	approved	Cetuximab, used in combination with irinotecan, is indicated for the treatment of EGFR-expressing, metastatic colorectal carcinoma in patients who are refractory to irinotecan-based chemotherapy. Cetuximab administered as a single agent is indicated for the treatment of EGFR-expressing, metastatic colorectal carcinoma in patients who are intolerant to irinotecan-based chemotherapy.	C1R	BE0002100	Low affinity immunoglobulin gamma Fc region receptor II-c	Humans	Polypeptide	715.0	L01XC06
4	biotech	DB00002	Cetuximab	liquid	approved	Cetuximab, used in combination with irinotecan, is indicated for the treatment of EGFR-expressing, metastatic colorectal carcinoma in patients who are refractory to irinotecan-based chemotherapy. Cetuximab administered as a single agent is indicated for the treatment of EGFR-expressing, metastatic colorectal carcinoma in patients who are intolerant to irinotecan-based chemotherapy.	C1QA	BE0002100	Low affinity immunoglobulin gamma Fc region receptor II-c	Humans	Polypeptide	712.0	L01XC06
5	biotech	DB00002	Cetuximab	liquid	approved	Cetuximab, used in combination with irinotecan, is indicated for the treatment of EGFR-expressing, metastatic colorectal carcinoma in patients who are refractory to irinotecan-based chemotherapy. Cetuximab administered as a single agent is indicated for the treatment of EGFR-expressing, metastatic colorectal carcinoma in patients who are intolerant to irinotecan-based chemotherapy.	C1QB	BE0002100	Low affinity immunoglobulin gamma Fc region receptor II-c	Humans	Polypeptide	713.0	L01XC06
6	biotech	DB00002	Cetuximab	liquid	approved	Cetuximab, used in combination with irinotecan, is indicated for the treatment of EGFR-expressing, metastatic colorectal carcinoma in patients who are refractory to irinotecan-based chemotherapy. Cetuximab administered as a single agent is indicated for the treatment of EGFR-expressing, metastatic colorectal carcinoma in patients who are intolerant to irinotecan-based chemotherapy.	C1QC	BE0002100	Low affinity immunoglobulin gamma Fc region receptor II-c	Humans	Polypeptide	714.0	L01XC06
7	biotech	DB00002	Cetuximab	liquid	approved	Cetuximab, used in combination with irinotecan, is indicated for the treatment of EGFR-expressing, metastatic colorectal carcinoma in patients who are refractory to irinotecan-based chemotherapy. Cetuximab administered as a single agent is indicated for the treatment of EGFR-expressing, metastatic colorectal carcinoma in patients who are intolerant to irinotecan-based chemotherapy.	FCGR3A	BE0002100	Low affinity immunoglobulin gamma Fc region receptor II-c	Humans	Polypeptide	2214.0	L01XC06
8	biotech	DB00002	Cetuximab	liquid	approved	Cetuximab, used in combination with irinotecan, is indicated for the treatment of EGFR-expressing, metastatic colorectal carcinoma in patients who are refractory to irinotecan-based chemotherapy. Cetuximab administered as a single agent is indicated for the treatment of EGFR-expressing, metastatic colorectal carcinoma in patients who are intolerant to irinotecan-based chemotherapy.	C1S	BE0002100	Low affinity immunoglobulin gamma Fc region receptor II-c	Humans	Polypeptide	716.0	L01XC06
9	biotech	DB00002	Cetuximab	liquid	approved	Cetuximab, used in combination with irinotecan, is indicated for the treatment of EGFR-expressing, metastatic colorectal carcinoma in patients who are refractory to irinotecan-based chemotherapy. Cetuximab administered as a single agent is indicated for the treatment of EGFR-expressing, metastatic colorectal carcinoma in patients who are intolerant to irinotecan-based chemotherapy.	FCGR1A	BE0002100	Low affinity immunoglobulin gamma Fc region receptor II-c	Humans	Polypeptide	2209.0	L01XC06
10	biotech	DB00002	Cetuximab	liquid	approved	Cetuximab, used in combination with irinotecan, is indicated for the treatment of EGFR-expressing, metastatic colorectal carcinoma in patients who are refractory to irinotecan-based chemotherapy. Cetuximab administered as a single agent is indicated for the treatment of EGFR-expressing, metastatic colorectal carcinoma in patients who are intolerant to irinotecan-based chemotherapy.	FCGR2A	BE0002100	Low affinity immunoglobulin gamma Fc region receptor II-c	Humans	Polypeptide	2212.0	L01XC06
11	biotech	DB00002	Cetuximab	liquid	approved	Cetuximab, used in combination with irinotecan, is indicated for the treatment of EGFR-expressing, metastatic colorectal carcinoma in patients who are refractory to irinotecan-based chemotherapy. Cetuximab administered as a single agent is indicated for the treatment of EGFR-expressing, metastatic colorectal carcinoma in patients who are intolerant to irinotecan-based chemotherapy.	FCGR2B	BE0002100	Low affinity immunoglobulin gamma Fc region receptor II-c	Humans	Polypeptide	2213.0	L01XC06
12	biotech	DB00002	Cetuximab	liquid	approved	Cetuximab, used in combination with irinotecan, is indicated for the treatment of EGFR-expressing, metastatic colorectal carcinoma in patients who are refractory to irinotecan-based chemotherapy. Cetuximab administered as a single agent is indicated for the treatment of EGFR-expressing, metastatic colorectal carcinoma in patients who are intolerant to irinotecan-based chemotherapy.	FCGR2C	BE0002100	Low affinity immunoglobulin gamma Fc region receptor II-c	Humans	Polypeptide	9103.0	L01XC06
13	biotech	DB00004	Denileukin diftitox	liquid	approved	For treatment of cutaneous T-cell lymphoma	IL2RA	BE0002102	Cytokine receptor common subunit gamma	Humans	Polypeptide	3559.0	L01XX29
14	biotech	DB00004	Denileukin diftitox	liquid	approved	For treatment of cutaneous T-cell lymphoma	IL2RB	BE0002102	Cytokine receptor common subunit gamma	Humans	Polypeptide	3560.0	L01XX29
15	biotech	DB00004	Denileukin diftitox	liquid	approved	For treatment of cutaneous T-cell lymphoma	IL2RG	BE0002102	Cytokine receptor common subunit gamma	Humans	Polypeptide	3561.0	L01XX29
16	biotech	DB00005	Etanercept	liquid	approved	Etanercept is indicated for the treatment of moderately to severely active rheumatoid arthritis in adults and chronic moderate to severe plaque psoriasis in adults. It is also used to manage signs and symptoms of polyarticular idiopathic arthritis in those aged 4 to 17 after insufficient response to one or more disease-modifying anti-rheumatic drugs. Etanercept is also used to improve psoriatic a…	TNF	BE0002096	Complement C1q subcomponent subunit C	Humans	Polypeptide	7124.0	L04AB01
17	biotech	DB00005	Etanercept	liquid	approved	Etanercept is indicated for the treatment of moderately to severely active rheumatoid arthritis in adults and chronic moderate to severe plaque psoriasis in adults. It is also used to manage signs and symptoms of polyarticular idiopathic arthritis in those aged 4 to 17 after insufficient response to one or more disease-modifying anti-rheumatic drugs. Etanercept is also used to improve psoriatic a…	TNFRSF1B	BE0002096	Complement C1q subcomponent subunit C	Humans	Polypeptide	7133.0	L04AB01
18	biotech	DB00005	Etanercept	liquid	approved	Etanercept is indicated for the treatment of moderately to severely active rheumatoid arthritis in adults and chronic moderate to severe plaque psoriasis in adults. It is also used to manage signs and symptoms of polyarticular idiopathic arthritis in those aged 4 to 17 after insufficient response to one or more disease-modifying anti-rheumatic drugs. Etanercept is also used to improve psoriatic a…	FCGR1A	BE0002096	Complement C1q subcomponent subunit C	Humans	Polypeptide	2209.0	L04AB01
19	biotech	DB00005	Etanercept	liquid	approved	Etanercept is indicated for the treatment of moderately to severely active rheumatoid arthritis in adults and chronic moderate to severe plaque psoriasis in adults. It is also used to manage signs and symptoms of polyarticular idiopathic arthritis in those aged 4 to 17 after insufficient response to one or more disease-modifying anti-rheumatic drugs. Etanercept is also used to improve psoriatic a…	FCGR3A	BE0002096	Complement C1q subcomponent subunit C	Humans	Polypeptide	2214.0	L04AB01
20	biotech	DB00005	Etanercept	liquid	approved	Etanercept is indicated for the treatment of moderately to severely active rheumatoid arthritis in adults and chronic moderate to severe plaque psoriasis in adults. It is also used to manage signs and symptoms of polyarticular idiopathic arthritis in those aged 4 to 17 after insufficient response to one or more disease-modifying anti-rheumatic drugs. Etanercept is also used to improve psoriatic a…	FCGR2A	BE0002096	Complement C1q subcomponent subunit C	Humans	Polypeptide	2212.0	L04AB01
21	biotech	DB00005	Etanercept	liquid	approved	Etanercept is indicated for the treatment of moderately to severely active rheumatoid arthritis in adults and chronic moderate to severe plaque psoriasis in adults. It is also used to manage signs and symptoms of polyarticular idiopathic arthritis in those aged 4 to 17 after insufficient response to one or more disease-modifying anti-rheumatic drugs. Etanercept is also used to improve psoriatic a…	FCGR2B	BE0002096	Complement C1q subcomponent subunit C	Humans	Polypeptide	2213.0	L04AB01
22	biotech	DB00005	Etanercept	liquid	approved	Etanercept is indicated for the treatment of moderately to severely active rheumatoid arthritis in adults and chronic moderate to severe plaque psoriasis in adults. It is also used to manage signs and symptoms of polyarticular idiopathic arthritis in those aged 4 to 17 after insufficient response to one or more disease-modifying anti-rheumatic drugs. Etanercept is also used to improve psoriatic a…	FCGR2C	BE0002096	Complement C1q subcomponent subunit C	Humans	Polypeptide	9103.0	L04AB01
23	biotech	DB00005	Etanercept	liquid	approved	Etanercept is indicated for the treatment of moderately to severely active rheumatoid arthritis in adults and chronic moderate to severe plaque psoriasis in adults. It is also used to manage signs and symptoms of polyarticular idiopathic arthritis in those aged 4 to 17 after insufficient response to one or more disease-modifying anti-rheumatic drugs. Etanercept is also used to improve psoriatic a…	LTA	BE0002096	Complement C1q subcomponent subunit C	Humans	Polypeptide	4049.0	L04AB01
24	biotech	DB00005	Etanercept	liquid	approved	Etanercept is indicated for the treatment of moderately to severely active rheumatoid arthritis in adults and chronic moderate to severe plaque psoriasis in adults. It is also used to manage signs and symptoms of polyarticular idiopathic arthritis in those aged 4 to 17 after insufficient response to one or more disease-modifying anti-rheumatic drugs. Etanercept is also used to improve psoriatic a…	FCGR3B	BE0002096	Complement C1q subcomponent subunit C	Humans	Polypeptide	2215.0	L04AB01
25	biotech	DB00005	Etanercept	liquid	approved	Etanercept is indicated for the treatment of moderately to severely active rheumatoid arthritis in adults and chronic moderate to severe plaque psoriasis in adults. It is also used to manage signs and symptoms of polyarticular idiopathic arthritis in those aged 4 to 17 after insufficient response to one or more disease-modifying anti-rheumatic drugs. Etanercept is also used to improve psoriatic a…	C1S	BE0002096	Complement C1q subcomponent subunit C	Humans	Polypeptide	716.0	L04AB01
26	biotech	DB00005	Etanercept	liquid	approved	Etanercept is indicated for the treatment of moderately to severely active rheumatoid arthritis in adults and chronic moderate to severe plaque psoriasis in adults. It is also used to manage signs and symptoms of polyarticular idiopathic arthritis in those aged 4 to 17 after insufficient response to one or more disease-modifying anti-rheumatic drugs. Etanercept is also used to improve psoriatic a…	C1R	BE0002096	Complement C1q subcomponent subunit C	Humans	Polypeptide	715.0	L04AB01
27	biotech	DB00005	Etanercept	liquid	approved	Etanercept is indicated for the treatment of moderately to severely active rheumatoid arthritis in adults and chronic moderate to severe plaque psoriasis in adults. It is also used to manage signs and symptoms of polyarticular idiopathic arthritis in those aged 4 to 17 after insufficient response to one or more disease-modifying anti-rheumatic drugs. Etanercept is also used to improve psoriatic a…	C1QA	BE0002096	Complement C1q subcomponent subunit C	Humans	Polypeptide	712.0	L04AB01
28	biotech	DB00005	Etanercept	liquid	approved	Etanercept is indicated for the treatment of moderately to severely active rheumatoid arthritis in adults and chronic moderate to severe plaque psoriasis in adults. It is also used to manage signs and symptoms of polyarticular idiopathic arthritis in those aged 4 to 17 after insufficient response to one or more disease-modifying anti-rheumatic drugs. Etanercept is also used to improve psoriatic a…	C1QB	BE0002096	Complement C1q subcomponent subunit C	Humans	Polypeptide	713.0	L04AB01
29	biotech	DB00005	Etanercept	liquid	approved	Etanercept is indicated for the treatment of moderately to severely active rheumatoid arthritis in adults and chronic moderate to severe plaque psoriasis in adults. It is also used to manage signs and symptoms of polyarticular idiopathic arthritis in those aged 4 to 17 after insufficient response to one or more disease-modifying anti-rheumatic drugs. Etanercept is also used to improve psoriatic a…	C1QC	BE0002096	Complement C1q subcomponent subunit C	Humans	Polypeptide	714.0	L04AB01
30	small molecule	DB00006	Bivalirudin	solid	approved	For treatment of heparin-induced thrombocytopenia and for the prevention of thrombosis. Bivalirudin is indicated for use in patients undergoing percutaneous coronary intervention (PCI), in patients at moderate to high risk acute coronary syndromes due to unstable angina or non-ST segment elevation in whom a PCI is planned.	F2	BE0000048	Prothrombin	Humans	Polypeptide	2147.0	B01AE06
31	small molecule	DB00006	Bivalirudin	solid	approved	For treatment of heparin-induced thrombocytopenia and for the prevention of thrombosis. Bivalirudin is indicated for use in patients undergoing percutaneous coronary intervention (PCI), in patients at moderate to high risk acute coronary syndromes due to unstable angina or non-ST segment elevation in whom a PCI is planned.	MPO	BE0001075	Myeloperoxidase	Humans	Enzyme	4353.0	B01AE06
32	biotech	DB00007	Leuprolide	liquid	approved	For treatment of prostate cancer, endometriosis, uterine fibroids and premature puberty	GNRHR	BE0000203	Gonadotropin-releasing hormone receptor	Humans	Polypeptide	2798.0	L02AE51;L02AE02
33	biotech	DB00007	Leuprolide	liquid	approved	For treatment of prostate cancer, endometriosis, uterine fibroids and premature puberty	CYP3A4	BE0002638	Cytochrome P450 3A4	Humans	Enzyme	1576.0	L02AE51;L02AE02
34	biotech	DB00008	Peginterferon alfa-2a	liquid	approved	Peginterferon alfa-2a is indicated for the treatment of HCV in combination with other antiviral drugs in patients over 5 years of age with compensated liver disease [FDA Label]. May be used as a monotherapy in patients with contraindications to or significant intolerance to other anti-viral therapies. Peginterferon alfa-2a is also indicated as a monotherapy for adult patients with HBeAg positive …	IFNAR2	BE0000661	Interferon alpha/beta receptor 1	Humans	Polypeptide	3455.0	L03AB11;L03AB61
35	biotech	DB00008	Peginterferon alfa-2a	liquid	approved	Peginterferon alfa-2a is indicated for the treatment of HCV in combination with other antiviral drugs in patients over 5 years of age with compensated liver disease [FDA Label]. May be used as a monotherapy in patients with contraindications to or significant intolerance to other anti-viral therapies. Peginterferon alfa-2a is also indicated as a monotherapy for adult patients with HBeAg positive …	IFNAR1	BE0000661	Interferon alpha/beta receptor 1	Humans	Polypeptide	3454.0	L03AB11;L03AB61
36	biotech	DB00008	Peginterferon alfa-2a	liquid	approved	Peginterferon alfa-2a is indicated for the treatment of HCV in combination with other antiviral drugs in patients over 5 years of age with compensated liver disease [FDA Label]. May be used as a monotherapy in patients with contraindications to or significant intolerance to other anti-viral therapies. Peginterferon alfa-2a is also indicated as a monotherapy for adult patients with HBeAg positive …	CYP1A2	BE0002433	Cytochrome P450 1A2	Humans	Enzyme	1544.0	L03AB11;L03AB61
37	biotech	DB00009	Alteplase	liquid	approved	For management of acute myocardial infarction, acute ischemic strok and for lysis of acute pulmonary emboli	PLG	BE0000240	Plasminogen activator inhibitor 1	Humans	Polypeptide	5340.0	B01AD02;S01XA13
38	biotech	DB00009	Alteplase	liquid	approved	For management of acute myocardial infarction, acute ischemic strok and for lysis of acute pulmonary emboli	FGA	BE0000240	Plasminogen activator inhibitor 1	Humans	Polypeptide	2243.0	B01AD02;S01XA13
39	biotech	DB00009	Alteplase	liquid	approved	For management of acute myocardial infarction, acute ischemic strok and for lysis of acute pulmonary emboli	PLAUR	BE0000240	Plasminogen activator inhibitor 1	Humans	Polypeptide	5329.0	B01AD02;S01XA13
40	biotech	DB00009	Alteplase	liquid	approved	For management of acute myocardial infarction, acute ischemic strok and for lysis of acute pulmonary emboli	SERPINE1	BE0000240	Plasminogen activator inhibitor 1	Humans	Polypeptide	5054.0	B01AD02;S01XA13
41	biotech	DB00010	Sermorelin	liquid	approved	For the treatment of dwarfism, prevention of HIV-induced weight loss	GHRHR	BE0000625	Growth hormone-releasing hormone receptor	Humans	Polypeptide	2692.0	V04CD03;H01AC04
42	biotech	DB00011	Interferon alfa-n1	liquid	approved	For treatment of venereal or genital warts caused by the Human Papiloma Virus	IFNAR2	BE0000661	Interferon alpha/beta receptor 1	Humans	Polypeptide	3455.0	L03AB06
43	biotech	DB00011	Interferon alfa-n1	liquid	approved	For treatment of venereal or genital warts caused by the Human Papiloma Virus	IFNAR1	BE0000661	Interferon alpha/beta receptor 1	Humans	Polypeptide	3454.0	L03AB06
44	biotech	DB00012	Darbepoetin alfa	liquid	approved	For the treatment of anemia (from renal transplants or certain HIV treatment)	EPOR	BE0000654	Erythropoietin receptor	Humans	Polypeptide	2057.0	B03XA02
45	biotech	DB00013	Urokinase	liquid	approved	Urokinase can be used for the treatment of pulminary embolism, coronary artery thrombosis, IV catheter clearance, and venous and arterial blood clots.	PLG	BE0002113	Nidogen-1	Humans	Polypeptide	5340.0	B01AD04
46	biotech	DB00013	Urokinase	liquid	approved	Urokinase can be used for the treatment of pulminary embolism, coronary artery thrombosis, IV catheter clearance, and venous and arterial blood clots.	PLAUR	BE0002113	Nidogen-1	Humans	Polypeptide	5329.0	B01AD04
47	biotech	DB00013	Urokinase	liquid	approved	Urokinase can be used for the treatment of pulminary embolism, coronary artery thrombosis, IV catheter clearance, and venous and arterial blood clots.	PLAU	BE0002113	Nidogen-1	Humans	Polypeptide	5328.0	B01AD04
48	biotech	DB00013	Urokinase	liquid	approved	Urokinase can be used for the treatment of pulminary embolism, coronary artery thrombosis, IV catheter clearance, and venous and arterial blood clots.	PLAT	BE0002113	Nidogen-1	Humans	Polypeptide	5327.0	B01AD04
49	biotech	DB00013	Urokinase	liquid	approved	Urokinase can be used for the treatment of pulminary embolism, coronary artery thrombosis, IV catheter clearance, and venous and arterial blood clots.	SERPINE1	BE0002113	Nidogen-1	Humans	Polypeptide	5054.0	B01AD04
50	biotech	DB00013	Urokinase	liquid	approved	Urokinase can be used for the treatment of pulminary embolism, coronary artery thrombosis, IV catheter clearance, and venous and arterial blood clots.	SERPINB2	BE0002113	Nidogen-1	Humans	Polypeptide	5055.0	B01AD04
51	biotech	DB00013	Urokinase	liquid	approved	Urokinase can be used for the treatment of pulminary embolism, coronary artery thrombosis, IV catheter clearance, and venous and arterial blood clots.	SERPINA5	BE0002113	Nidogen-1	Humans	Polypeptide	5104.0	B01AD04
52	biotech	DB00013	Urokinase	liquid	approved	Urokinase can be used for the treatment of pulminary embolism, coronary artery thrombosis, IV catheter clearance, and venous and arterial blood clots.	LRP2	BE0002113	Nidogen-1	Humans	Polypeptide	4036.0	B01AD04
53	biotech	DB00013	Urokinase	liquid	approved	Urokinase can be used for the treatment of pulminary embolism, coronary artery thrombosis, IV catheter clearance, and venous and arterial blood clots.	ST14	BE0002113	Nidogen-1	Humans	Polypeptide	6768.0	B01AD04
54	biotech	DB00013	Urokinase	liquid	approved	Urokinase can be used for the treatment of pulminary embolism, coronary artery thrombosis, IV catheter clearance, and venous and arterial blood clots.	NID1	BE0002113	Nidogen-1	Humans	Polypeptide	4811.0	B01AD04
55	small molecule	DB00014	Goserelin	solid	approved	Goserelin is indicated for: - Use in combination with flutamide for the management of locally confined carcinoma of the prostate - Palliative treatment of advanced carcinoma of the prostate - The management of endometriosis - Use as an endometrial-thinning agent prior to endometrial ablation for dysfunctional uterine bleeding - Use in the palliative treatment of advanced breast cancer in pre- and…	LHCGR	BE0000203	Gonadotropin-releasing hormone receptor	Humans	Polypeptide	3973.0	L02AE03
56	small molecule	DB00014	Goserelin	solid	approved	Goserelin is indicated for: - Use in combination with flutamide for the management of locally confined carcinoma of the prostate - Palliative treatment of advanced carcinoma of the prostate - The management of endometriosis - Use as an endometrial-thinning agent prior to endometrial ablation for dysfunctional uterine bleeding - Use in the palliative treatment of advanced breast cancer in pre- and…	GNRHR	BE0000203	Gonadotropin-releasing hormone receptor	Humans	Polypeptide	2798.0	L02AE03
57	biotech	DB00015	Reteplase	liquid	approved	For lysis of acute pulmonary emboli, intracoronary emboli and management of myocardial infarction	PLG	BE0000240	Plasminogen activator inhibitor 1	Humans	Polypeptide	5340.0	B01AD07
58	biotech	DB00015	Reteplase	liquid	approved	For lysis of acute pulmonary emboli, intracoronary emboli and management of myocardial infarction	FGA	BE0000240	Plasminogen activator inhibitor 1	Humans	Polypeptide	2243.0	B01AD07
59	biotech	DB00015	Reteplase	liquid	approved	For lysis of acute pulmonary emboli, intracoronary emboli and management of myocardial infarction	PLAUR	BE0000240	Plasminogen activator inhibitor 1	Humans	Polypeptide	5329.0	B01AD07
60	biotech	DB00015	Reteplase	liquid	approved	For lysis of acute pulmonary emboli, intracoronary emboli and management of myocardial infarction	SERPINE1	BE0000240	Plasminogen activator inhibitor 1	Humans	Polypeptide	5054.0	B01AD07
61	biotech	DB00016	Erythropoietin	liquid	approved	Indicated in adult and paediatric patients for the: - treatment of anemia due to Chronic Kidney Disease (CKD) in patients on dialysis and not on dialysis. - treatment of anemia due to zidovudine in patients with HIV-infection. - treatment of anemia due to the effects of concomitant myelosuppressive chemotherapy, and upon initiation, there is a minimum of two additional months of planned chemother…	EPOR	BE0000654	Erythropoietin receptor	Humans	Polypeptide	2057.0	B03XA01
62	biotech	DB00017	Salmon Calcitonin	liquid	approved	Used in the treatment of symptomatic Paget's disease for patients unresponsive to alternate treatments or intolerant to such treatments. In addition, it is used in emergency situations when serum calcium levels must be decreased quickly until the underlying condition is identified. It can also be added to existing therapeutic regimens for hypercalcemia such as intravenous fluids and furosemide, o…	CALCR	BE0000431	Calcitonin receptor	Humans	Polypeptide	799.0	H05BA01
63	biotech	DB00018	Interferon alfa-n3	liquid	approved	For the intralesional treatment of refractory or recurring external condylomata acuminata.	IFNAR1	BE0000385	Interferon alpha/beta receptor 2	Humans	Polypeptide	3454.0
64	biotech	DB00018	Interferon alfa-n3	liquid	approved	For the intralesional treatment of refractory or recurring external condylomata acuminata.	IFNAR2	BE0000385	Interferon alpha/beta receptor 2	Humans	Polypeptide	3455.0
65	biotech	DB00019	Pegfilgrastim	liquid	approved	Pegfilgrastim is indicated for use in patients receiving myelosuppressive chemotherapy for non-myeloid malignancies to reduce the incidence of infection. It is also indicated to increase in patients with acute myelosuppresive radiation exposure.	CSF3R	BE0000394	Neutrophil elastase	Humans	Polypeptide	1441.0	L03AA13
66	biotech	DB00019	Pegfilgrastim	liquid	approved	Pegfilgrastim is indicated for use in patients receiving myelosuppressive chemotherapy for non-myeloid malignancies to reduce the incidence of infection. It is also indicated to increase in patients with acute myelosuppresive radiation exposure.	ELANE	BE0000394	Neutrophil elastase	Humans	Polypeptide	1991.0	L03AA13
67	biotech	DB00020	Sargramostim	liquid	approved	For the treatment of cancer and bone marrow transplant	CSF2RA	BE0002114	Bone marrow proteoglycan	Humans	Polypeptide	1438.0	L03AA09
68	biotech	DB00020	Sargramostim	liquid	approved	For the treatment of cancer and bone marrow transplant	IL3RA	BE0002114	Bone marrow proteoglycan	Humans	Polypeptide	3563.0	L03AA09
69	biotech	DB00020	Sargramostim	liquid	approved	For the treatment of cancer and bone marrow transplant	CSF2RB	BE0002114	Bone marrow proteoglycan	Humans	Polypeptide	1439.0	L03AA09
70	biotech	DB00020	Sargramostim	liquid	approved	For the treatment of cancer and bone marrow transplant	SDC2	BE0002114	Bone marrow proteoglycan	Humans	Polypeptide	6383.0	L03AA09
71	biotech	DB00020	Sargramostim	liquid	approved	For the treatment of cancer and bone marrow transplant	PRG2	BE0002114	Bone marrow proteoglycan	Humans	Polypeptide	5553.0	L03AA09
72	biotech	DB00022	Peginterferon alfa-2b	liquid	approved	Peginterferon alfa-2b is indicated for the treatment of HCV in combination with [DB00811] and a NS3/4A protease inhibitor for genotype 1 or without a NS3/4A protease inhibitor for genotypes 2-6 [FDA Label]. May be used as a monotherapy in patients with contraindications to or significant intolerance to other anti-viral therapies.	IFNAR1	BE0000385	Interferon alpha/beta receptor 2	Humans	Polypeptide	3454.0	L03AB10;L03AB60
73	biotech	DB00022	Peginterferon alfa-2b	liquid	approved	Peginterferon alfa-2b is indicated for the treatment of HCV in combination with [DB00811] and a NS3/4A protease inhibitor for genotype 1 or without a NS3/4A protease inhibitor for genotypes 2-6 [FDA Label]. May be used as a monotherapy in patients with contraindications to or significant intolerance to other anti-viral therapies.	IFNAR2	BE0000385	Interferon alpha/beta receptor 2	Humans	Polypeptide	3455.0	L03AB10;L03AB60
74	biotech	DB00022	Peginterferon alfa-2b	liquid	approved	Peginterferon alfa-2b is indicated for the treatment of HCV in combination with [DB00811] and a NS3/4A protease inhibitor for genotype 1 or without a NS3/4A protease inhibitor for genotypes 2-6 [FDA Label]. May be used as a monotherapy in patients with contraindications to or significant intolerance to other anti-viral therapies.	CYP1A2	BE0002433	Cytochrome P450 1A2	Humans	Enzyme	1544.0	L03AB10;L03AB60
75	biotech	DB00022	Peginterferon alfa-2b	liquid	approved	Peginterferon alfa-2b is indicated for the treatment of HCV in combination with [DB00811] and a NS3/4A protease inhibitor for genotype 1 or without a NS3/4A protease inhibitor for genotypes 2-6 [FDA Label]. May be used as a monotherapy in patients with contraindications to or significant intolerance to other anti-viral therapies.	CYP2D6	BE0002363	Cytochrome P450 2D6	Humans	Enzyme	1565.0	L03AB10;L03AB60
76	biotech	DB00022	Peginterferon alfa-2b	liquid	approved	Peginterferon alfa-2b is indicated for the treatment of HCV in combination with [DB00811] and a NS3/4A protease inhibitor for genotype 1 or without a NS3/4A protease inhibitor for genotypes 2-6 [FDA Label]. May be used as a monotherapy in patients with contraindications to or significant intolerance to other anti-viral therapies.	CYP2C9	BE0002793	Cytochrome P450 2C9	Humans	Enzyme	1559.0	L03AB10;L03AB60
77	biotech	DB00023	Asparaginase Escherichia coli	liquid	approved	Indicated as a component of a multi-agent chemotherapeutic regimen for the treatment of patients with acute lymphoblastic leukemia (ALL) [FDA Label].	SERPINA7	BE0000537	Thyroxine-binding globulin	Humans	Carrier	6906.0	L01XX02
78	biotech	DB00024	Thyrotropin alfa	liquid	approved	For detection of residueal or recurrent thyroid cancer	TSHR	BE0000490	Thyrotropin receptor	Humans	Polypeptide	7253.0	H01AB01
79	biotech	DB00025	Antihemophilic factor, human recombinant	solid	approved	For the treatment of hemophilia A, von Willebrand disease and Factor XIII deficiency.	F10	BE0002120	Multiple coagulation factor deficiency protein 2	Humans	Polypeptide	2159.0	B02BD02
80	biotech	DB00025	Antihemophilic factor, human recombinant	solid	approved	For the treatment of hemophilia A, von Willebrand disease and Factor XIII deficiency.	F9	BE0002120	Multiple coagulation factor deficiency protein 2	Humans	Polypeptide	2158.0	B02BD02
81	biotech	DB00025	Antihemophilic factor, human recombinant	solid	approved	For the treatment of hemophilia A, von Willebrand disease and Factor XIII deficiency.	VWF	BE0002120	Multiple coagulation factor deficiency protein 2	Humans	Polypeptide	7450.0	B02BD02
82	biotech	DB00025	Antihemophilic factor, human recombinant	solid	approved	For the treatment of hemophilia A, von Willebrand disease and Factor XIII deficiency.	PHYH	BE0002120	Multiple coagulation factor deficiency protein 2	Humans	Polypeptide	5264.0	B02BD02
83	biotech	DB00025	Antihemophilic factor, human recombinant	solid	approved	For the treatment of hemophilia A, von Willebrand disease and Factor XIII deficiency.	ASGR2	BE0002120	Multiple coagulation factor deficiency protein 2	Humans	Polypeptide	433.0	B02BD02
84	biotech	DB00025	Antihemophilic factor, human recombinant	solid	approved	For the treatment of hemophilia A, von Willebrand disease and Factor XIII deficiency.	HSPA5	BE0002120	Multiple coagulation factor deficiency protein 2	Humans	Polypeptide	3309.0	B02BD02
85	biotech	DB00025	Antihemophilic factor, human recombinant	solid	approved	For the treatment of hemophilia A, von Willebrand disease and Factor XIII deficiency.	CALR	BE0002120	Multiple coagulation factor deficiency protein 2	Humans	Polypeptide	811.0	B02BD02
86	biotech	DB00025	Antihemophilic factor, human recombinant	solid	approved	For the treatment of hemophilia A, von Willebrand disease and Factor XIII deficiency.	CANX	BE0002120	Multiple coagulation factor deficiency protein 2	Humans	Polypeptide	821.0	B02BD02
87	biotech	DB00025	Antihemophilic factor, human recombinant	solid	approved	For the treatment of hemophilia A, von Willebrand disease and Factor XIII deficiency.	LMAN1	BE0002120	Multiple coagulation factor deficiency protein 2	Humans	Polypeptide	3998.0	B02BD02
88	biotech	DB00025	Antihemophilic factor, human recombinant	solid	approved	For the treatment of hemophilia A, von Willebrand disease and Factor XIII deficiency.	LRP1	BE0002120	Multiple coagulation factor deficiency protein 2	Humans	Polypeptide	4035.0	B02BD02
89	biotech	DB00025	Antihemophilic factor, human recombinant	solid	approved	For the treatment of hemophilia A, von Willebrand disease and Factor XIII deficiency.	MCFD2	BE0002120	Multiple coagulation factor deficiency protein 2	Humans	Polypeptide	90411.0	B02BD02
90	biotech	DB00025	Antihemophilic factor, human recombinant	solid	approved	For the treatment of hemophilia A, von Willebrand disease and Factor XIII deficiency.	F2	BE0000048	Prothrombin	Humans	Enzyme	2147.0	B02BD02
91	biotech	DB00025	Antihemophilic factor, human recombinant	solid	approved	For the treatment of hemophilia A, von Willebrand disease and Factor XIII deficiency.	PROC	BE0000380	Vitamin K-dependent protein C	Humans	Enzyme	5624.0	B02BD02
92	biotech	DB00026	Anakinra	liquid	approved	For the treatment of adult rheumatoid arthritis and treatment of Neonatal-Onset Multisystem Inflammatory Disease (NOMID).	IL1R1	BE0000565	Interleukin-1 receptor type 1	Humans	Polypeptide	3554.0	L04AC03
93	small molecule	DB00027	Gramicidin D	liquid	approved	For treatment of skin lesions, surface wounds and eye infections.	ABCB1	BE0001032	Multidrug resistance protein 1	Humans	Transporter	5243.0	R02AB30
94	biotech	DB00028	Immune Globulin Human	liquid	approved	IVIg is used in the treatment of immunodeficiencies, as well as autoimmune and inflammatory disorders. These indications includes idiopathic thrombocytopenic purpura, Kawasaki disease, hypogammaglobulinemia, B cell chronic lymphocytic leukemia, bone marrow transplant complications, Guillain-Barr?? syndrome, chronic inflammatory demyelinating polyneuropathy (CIDP), multiple sclerosis, rheumatoid a…	FCGR1A	BE0000855	Complement C5	Humans	Polypeptide	2209.0
95	biotech	DB00028	Immune Globulin Human	liquid	approved	IVIg is used in the treatment of immunodeficiencies, as well as autoimmune and inflammatory disorders. These indications includes idiopathic thrombocytopenic purpura, Kawasaki disease, hypogammaglobulinemia, B cell chronic lymphocytic leukemia, bone marrow transplant complications, Guillain-Barr?? syndrome, chronic inflammatory demyelinating polyneuropathy (CIDP), multiple sclerosis, rheumatoid a…	FCGR1B	BE0000855	Complement C5	Humans	Polypeptide	2210.0
96	biotech	DB00028	Immune Globulin Human	liquid	approved	IVIg is used in the treatment of immunodeficiencies, as well as autoimmune and inflammatory disorders. These indications includes idiopathic thrombocytopenic purpura, Kawasaki disease, hypogammaglobulinemia, B cell chronic lymphocytic leukemia, bone marrow transplant complications, Guillain-Barr?? syndrome, chronic inflammatory demyelinating polyneuropathy (CIDP), multiple sclerosis, rheumatoid a…	FCGR2A	BE0000855	Complement C5	Humans	Polypeptide	2212.0
97	biotech	DB00028	Immune Globulin Human	liquid	approved	IVIg is used in the treatment of immunodeficiencies, as well as autoimmune and inflammatory disorders. These indications includes idiopathic thrombocytopenic purpura, Kawasaki disease, hypogammaglobulinemia, B cell chronic lymphocytic leukemia, bone marrow transplant complications, Guillain-Barr?? syndrome, chronic inflammatory demyelinating polyneuropathy (CIDP), multiple sclerosis, rheumatoid a…	FCGR2B	BE0000855	Complement C5	Humans	Polypeptide	2213.0
98	biotech	DB00028	Immune Globulin Human	liquid	approved	IVIg is used in the treatment of immunodeficiencies, as well as autoimmune and inflammatory disorders. These indications includes idiopathic thrombocytopenic purpura, Kawasaki disease, hypogammaglobulinemia, B cell chronic lymphocytic leukemia, bone marrow transplant complications, Guillain-Barr?? syndrome, chronic inflammatory demyelinating polyneuropathy (CIDP), multiple sclerosis, rheumatoid a…	FCGR2C	BE0000855	Complement C5	Humans	Polypeptide	9103.0
99	biotech	DB00028	Immune Globulin Human	liquid	approved	IVIg is used in the treatment of immunodeficiencies, as well as autoimmune and inflammatory disorders. These indications includes idiopathic thrombocytopenic purpura, Kawasaki disease, hypogammaglobulinemia, B cell chronic lymphocytic leukemia, bone marrow transplant complications, Guillain-Barr?? syndrome, chronic inflammatory demyelinating polyneuropathy (CIDP), multiple sclerosis, rheumatoid a…	FCGR3A	BE0000855	Complement C5	Humans	Polypeptide	2214.0
100	biotech	DB00028	Immune Globulin Human	liquid	approved	IVIg is used in the treatment of immunodeficiencies, as well as autoimmune and inflammatory disorders. These indications includes idiopathic thrombocytopenic purpura, Kawasaki disease, hypogammaglobulinemia, B cell chronic lymphocytic leukemia, bone marrow transplant complications, Guillain-Barr?? syndrome, chronic inflammatory demyelinating polyneuropathy (CIDP), multiple sclerosis, rheumatoid a…	FCGR3B	BE0000855	Complement C5	Humans	Polypeptide	2215.0
101	biotech	DB00028	Immune Globulin Human	liquid	approved	IVIg is used in the treatment of immunodeficiencies, as well as autoimmune and inflammatory disorders. These indications includes idiopathic thrombocytopenic purpura, Kawasaki disease, hypogammaglobulinemia, B cell chronic lymphocytic leukemia, bone marrow transplant complications, Guillain-Barr?? syndrome, chronic inflammatory demyelinating polyneuropathy (CIDP), multiple sclerosis, rheumatoid a…	C3	BE0000855	Complement C5	Humans	Polypeptide	718.0
102	biotech	DB00028	Immune Globulin Human	liquid	approved	IVIg is used in the treatment of immunodeficiencies, as well as autoimmune and inflammatory disorders. These indications includes idiopathic thrombocytopenic purpura, Kawasaki disease, hypogammaglobulinemia, B cell chronic lymphocytic leukemia, bone marrow transplant complications, Guillain-Barr?? syndrome, chronic inflammatory demyelinating polyneuropathy (CIDP), multiple sclerosis, rheumatoid a…	C4A	BE0000855	Complement C5	Humans	Polypeptide	720.0
103	biotech	DB00028	Immune Globulin Human	liquid	approved	IVIg is used in the treatment of immunodeficiencies, as well as autoimmune and inflammatory disorders. These indications includes idiopathic thrombocytopenic purpura, Kawasaki disease, hypogammaglobulinemia, B cell chronic lymphocytic leukemia, bone marrow transplant complications, Guillain-Barr?? syndrome, chronic inflammatory demyelinating polyneuropathy (CIDP), multiple sclerosis, rheumatoid a…	C4B	BE0000855	Complement C5	Humans	Polypeptide	721.0
104	biotech	DB00028	Immune Globulin Human	liquid	approved	IVIg is used in the treatment of immunodeficiencies, as well as autoimmune and inflammatory disorders. These indications includes idiopathic thrombocytopenic purpura, Kawasaki disease, hypogammaglobulinemia, B cell chronic lymphocytic leukemia, bone marrow transplant complications, Guillain-Barr?? syndrome, chronic inflammatory demyelinating polyneuropathy (CIDP), multiple sclerosis, rheumatoid a…	C5	BE0000855	Complement C5	Humans	Polypeptide	727.0
105	biotech	DB00029	Anistreplase	liquid	approved	For lysis of acute pulmonary emboli, intracoronary emboli and management of myocardial infarction	PLG	BE0000240	Plasminogen activator inhibitor 1	Humans	Polypeptide	5340.0	B01AD03
106	biotech	DB00029	Anistreplase	liquid	approved	For lysis of acute pulmonary emboli, intracoronary emboli and management of myocardial infarction	FGA	BE0000240	Plasminogen activator inhibitor 1	Humans	Polypeptide	2243.0	B01AD03
107	biotech	DB00029	Anistreplase	liquid	approved	For lysis of acute pulmonary emboli, intracoronary emboli and management of myocardial infarction	PLAUR	BE0000240	Plasminogen activator inhibitor 1	Humans	Polypeptide	5329.0	B01AD03
108	biotech	DB00029	Anistreplase	liquid	approved	For lysis of acute pulmonary emboli, intracoronary emboli and management of myocardial infarction	SERPINE1	BE0000240	Plasminogen activator inhibitor 1	Humans	Polypeptide	5054.0	B01AD03
109	biotech	DB00030	Insulin Human	liquid	approved	Human insulin is indicated to improve glycemic control in adults and pediatric patients with diabetes mellitus.	INSR	BE0002123	Retinoblastoma-associated protein	Humans	Polypeptide	3643.0	A10AC01;A10AE01;A10AB01;A10AD01;A10AF01
110	biotech	DB00030	Insulin Human	liquid	approved	Human insulin is indicated to improve glycemic control in adults and pediatric patients with diabetes mellitus.	IGF1R	BE0002123	Retinoblastoma-associated protein	Humans	Polypeptide	3480.0	A10AC01;A10AE01;A10AB01;A10AD01;A10AF01
111	biotech	DB00030	Insulin Human	liquid	approved	Human insulin is indicated to improve glycemic control in adults and pediatric patients with diabetes mellitus.	RB1	BE0002123	Retinoblastoma-associated protein	Humans	Polypeptide	5925.0	A10AC01;A10AE01;A10AB01;A10AD01;A10AF01
112	biotech	DB00030	Insulin Human	liquid	approved	Human insulin is indicated to improve glycemic control in adults and pediatric patients with diabetes mellitus.	IDE	BE0001183	Insulin-degrading enzyme	Humans	Enzyme	3416.0	A10AC01;A10AE01;A10AB01;A10AD01;A10AF01
113	biotech	DB00030	Insulin Human	liquid	approved	Human insulin is indicated to improve glycemic control in adults and pediatric patients with diabetes mellitus.	PCSK2	BE0002124	Neuroendocrine convertase 2	Humans	Enzyme	5126.0	A10AC01;A10AE01;A10AB01;A10AD01;A10AF01
114	biotech	DB00030	Insulin Human	liquid	approved	Human insulin is indicated to improve glycemic control in adults and pediatric patients with diabetes mellitus.	CPE	BE0001123	Carboxypeptidase E	Humans	Enzyme	1363.0	A10AC01;A10AE01;A10AB01;A10AD01;A10AF01
115	biotech	DB00030	Insulin Human	liquid	approved	Human insulin is indicated to improve glycemic control in adults and pediatric patients with diabetes mellitus.	PCSK1	BE0002125	Neuroendocrine convertase 1	Humans	Enzyme	5122.0	A10AC01;A10AE01;A10AB01;A10AD01;A10AF01
116	biotech	DB00031	Tenecteplase	liquid	approved	For treatment of myocardial infarction and lysis of intracoronary emboli	PLG	BE0002110	Prolow-density lipoprotein receptor-related protein 1	Humans	Polypeptide	5340.0	B01AD11
117	biotech	DB00031	Tenecteplase	liquid	approved	For treatment of myocardial infarction and lysis of intracoronary emboli	FGA	BE0002110	Prolow-density lipoprotein receptor-related protein 1	Humans	Polypeptide	2243.0	B01AD11
118	biotech	DB00031	Tenecteplase	liquid	approved	For treatment of myocardial infarction and lysis of intracoronary emboli	PLAUR	BE0002110	Prolow-density lipoprotein receptor-related protein 1	Humans	Polypeptide	5329.0	B01AD11
119	biotech	DB00031	Tenecteplase	liquid	approved	For treatment of myocardial infarction and lysis of intracoronary emboli	SERPINE1	BE0002110	Prolow-density lipoprotein receptor-related protein 1	Humans	Polypeptide	5054.0	B01AD11
120	biotech	DB00031	Tenecteplase	liquid	approved	For treatment of myocardial infarction and lysis of intracoronary emboli	SERPINB2	BE0002110	Prolow-density lipoprotein receptor-related protein 1	Humans	Polypeptide	5055.0	B01AD11
121	biotech	DB00031	Tenecteplase	liquid	approved	For treatment of myocardial infarction and lysis of intracoronary emboli	CLEC3B	BE0002110	Prolow-density lipoprotein receptor-related protein 1	Humans	Polypeptide	7123.0	B01AD11
122	biotech	DB00031	Tenecteplase	liquid	approved	For treatment of myocardial infarction and lysis of intracoronary emboli	KRT8	BE0002110	Prolow-density lipoprotein receptor-related protein 1	Humans	Polypeptide	3856.0	B01AD11
123	biotech	DB00031	Tenecteplase	liquid	approved	For treatment of myocardial infarction and lysis of intracoronary emboli	ANXA2	BE0002110	Prolow-density lipoprotein receptor-related protein 1	Humans	Polypeptide	302.0	B01AD11
124	biotech	DB00031	Tenecteplase	liquid	approved	For treatment of myocardial infarction and lysis of intracoronary emboli	CALR	BE0002110	Prolow-density lipoprotein receptor-related protein 1	Humans	Polypeptide	811.0	B01AD11
125	biotech	DB00031	Tenecteplase	liquid	approved	For treatment of myocardial infarction and lysis of intracoronary emboli	CANX	BE0002110	Prolow-density lipoprotein receptor-related protein 1	Humans	Polypeptide	821.0	B01AD11
126	biotech	DB00031	Tenecteplase	liquid	approved	For treatment of myocardial infarction and lysis of intracoronary emboli	LRP1	BE0002110	Prolow-density lipoprotein receptor-related protein 1	Humans	Polypeptide	4035.0	B01AD11
127	biotech	DB00032	Menotropins	liquid	approved	For the treatment of female infertility	FSHR	BE0000134	Lutropin-choriogonadotropic hormone receptor	Humans	Polypeptide	2492.0	G03GA02
128	biotech	DB00032	Menotropins	liquid	approved	For the treatment of female infertility	LHCGR	BE0000134	Lutropin-choriogonadotropic hormone receptor	Humans	Polypeptide	3973.0	G03GA02
129	biotech	DB00033	Interferon gamma-1b	liquid	approved	Interferon gamma-1b is used for the treatment of Chronic granulomatous disease and Osteopetrosis.	IFNGR1	BE0000467	Interferon gamma receptor 2	Humans	Polypeptide	3459.0
130	biotech	DB00033	Interferon gamma-1b	liquid	approved	Interferon gamma-1b is used for the treatment of Chronic granulomatous disease and Osteopetrosis.	IFNGR2	BE0000467	Interferon gamma receptor 2	Humans	Polypeptide	3460.0
131	biotech	DB00034	Interferon Alfa-2a, Recombinant	liquid	approved	For the treatment of chronic hepatitis C, hairy cell leukemia, AIDS-related Kaposi's sarcoma, and chronic myelogenous leukemia. Also for the treatment of oral warts arising from HIV infection.	IFNAR1	BE0000385	Interferon alpha/beta receptor 2	Humans	Polypeptide	3454.0	L03AB04
132	biotech	DB00034	Interferon Alfa-2a, Recombinant	liquid	approved	For the treatment of chronic hepatitis C, hairy cell leukemia, AIDS-related Kaposi's sarcoma, and chronic myelogenous leukemia. Also for the treatment of oral warts arising from HIV infection.	IFNAR2	BE0000385	Interferon alpha/beta receptor 2	Humans	Polypeptide	3455.0	L03AB04
133	small molecule	DB00035	Desmopressin	solid	approved	- Indicated for the treatment of nocturia due to nocturnal polyuria in adults who awaken at least 2 times per night to void (intranasal). - Indicated as antidiuretic replacement therapy in the management of central cranial diabetes insipidus and for management of the temporary polyuria and polydipsia following head trauma or surgery in the pituitary region (intranasal/parenteral). - Indicated for…	AVPR2	BE0000773	Vasopressin V1b receptor	Humans	Polypeptide	554.0	H01BA02
134	small molecule	DB00035	Desmopressin	solid	approved	- Indicated for the treatment of nocturia due to nocturnal polyuria in adults who awaken at least 2 times per night to void (intranasal). - Indicated as antidiuretic replacement therapy in the management of central cranial diabetes insipidus and for management of the temporary polyuria and polydipsia following head trauma or surgery in the pituitary region (intranasal/parenteral). - Indicated for…	AVPR1A	BE0000773	Vasopressin V1b receptor	Humans	Polypeptide	552.0	H01BA02
135	small molecule	DB00035	Desmopressin	solid	approved	- Indicated for the treatment of nocturia due to nocturnal polyuria in adults who awaken at least 2 times per night to void (intranasal). - Indicated as antidiuretic replacement therapy in the management of central cranial diabetes insipidus and for management of the temporary polyuria and polydipsia following head trauma or surgery in the pituitary region (intranasal/parenteral). - Indicated for…	AVPR1B	BE0000773	Vasopressin V1b receptor	Humans	Polypeptide	553.0	H01BA02
136	small molecule	DB00035	Desmopressin	solid	approved	- Indicated for the treatment of nocturia due to nocturnal polyuria in adults who awaken at least 2 times per night to void (intranasal). - Indicated as antidiuretic replacement therapy in the management of central cranial diabetes insipidus and for management of the temporary polyuria and polydipsia following head trauma or surgery in the pituitary region (intranasal/parenteral). - Indicated for…	PTGS1	BE0000017	Prostaglandin G/H synthase 1	Humans	Enzyme	5742.0	H01BA02
137	small molecule	DB00035	Desmopressin	solid	approved	- Indicated for the treatment of nocturia due to nocturnal polyuria in adults who awaken at least 2 times per night to void (intranasal). - Indicated as antidiuretic replacement therapy in the management of central cranial diabetes insipidus and for management of the temporary polyuria and polydipsia following head trauma or surgery in the pituitary region (intranasal/parenteral). - Indicated for…	PTGS2	BE0000262	Prostaglandin G/H synthase 2	Humans	Enzyme	5743.0	H01BA02
138	biotech	DB00036	Coagulation factor VIIa Recombinant Human	liquid	approved	For treatment of hemorrhagic complications in hemophilia A and B	F10	BE0001178	Tissue factor	Humans	Polypeptide	2159.0	B02BD08
139	biotech	DB00036	Coagulation factor VIIa Recombinant Human	liquid	approved	For treatment of hemorrhagic complications in hemophilia A and B	HPN	BE0001178	Tissue factor	Humans	Polypeptide	3249.0	B02BD08
140	biotech	DB00036	Coagulation factor VIIa Recombinant Human	liquid	approved	For treatment of hemorrhagic complications in hemophilia A and B	TFPI	BE0001178	Tissue factor	Humans	Polypeptide	7035.0	B02BD08
141	biotech	DB00036	Coagulation factor VIIa Recombinant Human	liquid	approved	For treatment of hemorrhagic complications in hemophilia A and B	GGCX	BE0001178	Tissue factor	Humans	Polypeptide	2677.0	B02BD08
142	biotech	DB00036	Coagulation factor VIIa Recombinant Human	liquid	approved	For treatment of hemorrhagic complications in hemophilia A and B	F7	BE0001178	Tissue factor	Humans	Polypeptide	2155.0	B02BD08
143	biotech	DB00036	Coagulation factor VIIa Recombinant Human	liquid	approved	For treatment of hemorrhagic complications in hemophilia A and B	F3	BE0001178	Tissue factor	Humans	Polypeptide	2152.0	B02BD08
144	biotech	DB00038	Oprelvekin	liquid	approved	Indicated for the prevention of severe thrombocytopenia and the reduction of the need for platelet transfusions following myelosuppressive chemotherapy in adult patients with nonmyeloid malignancies who are at high risk of severe thrombocytopenia.[Label]	IL11RA	BE0000416	Interleukin-11 receptor subunit alpha	Humans	Polypeptide	3590.0	L03AC02
145	biotech	DB00039	Palifermin	liquid	approved	For treatment of oral mucositis associated with chemotherapy and radiation therapy.	FGFR2	BE0001031	Basement membrane-specific heparan sulfate proteoglycan core protein	Humans	Polypeptide	2263.0	V03AF08
146	biotech	DB00039	Palifermin	liquid	approved	For treatment of oral mucositis associated with chemotherapy and radiation therapy.	NRP1	BE0001031	Basement membrane-specific heparan sulfate proteoglycan core protein	Humans	Polypeptide	8829.0	V03AF08
147	biotech	DB00039	Palifermin	liquid	approved	For treatment of oral mucositis associated with chemotherapy and radiation therapy.	FGFR1	BE0001031	Basement membrane-specific heparan sulfate proteoglycan core protein	Humans	Polypeptide	2260.0	V03AF08
148	biotech	DB00039	Palifermin	liquid	approved	For treatment of oral mucositis associated with chemotherapy and radiation therapy.	FGFR4	BE0001031	Basement membrane-specific heparan sulfate proteoglycan core protein	Humans	Polypeptide	2264.0	V03AF08
149	biotech	DB00039	Palifermin	liquid	approved	For treatment of oral mucositis associated with chemotherapy and radiation therapy.	FGFR3	BE0001031	Basement membrane-specific heparan sulfate proteoglycan core protein	Humans	Polypeptide	2261.0	V03AF08
150	biotech	DB00039	Palifermin	liquid	approved	For treatment of oral mucositis associated with chemotherapy and radiation therapy.	HSPG2	BE0001031	Basement membrane-specific heparan sulfate proteoglycan core protein	Humans	Polypeptide	3339.0	V03AF08
151	biotech	DB00040	Glucagon	liquid	approved	For treatment of severe hypoglycemia, also used in gastrointestinal imaging	GCGR	BE0000857	Glucagon-like peptide 1 receptor	Humans	Polypeptide	2642.0	H04AA01
152	biotech	DB00040	Glucagon	liquid	approved	For treatment of severe hypoglycemia, also used in gastrointestinal imaging	GLP2R	BE0000857	Glucagon-like peptide 1 receptor	Humans	Polypeptide	9340.0	H04AA01
153	biotech	DB00040	Glucagon	liquid	approved	For treatment of severe hypoglycemia, also used in gastrointestinal imaging	GLP1R	BE0000857	Glucagon-like peptide 1 receptor	Humans	Polypeptide	2740.0	H04AA01
154	biotech	DB00041	Aldesleukin	liquid	approved	For treatment of adults with metastatic renal cell carcinoma.	IL2RB	BE0002102	Cytokine receptor common subunit gamma	Humans	Polypeptide	3560.0	L03AC01
155	biotech	DB00041	Aldesleukin	liquid	approved	For treatment of adults with metastatic renal cell carcinoma.	IL2RA	BE0002102	Cytokine receptor common subunit gamma	Humans	Polypeptide	3559.0	L03AC01
156	biotech	DB00041	Aldesleukin	liquid	approved	For treatment of adults with metastatic renal cell carcinoma.	IL2RG	BE0002102	Cytokine receptor common subunit gamma	Humans	Polypeptide	3561.0	L03AC01
157	biotech	DB00041	Aldesleukin	liquid	approved	For treatment of adults with metastatic renal cell carcinoma.	PTGS2	BE0000262	Prostaglandin G/H synthase 2	Humans	Enzyme	5743.0	L03AC01
158	biotech	DB00041	Aldesleukin	liquid	approved	For treatment of adults with metastatic renal cell carcinoma.	PLA2G4A	BE0000657	Cytosolic phospholipase A2	Humans	Enzyme	5321.0	L03AC01
159	biotech	DB00041	Aldesleukin	liquid	approved	For treatment of adults with metastatic renal cell carcinoma.	CYP3A4	BE0002638	Cytochrome P450 3A4	Humans	Enzyme	1576.0	L03AC01
160	biotech	DB00041	Aldesleukin	liquid	approved	For treatment of adults with metastatic renal cell carcinoma.	XDH	BE0002204	Xanthine dehydrogenase/oxidase	Humans	Enzyme	7498.0	L03AC01
161	biotech	DB00041	Aldesleukin	liquid	approved	For treatment of adults with metastatic renal cell carcinoma.	CYP2E1	BE0003533	Cytochrome P450 2E1	Humans	Enzyme	1571.0	L03AC01
162	biotech	DB00042	Botulinum Toxin Type B	liquid	approved	For the treatment of patients with cervical dystonia to reduce the severity of abnormal head position and neck pain associated with cervical dystonia.	VAMP2	BE0002138	Synaptotagmin-2	Humans	Polypeptide	6844.0	M03AX01
163	biotech	DB00042	Botulinum Toxin Type B	liquid	approved	For the treatment of patients with cervical dystonia to reduce the severity of abnormal head position and neck pain associated with cervical dystonia.	VAMP1	BE0002138	Synaptotagmin-2	Humans	Polypeptide	6843.0	M03AX01
164	biotech	DB00042	Botulinum Toxin Type B	liquid	approved	For the treatment of patients with cervical dystonia to reduce the severity of abnormal head position and neck pain associated with cervical dystonia.	SYT2	BE0002138	Synaptotagmin-2	Humans	Polypeptide	127833.0	M03AX01
165	biotech	DB00043	Omalizumab	solid	approved	This drug is an anti-IgE antibody indicated for: 1. Moderate to severe persistent asthma in patients 6 years of age and older with a positive skin test or in vitro reactivity to a perennial aeroallergen and symptoms that are inadequately controlled with inhaled corticosteroids [FDA label] 2. Chronic idiopathic urticaria in adults and adolescents 12 years of age and older who remain symptomatic de…	FCER1A	BE0002139	High affinity immunoglobulin epsilon receptor subunit beta	Humans	Polypeptide	2205.0	R03DX05
166	biotech	DB00043	Omalizumab	solid	approved	This drug is an anti-IgE antibody indicated for: 1. Moderate to severe persistent asthma in patients 6 years of age and older with a positive skin test or in vitro reactivity to a perennial aeroallergen and symptoms that are inadequately controlled with inhaled corticosteroids [FDA label] 2. Chronic idiopathic urticaria in adults and adolescents 12 years of age and older who remain symptomatic de…	MS4A2	BE0002139	High affinity immunoglobulin epsilon receptor subunit beta	Humans	Polypeptide	2206.0	R03DX05
167	biotech	DB00044	Lutropin alfa	liquid	approved	For treatment of infertility in women with hypothalamic or pituitary insufficiency (hypogonadotropic hypogonadism) and profound LH deficiency (LH <1.2 international units [IU]/L)	LHCGR	BE0000134	Lutropin-choriogonadotropic hormone receptor	Humans	Polypeptide	3973.0	G03GA07
168	biotech	DB00045	Lyme disease vaccine (recombinant OspA)	liquid	approved	For prophylactic treatment of Lyme Disease	TLR2	BE0001164	Toll-like receptor 2	Humans	Polypeptide	7097.0
169	biotech	DB00046	Insulin Lispro	liquid	approved	Insulin lispro is indicated to improve glycemic control in adults and children with diabetes mellitus.	INSR	BE0000858	Insulin-like growth factor 1 receptor	Humans	Polypeptide	3643.0	A10AC04;A10AB04;A10AD04
170	biotech	DB00046	Insulin Lispro	liquid	approved	Insulin lispro is indicated to improve glycemic control in adults and children with diabetes mellitus.	IGF1R	BE0000858	Insulin-like growth factor 1 receptor	Humans	Polypeptide	3480.0	A10AC04;A10AB04;A10AD04
171	biotech	DB00047	Insulin glargine	liquid	approved	Insulin glargine is indicated to improve glycemic control in adults and pediatric patients with type 1 diabetes mellitus and in adults with type 2 diabetes mellitus.	INSR	BE0000858	Insulin-like growth factor 1 receptor	Humans	Polypeptide	3643.0	A10AE54;A10AE04
172	biotech	DB00047	Insulin glargine	liquid	approved	Insulin glargine is indicated to improve glycemic control in adults and pediatric patients with type 1 diabetes mellitus and in adults with type 2 diabetes mellitus.	IGF1R	BE0000858	Insulin-like growth factor 1 receptor	Humans	Polypeptide	3480.0	A10AE54;A10AE04
173	biotech	DB00048	Collagenase clostridium histolyticum	liquid	approved	Used to promote debridement of necrotic tissue in the treatment of severe burns and dermal ulcers including decubitus ulcers.	COL1A1	BE0002141	Collagen alpha-2(I) chain	Humans	Polypeptide	1277.0	D03BA02;M09AB02;D03BA52
174	biotech	DB00048	Collagenase clostridium histolyticum	liquid	approved	Used to promote debridement of necrotic tissue in the treatment of severe burns and dermal ulcers including decubitus ulcers.	COL2A1	BE0002141	Collagen alpha-2(I) chain	Humans	Polypeptide	1280.0	D03BA02;M09AB02;D03BA52
175	biotech	DB00048	Collagenase clostridium histolyticum	liquid	approved	Used to promote debridement of necrotic tissue in the treatment of severe burns and dermal ulcers including decubitus ulcers.	COL3A1	BE0002141	Collagen alpha-2(I) chain	Humans	Polypeptide	1281.0	D03BA02;M09AB02;D03BA52
176	biotech	DB00048	Collagenase clostridium histolyticum	liquid	approved	Used to promote debridement of necrotic tissue in the treatment of severe burns and dermal ulcers including decubitus ulcers.	COL1A2	BE0002141	Collagen alpha-2(I) chain	Humans	Polypeptide	1278.0	D03BA02;M09AB02;D03BA52
177	small molecule	DB00050	Cetrorelix	solid	approved	For the inhibition of premature LH surges in women undergoing controlled ovarian stimulation	GNRHR	BE0000134	Lutropin-choriogonadotropic hormone receptor	Humans	Polypeptide	2798.0	H01CC02
178	small molecule	DB00050	Cetrorelix	solid	approved	For the inhibition of premature LH surges in women undergoing controlled ovarian stimulation	LHCGR	BE0000134	Lutropin-choriogonadotropic hormone receptor	Humans	Polypeptide	3973.0	H01CC02
179	biotech	DB00051	Adalimumab	liquid	approved	The following are conditions for which adalimumab has been indicated [F2118], [FDA label], [L4805], [A40001], [A40002], [L4806]. Rheumatoid Arthritis (Moderate to Severe) Juvenile Idiopathic Arthritis (Moderately to Severely Active) Psoriatic Arthritis (Active) Ankylosing Spondylitis (Active) Crohn?€?s Disease (Moderately to Severely Active) Ulcerative Colitis (Moderately to Severely Active) Plaq…	TNF	BE0000704	Tumor necrosis factor	Humans	Polypeptide	7124.0	L04AB04
180	biotech	DB00052	Somatotropin	liquid	approved	For treatment of dwarfism, acromegaly and prevention of HIV-induced weight loss	GHR	BE0000345	Prolactin receptor	Humans	Polypeptide	2690.0	H01AC01
181	biotech	DB00052	Somatotropin	liquid	approved	For treatment of dwarfism, acromegaly and prevention of HIV-induced weight loss	PRLR	BE0000345	Prolactin receptor	Humans	Polypeptide	5618.0	H01AC01
182	biotech	DB00054	Abciximab	liquid	approved	Abciximab is indicated as an adjunct to percutaneous coronary intervention for the prevention of cardiac ischemic complications in patients undergoing percutaneous coronary intervention and in patients with unstable angina not responding to conventional medical therapy when percutaneous coronary intervention is planned within 24 hours. Abciximab is intended for use with aspirin and heparin and ha…	ITGB3	BE0001068	Vitronectin	Humans	Polypeptide	3690.0	B01AC13
183	biotech	DB00054	Abciximab	liquid	approved	Abciximab is indicated as an adjunct to percutaneous coronary intervention for the prevention of cardiac ischemic complications in patients undergoing percutaneous coronary intervention and in patients with unstable angina not responding to conventional medical therapy when percutaneous coronary intervention is planned within 24 hours. Abciximab is intended for use with aspirin and heparin and ha…	ITGA2B	BE0001068	Vitronectin	Humans	Polypeptide	3674.0	B01AC13
184	biotech	DB00054	Abciximab	liquid	approved	Abciximab is indicated as an adjunct to percutaneous coronary intervention for the prevention of cardiac ischemic complications in patients undergoing percutaneous coronary intervention and in patients with unstable angina not responding to conventional medical therapy when percutaneous coronary intervention is planned within 24 hours. Abciximab is intended for use with aspirin and heparin and ha…	FCGR3B	BE0001068	Vitronectin	Humans	Polypeptide	2215.0	B01AC13
185	biotech	DB00054	Abciximab	liquid	approved	Abciximab is indicated as an adjunct to percutaneous coronary intervention for the prevention of cardiac ischemic complications in patients undergoing percutaneous coronary intervention and in patients with unstable angina not responding to conventional medical therapy when percutaneous coronary intervention is planned within 24 hours. Abciximab is intended for use with aspirin and heparin and ha…	C1R	BE0001068	Vitronectin	Humans	Polypeptide	715.0	B01AC13
186	biotech	DB00054	Abciximab	liquid	approved	Abciximab is indicated as an adjunct to percutaneous coronary intervention for the prevention of cardiac ischemic complications in patients undergoing percutaneous coronary intervention and in patients with unstable angina not responding to conventional medical therapy when percutaneous coronary intervention is planned within 24 hours. Abciximab is intended for use with aspirin and heparin and ha…	C1QA	BE0001068	Vitronectin	Humans	Polypeptide	712.0	B01AC13
187	biotech	DB00054	Abciximab	liquid	approved	Abciximab is indicated as an adjunct to percutaneous coronary intervention for the prevention of cardiac ischemic complications in patients undergoing percutaneous coronary intervention and in patients with unstable angina not responding to conventional medical therapy when percutaneous coronary intervention is planned within 24 hours. Abciximab is intended for use with aspirin and heparin and ha…	C1QB	BE0001068	Vitronectin	Humans	Polypeptide	713.0	B01AC13
188	biotech	DB00054	Abciximab	liquid	approved	Abciximab is indicated as an adjunct to percutaneous coronary intervention for the prevention of cardiac ischemic complications in patients undergoing percutaneous coronary intervention and in patients with unstable angina not responding to conventional medical therapy when percutaneous coronary intervention is planned within 24 hours. Abciximab is intended for use with aspirin and heparin and ha…	C1QC	BE0001068	Vitronectin	Humans	Polypeptide	714.0	B01AC13
189	biotech	DB00054	Abciximab	liquid	approved	Abciximab is indicated as an adjunct to percutaneous coronary intervention for the prevention of cardiac ischemic complications in patients undergoing percutaneous coronary intervention and in patients with unstable angina not responding to conventional medical therapy when percutaneous coronary intervention is planned within 24 hours. Abciximab is intended for use with aspirin and heparin and ha…	FCGR3A	BE0001068	Vitronectin	Humans	Polypeptide	2214.0	B01AC13
190	biotech	DB00054	Abciximab	liquid	approved	Abciximab is indicated as an adjunct to percutaneous coronary intervention for the prevention of cardiac ischemic complications in patients undergoing percutaneous coronary intervention and in patients with unstable angina not responding to conventional medical therapy when percutaneous coronary intervention is planned within 24 hours. Abciximab is intended for use with aspirin and heparin and ha…	C1S	BE0001068	Vitronectin	Humans	Polypeptide	716.0	B01AC13
191	biotech	DB00054	Abciximab	liquid	approved	Abciximab is indicated as an adjunct to percutaneous coronary intervention for the prevention of cardiac ischemic complications in patients undergoing percutaneous coronary intervention and in patients with unstable angina not responding to conventional medical therapy when percutaneous coronary intervention is planned within 24 hours. Abciximab is intended for use with aspirin and heparin and ha…	FCGR1A	BE0001068	Vitronectin	Humans	Polypeptide	2209.0	B01AC13
192	biotech	DB00054	Abciximab	liquid	approved	Abciximab is indicated as an adjunct to percutaneous coronary intervention for the prevention of cardiac ischemic complications in patients undergoing percutaneous coronary intervention and in patients with unstable angina not responding to conventional medical therapy when percutaneous coronary intervention is planned within 24 hours. Abciximab is intended for use with aspirin and heparin and ha…	FCGR2A	BE0001068	Vitronectin	Humans	Polypeptide	2212.0	B01AC13
193	biotech	DB00054	Abciximab	liquid	approved	Abciximab is indicated as an adjunct to percutaneous coronary intervention for the prevention of cardiac ischemic complications in patients undergoing percutaneous coronary intervention and in patients with unstable angina not responding to conventional medical therapy when percutaneous coronary intervention is planned within 24 hours. Abciximab is intended for use with aspirin and heparin and ha…	FCGR2B	BE0001068	Vitronectin	Humans	Polypeptide	2213.0	B01AC13
194	biotech	DB00054	Abciximab	liquid	approved	Abciximab is indicated as an adjunct to percutaneous coronary intervention for the prevention of cardiac ischemic complications in patients undergoing percutaneous coronary intervention and in patients with unstable angina not responding to conventional medical therapy when percutaneous coronary intervention is planned within 24 hours. Abciximab is intended for use with aspirin and heparin and ha…	FCGR2C	BE0001068	Vitronectin	Humans	Polypeptide	9103.0	B01AC13
195	biotech	DB00054	Abciximab	liquid	approved	Abciximab is indicated as an adjunct to percutaneous coronary intervention for the prevention of cardiac ischemic complications in patients undergoing percutaneous coronary intervention and in patients with unstable angina not responding to conventional medical therapy when percutaneous coronary intervention is planned within 24 hours. Abciximab is intended for use with aspirin and heparin and ha…	VTN	BE0001068	Vitronectin	Humans	Polypeptide	7448.0	B01AC13
196	biotech	DB00055	Drotrecogin alfa	liquid	approved	For reduction of mortality in patients with severe sepsis.	F8	BE0001161	Endothelial protein C receptor	Humans	Polypeptide	2157.0	B01AD10
197	biotech	DB00055	Drotrecogin alfa	liquid	approved	For reduction of mortality in patients with severe sepsis.	F5	BE0001161	Endothelial protein C receptor	Humans	Polypeptide	2153.0	B01AD10
198	biotech	DB00055	Drotrecogin alfa	liquid	approved	For reduction of mortality in patients with severe sepsis.	SERPINE1	BE0001161	Endothelial protein C receptor	Humans	Polypeptide	5054.0	B01AD10
199	biotech	DB00055	Drotrecogin alfa	liquid	approved	For reduction of mortality in patients with severe sepsis.	THBD	BE0001161	Endothelial protein C receptor	Humans	Polypeptide	7056.0	B01AD10
200	biotech	DB00055	Drotrecogin alfa	liquid	approved	For reduction of mortality in patients with severe sepsis.	PROS1	BE0001161	Endothelial protein C receptor	Humans	Polypeptide	5627.0	B01AD10
201	biotech	DB00055	Drotrecogin alfa	liquid	approved	For reduction of mortality in patients with severe sepsis.	CP	BE0001161	Endothelial protein C receptor	Humans	Polypeptide	1356.0	B01AD10
202	biotech	DB00055	Drotrecogin alfa	liquid	approved	For reduction of mortality in patients with severe sepsis.	F2	BE0001161	Endothelial protein C receptor	Humans	Polypeptide	2147.0	B01AD10
203	biotech	DB00055	Drotrecogin alfa	liquid	approved	For reduction of mortality in patients with severe sepsis.	PF4	BE0001161	Endothelial protein C receptor	Humans	Polypeptide	5196.0	B01AD10
204	biotech	DB00055	Drotrecogin alfa	liquid	approved	For reduction of mortality in patients with severe sepsis.	SERPINA5	BE0001161	Endothelial protein C receptor	Humans	Polypeptide	5104.0	B01AD10
205	biotech	DB00055	Drotrecogin alfa	liquid	approved	For reduction of mortality in patients with severe sepsis.	SERPINB6	BE0001161	Endothelial protein C receptor	Humans	Polypeptide	5269.0	B01AD10
206	biotech	DB00055	Drotrecogin alfa	liquid	approved	For reduction of mortality in patients with severe sepsis.	GGCX	BE0001161	Endothelial protein C receptor	Humans	Polypeptide	2677.0	B01AD10
207	biotech	DB00055	Drotrecogin alfa	liquid	approved	For reduction of mortality in patients with severe sepsis.	PROCR	BE0001161	Endothelial protein C receptor	Humans	Polypeptide	10544.0	B01AD10
208	biotech	DB00056	Gemtuzumab ozogamicin	liquid	approved	Indicated for the treatment of patients with CD33 positive acute myeloid leukemia in first relapse who are 60 years of age or older and who are not considered candidates for other cytotoxic chemotherapy. Indicated for the treatment of patients aged 2 years and older with CD33-positive AML who have experienced a relapse or who have not responded to initial treatment (refractory).	CD33	BE0002100	Low affinity immunoglobulin gamma Fc region receptor II-c	Humans	Polypeptide	945.0	L01XC05
209	biotech	DB00056	Gemtuzumab ozogamicin	liquid	approved	Indicated for the treatment of patients with CD33 positive acute myeloid leukemia in first relapse who are 60 years of age or older and who are not considered candidates for other cytotoxic chemotherapy. Indicated for the treatment of patients aged 2 years and older with CD33-positive AML who have experienced a relapse or who have not responded to initial treatment (refractory).	FCGR3B	BE0002100	Low affinity immunoglobulin gamma Fc region receptor II-c	Humans	Polypeptide	2215.0	L01XC05
210	biotech	DB00056	Gemtuzumab ozogamicin	liquid	approved	Indicated for the treatment of patients with CD33 positive acute myeloid leukemia in first relapse who are 60 years of age or older and who are not considered candidates for other cytotoxic chemotherapy. Indicated for the treatment of patients aged 2 years and older with CD33-positive AML who have experienced a relapse or who have not responded to initial treatment (refractory).	C1R	BE0002100	Low affinity immunoglobulin gamma Fc region receptor II-c	Humans	Polypeptide	715.0	L01XC05
211	biotech	DB00056	Gemtuzumab ozogamicin	liquid	approved	Indicated for the treatment of patients with CD33 positive acute myeloid leukemia in first relapse who are 60 years of age or older and who are not considered candidates for other cytotoxic chemotherapy. Indicated for the treatment of patients aged 2 years and older with CD33-positive AML who have experienced a relapse or who have not responded to initial treatment (refractory).	C1QA	BE0002100	Low affinity immunoglobulin gamma Fc region receptor II-c	Humans	Polypeptide	712.0	L01XC05
212	biotech	DB00056	Gemtuzumab ozogamicin	liquid	approved	Indicated for the treatment of patients with CD33 positive acute myeloid leukemia in first relapse who are 60 years of age or older and who are not considered candidates for other cytotoxic chemotherapy. Indicated for the treatment of patients aged 2 years and older with CD33-positive AML who have experienced a relapse or who have not responded to initial treatment (refractory).	C1QB	BE0002100	Low affinity immunoglobulin gamma Fc region receptor II-c	Humans	Polypeptide	713.0	L01XC05
213	biotech	DB00056	Gemtuzumab ozogamicin	liquid	approved	Indicated for the treatment of patients with CD33 positive acute myeloid leukemia in first relapse who are 60 years of age or older and who are not considered candidates for other cytotoxic chemotherapy. Indicated for the treatment of patients aged 2 years and older with CD33-positive AML who have experienced a relapse or who have not responded to initial treatment (refractory).	C1QC	BE0002100	Low affinity immunoglobulin gamma Fc region receptor II-c	Humans	Polypeptide	714.0	L01XC05
214	biotech	DB00056	Gemtuzumab ozogamicin	liquid	approved	Indicated for the treatment of patients with CD33 positive acute myeloid leukemia in first relapse who are 60 years of age or older and who are not considered candidates for other cytotoxic chemotherapy. Indicated for the treatment of patients aged 2 years and older with CD33-positive AML who have experienced a relapse or who have not responded to initial treatment (refractory).	FCGR3A	BE0002100	Low affinity immunoglobulin gamma Fc region receptor II-c	Humans	Polypeptide	2214.0	L01XC05
215	biotech	DB00056	Gemtuzumab ozogamicin	liquid	approved	Indicated for the treatment of patients with CD33 positive acute myeloid leukemia in first relapse who are 60 years of age or older and who are not considered candidates for other cytotoxic chemotherapy. Indicated for the treatment of patients aged 2 years and older with CD33-positive AML who have experienced a relapse or who have not responded to initial treatment (refractory).	C1S	BE0002100	Low affinity immunoglobulin gamma Fc region receptor II-c	Humans	Polypeptide	716.0	L01XC05
216	biotech	DB00056	Gemtuzumab ozogamicin	liquid	approved	Indicated for the treatment of patients with CD33 positive acute myeloid leukemia in first relapse who are 60 years of age or older and who are not considered candidates for other cytotoxic chemotherapy. Indicated for the treatment of patients aged 2 years and older with CD33-positive AML who have experienced a relapse or who have not responded to initial treatment (refractory).	FCGR1A	BE0002100	Low affinity immunoglobulin gamma Fc region receptor II-c	Humans	Polypeptide	2209.0	L01XC05
217	biotech	DB00056	Gemtuzumab ozogamicin	liquid	approved	Indicated for the treatment of patients with CD33 positive acute myeloid leukemia in first relapse who are 60 years of age or older and who are not considered candidates for other cytotoxic chemotherapy. Indicated for the treatment of patients aged 2 years and older with CD33-positive AML who have experienced a relapse or who have not responded to initial treatment (refractory).	FCGR2A	BE0002100	Low affinity immunoglobulin gamma Fc region receptor II-c	Humans	Polypeptide	2212.0	L01XC05
218	biotech	DB00056	Gemtuzumab ozogamicin	liquid	approved	Indicated for the treatment of patients with CD33 positive acute myeloid leukemia in first relapse who are 60 years of age or older and who are not considered candidates for other cytotoxic chemotherapy. Indicated for the treatment of patients aged 2 years and older with CD33-positive AML who have experienced a relapse or who have not responded to initial treatment (refractory).	FCGR2B	BE0002100	Low affinity immunoglobulin gamma Fc region receptor II-c	Humans	Polypeptide	2213.0	L01XC05
219	biotech	DB00056	Gemtuzumab ozogamicin	liquid	approved	Indicated for the treatment of patients with CD33 positive acute myeloid leukemia in first relapse who are 60 years of age or older and who are not considered candidates for other cytotoxic chemotherapy. Indicated for the treatment of patients aged 2 years and older with CD33-positive AML who have experienced a relapse or who have not responded to initial treatment (refractory).	FCGR2C	BE0002100	Low affinity immunoglobulin gamma Fc region receptor II-c	Humans	Polypeptide	9103.0	L01XC05
220	biotech	DB00058	Alpha-1-proteinase inhibitor	liquid	approved	For chronic augmentation and maintenance therapy in individuals with alpha1-proteinase inhibitor (A1-PI) deficiency and clinical evidence of emphysema.	ELANE	BE0000394	Neutrophil elastase	Humans	Polypeptide	1991.0	B02AB02
221	biotech	DB00059	Pegaspargase	liquid	approved	For treatment of acute lymphoblastic leukemia	SERPINA7	BE0000537	Thyroxine-binding globulin	Humans	Carrier	6906.0	L01XX24
222	biotech	DB00060	Interferon beta-1a	liquid	approved	For treatment of relapsing/remitting multiple sclerosis, also for condyloma acuminatum	IFNAR1	BE0000385	Interferon alpha/beta receptor 2	Humans	Polypeptide	3454.0	L03AB07
223	biotech	DB00060	Interferon beta-1a	liquid	approved	For treatment of relapsing/remitting multiple sclerosis, also for condyloma acuminatum	IFNAR2	BE0000385	Interferon alpha/beta receptor 2	Humans	Polypeptide	3455.0	L03AB07
224	biotech	DB00061	Pegademase	liquid	approved	For treatment of adenosine deaminase deficiency	GRB2	BE0000917	Growth factor receptor-bound protein 2	Humans	Polypeptide	2885.0	L03AX04
225	biotech	DB00063	Eptifibatide	liquid	approved	For treatment of myocardial infarction and acute coronary syndrome.	ITGB3	BE0001155	Integrin beta-3	Humans	Polypeptide	3690.0	B01AC16
226	biotech	DB00065	Infliximab	liquid	approved	* Indicated for reducing signs and symptoms and inducing and maintaining clinical remission in adult or pediatric (??? 6 years of age) patients with moderately to severely active **Crohn?€?s disease** who have had an inadequate response to conventional therapy * Indicated for reducing the number of draining enterocutaneous and rectovaginal fistulas and maintaining fistula closure in adult patient…	TNF	BE0000704	Tumor necrosis factor	Humans	Polypeptide	7124.0	L04AB02
227	biotech	DB00066	Follitropin	liquid	approved	In women having been diagnosed with primary ovarian failure, it is used in combination with human chorionic gonadotropin (hCG) to assist in ovulation and fertility. In men with hypogonadotrophic hypogonadism, it is used to induce spermatogenesis. Follitropin may also be used to cause the ovary to produce several follicles, which can then be harvested for use in gamete intrafallopian transfer (GIF…	FSHR	BE0000387	Follicle-stimulating hormone receptor	Humans	Polypeptide	2492.0	G03GA10;G03GA06;G03GA05
228	small molecule	DB00067	Vasopressin	solid	approved	For the treatment of enuresis, polyuria, diabetes insipidus, polydipsia and oesophageal varices with bleeding	AVPR2	BE0000773	Vasopressin V1b receptor	Humans	Polypeptide	554.0
229	small molecule	DB00067	Vasopressin	solid	approved	For the treatment of enuresis, polyuria, diabetes insipidus, polydipsia and oesophageal varices with bleeding	AVPR1A	BE0000773	Vasopressin V1b receptor	Humans	Polypeptide	552.0
230	small molecule	DB00067	Vasopressin	solid	approved	For the treatment of enuresis, polyuria, diabetes insipidus, polydipsia and oesophageal varices with bleeding	AVPR1B	BE0000773	Vasopressin V1b receptor	Humans	Polypeptide	553.0
231	small molecule	DB00067	Vasopressin	solid	approved	For the treatment of enuresis, polyuria, diabetes insipidus, polydipsia and oesophageal varices with bleeding	ABCC2	BE0001069	Canalicular multispecific organic anion transporter 1	Humans	Transporter	1244.0
232	biotech	DB00068	Interferon beta-1b	liquid	approved	Interferon beta-1b is a drug used for the treatment of relapsing/remitting multiple sclerosis. It has been shown to slow the advance of the disease as well as to decrease the frequency of attacks.	IFNAR1	BE0000385	Interferon alpha/beta receptor 2	Humans	Polypeptide	3454.0	L03AB08
233	biotech	DB00068	Interferon beta-1b	liquid	approved	Interferon beta-1b is a drug used for the treatment of relapsing/remitting multiple sclerosis. It has been shown to slow the advance of the disease as well as to decrease the frequency of attacks.	IFNAR2	BE0000385	Interferon alpha/beta receptor 2	Humans	Polypeptide	3455.0	L03AB08
234	biotech	DB00069	Interferon alfacon-1	liquid	approved	For the treatment of hairy cell leukemia, malignant melanoma, and AIDS-related Kaposi's sarcoma	IFNAR1	BE0000385	Interferon alpha/beta receptor 2	Humans	Polypeptide	3454.0	L03AB09
235	biotech	DB00069	Interferon alfacon-1	liquid	approved	For the treatment of hairy cell leukemia, malignant melanoma, and AIDS-related Kaposi's sarcoma	IFNAR2	BE0000385	Interferon alpha/beta receptor 2	Humans	Polypeptide	3455.0	L03AB09
236	biotech	DB00070	Hyaluronidase (ovine)	liquid	approved	For increase of absorption and distribution of other injected drugs and for rehydration.	TGFB1	BE0000984	Transforming growth factor beta-1	Humans	Polypeptide	7040.0
237	biotech	DB00070	Hyaluronidase (ovine)	liquid	approved	For increase of absorption and distribution of other injected drugs and for rehydration.	ALB	BE0000530	Serum albumin	Humans	Carrier	213.0
238	biotech	DB00071	Insulin Pork	liquid	approved	For the treatment of type I and II diabetes mellitus.	INSR	BE0002127	Synaptotagmin-like protein 4	Humans	Polypeptide	3643.0	A10AC03;A10AB03;A10AE03;A10AD03
239	biotech	DB00071	Insulin Pork	liquid	approved	For the treatment of type I and II diabetes mellitus.	IGF1R	BE0002127	Synaptotagmin-like protein 4	Humans	Polypeptide	3480.0	A10AC03;A10AB03;A10AE03;A10AD03
240	biotech	DB00071	Insulin Pork	liquid	approved	For the treatment of type I and II diabetes mellitus.	IDE	BE0002127	Synaptotagmin-like protein 4	Humans	Polypeptide	3416.0	A10AC03;A10AB03;A10AE03;A10AD03
241	biotech	DB00071	Insulin Pork	liquid	approved	For the treatment of type I and II diabetes mellitus.	HLA-DQA2	BE0002127	Synaptotagmin-like protein 4	Humans	Polypeptide	3118.0	A10AC03;A10AB03;A10AE03;A10AD03
242	biotech	DB00071	Insulin Pork	liquid	approved	For the treatment of type I and II diabetes mellitus.	HLA-DQB1	BE0002127	Synaptotagmin-like protein 4	Humans	Polypeptide	3119.0	A10AC03;A10AB03;A10AE03;A10AD03
243	biotech	DB00071	Insulin Pork	liquid	approved	For the treatment of type I and II diabetes mellitus.	RB1	BE0002127	Synaptotagmin-like protein 4	Humans	Polypeptide	5925.0	A10AC03;A10AB03;A10AE03;A10AD03
244	biotech	DB00071	Insulin Pork	liquid	approved	For the treatment of type I and II diabetes mellitus.	CTSD	BE0002127	Synaptotagmin-like protein 4	Humans	Polypeptide	1509.0	A10AC03;A10AB03;A10AE03;A10AD03
245	biotech	DB00071	Insulin Pork	liquid	approved	For the treatment of type I and II diabetes mellitus.	CPE	BE0002127	Synaptotagmin-like protein 4	Humans	Polypeptide	1363.0	A10AC03;A10AB03;A10AE03;A10AD03
246	biotech	DB00071	Insulin Pork	liquid	approved	For the treatment of type I and II diabetes mellitus.	PCSK2	BE0002127	Synaptotagmin-like protein 4	Humans	Polypeptide	5126.0	A10AC03;A10AB03;A10AE03;A10AD03
247	biotech	DB00071	Insulin Pork	liquid	approved	For the treatment of type I and II diabetes mellitus.	PCSK1	BE0002127	Synaptotagmin-like protein 4	Humans	Polypeptide	5122.0	A10AC03;A10AB03;A10AE03;A10AD03
248	biotech	DB00071	Insulin Pork	liquid	approved	For the treatment of type I and II diabetes mellitus.	NOV	BE0002127	Synaptotagmin-like protein 4	Humans	Polypeptide		A10AC03;A10AB03;A10AE03;A10AD03
249	biotech	DB00071	Insulin Pork	liquid	approved	For the treatment of type I and II diabetes mellitus.	LRP2	BE0002127	Synaptotagmin-like protein 4	Humans	Polypeptide	4036.0	A10AC03;A10AB03;A10AE03;A10AD03
250	biotech	DB00071	Insulin Pork	liquid	approved	For the treatment of type I and II diabetes mellitus.	IGFBP7	BE0002127	Synaptotagmin-like protein 4	Humans	Polypeptide	3490.0	A10AC03;A10AB03;A10AE03;A10AD03
251	biotech	DB00071	Insulin Pork	liquid	approved	For the treatment of type I and II diabetes mellitus.	SYTL4	BE0002127	Synaptotagmin-like protein 4	Humans	Polypeptide	94121.0	A10AC03;A10AB03;A10AE03;A10AD03
252	biotech	DB00072	Trastuzumab	liquid	approved	Indicated for treatment of early stage HER2-positive breast cancer, or metastatic breast cancer that substantially overexpress HER2. The intravenous powder for solution, OGIVRI, is approved in Canada for early breast cancer, metastatic breast cancer, and gastric cancer, provided these cancers overexpress HER2[L6214].	ERBB2	BE0002097	Low affinity immunoglobulin gamma Fc region receptor III-A	Humans	Polypeptide	2064.0	L01XC03
253	biotech	DB00072	Trastuzumab	liquid	approved	Indicated for treatment of early stage HER2-positive breast cancer, or metastatic breast cancer that substantially overexpress HER2. The intravenous powder for solution, OGIVRI, is approved in Canada for early breast cancer, metastatic breast cancer, and gastric cancer, provided these cancers overexpress HER2[L6214].	EGFR	BE0002097	Low affinity immunoglobulin gamma Fc region receptor III-A	Humans	Polypeptide	1956.0	L01XC03
254	biotech	DB00072	Trastuzumab	liquid	approved	Indicated for treatment of early stage HER2-positive breast cancer, or metastatic breast cancer that substantially overexpress HER2. The intravenous powder for solution, OGIVRI, is approved in Canada for early breast cancer, metastatic breast cancer, and gastric cancer, provided these cancers overexpress HER2[L6214].	C1R	BE0002097	Low affinity immunoglobulin gamma Fc region receptor III-A	Humans	Polypeptide	715.0	L01XC03
255	biotech	DB00072	Trastuzumab	liquid	approved	Indicated for treatment of early stage HER2-positive breast cancer, or metastatic breast cancer that substantially overexpress HER2. The intravenous powder for solution, OGIVRI, is approved in Canada for early breast cancer, metastatic breast cancer, and gastric cancer, provided these cancers overexpress HER2[L6214].	C1QA	BE0002097	Low affinity immunoglobulin gamma Fc region receptor III-A	Humans	Polypeptide	712.0	L01XC03
256	biotech	DB00072	Trastuzumab	liquid	approved	Indicated for treatment of early stage HER2-positive breast cancer, or metastatic breast cancer that substantially overexpress HER2. The intravenous powder for solution, OGIVRI, is approved in Canada for early breast cancer, metastatic breast cancer, and gastric cancer, provided these cancers overexpress HER2[L6214].	C1QB	BE0002097	Low affinity immunoglobulin gamma Fc region receptor III-A	Humans	Polypeptide	713.0	L01XC03
257	biotech	DB00072	Trastuzumab	liquid	approved	Indicated for treatment of early stage HER2-positive breast cancer, or metastatic breast cancer that substantially overexpress HER2. The intravenous powder for solution, OGIVRI, is approved in Canada for early breast cancer, metastatic breast cancer, and gastric cancer, provided these cancers overexpress HER2[L6214].	C1QC	BE0002097	Low affinity immunoglobulin gamma Fc region receptor III-A	Humans	Polypeptide	714.0	L01XC03
258	biotech	DB00072	Trastuzumab	liquid	approved	Indicated for treatment of early stage HER2-positive breast cancer, or metastatic breast cancer that substantially overexpress HER2. The intravenous powder for solution, OGIVRI, is approved in Canada for early breast cancer, metastatic breast cancer, and gastric cancer, provided these cancers overexpress HER2[L6214].	C1S	BE0002097	Low affinity immunoglobulin gamma Fc region receptor III-A	Humans	Polypeptide	716.0	L01XC03
259	biotech	DB00072	Trastuzumab	liquid	approved	Indicated for treatment of early stage HER2-positive breast cancer, or metastatic breast cancer that substantially overexpress HER2. The intravenous powder for solution, OGIVRI, is approved in Canada for early breast cancer, metastatic breast cancer, and gastric cancer, provided these cancers overexpress HER2[L6214].	FCGR1A	BE0002097	Low affinity immunoglobulin gamma Fc region receptor III-A	Humans	Polypeptide	2209.0	L01XC03
260	biotech	DB00072	Trastuzumab	liquid	approved	Indicated for treatment of early stage HER2-positive breast cancer, or metastatic breast cancer that substantially overexpress HER2. The intravenous powder for solution, OGIVRI, is approved in Canada for early breast cancer, metastatic breast cancer, and gastric cancer, provided these cancers overexpress HER2[L6214].	FCGR2A	BE0002097	Low affinity immunoglobulin gamma Fc region receptor III-A	Humans	Polypeptide	2212.0	L01XC03
261	biotech	DB00072	Trastuzumab	liquid	approved	Indicated for treatment of early stage HER2-positive breast cancer, or metastatic breast cancer that substantially overexpress HER2. The intravenous powder for solution, OGIVRI, is approved in Canada for early breast cancer, metastatic breast cancer, and gastric cancer, provided these cancers overexpress HER2[L6214].	FCGR2B	BE0002097	Low affinity immunoglobulin gamma Fc region receptor III-A	Humans	Polypeptide	2213.0	L01XC03
262	biotech	DB00072	Trastuzumab	liquid	approved	Indicated for treatment of early stage HER2-positive breast cancer, or metastatic breast cancer that substantially overexpress HER2. The intravenous powder for solution, OGIVRI, is approved in Canada for early breast cancer, metastatic breast cancer, and gastric cancer, provided these cancers overexpress HER2[L6214].	FCGR2C	BE0002097	Low affinity immunoglobulin gamma Fc region receptor III-A	Humans	Polypeptide	9103.0	L01XC03
263	biotech	DB00072	Trastuzumab	liquid	approved	Indicated for treatment of early stage HER2-positive breast cancer, or metastatic breast cancer that substantially overexpress HER2. The intravenous powder for solution, OGIVRI, is approved in Canada for early breast cancer, metastatic breast cancer, and gastric cancer, provided these cancers overexpress HER2[L6214].	FCGR3B	BE0002097	Low affinity immunoglobulin gamma Fc region receptor III-A	Humans	Polypeptide	2215.0	L01XC03
264	biotech	DB00072	Trastuzumab	liquid	approved	Indicated for treatment of early stage HER2-positive breast cancer, or metastatic breast cancer that substantially overexpress HER2. The intravenous powder for solution, OGIVRI, is approved in Canada for early breast cancer, metastatic breast cancer, and gastric cancer, provided these cancers overexpress HER2[L6214].	FCGR3A	BE0002097	Low affinity immunoglobulin gamma Fc region receptor III-A	Humans	Polypeptide	2214.0	L01XC03
265	biotech	DB00072	Trastuzumab	liquid	approved	Indicated for treatment of early stage HER2-positive breast cancer, or metastatic breast cancer that substantially overexpress HER2. The intravenous powder for solution, OGIVRI, is approved in Canada for early breast cancer, metastatic breast cancer, and gastric cancer, provided these cancers overexpress HER2[L6214].	CYP19A1	BE0002090	Cytochrome P450 19A1	Humans	Enzyme	1588.0	L01XC03
266	biotech	DB00073	Rituximab	liquid	approved	Rituximab is indicated in the following conditions [FDA label]: **Non?€?Hodgkin?€?s Lymphoma (NHL)** **Chronic Lymphocytic Leukemia (CLL)** **Rheumatoid Arthritis (RA) in combination with methotrexate in adult patients with moderately-to severely-active RA** **Granulomatosis with Polyangiitis (GPA) (Wegener?€?s Granulomatosis) and Microscopic Polyangiitis (MPA)** **Moderate to severe Pemphigus Vu…	MS4A1	BE0000066	B-lymphocyte antigen CD20	Humans	Polypeptide	931.0	L01XC02
267	biotech	DB00074	Basiliximab	liquid	approved	For prophylactic treatment of kidney transplant rejection	IL2RA	BE0002096	Complement C1q subcomponent subunit C	Humans	Polypeptide	3559.0	L04AC02
268	biotech	DB00074	Basiliximab	liquid	approved	For prophylactic treatment of kidney transplant rejection	IL2RB	BE0002096	Complement C1q subcomponent subunit C	Humans	Polypeptide	3560.0	L04AC02
269	biotech	DB00074	Basiliximab	liquid	approved	For prophylactic treatment of kidney transplant rejection	FCGR1A	BE0002096	Complement C1q subcomponent subunit C	Humans	Polypeptide	2209.0	L04AC02
270	biotech	DB00074	Basiliximab	liquid	approved	For prophylactic treatment of kidney transplant rejection	FCGR3A	BE0002096	Complement C1q subcomponent subunit C	Humans	Polypeptide	2214.0	L04AC02
271	biotech	DB00074	Basiliximab	liquid	approved	For prophylactic treatment of kidney transplant rejection	FCGR2A	BE0002096	Complement C1q subcomponent subunit C	Humans	Polypeptide	2212.0	L04AC02
272	biotech	DB00074	Basiliximab	liquid	approved	For prophylactic treatment of kidney transplant rejection	FCGR2B	BE0002096	Complement C1q subcomponent subunit C	Humans	Polypeptide	2213.0	L04AC02
273	biotech	DB00074	Basiliximab	liquid	approved	For prophylactic treatment of kidney transplant rejection	FCGR2C	BE0002096	Complement C1q subcomponent subunit C	Humans	Polypeptide	9103.0	L04AC02
274	biotech	DB00074	Basiliximab	liquid	approved	For prophylactic treatment of kidney transplant rejection	FCGR3B	BE0002096	Complement C1q subcomponent subunit C	Humans	Polypeptide	2215.0	L04AC02
275	biotech	DB00074	Basiliximab	liquid	approved	For prophylactic treatment of kidney transplant rejection	C1S	BE0002096	Complement C1q subcomponent subunit C	Humans	Polypeptide	716.0	L04AC02
276	biotech	DB00074	Basiliximab	liquid	approved	For prophylactic treatment of kidney transplant rejection	C1R	BE0002096	Complement C1q subcomponent subunit C	Humans	Polypeptide	715.0	L04AC02
277	biotech	DB00074	Basiliximab	liquid	approved	For prophylactic treatment of kidney transplant rejection	C1QA	BE0002096	Complement C1q subcomponent subunit C	Humans	Polypeptide	712.0	L04AC02
278	biotech	DB00074	Basiliximab	liquid	approved	For prophylactic treatment of kidney transplant rejection	C1QB	BE0002096	Complement C1q subcomponent subunit C	Humans	Polypeptide	713.0	L04AC02
279	biotech	DB00074	Basiliximab	liquid	approved	For prophylactic treatment of kidney transplant rejection	C1QC	BE0002096	Complement C1q subcomponent subunit C	Humans	Polypeptide	714.0	L04AC02
280	biotech	DB00075	Muromonab	liquid	approved	For treatment of organ transplant recipients, prevention of organ rejection	CD3D	BE0002100	Low affinity immunoglobulin gamma Fc region receptor II-c	Humans	Polypeptide	915.0	L04AA02
281	biotech	DB00075	Muromonab	liquid	approved	For treatment of organ transplant recipients, prevention of organ rejection	CD3E	BE0002100	Low affinity immunoglobulin gamma Fc region receptor II-c	Humans	Polypeptide	916.0	L04AA02
282	biotech	DB00075	Muromonab	liquid	approved	For treatment of organ transplant recipients, prevention of organ rejection	CD3G	BE0002100	Low affinity immunoglobulin gamma Fc region receptor II-c	Humans	Polypeptide	917.0	L04AA02
283	biotech	DB00075	Muromonab	liquid	approved	For treatment of organ transplant recipients, prevention of organ rejection	CD247	BE0002100	Low affinity immunoglobulin gamma Fc region receptor II-c	Humans	Polypeptide	919.0	L04AA02
284	biotech	DB00075	Muromonab	liquid	approved	For treatment of organ transplant recipients, prevention of organ rejection	FCGR3B	BE0002100	Low affinity immunoglobulin gamma Fc region receptor II-c	Humans	Polypeptide	2215.0	L04AA02
285	biotech	DB00075	Muromonab	liquid	approved	For treatment of organ transplant recipients, prevention of organ rejection	C1R	BE0002100	Low affinity immunoglobulin gamma Fc region receptor II-c	Humans	Polypeptide	715.0	L04AA02
286	biotech	DB00075	Muromonab	liquid	approved	For treatment of organ transplant recipients, prevention of organ rejection	C1QA	BE0002100	Low affinity immunoglobulin gamma Fc region receptor II-c	Humans	Polypeptide	712.0	L04AA02
287	biotech	DB00075	Muromonab	liquid	approved	For treatment of organ transplant recipients, prevention of organ rejection	C1QB	BE0002100	Low affinity immunoglobulin gamma Fc region receptor II-c	Humans	Polypeptide	713.0	L04AA02
288	biotech	DB00075	Muromonab	liquid	approved	For treatment of organ transplant recipients, prevention of organ rejection	C1QC	BE0002100	Low affinity immunoglobulin gamma Fc region receptor II-c	Humans	Polypeptide	714.0	L04AA02
289	biotech	DB00075	Muromonab	liquid	approved	For treatment of organ transplant recipients, prevention of organ rejection	FCGR3A	BE0002100	Low affinity immunoglobulin gamma Fc region receptor II-c	Humans	Polypeptide	2214.0	L04AA02
290	biotech	DB00075	Muromonab	liquid	approved	For treatment of organ transplant recipients, prevention of organ rejection	C1S	BE0002100	Low affinity immunoglobulin gamma Fc region receptor II-c	Humans	Polypeptide	716.0	L04AA02
291	biotech	DB00075	Muromonab	liquid	approved	For treatment of organ transplant recipients, prevention of organ rejection	FCGR1A	BE0002100	Low affinity immunoglobulin gamma Fc region receptor II-c	Humans	Polypeptide	2209.0	L04AA02
292	biotech	DB00075	Muromonab	liquid	approved	For treatment of organ transplant recipients, prevention of organ rejection	FCGR2A	BE0002100	Low affinity immunoglobulin gamma Fc region receptor II-c	Humans	Polypeptide	2212.0	L04AA02
293	biotech	DB00075	Muromonab	liquid	approved	For treatment of organ transplant recipients, prevention of organ rejection	FCGR2B	BE0002100	Low affinity immunoglobulin gamma Fc region receptor II-c	Humans	Polypeptide	2213.0	L04AA02
294	biotech	DB00075	Muromonab	liquid	approved	For treatment of organ transplant recipients, prevention of organ rejection	FCGR2C	BE0002100	Low affinity immunoglobulin gamma Fc region receptor II-c	Humans	Polypeptide	9103.0	L04AA02
295	biotech	DB00078	Ibritumomab tiuxetan	liquid	approved	For treatment of non-Hodgkin's lymphoma	MS4A1	BE0002100	Low affinity immunoglobulin gamma Fc region receptor II-c	Humans	Polypeptide	931.0	V10XX02
296	biotech	DB00078	Ibritumomab tiuxetan	liquid	approved	For treatment of non-Hodgkin's lymphoma	FCGR3B	BE0002100	Low affinity immunoglobulin gamma Fc region receptor II-c	Humans	Polypeptide	2215.0	V10XX02
297	biotech	DB00078	Ibritumomab tiuxetan	liquid	approved	For treatment of non-Hodgkin's lymphoma	C1R	BE0002100	Low affinity immunoglobulin gamma Fc region receptor II-c	Humans	Polypeptide	715.0	V10XX02
298	biotech	DB00078	Ibritumomab tiuxetan	liquid	approved	For treatment of non-Hodgkin's lymphoma	C1QA	BE0002100	Low affinity immunoglobulin gamma Fc region receptor II-c	Humans	Polypeptide	712.0	V10XX02
299	biotech	DB00078	Ibritumomab tiuxetan	liquid	approved	For treatment of non-Hodgkin's lymphoma	C1QB	BE0002100	Low affinity immunoglobulin gamma Fc region receptor II-c	Humans	Polypeptide	713.0	V10XX02
300	biotech	DB00078	Ibritumomab tiuxetan	liquid	approved	For treatment of non-Hodgkin's lymphoma	C1QC	BE0002100	Low affinity immunoglobulin gamma Fc region receptor II-c	Humans	Polypeptide	714.0	V10XX02
301	biotech	DB00078	Ibritumomab tiuxetan	liquid	approved	For treatment of non-Hodgkin's lymphoma	FCGR3A	BE0002100	Low affinity immunoglobulin gamma Fc region receptor II-c	Humans	Polypeptide	2214.0	V10XX02
302	biotech	DB00078	Ibritumomab tiuxetan	liquid	approved	For treatment of non-Hodgkin's lymphoma	C1S	BE0002100	Low affinity immunoglobulin gamma Fc region receptor II-c	Humans	Polypeptide	716.0	V10XX02
303	biotech	DB00078	Ibritumomab tiuxetan	liquid	approved	For treatment of non-Hodgkin's lymphoma	FCGR1A	BE0002100	Low affinity immunoglobulin gamma Fc region receptor II-c	Humans	Polypeptide	2209.0	V10XX02
304	biotech	DB00078	Ibritumomab tiuxetan	liquid	approved	For treatment of non-Hodgkin's lymphoma	FCGR2A	BE0002100	Low affinity immunoglobulin gamma Fc region receptor II-c	Humans	Polypeptide	2212.0	V10XX02
305	biotech	DB00078	Ibritumomab tiuxetan	liquid	approved	For treatment of non-Hodgkin's lymphoma	FCGR2B	BE0002100	Low affinity immunoglobulin gamma Fc region receptor II-c	Humans	Polypeptide	2213.0	V10XX02
306	biotech	DB00078	Ibritumomab tiuxetan	liquid	approved	For treatment of non-Hodgkin's lymphoma	FCGR2C	BE0002100	Low affinity immunoglobulin gamma Fc region receptor II-c	Humans	Polypeptide	9103.0	V10XX02
307	biotech	DB00081	Tositumomab	liquid	approved	For treatment of non-Hodgkin's lymphoma (CD20 positive, follicular)	MS4A1	BE0002100	Low affinity immunoglobulin gamma Fc region receptor II-c	Humans	Polypeptide	931.0	V10XA53
308	biotech	DB00081	Tositumomab	liquid	approved	For treatment of non-Hodgkin's lymphoma (CD20 positive, follicular)	FCGR3B	BE0002100	Low affinity immunoglobulin gamma Fc region receptor II-c	Humans	Polypeptide	2215.0	V10XA53
309	biotech	DB00081	Tositumomab	liquid	approved	For treatment of non-Hodgkin's lymphoma (CD20 positive, follicular)	C1R	BE0002100	Low affinity immunoglobulin gamma Fc region receptor II-c	Humans	Polypeptide	715.0	V10XA53
310	biotech	DB00081	Tositumomab	liquid	approved	For treatment of non-Hodgkin's lymphoma (CD20 positive, follicular)	C1QA	BE0002100	Low affinity immunoglobulin gamma Fc region receptor II-c	Humans	Polypeptide	712.0	V10XA53
311	biotech	DB00081	Tositumomab	liquid	approved	For treatment of non-Hodgkin's lymphoma (CD20 positive, follicular)	C1QB	BE0002100	Low affinity immunoglobulin gamma Fc region receptor II-c	Humans	Polypeptide	713.0	V10XA53
312	biotech	DB00081	Tositumomab	liquid	approved	For treatment of non-Hodgkin's lymphoma (CD20 positive, follicular)	C1QC	BE0002100	Low affinity immunoglobulin gamma Fc region receptor II-c	Humans	Polypeptide	714.0	V10XA53
313	biotech	DB00081	Tositumomab	liquid	approved	For treatment of non-Hodgkin's lymphoma (CD20 positive, follicular)	FCGR3A	BE0002100	Low affinity immunoglobulin gamma Fc region receptor II-c	Humans	Polypeptide	2214.0	V10XA53
314	biotech	DB00081	Tositumomab	liquid	approved	For treatment of non-Hodgkin's lymphoma (CD20 positive, follicular)	FCGR1A	BE0002100	Low affinity immunoglobulin gamma Fc region receptor II-c	Humans	Polypeptide	2209.0	V10XA53
315	biotech	DB00081	Tositumomab	liquid	approved	For treatment of non-Hodgkin's lymphoma (CD20 positive, follicular)	FCGR2A	BE0002100	Low affinity immunoglobulin gamma Fc region receptor II-c	Humans	Polypeptide	2212.0	V10XA53
316	biotech	DB00081	Tositumomab	liquid	approved	For treatment of non-Hodgkin's lymphoma (CD20 positive, follicular)	FCGR2B	BE0002100	Low affinity immunoglobulin gamma Fc region receptor II-c	Humans	Polypeptide	2213.0	V10XA53
317	biotech	DB00081	Tositumomab	liquid	approved	For treatment of non-Hodgkin's lymphoma (CD20 positive, follicular)	FCGR2C	BE0002100	Low affinity immunoglobulin gamma Fc region receptor II-c	Humans	Polypeptide	9103.0	V10XA53
318	biotech	DB00082	Pegvisomant	liquid	approved	Pegvisomant is a growth hormone receptor antagonist used for the treatment of acromegaly.	GHR	BE0000075	Growth hormone receptor	Humans	Polypeptide	2690.0	H01AX01
319	biotech	DB00082	Pegvisomant	liquid	approved	Pegvisomant is a growth hormone receptor antagonist used for the treatment of acromegaly.	CYP27A1	BE0000549	Sterol 26-hydroxylase, mitochondrial	Humans	Enzyme	1593.0	H01AX01
320	biotech	DB00082	Pegvisomant	liquid	approved	Pegvisomant is a growth hormone receptor antagonist used for the treatment of acromegaly.	GLUL	BE0002240	Glutamine synthetase	Humans	Enzyme	2752.0	H01AX01
321	biotech	DB00082	Pegvisomant	liquid	approved	Pegvisomant is a growth hormone receptor antagonist used for the treatment of acromegaly.	CYP2C18	BE0003611	Cytochrome P450 2C18	Humans	Enzyme	1562.0	H01AX01
322	biotech	DB00082	Pegvisomant	liquid	approved	Pegvisomant is a growth hormone receptor antagonist used for the treatment of acromegaly.	CYP3A4	BE0002638	Cytochrome P450 3A4	Humans	Enzyme	1576.0	H01AX01
323	biotech	DB00082	Pegvisomant	liquid	approved	Pegvisomant is a growth hormone receptor antagonist used for the treatment of acromegaly.	BCHE	BE0002180	Cholinesterase	Humans	Enzyme	590.0	H01AX01
324	biotech	DB00082	Pegvisomant	liquid	approved	Pegvisomant is a growth hormone receptor antagonist used for the treatment of acromegaly.	CYP2C19	BE0003536	Cytochrome P450 2C19	Humans	Enzyme	1557.0	H01AX01
325	biotech	DB00082	Pegvisomant	liquid	approved	Pegvisomant is a growth hormone receptor antagonist used for the treatment of acromegaly.	CYP4A11	BE0000421	Cytochrome P450 4A11	Humans	Enzyme	1579.0	H01AX01
326	biotech	DB00083	Botulinum toxin type A	solid	approved	For the treatment of cervical dystonia in adults to decrease the severity of abnormal head position and neck pain associated with cervical dystonia. Also for the treatment of severe primary axillary hyperhidrosis that is inadequately managed with topical agents and for the treatment of strabismus and blepharospasm associated with dystonia, including benign essential blepharospasm or VII nerve dis…	SNAP25	BE0003572	Rho-related GTP-binding protein RhoB	Humans	Polypeptide	6616.0	M03AX01
327	biotech	DB00083	Botulinum toxin type A	solid	approved	For the treatment of cervical dystonia in adults to decrease the severity of abnormal head position and neck pain associated with cervical dystonia. Also for the treatment of severe primary axillary hyperhidrosis that is inadequately managed with topical agents and for the treatment of strabismus and blepharospasm associated with dystonia, including benign essential blepharospasm or VII nerve dis…	RHOB	BE0003572	Rho-related GTP-binding protein RhoB	Humans	Polypeptide	388.0	M03AX01
328	biotech	DB00086	Streptokinase	liquid	approved	For the treatment of acute evolving transmural myocardial infarction, pulmonary embolism, deep vein thrombosis, arterial thrombosis or emolism and occlusion of arteriovenous cannulae	PLG	BE0000928	Proteinase-activated receptor 1	Humans	Polypeptide	5340.0	B01AD01;B06AA55
329	biotech	DB00086	Streptokinase	liquid	approved	For the treatment of acute evolving transmural myocardial infarction, pulmonary embolism, deep vein thrombosis, arterial thrombosis or emolism and occlusion of arteriovenous cannulae	F2R	BE0000928	Proteinase-activated receptor 1	Humans	Polypeptide	2149.0	B01AD01;B06AA55
330	biotech	DB00086	Streptokinase	liquid	approved	For the treatment of acute evolving transmural myocardial infarction, pulmonary embolism, deep vein thrombosis, arterial thrombosis or emolism and occlusion of arteriovenous cannulae	PLA2G4A	BE0000657	Cytosolic phospholipase A2	Humans	Enzyme	5321.0	B01AD01;B06AA55
331	biotech	DB00087	Alemtuzumab	liquid	approved	Alemtuzumab (Campath) is a monoclonal antibody therapy used for treatment of B-cell chronic lymphocytic leukemia.	CD52	BE0002100	Low affinity immunoglobulin gamma Fc region receptor II-c	Humans	Polypeptide	1043.0	L04AA34
332	biotech	DB00087	Alemtuzumab	liquid	approved	Alemtuzumab (Campath) is a monoclonal antibody therapy used for treatment of B-cell chronic lymphocytic leukemia.	FCGR3B	BE0002100	Low affinity immunoglobulin gamma Fc region receptor II-c	Humans	Polypeptide	2215.0	L04AA34
333	biotech	DB00087	Alemtuzumab	liquid	approved	Alemtuzumab (Campath) is a monoclonal antibody therapy used for treatment of B-cell chronic lymphocytic leukemia.	C1R	BE0002100	Low affinity immunoglobulin gamma Fc region receptor II-c	Humans	Polypeptide	715.0	L04AA34
334	biotech	DB00087	Alemtuzumab	liquid	approved	Alemtuzumab (Campath) is a monoclonal antibody therapy used for treatment of B-cell chronic lymphocytic leukemia.	C1QA	BE0002100	Low affinity immunoglobulin gamma Fc region receptor II-c	Humans	Polypeptide	712.0	L04AA34
335	biotech	DB00087	Alemtuzumab	liquid	approved	Alemtuzumab (Campath) is a monoclonal antibody therapy used for treatment of B-cell chronic lymphocytic leukemia.	C1QB	BE0002100	Low affinity immunoglobulin gamma Fc region receptor II-c	Humans	Polypeptide	713.0	L04AA34
336	biotech	DB00087	Alemtuzumab	liquid	approved	Alemtuzumab (Campath) is a monoclonal antibody therapy used for treatment of B-cell chronic lymphocytic leukemia.	C1QC	BE0002100	Low affinity immunoglobulin gamma Fc region receptor II-c	Humans	Polypeptide	714.0	L04AA34
337	biotech	DB00087	Alemtuzumab	liquid	approved	Alemtuzumab (Campath) is a monoclonal antibody therapy used for treatment of B-cell chronic lymphocytic leukemia.	FCGR3A	BE0002100	Low affinity immunoglobulin gamma Fc region receptor II-c	Humans	Polypeptide	2214.0	L04AA34
338	biotech	DB00087	Alemtuzumab	liquid	approved	Alemtuzumab (Campath) is a monoclonal antibody therapy used for treatment of B-cell chronic lymphocytic leukemia.	FCGR1A	BE0002100	Low affinity immunoglobulin gamma Fc region receptor II-c	Humans	Polypeptide	2209.0	L04AA34
339	biotech	DB00087	Alemtuzumab	liquid	approved	Alemtuzumab (Campath) is a monoclonal antibody therapy used for treatment of B-cell chronic lymphocytic leukemia.	FCGR2A	BE0002100	Low affinity immunoglobulin gamma Fc region receptor II-c	Humans	Polypeptide	2212.0	L04AA34
340	biotech	DB00087	Alemtuzumab	liquid	approved	Alemtuzumab (Campath) is a monoclonal antibody therapy used for treatment of B-cell chronic lymphocytic leukemia.	FCGR2B	BE0002100	Low affinity immunoglobulin gamma Fc region receptor II-c	Humans	Polypeptide	2213.0	L04AA34
341	biotech	DB00087	Alemtuzumab	liquid	approved	Alemtuzumab (Campath) is a monoclonal antibody therapy used for treatment of B-cell chronic lymphocytic leukemia.	FCGR2C	BE0002100	Low affinity immunoglobulin gamma Fc region receptor II-c	Humans	Polypeptide	9103.0	L04AA34
342	biotech	DB00089	Capromab pendetide	liquid	approved	For diagnosis of prostate cancer and detection of intra-pelvic metastases.	FOLH1	BE0000568	Glutamate carboxypeptidase 2	Humans	Polypeptide	2346.0	V09IB04
343	small molecule	DB00091	Ciclosporin	solid	approved	Cyclosporine is officially approved for different conditions listed below: * Prophylaxis of organ rejection in kidney, liver, and heart allogeneic transplants. For this indication, it can be used concomitantly with azathioprine and corticosteroids. * Treatment of patients with severe active, rheumatoid arthritis when the patient no longer responds to methotrexate. * Concomitantly with methotrexat…	CAMLG	BE0001399	Peptidyl-prolyl cis-trans isomerase F, mitochondrial	Humans	Polypeptide	819.0	L04AD01;S01XA18
344	small molecule	DB00091	Ciclosporin	solid	approved	Cyclosporine is officially approved for different conditions listed below: * Prophylaxis of organ rejection in kidney, liver, and heart allogeneic transplants. For this indication, it can be used concomitantly with azathioprine and corticosteroids. * Treatment of patients with severe active, rheumatoid arthritis when the patient no longer responds to methotrexate. * Concomitantly with methotrexat…	PPP3R2	BE0001399	Peptidyl-prolyl cis-trans isomerase F, mitochondrial	Humans	Polypeptide	5535.0	L04AD01;S01XA18
345	small molecule	DB00091	Ciclosporin	solid	approved	Cyclosporine is officially approved for different conditions listed below: * Prophylaxis of organ rejection in kidney, liver, and heart allogeneic transplants. For this indication, it can be used concomitantly with azathioprine and corticosteroids. * Treatment of patients with severe active, rheumatoid arthritis when the patient no longer responds to methotrexate. * Concomitantly with methotrexat…	PPIA	BE0001399	Peptidyl-prolyl cis-trans isomerase F, mitochondrial	Humans	Polypeptide	5478.0	L04AD01;S01XA18
346	small molecule	DB00091	Ciclosporin	solid	approved	Cyclosporine is officially approved for different conditions listed below: * Prophylaxis of organ rejection in kidney, liver, and heart allogeneic transplants. For this indication, it can be used concomitantly with azathioprine and corticosteroids. * Treatment of patients with severe active, rheumatoid arthritis when the patient no longer responds to methotrexate. * Concomitantly with methotrexat…	PPIF	BE0001399	Peptidyl-prolyl cis-trans isomerase F, mitochondrial	Humans	Polypeptide	10105.0	L04AD01;S01XA18
347	small molecule	DB00091	Ciclosporin	solid	approved	Cyclosporine is officially approved for different conditions listed below: * Prophylaxis of organ rejection in kidney, liver, and heart allogeneic transplants. For this indication, it can be used concomitantly with azathioprine and corticosteroids. * Treatment of patients with severe active, rheumatoid arthritis when the patient no longer responds to methotrexate. * Concomitantly with methotrexat…	CYP3A7	BE0003612	Cytochrome P450 3A7	Humans	Enzyme	1551.0	L04AD01;S01XA18
348	small molecule	DB00091	Ciclosporin	solid	approved	Cyclosporine is officially approved for different conditions listed below: * Prophylaxis of organ rejection in kidney, liver, and heart allogeneic transplants. For this indication, it can be used concomitantly with azathioprine and corticosteroids. * Treatment of patients with severe active, rheumatoid arthritis when the patient no longer responds to methotrexate. * Concomitantly with methotrexat…	CYP3A5	BE0002362	Cytochrome P450 3A5	Humans	Enzyme	1577.0	L04AD01;S01XA18
349	small molecule	DB00091	Ciclosporin	solid	approved	Cyclosporine is officially approved for different conditions listed below: * Prophylaxis of organ rejection in kidney, liver, and heart allogeneic transplants. For this indication, it can be used concomitantly with azathioprine and corticosteroids. * Treatment of patients with severe active, rheumatoid arthritis when the patient no longer responds to methotrexate. * Concomitantly with methotrexat…	CYP3A4	BE0002638	Cytochrome P450 3A4	Humans	Enzyme	1576.0	L04AD01;S01XA18
350	small molecule	DB00091	Ciclosporin	solid	approved	Cyclosporine is officially approved for different conditions listed below: * Prophylaxis of organ rejection in kidney, liver, and heart allogeneic transplants. For this indication, it can be used concomitantly with azathioprine and corticosteroids. * Treatment of patients with severe active, rheumatoid arthritis when the patient no longer responds to methotrexate. * Concomitantly with methotrexat…	CYP2C19	BE0003536	Cytochrome P450 2C19	Humans	Enzyme	1557.0	L04AD01;S01XA18
351	small molecule	DB00091	Ciclosporin	solid	approved	Cyclosporine is officially approved for different conditions listed below: * Prophylaxis of organ rejection in kidney, liver, and heart allogeneic transplants. For this indication, it can be used concomitantly with azathioprine and corticosteroids. * Treatment of patients with severe active, rheumatoid arthritis when the patient no longer responds to methotrexate. * Concomitantly with methotrexat…	CYP2C8	BE0002887	Cytochrome P450 2C8	Humans	Enzyme	1558.0	L04AD01;S01XA18
352	small molecule	DB00091	Ciclosporin	solid	approved	Cyclosporine is officially approved for different conditions listed below: * Prophylaxis of organ rejection in kidney, liver, and heart allogeneic transplants. For this indication, it can be used concomitantly with azathioprine and corticosteroids. * Treatment of patients with severe active, rheumatoid arthritis when the patient no longer responds to methotrexate. * Concomitantly with methotrexat…	CYP2C9	BE0002793	Cytochrome P450 2C9	Humans	Enzyme	1559.0	L04AD01;S01XA18
353	small molecule	DB00091	Ciclosporin	solid	approved	Cyclosporine is officially approved for different conditions listed below: * Prophylaxis of organ rejection in kidney, liver, and heart allogeneic transplants. For this indication, it can be used concomitantly with azathioprine and corticosteroids. * Treatment of patients with severe active, rheumatoid arthritis when the patient no longer responds to methotrexate. * Concomitantly with methotrexat…	CYP2D6	BE0002363	Cytochrome P450 2D6	Humans	Enzyme	1565.0	L04AD01;S01XA18
354	small molecule	DB00091	Ciclosporin	solid	approved	Cyclosporine is officially approved for different conditions listed below: * Prophylaxis of organ rejection in kidney, liver, and heart allogeneic transplants. For this indication, it can be used concomitantly with azathioprine and corticosteroids. * Treatment of patients with severe active, rheumatoid arthritis when the patient no longer responds to methotrexate. * Concomitantly with methotrexat…	ABCB1	BE0001032	Multidrug resistance protein 1	Humans	Transporter	5243.0	L04AD01;S01XA18
355	small molecule	DB00091	Ciclosporin	solid	approved	Cyclosporine is officially approved for different conditions listed below: * Prophylaxis of organ rejection in kidney, liver, and heart allogeneic transplants. For this indication, it can be used concomitantly with azathioprine and corticosteroids. * Treatment of patients with severe active, rheumatoid arthritis when the patient no longer responds to methotrexate. * Concomitantly with methotrexat…	ABCC3	BE0001061	Canalicular multispecific organic anion transporter 2	Humans	Transporter	8714.0	L04AD01;S01XA18
356	small molecule	DB00091	Ciclosporin	solid	approved	Cyclosporine is officially approved for different conditions listed below: * Prophylaxis of organ rejection in kidney, liver, and heart allogeneic transplants. For this indication, it can be used concomitantly with azathioprine and corticosteroids. * Treatment of patients with severe active, rheumatoid arthritis when the patient no longer responds to methotrexate. * Concomitantly with methotrexat…	ABCB11	BE0000703	Bile salt export pump	Humans	Transporter	8647.0	L04AD01;S01XA18
357	small molecule	DB00091	Ciclosporin	solid	approved	Cyclosporine is officially approved for different conditions listed below: * Prophylaxis of organ rejection in kidney, liver, and heart allogeneic transplants. For this indication, it can be used concomitantly with azathioprine and corticosteroids. * Treatment of patients with severe active, rheumatoid arthritis when the patient no longer responds to methotrexate. * Concomitantly with methotrexat…	SLCO1A2	BE0003642	Solute carrier organic anion transporter family member 1A2	Humans	Transporter	6579.0	L04AD01;S01XA18
358	small molecule	DB00091	Ciclosporin	solid	approved	Cyclosporine is officially approved for different conditions listed below: * Prophylaxis of organ rejection in kidney, liver, and heart allogeneic transplants. For this indication, it can be used concomitantly with azathioprine and corticosteroids. * Treatment of patients with severe active, rheumatoid arthritis when the patient no longer responds to methotrexate. * Concomitantly with methotrexat…	SLC10A2	BE0003643	Ileal sodium/bile acid cotransporter	Humans	Transporter	6555.0	L04AD01;S01XA18
359	small molecule	DB00091	Ciclosporin	solid	approved	Cyclosporine is officially approved for different conditions listed below: * Prophylaxis of organ rejection in kidney, liver, and heart allogeneic transplants. For this indication, it can be used concomitantly with azathioprine and corticosteroids. * Treatment of patients with severe active, rheumatoid arthritis when the patient no longer responds to methotrexate. * Concomitantly with methotrexat…	SLC10A1	BE0003644	Sodium/bile acid cotransporter	Humans	Transporter	6554.0	L04AD01;S01XA18
360	small molecule	DB00091	Ciclosporin	solid	approved	Cyclosporine is officially approved for different conditions listed below: * Prophylaxis of organ rejection in kidney, liver, and heart allogeneic transplants. For this indication, it can be used concomitantly with azathioprine and corticosteroids. * Treatment of patients with severe active, rheumatoid arthritis when the patient no longer responds to methotrexate. * Concomitantly with methotrexat…	SLC22A6	BE0001066	Solute carrier family 22 member 6	Humans	Transporter	9356.0	L04AD01;S01XA18
361	small molecule	DB00091	Ciclosporin	solid	approved	Cyclosporine is officially approved for different conditions listed below: * Prophylaxis of organ rejection in kidney, liver, and heart allogeneic transplants. For this indication, it can be used concomitantly with azathioprine and corticosteroids. * Treatment of patients with severe active, rheumatoid arthritis when the patient no longer responds to methotrexate. * Concomitantly with methotrexat…	ABCC10	BE0003651	Multidrug resistance-associated protein 7	Humans	Transporter	89845.0	L04AD01;S01XA18
362	small molecule	DB00091	Ciclosporin	solid	approved	Cyclosporine is officially approved for different conditions listed below: * Prophylaxis of organ rejection in kidney, liver, and heart allogeneic transplants. For this indication, it can be used concomitantly with azathioprine and corticosteroids. * Treatment of patients with severe active, rheumatoid arthritis when the patient no longer responds to methotrexate. * Concomitantly with methotrexat…	ABCC2	BE0001069	Canalicular multispecific organic anion transporter 1	Humans	Transporter	1244.0	L04AD01;S01XA18
363	small molecule	DB00091	Ciclosporin	solid	approved	Cyclosporine is officially approved for different conditions listed below: * Prophylaxis of organ rejection in kidney, liver, and heart allogeneic transplants. For this indication, it can be used concomitantly with azathioprine and corticosteroids. * Treatment of patients with severe active, rheumatoid arthritis when the patient no longer responds to methotrexate. * Concomitantly with methotrexat…	ABCG2	BE0001067	ATP-binding cassette sub-family G member 2	Humans	Transporter	9429.0	L04AD01;S01XA18
364	small molecule	DB00091	Ciclosporin	solid	approved	Cyclosporine is officially approved for different conditions listed below: * Prophylaxis of organ rejection in kidney, liver, and heart allogeneic transplants. For this indication, it can be used concomitantly with azathioprine and corticosteroids. * Treatment of patients with severe active, rheumatoid arthritis when the patient no longer responds to methotrexate. * Concomitantly with methotrexat…	SLCO1B1	BE0001004	Solute carrier organic anion transporter family member 1B1	Humans	Transporter	10599.0	L04AD01;S01XA18
365	small molecule	DB00091	Ciclosporin	solid	approved	Cyclosporine is officially approved for different conditions listed below: * Prophylaxis of organ rejection in kidney, liver, and heart allogeneic transplants. For this indication, it can be used concomitantly with azathioprine and corticosteroids. * Treatment of patients with severe active, rheumatoid arthritis when the patient no longer responds to methotrexate. * Concomitantly with methotrexat…	SLCO1B3	BE0003659	Solute carrier organic anion transporter family member 1B3	Humans	Transporter	28234.0	L04AD01;S01XA18
366	biotech	DB00092	Alefacept	liquid	approved	As an immunosuppressive drug, Alefacept can be used for treatment of moderate to severe chronic plaque psoriasis	CD2	BE0000901	Low affinity immunoglobulin gamma Fc region receptor III-B	Humans	Polypeptide	914.0	L04AA15
367	biotech	DB00092	Alefacept	liquid	approved	As an immunosuppressive drug, Alefacept can be used for treatment of moderate to severe chronic plaque psoriasis	C1R	BE0000901	Low affinity immunoglobulin gamma Fc region receptor III-B	Humans	Polypeptide	715.0	L04AA15
368	biotech	DB00092	Alefacept	liquid	approved	As an immunosuppressive drug, Alefacept can be used for treatment of moderate to severe chronic plaque psoriasis	C1QA	BE0000901	Low affinity immunoglobulin gamma Fc region receptor III-B	Humans	Polypeptide	712.0	L04AA15
369	biotech	DB00092	Alefacept	liquid	approved	As an immunosuppressive drug, Alefacept can be used for treatment of moderate to severe chronic plaque psoriasis	C1QB	BE0000901	Low affinity immunoglobulin gamma Fc region receptor III-B	Humans	Polypeptide	713.0	L04AA15
370	biotech	DB00092	Alefacept	liquid	approved	As an immunosuppressive drug, Alefacept can be used for treatment of moderate to severe chronic plaque psoriasis	C1QC	BE0000901	Low affinity immunoglobulin gamma Fc region receptor III-B	Humans	Polypeptide	714.0	L04AA15
371	biotech	DB00092	Alefacept	liquid	approved	As an immunosuppressive drug, Alefacept can be used for treatment of moderate to severe chronic plaque psoriasis	FCGR3A	BE0000901	Low affinity immunoglobulin gamma Fc region receptor III-B	Humans	Polypeptide	2214.0	L04AA15
372	biotech	DB00092	Alefacept	liquid	approved	As an immunosuppressive drug, Alefacept can be used for treatment of moderate to severe chronic plaque psoriasis	FCGR1A	BE0000901	Low affinity immunoglobulin gamma Fc region receptor III-B	Humans	Polypeptide	2209.0	L04AA15
373	biotech	DB00092	Alefacept	liquid	approved	As an immunosuppressive drug, Alefacept can be used for treatment of moderate to severe chronic plaque psoriasis	FCGR2A	BE0000901	Low affinity immunoglobulin gamma Fc region receptor III-B	Humans	Polypeptide	2212.0	L04AA15
374	biotech	DB00092	Alefacept	liquid	approved	As an immunosuppressive drug, Alefacept can be used for treatment of moderate to severe chronic plaque psoriasis	FCGR2B	BE0000901	Low affinity immunoglobulin gamma Fc region receptor III-B	Humans	Polypeptide	2213.0	L04AA15
375	biotech	DB00092	Alefacept	liquid	approved	As an immunosuppressive drug, Alefacept can be used for treatment of moderate to severe chronic plaque psoriasis	FCGR2C	BE0000901	Low affinity immunoglobulin gamma Fc region receptor III-B	Humans	Polypeptide	9103.0	L04AA15
376	biotech	DB00092	Alefacept	liquid	approved	As an immunosuppressive drug, Alefacept can be used for treatment of moderate to severe chronic plaque psoriasis	FCGR3B	BE0000901	Low affinity immunoglobulin gamma Fc region receptor III-B	Humans	Polypeptide	2215.0	L04AA15
377	small molecule	DB00093	Felypressin	solid	experimental	For use as an alternative to adrenaline as a localising agent, provided that local ischaemia is not essential.	AVPR1A	BE0000165	Vasopressin V1a receptor	Humans	Polypeptide	552.0
378	biotech	DB00094	Urofollitropin	liquid	approved	For treatment of female infertility	FSHR	BE0000387	Follicle-stimulating hormone receptor	Humans	Polypeptide	2492.0	G03GA04
379	biotech	DB00095	Efalizumab	liquid	approved	For the treatment of adult patients with moderate to severe chronic plaque psoriasis, who are candidates for phototherapy or systemic therapy.	ITGAL	BE0002100	Low affinity immunoglobulin gamma Fc region receptor II-c	Humans	Polypeptide	3683.0	L04AA21
380	biotech	DB00095	Efalizumab	liquid	approved	For the treatment of adult patients with moderate to severe chronic plaque psoriasis, who are candidates for phototherapy or systemic therapy.	FCGR3B	BE0002100	Low affinity immunoglobulin gamma Fc region receptor II-c	Humans	Polypeptide	2215.0	L04AA21
381	biotech	DB00095	Efalizumab	liquid	approved	For the treatment of adult patients with moderate to severe chronic plaque psoriasis, who are candidates for phototherapy or systemic therapy.	C1R	BE0002100	Low affinity immunoglobulin gamma Fc region receptor II-c	Humans	Polypeptide	715.0	L04AA21
382	biotech	DB00095	Efalizumab	liquid	approved	For the treatment of adult patients with moderate to severe chronic plaque psoriasis, who are candidates for phototherapy or systemic therapy.	C1QA	BE0002100	Low affinity immunoglobulin gamma Fc region receptor II-c	Humans	Polypeptide	712.0	L04AA21
383	biotech	DB00095	Efalizumab	liquid	approved	For the treatment of adult patients with moderate to severe chronic plaque psoriasis, who are candidates for phototherapy or systemic therapy.	C1QB	BE0002100	Low affinity immunoglobulin gamma Fc region receptor II-c	Humans	Polypeptide	713.0	L04AA21
384	biotech	DB00095	Efalizumab	liquid	approved	For the treatment of adult patients with moderate to severe chronic plaque psoriasis, who are candidates for phototherapy or systemic therapy.	C1QC	BE0002100	Low affinity immunoglobulin gamma Fc region receptor II-c	Humans	Polypeptide	714.0	L04AA21
385	biotech	DB00095	Efalizumab	liquid	approved	For the treatment of adult patients with moderate to severe chronic plaque psoriasis, who are candidates for phototherapy or systemic therapy.	FCGR3A	BE0002100	Low affinity immunoglobulin gamma Fc region receptor II-c	Humans	Polypeptide	2214.0	L04AA21
386	biotech	DB00095	Efalizumab	liquid	approved	For the treatment of adult patients with moderate to severe chronic plaque psoriasis, who are candidates for phototherapy or systemic therapy.	FCGR1A	BE0002100	Low affinity immunoglobulin gamma Fc region receptor II-c	Humans	Polypeptide	2209.0	L04AA21
387	biotech	DB00095	Efalizumab	liquid	approved	For the treatment of adult patients with moderate to severe chronic plaque psoriasis, who are candidates for phototherapy or systemic therapy.	FCGR2A	BE0002100	Low affinity immunoglobulin gamma Fc region receptor II-c	Humans	Polypeptide	2212.0	L04AA21
388	biotech	DB00095	Efalizumab	liquid	approved	For the treatment of adult patients with moderate to severe chronic plaque psoriasis, who are candidates for phototherapy or systemic therapy.	FCGR2B	BE0002100	Low affinity immunoglobulin gamma Fc region receptor II-c	Humans	Polypeptide	2213.0	L04AA21
389	biotech	DB00095	Efalizumab	liquid	approved	For the treatment of adult patients with moderate to severe chronic plaque psoriasis, who are candidates for phototherapy or systemic therapy.	FCGR2C	BE0002100	Low affinity immunoglobulin gamma Fc region receptor II-c	Humans	Polypeptide	9103.0	L04AA21
390	biotech	DB00097	Choriogonadotropin alfa	solid	approved	For the treatment of female infertility	LHCGR	BE0000387	Follicle-stimulating hormone receptor	Humans	Polypeptide	3973.0	G03GA08
391	biotech	DB00097	Choriogonadotropin alfa	solid	approved	For the treatment of female infertility	FSHR	BE0000387	Follicle-stimulating hormone receptor	Humans	Polypeptide	2492.0	G03GA08
392	biotech	DB00098	Antithymocyte immunoglobulin (rabbit)	liquid	approved	For prevention of renal transplant rejection	CD1A	BE0001155	Integrin beta-3	Humans	Polypeptide	909.0	L04AA04
393	biotech	DB00098	Antithymocyte immunoglobulin (rabbit)	liquid	approved	For prevention of renal transplant rejection	MR1	BE0001155	Integrin beta-3	Humans	Polypeptide	3140.0	L04AA04
394	biotech	DB00098	Antithymocyte immunoglobulin (rabbit)	liquid	approved	For prevention of renal transplant rejection	ITGAL	BE0001155	Integrin beta-3	Humans	Polypeptide	3683.0	L04AA04
395	biotech	DB00098	Antithymocyte immunoglobulin (rabbit)	liquid	approved	For prevention of renal transplant rejection	CD86	BE0001155	Integrin beta-3	Humans	Polypeptide	942.0	L04AA04
396	biotech	DB00098	Antithymocyte immunoglobulin (rabbit)	liquid	approved	For prevention of renal transplant rejection	FCGR2B	BE0001155	Integrin beta-3	Humans	Polypeptide	2213.0	L04AA04
397	biotech	DB00098	Antithymocyte immunoglobulin (rabbit)	liquid	approved	For prevention of renal transplant rejection	CD4	BE0001155	Integrin beta-3	Humans	Polypeptide	920.0	L04AA04
398	biotech	DB00098	Antithymocyte immunoglobulin (rabbit)	liquid	approved	For prevention of renal transplant rejection	ITGB1	BE0001155	Integrin beta-3	Humans	Polypeptide	3688.0	L04AA04
399	biotech	DB00098	Antithymocyte immunoglobulin (rabbit)	liquid	approved	For prevention of renal transplant rejection	ITGAV	BE0001155	Integrin beta-3	Humans	Polypeptide	3685.0	L04AA04
400	biotech	DB00098	Antithymocyte immunoglobulin (rabbit)	liquid	approved	For prevention of renal transplant rejection	ITGB3	BE0001155	Integrin beta-3	Humans	Polypeptide	3690.0	L04AA04
401	biotech	DB00099	Filgrastim	liquid	approved	This drug is a leucocyte growth factor [FDA label] indicated to: Decrease the incidence of infection?€? as manifested by febrile neutropenia?€? in patients with nonmyeloid malignancies receiving myelosuppressive anti-cancer drugs associated with a significant incidence of severe neutropenia with fever [FDA label]. Reduce the time to neutrophil recovery and the duration of fever, following inducti…	CSF3R	BE0000394	Neutrophil elastase	Humans	Polypeptide	1441.0	L03AA02
402	biotech	DB00099	Filgrastim	liquid	approved	This drug is a leucocyte growth factor [FDA label] indicated to: Decrease the incidence of infection?€? as manifested by febrile neutropenia?€? in patients with nonmyeloid malignancies receiving myelosuppressive anti-cancer drugs associated with a significant incidence of severe neutropenia with fever [FDA label]. Reduce the time to neutrophil recovery and the duration of fever, following inducti…	ELANE	BE0000394	Neutrophil elastase	Humans	Polypeptide	1991.0	L03AA02
403	biotech	DB00100	Coagulation Factor IX (Recombinant)	liquid	approved	For treatment of hemophilia (Christmas disease).	F10	BE0000403	Vitamin K-dependent gamma-carboxylase	Humans	Polypeptide	2159.0
404	biotech	DB00100	Coagulation Factor IX (Recombinant)	liquid	approved	For treatment of hemophilia (Christmas disease).	F11	BE0000403	Vitamin K-dependent gamma-carboxylase	Humans	Polypeptide	2160.0
405	biotech	DB00100	Coagulation Factor IX (Recombinant)	liquid	approved	For treatment of hemophilia (Christmas disease).	F7	BE0000403	Vitamin K-dependent gamma-carboxylase	Humans	Polypeptide	2155.0
406	biotech	DB00100	Coagulation Factor IX (Recombinant)	liquid	approved	For treatment of hemophilia (Christmas disease).	F8	BE0000403	Vitamin K-dependent gamma-carboxylase	Humans	Polypeptide	2157.0
407	biotech	DB00100	Coagulation Factor IX (Recombinant)	liquid	approved	For treatment of hemophilia (Christmas disease).	F2	BE0000403	Vitamin K-dependent gamma-carboxylase	Humans	Polypeptide	2147.0
408	biotech	DB00100	Coagulation Factor IX (Recombinant)	liquid	approved	For treatment of hemophilia (Christmas disease).	LRP1	BE0000403	Vitamin K-dependent gamma-carboxylase	Humans	Polypeptide	4035.0
409	biotech	DB00100	Coagulation Factor IX (Recombinant)	liquid	approved	For treatment of hemophilia (Christmas disease).	GGCX	BE0000403	Vitamin K-dependent gamma-carboxylase	Humans	Polypeptide	2677.0
410	biotech	DB00102	Becaplermin	liquid	approved	For topical treatment of skin ulcers (from diabetes)	PDGFRB	BE0000910	Alpha-2-macroglobulin	Humans	Polypeptide	5159.0	D03AX06;A01AD08
411	biotech	DB00102	Becaplermin	liquid	approved	For topical treatment of skin ulcers (from diabetes)	PDGFRA	BE0000910	Alpha-2-macroglobulin	Humans	Polypeptide	5156.0	D03AX06;A01AD08
412	biotech	DB00102	Becaplermin	liquid	approved	For topical treatment of skin ulcers (from diabetes)	A2M	BE0000910	Alpha-2-macroglobulin	Humans	Polypeptide	2.0	D03AX06;A01AD08
413	small molecule	DB00104	Octreotide	liquid	approved	For treatment of acromegaly and reduction of side effects from cancer chemotherapy	SSTR1	BE0003528	Somatostatin receptor type 2	Humans	Polypeptide	6751.0	H01CB02
414	small molecule	DB00104	Octreotide	liquid	approved	For treatment of acromegaly and reduction of side effects from cancer chemotherapy	SSTR5	BE0003528	Somatostatin receptor type 2	Humans	Polypeptide	6755.0	H01CB02
415	small molecule	DB00104	Octreotide	liquid	approved	For treatment of acromegaly and reduction of side effects from cancer chemotherapy	SSTR2	BE0003528	Somatostatin receptor type 2	Humans	Polypeptide	6752.0	H01CB02
416	small molecule	DB00104	Octreotide	liquid	approved	For treatment of acromegaly and reduction of side effects from cancer chemotherapy	MPO	BE0001075	Myeloperoxidase	Humans	Enzyme	4353.0	H01CB02
417	small molecule	DB00104	Octreotide	liquid	approved	For treatment of acromegaly and reduction of side effects from cancer chemotherapy	CYP3A4	BE0002638	Cytochrome P450 3A4	Humans	Enzyme	1576.0	H01CB02
418	biotech	DB00105	Interferon alfa-2b	liquid	approved	For the treatment of hairy cell leukemia, malignant melanoma, and AIDS-related Kaposi's sarcoma.	IFNAR2	BE0000661	Interferon alpha/beta receptor 1	Humans	Polypeptide	3455.0	L03AB05
419	biotech	DB00105	Interferon alfa-2b	liquid	approved	For the treatment of hairy cell leukemia, malignant melanoma, and AIDS-related Kaposi's sarcoma.	IFNAR1	BE0000661	Interferon alpha/beta receptor 1	Humans	Polypeptide	3454.0	L03AB05
420	biotech	DB00105	Interferon alfa-2b	liquid	approved	For the treatment of hairy cell leukemia, malignant melanoma, and AIDS-related Kaposi's sarcoma.	CYP1A2	BE0002433	Cytochrome P450 1A2	Humans	Enzyme	1544.0	L03AB05
421	small molecule	DB00106	Abarelix	solid	approved	For palliative treatment of advanced prostate cancer.	GNRHR	BE0000203	Gonadotropin-releasing hormone receptor	Humans	Polypeptide	2798.0	L02BX01
422	biotech	DB00107	Oxytocin	liquid	approved	Used for labor induction, augmentation of labor, postpartum abbreviation of third stage of labor, postpartum control of uterine bleeding, termination of pregnancy and for the evaluation of fetal respiratory capability. Oxytocin cannot be used for elective induction of labor, there must be a clear medical requirement.	OXTR	BE0000751	Oxytocin-neurophysin 1	Humans	Polypeptide	5021.0	G02AC01;H01BB02
423	biotech	DB00107	Oxytocin	liquid	approved	Used for labor induction, augmentation of labor, postpartum abbreviation of third stage of labor, postpartum control of uterine bleeding, termination of pregnancy and for the evaluation of fetal respiratory capability. Oxytocin cannot be used for elective induction of labor, there must be a clear medical requirement.	OXT	BE0000751	Oxytocin-neurophysin 1	Humans	Polypeptide	5020.0	G02AC01;H01BB02
424	biotech	DB00107	Oxytocin	liquid	approved	Used for labor induction, augmentation of labor, postpartum abbreviation of third stage of labor, postpartum control of uterine bleeding, termination of pregnancy and for the evaluation of fetal respiratory capability. Oxytocin cannot be used for elective induction of labor, there must be a clear medical requirement.	PREP	BE0002148	Prolyl endopeptidase	Humans	Enzyme	5550.0	G02AC01;H01BB02
425	biotech	DB00108	Natalizumab	liquid	approved	For treatment of multiple sclerosis.	ITGA4	BE0001085	Intercellular adhesion molecule 1	Humans	Polypeptide	3676.0	L04AA23
426	biotech	DB00108	Natalizumab	liquid	approved	For treatment of multiple sclerosis.	FCGR3B	BE0001085	Intercellular adhesion molecule 1	Humans	Polypeptide	2215.0	L04AA23
427	biotech	DB00108	Natalizumab	liquid	approved	For treatment of multiple sclerosis.	C1R	BE0001085	Intercellular adhesion molecule 1	Humans	Polypeptide	715.0	L04AA23
428	biotech	DB00108	Natalizumab	liquid	approved	For treatment of multiple sclerosis.	C1QA	BE0001085	Intercellular adhesion molecule 1	Humans	Polypeptide	712.0	L04AA23
429	biotech	DB00108	Natalizumab	liquid	approved	For treatment of multiple sclerosis.	C1QB	BE0001085	Intercellular adhesion molecule 1	Humans	Polypeptide	713.0	L04AA23
430	biotech	DB00108	Natalizumab	liquid	approved	For treatment of multiple sclerosis.	C1QC	BE0001085	Intercellular adhesion molecule 1	Humans	Polypeptide	714.0	L04AA23
431	biotech	DB00108	Natalizumab	liquid	approved	For treatment of multiple sclerosis.	FCGR3A	BE0001085	Intercellular adhesion molecule 1	Humans	Polypeptide	2214.0	L04AA23
432	biotech	DB00108	Natalizumab	liquid	approved	For treatment of multiple sclerosis.	FCGR1A	BE0001085	Intercellular adhesion molecule 1	Humans	Polypeptide	2209.0	L04AA23
433	biotech	DB00108	Natalizumab	liquid	approved	For treatment of multiple sclerosis.	FCGR2A	BE0001085	Intercellular adhesion molecule 1	Humans	Polypeptide	2212.0	L04AA23
434	biotech	DB00108	Natalizumab	liquid	approved	For treatment of multiple sclerosis.	FCGR2B	BE0001085	Intercellular adhesion molecule 1	Humans	Polypeptide	2213.0	L04AA23
435	biotech	DB00108	Natalizumab	liquid	approved	For treatment of multiple sclerosis.	FCGR2C	BE0001085	Intercellular adhesion molecule 1	Humans	Polypeptide	9103.0	L04AA23
436	biotech	DB00108	Natalizumab	liquid	approved	For treatment of multiple sclerosis.	ICAM1	BE0001085	Intercellular adhesion molecule 1	Humans	Polypeptide	3383.0	L04AA23
437	biotech	DB00109	Enfuvirtide	solid	approved	Enfuvirtide is an antiretroviral drug used in combination therapy for the treatment of HIV-1/AIDS.	gp41	BE0000398	Envelope glycoprotein	Human immunodeficiency virus 1	Polypeptide		J05AX07
438	biotech	DB00109	Enfuvirtide	solid	approved	Enfuvirtide is an antiretroviral drug used in combination therapy for the treatment of HIV-1/AIDS.	CYP2C19	BE0003536	Cytochrome P450 2C19	Humans	Enzyme	1557.0	J05AX07
439	biotech	DB00109	Enfuvirtide	solid	approved	Enfuvirtide is an antiretroviral drug used in combination therapy for the treatment of HIV-1/AIDS.	CYP2E1	BE0003533	Cytochrome P450 2E1	Humans	Enzyme	1571.0	J05AX07
440	biotech	DB00110	Palivizumab	liquid	approved	For prophylaxis of respiratory diseases casued by respiratory syncytial virus.	F	BE0002100	Low affinity immunoglobulin gamma Fc region receptor II-c	Humans	Polypeptide		J06BB16
441	biotech	DB00110	Palivizumab	liquid	approved	For prophylaxis of respiratory diseases casued by respiratory syncytial virus.	FCGR3B	BE0002100	Low affinity immunoglobulin gamma Fc region receptor II-c	Humans	Polypeptide	2215.0	J06BB16
442	biotech	DB00110	Palivizumab	liquid	approved	For prophylaxis of respiratory diseases casued by respiratory syncytial virus.	C1R	BE0002100	Low affinity immunoglobulin gamma Fc region receptor II-c	Humans	Polypeptide	715.0	J06BB16
443	biotech	DB00110	Palivizumab	liquid	approved	For prophylaxis of respiratory diseases casued by respiratory syncytial virus.	C1QA	BE0002100	Low affinity immunoglobulin gamma Fc region receptor II-c	Humans	Polypeptide	712.0	J06BB16
444	biotech	DB00110	Palivizumab	liquid	approved	For prophylaxis of respiratory diseases casued by respiratory syncytial virus.	C1QB	BE0002100	Low affinity immunoglobulin gamma Fc region receptor II-c	Humans	Polypeptide	713.0	J06BB16
445	biotech	DB00110	Palivizumab	liquid	approved	For prophylaxis of respiratory diseases casued by respiratory syncytial virus.	C1QC	BE0002100	Low affinity immunoglobulin gamma Fc region receptor II-c	Humans	Polypeptide	714.0	J06BB16
446	biotech	DB00110	Palivizumab	liquid	approved	For prophylaxis of respiratory diseases casued by respiratory syncytial virus.	FCGR3A	BE0002100	Low affinity immunoglobulin gamma Fc region receptor II-c	Humans	Polypeptide	2214.0	J06BB16
447	biotech	DB00110	Palivizumab	liquid	approved	For prophylaxis of respiratory diseases casued by respiratory syncytial virus.	FCGR1A	BE0002100	Low affinity immunoglobulin gamma Fc region receptor II-c	Humans	Polypeptide	2209.0	J06BB16
448	biotech	DB00110	Palivizumab	liquid	approved	For prophylaxis of respiratory diseases casued by respiratory syncytial virus.	FCGR2A	BE0002100	Low affinity immunoglobulin gamma Fc region receptor II-c	Humans	Polypeptide	2212.0	J06BB16
449	biotech	DB00110	Palivizumab	liquid	approved	For prophylaxis of respiratory diseases casued by respiratory syncytial virus.	FCGR2B	BE0002100	Low affinity immunoglobulin gamma Fc region receptor II-c	Humans	Polypeptide	2213.0	J06BB16
450	biotech	DB00110	Palivizumab	liquid	approved	For prophylaxis of respiratory diseases casued by respiratory syncytial virus.	FCGR2C	BE0002100	Low affinity immunoglobulin gamma Fc region receptor II-c	Humans	Polypeptide	9103.0	J06BB16
451	biotech	DB00111	Daclizumab	liquid	investigational	Zenapax is a humanized monoclonal antibody used for prevention of renal transplant rejection	IL2RA	BE0002100	Low affinity immunoglobulin gamma Fc region receptor II-c	Humans	Polypeptide	3559.0	L04AC01
452	biotech	DB00111	Daclizumab	liquid	investigational	Zenapax is a humanized monoclonal antibody used for prevention of renal transplant rejection	IL2RB	BE0002100	Low affinity immunoglobulin gamma Fc region receptor II-c	Humans	Polypeptide	3560.0	L04AC01
453	biotech	DB00111	Daclizumab	liquid	investigational	Zenapax is a humanized monoclonal antibody used for prevention of renal transplant rejection	FCGR3B	BE0002100	Low affinity immunoglobulin gamma Fc region receptor II-c	Humans	Polypeptide	2215.0	L04AC01
454	biotech	DB00111	Daclizumab	liquid	investigational	Zenapax is a humanized monoclonal antibody used for prevention of renal transplant rejection	C1R	BE0002100	Low affinity immunoglobulin gamma Fc region receptor II-c	Humans	Polypeptide	715.0	L04AC01
455	biotech	DB00111	Daclizumab	liquid	investigational	Zenapax is a humanized monoclonal antibody used for prevention of renal transplant rejection	C1QA	BE0002100	Low affinity immunoglobulin gamma Fc region receptor II-c	Humans	Polypeptide	712.0	L04AC01
456	biotech	DB00111	Daclizumab	liquid	investigational	Zenapax is a humanized monoclonal antibody used for prevention of renal transplant rejection	C1QB	BE0002100	Low affinity immunoglobulin gamma Fc region receptor II-c	Humans	Polypeptide	713.0	L04AC01
457	biotech	DB00111	Daclizumab	liquid	investigational	Zenapax is a humanized monoclonal antibody used for prevention of renal transplant rejection	C1QC	BE0002100	Low affinity immunoglobulin gamma Fc region receptor II-c	Humans	Polypeptide	714.0	L04AC01
458	biotech	DB00111	Daclizumab	liquid	investigational	Zenapax is a humanized monoclonal antibody used for prevention of renal transplant rejection	FCGR3A	BE0002100	Low affinity immunoglobulin gamma Fc region receptor II-c	Humans	Polypeptide	2214.0	L04AC01
459	biotech	DB00111	Daclizumab	liquid	investigational	Zenapax is a humanized monoclonal antibody used for prevention of renal transplant rejection	FCGR1A	BE0002100	Low affinity immunoglobulin gamma Fc region receptor II-c	Humans	Polypeptide	2209.0	L04AC01
460	biotech	DB00111	Daclizumab	liquid	investigational	Zenapax is a humanized monoclonal antibody used for prevention of renal transplant rejection	FCGR2A	BE0002100	Low affinity immunoglobulin gamma Fc region receptor II-c	Humans	Polypeptide	2212.0	L04AC01
461	biotech	DB00111	Daclizumab	liquid	investigational	Zenapax is a humanized monoclonal antibody used for prevention of renal transplant rejection	FCGR2B	BE0002100	Low affinity immunoglobulin gamma Fc region receptor II-c	Humans	Polypeptide	2213.0	L04AC01
462	biotech	DB00111	Daclizumab	liquid	investigational	Zenapax is a humanized monoclonal antibody used for prevention of renal transplant rejection	FCGR2C	BE0002100	Low affinity immunoglobulin gamma Fc region receptor II-c	Humans	Polypeptide	9103.0	L04AC01
463	biotech	DB00112	Bevacizumab	liquid	approved	As part of combination therapy for metastatic colorectal cancer and HER2-negative metastatic breast cancer.	VEGFA	BE0002100	Low affinity immunoglobulin gamma Fc region receptor II-c	Humans	Polypeptide	7422.0	L01XC07
464	biotech	DB00112	Bevacizumab	liquid	approved	As part of combination therapy for metastatic colorectal cancer and HER2-negative metastatic breast cancer.	FCGR3B	BE0002100	Low affinity immunoglobulin gamma Fc region receptor II-c	Humans	Polypeptide	2215.0	L01XC07
465	biotech	DB00112	Bevacizumab	liquid	approved	As part of combination therapy for metastatic colorectal cancer and HER2-negative metastatic breast cancer.	C1R	BE0002100	Low affinity immunoglobulin gamma Fc region receptor II-c	Humans	Polypeptide	715.0	L01XC07
466	biotech	DB00112	Bevacizumab	liquid	approved	As part of combination therapy for metastatic colorectal cancer and HER2-negative metastatic breast cancer.	C1QA	BE0002100	Low affinity immunoglobulin gamma Fc region receptor II-c	Humans	Polypeptide	712.0	L01XC07
467	biotech	DB00112	Bevacizumab	liquid	approved	As part of combination therapy for metastatic colorectal cancer and HER2-negative metastatic breast cancer.	C1QB	BE0002100	Low affinity immunoglobulin gamma Fc region receptor II-c	Humans	Polypeptide	713.0	L01XC07
468	biotech	DB00112	Bevacizumab	liquid	approved	As part of combination therapy for metastatic colorectal cancer and HER2-negative metastatic breast cancer.	C1QC	BE0002100	Low affinity immunoglobulin gamma Fc region receptor II-c	Humans	Polypeptide	714.0	L01XC07
469	biotech	DB00112	Bevacizumab	liquid	approved	As part of combination therapy for metastatic colorectal cancer and HER2-negative metastatic breast cancer.	FCGR3A	BE0002100	Low affinity immunoglobulin gamma Fc region receptor II-c	Humans	Polypeptide	2214.0	L01XC07
470	biotech	DB00112	Bevacizumab	liquid	approved	As part of combination therapy for metastatic colorectal cancer and HER2-negative metastatic breast cancer.	FCGR1A	BE0002100	Low affinity immunoglobulin gamma Fc region receptor II-c	Humans	Polypeptide	2209.0	L01XC07
471	biotech	DB00112	Bevacizumab	liquid	approved	As part of combination therapy for metastatic colorectal cancer and HER2-negative metastatic breast cancer.	FCGR2A	BE0002100	Low affinity immunoglobulin gamma Fc region receptor II-c	Humans	Polypeptide	2212.0	L01XC07
472	biotech	DB00112	Bevacizumab	liquid	approved	As part of combination therapy for metastatic colorectal cancer and HER2-negative metastatic breast cancer.	FCGR2B	BE0002100	Low affinity immunoglobulin gamma Fc region receptor II-c	Humans	Polypeptide	2213.0	L01XC07
473	biotech	DB00112	Bevacizumab	liquid	approved	As part of combination therapy for metastatic colorectal cancer and HER2-negative metastatic breast cancer.	FCGR2C	BE0002100	Low affinity immunoglobulin gamma Fc region receptor II-c	Humans	Polypeptide	9103.0	L01XC07
474	biotech	DB00113	Technetium Tc-99m arcitumomab	liquid	experimental	For imaging colorectal tumors	CEACAM1	BE0000107	Carcinoembryonic antigen-related cell adhesion molecule 1	Humans	Polypeptide	634.0	V09IA06
475	small molecule	DB00114	Pyridoxal phosphate	solid	approved	For nutritional supplementation and for treating dietary shortage or imbalance.	AGXT2	BE0002174	Alanine-glyoxylate aminotransferase homolog	Humans	Polypeptide	64902.0	A11HA06
476	small molecule	DB00114	Pyridoxal phosphate	solid	approved	For nutritional supplementation and for treating dietary shortage or imbalance.	GAD1	BE0002174	Alanine-glyoxylate aminotransferase homolog	Humans	Polypeptide	2571.0	A11HA06
477	small molecule	DB00114	Pyridoxal phosphate	solid	approved	For nutritional supplementation and for treating dietary shortage or imbalance.	CBS	BE0002174	Alanine-glyoxylate aminotransferase homolog	Humans	Polypeptide	875.0	A11HA06
478	small molecule	DB00114	Pyridoxal phosphate	solid	approved	For nutritional supplementation and for treating dietary shortage or imbalance.	KYNU	BE0002174	Alanine-glyoxylate aminotransferase homolog	Humans	Polypeptide	8942.0	A11HA06
479	small molecule	DB00114	Pyridoxal phosphate	solid	approved	For nutritional supplementation and for treating dietary shortage or imbalance.	SHMT1	BE0002174	Alanine-glyoxylate aminotransferase homolog	Humans	Polypeptide	6470.0	A11HA06
480	small molecule	DB00114	Pyridoxal phosphate	solid	approved	For nutritional supplementation and for treating dietary shortage or imbalance.	NFS1	BE0002174	Alanine-glyoxylate aminotransferase homolog	Humans	Polypeptide	9054.0	A11HA06
481	small molecule	DB00114	Pyridoxal phosphate	solid	approved	For nutritional supplementation and for treating dietary shortage or imbalance.	GOT1	BE0002174	Alanine-glyoxylate aminotransferase homolog	Humans	Polypeptide	2805.0	A11HA06
482	small molecule	DB00114	Pyridoxal phosphate	solid	approved	For nutritional supplementation and for treating dietary shortage or imbalance.	OAT	BE0002174	Alanine-glyoxylate aminotransferase homolog	Humans	Polypeptide	4942.0	A11HA06
483	small molecule	DB00114	Pyridoxal phosphate	solid	approved	For nutritional supplementation and for treating dietary shortage or imbalance.	ODC1	BE0002174	Alanine-glyoxylate aminotransferase homolog	Humans	Polypeptide	4953.0	A11HA06
484	small molecule	DB00114	Pyridoxal phosphate	solid	approved	For nutritional supplementation and for treating dietary shortage or imbalance.	AADAT	BE0002174	Alanine-glyoxylate aminotransferase homolog	Humans	Polypeptide	51166.0	A11HA06
485	small molecule	DB00114	Pyridoxal phosphate	solid	approved	For nutritional supplementation and for treating dietary shortage or imbalance.	ABAT	BE0002174	Alanine-glyoxylate aminotransferase homolog	Humans	Polypeptide	18.0	A11HA06
486	small molecule	DB00114	Pyridoxal phosphate	solid	approved	For nutritional supplementation and for treating dietary shortage or imbalance.	PNPO	BE0002174	Alanine-glyoxylate aminotransferase homolog	Humans	Polypeptide	55163.0	A11HA06
487	small molecule	DB00114	Pyridoxal phosphate	solid	approved	For nutritional supplementation and for treating dietary shortage or imbalance.	SGPL1	BE0002174	Alanine-glyoxylate aminotransferase homolog	Humans	Polypeptide	8879.0	A11HA06
488	small molecule	DB00114	Pyridoxal phosphate	solid	approved	For nutritional supplementation and for treating dietary shortage or imbalance.	TAT	BE0002174	Alanine-glyoxylate aminotransferase homolog	Humans	Polypeptide	6898.0	A11HA06
489	small molecule	DB00114	Pyridoxal phosphate	solid	approved	For nutritional supplementation and for treating dietary shortage or imbalance.	CCBL1	BE0002174	Alanine-glyoxylate aminotransferase homolog	Humans	Polypeptide		A11HA06
490	small molecule	DB00114	Pyridoxal phosphate	solid	approved	For nutritional supplementation and for treating dietary shortage or imbalance.	THNSL1	BE0002174	Alanine-glyoxylate aminotransferase homolog	Humans	Polypeptide	79896.0	A11HA06
491	small molecule	DB00114	Pyridoxal phosphate	solid	approved	For nutritional supplementation and for treating dietary shortage or imbalance.	PYGL	BE0002174	Alanine-glyoxylate aminotransferase homolog	Humans	Polypeptide	5836.0	A11HA06
492	small molecule	DB00114	Pyridoxal phosphate	solid	approved	For nutritional supplementation and for treating dietary shortage or imbalance.	SPTLC2	BE0002174	Alanine-glyoxylate aminotransferase homolog	Humans	Polypeptide	9517.0	A11HA06
493	small molecule	DB00114	Pyridoxal phosphate	solid	approved	For nutritional supplementation and for treating dietary shortage or imbalance.	CSAD	BE0002174	Alanine-glyoxylate aminotransferase homolog	Humans	Polypeptide	51380.0	A11HA06
494	small molecule	DB00114	Pyridoxal phosphate	solid	approved	For nutritional supplementation and for treating dietary shortage or imbalance.	HDC	BE0002174	Alanine-glyoxylate aminotransferase homolog	Humans	Polypeptide	3067.0	A11HA06
495	small molecule	DB00114	Pyridoxal phosphate	solid	approved	For nutritional supplementation and for treating dietary shortage or imbalance.	AZIN2	BE0002174	Alanine-glyoxylate aminotransferase homolog	Humans	Polypeptide	113451.0	A11HA06
496	small molecule	DB00114	Pyridoxal phosphate	solid	approved	For nutritional supplementation and for treating dietary shortage or imbalance.	SDS	BE0002174	Alanine-glyoxylate aminotransferase homolog	Humans	Polypeptide	10993.0	A11HA06
497	small molecule	DB00114	Pyridoxal phosphate	solid	approved	For nutritional supplementation and for treating dietary shortage or imbalance.	GCAT	BE0002174	Alanine-glyoxylate aminotransferase homolog	Humans	Polypeptide	23464.0	A11HA06
498	small molecule	DB00114	Pyridoxal phosphate	solid	approved	For nutritional supplementation and for treating dietary shortage or imbalance.	GLDC	BE0002174	Alanine-glyoxylate aminotransferase homolog	Humans	Polypeptide	2731.0	A11HA06
499	small molecule	DB00114	Pyridoxal phosphate	solid	approved	For nutritional supplementation and for treating dietary shortage or imbalance.	GPT	BE0002174	Alanine-glyoxylate aminotransferase homolog	Humans	Polypeptide	2875.0	A11HA06
500	small molecule	DB00114	Pyridoxal phosphate	solid	approved	For nutritional supplementation and for treating dietary shortage or imbalance.	PSAT1	BE0002174	Alanine-glyoxylate aminotransferase homolog	Humans	Polypeptide	29968.0	A11HA06
501	small molecule	DB00114	Pyridoxal phosphate	solid	approved	For nutritional supplementation and for treating dietary shortage or imbalance.	ALAS1	BE0002174	Alanine-glyoxylate aminotransferase homolog	Humans	Polypeptide	211.0	A11HA06
502	small molecule	DB00114	Pyridoxal phosphate	solid	approved	For nutritional supplementation and for treating dietary shortage or imbalance.	AGXT	BE0002174	Alanine-glyoxylate aminotransferase homolog	Humans	Polypeptide	189.0	A11HA06
503	small molecule	DB00114	Pyridoxal phosphate	solid	approved	For nutritional supplementation and for treating dietary shortage or imbalance.	PDXP	BE0002174	Alanine-glyoxylate aminotransferase homolog	Humans	Polypeptide	57026.0	A11HA06
504	small molecule	DB00114	Pyridoxal phosphate	solid	approved	For nutritional supplementation and for treating dietary shortage or imbalance.	SPTLC1	BE0002174	Alanine-glyoxylate aminotransferase homolog	Humans	Polypeptide	10558.0	A11HA06
505	small molecule	DB00114	Pyridoxal phosphate	solid	approved	For nutritional supplementation and for treating dietary shortage or imbalance.	CTH	BE0002174	Alanine-glyoxylate aminotransferase homolog	Humans	Polypeptide	1491.0	A11HA06
506	small molecule	DB00114	Pyridoxal phosphate	solid	approved	For nutritional supplementation and for treating dietary shortage or imbalance.	BCAT1	BE0002174	Alanine-glyoxylate aminotransferase homolog	Humans	Polypeptide	586.0	A11HA06
507	small molecule	DB00114	Pyridoxal phosphate	solid	approved	For nutritional supplementation and for treating dietary shortage or imbalance.	BCAT2	BE0002174	Alanine-glyoxylate aminotransferase homolog	Humans	Polypeptide	587.0	A11HA06
508	small molecule	DB00114	Pyridoxal phosphate	solid	approved	For nutritional supplementation and for treating dietary shortage or imbalance.	PROSC	BE0002174	Alanine-glyoxylate aminotransferase homolog	Humans	Polypeptide		A11HA06
509	small molecule	DB00114	Pyridoxal phosphate	solid	approved	For nutritional supplementation and for treating dietary shortage or imbalance.	FTCD	BE0002174	Alanine-glyoxylate aminotransferase homolog	Humans	Polypeptide	10841.0	A11HA06
510	small molecule	DB00114	Pyridoxal phosphate	solid	approved	For nutritional supplementation and for treating dietary shortage or imbalance.	GOT2	BE0002174	Alanine-glyoxylate aminotransferase homolog	Humans	Polypeptide	2806.0	A11HA06
511	small molecule	DB00114	Pyridoxal phosphate	solid	approved	For nutritional supplementation and for treating dietary shortage or imbalance.	PYGB	BE0002174	Alanine-glyoxylate aminotransferase homolog	Humans	Polypeptide	5834.0	A11HA06
512	small molecule	DB00114	Pyridoxal phosphate	solid	approved	For nutritional supplementation and for treating dietary shortage or imbalance.	PYGM	BE0002174	Alanine-glyoxylate aminotransferase homolog	Humans	Polypeptide	5837.0	A11HA06
513	small molecule	DB00114	Pyridoxal phosphate	solid	approved	For nutritional supplementation and for treating dietary shortage or imbalance.	DDC	BE0002174	Alanine-glyoxylate aminotransferase homolog	Humans	Polypeptide	1644.0	A11HA06
514	small molecule	DB00114	Pyridoxal phosphate	solid	approved	For nutritional supplementation and for treating dietary shortage or imbalance.	GIG18	BE0002174	Alanine-glyoxylate aminotransferase homolog	Humans	Polypeptide		A11HA06
515	small molecule	DB00114	Pyridoxal phosphate	solid	approved	For nutritional supplementation and for treating dietary shortage or imbalance.	ALAS1	BE0002174	Alanine-glyoxylate aminotransferase homolog	Humans	Polypeptide	211.0	A11HA06
516	small molecule	DB00114	Pyridoxal phosphate	solid	approved	For nutritional supplementation and for treating dietary shortage or imbalance.	GAD2	BE0002174	Alanine-glyoxylate aminotransferase homolog	Humans	Polypeptide	2572.0	A11HA06
517	small molecule	DB00114	Pyridoxal phosphate	solid	approved	For nutritional supplementation and for treating dietary shortage or imbalance.	DDC	BE0002174	Alanine-glyoxylate aminotransferase homolog	Humans	Polypeptide	1644.0	A11HA06
518	small molecule	DB00114	Pyridoxal phosphate	solid	approved	For nutritional supplementation and for treating dietary shortage or imbalance.	PDXDC1	BE0002174	Alanine-glyoxylate aminotransferase homolog	Humans	Polypeptide	23042.0	A11HA06
519	small molecule	DB00114	Pyridoxal phosphate	solid	approved	For nutritional supplementation and for treating dietary shortage or imbalance.	CCBL2	BE0002174	Alanine-glyoxylate aminotransferase homolog	Humans	Polypeptide		A11HA06
520	small molecule	DB00114	Pyridoxal phosphate	solid	approved	For nutritional supplementation and for treating dietary shortage or imbalance.	GADL1	BE0002174	Alanine-glyoxylate aminotransferase homolog	Humans	Polypeptide	339896.0	A11HA06
521	small molecule	DB00114	Pyridoxal phosphate	solid	approved	For nutritional supplementation and for treating dietary shortage or imbalance.	SCLY	BE0002174	Alanine-glyoxylate aminotransferase homolog	Humans	Polypeptide	51540.0	A11HA06
522	small molecule	DB00114	Pyridoxal phosphate	solid	approved	For nutritional supplementation and for treating dietary shortage or imbalance.	IGSF10	BE0002174	Alanine-glyoxylate aminotransferase homolog	Humans	Polypeptide	285313.0	A11HA06
523	small molecule	DB00114	Pyridoxal phosphate	solid	approved	For nutritional supplementation and for treating dietary shortage or imbalance.	PHYKPL	BE0002174	Alanine-glyoxylate aminotransferase homolog	Humans	Polypeptide	85007.0	A11HA06
524	small molecule	DB00114	Pyridoxal phosphate	solid	approved	For nutritional supplementation and for treating dietary shortage or imbalance.	GAD1	BE0002174	Alanine-glyoxylate aminotransferase homolog	Humans	Polypeptide	2571.0	A11HA06
525	small molecule	DB00114	Pyridoxal phosphate	solid	approved	For nutritional supplementation and for treating dietary shortage or imbalance.	SHMT2	BE0002174	Alanine-glyoxylate aminotransferase homolog	Humans	Polypeptide	6472.0	A11HA06
526	small molecule	DB00114	Pyridoxal phosphate	solid	approved	For nutritional supplementation and for treating dietary shortage or imbalance.	ALAS2	BE0002174	Alanine-glyoxylate aminotransferase homolog	Humans	Polypeptide	212.0	A11HA06
527	small molecule	DB00114	Pyridoxal phosphate	solid	approved	For nutritional supplementation and for treating dietary shortage or imbalance.	GPT2	BE0002174	Alanine-glyoxylate aminotransferase homolog	Humans	Polypeptide	84706.0	A11HA06
528	small molecule	DB00114	Pyridoxal phosphate	solid	approved	For nutritional supplementation and for treating dietary shortage or imbalance.	MOCOS	BE0002174	Alanine-glyoxylate aminotransferase homolog	Humans	Polypeptide	55034.0	A11HA06
529	small molecule	DB00114	Pyridoxal phosphate	solid	approved	For nutritional supplementation and for treating dietary shortage or imbalance.	SDSL	BE0002174	Alanine-glyoxylate aminotransferase homolog	Humans	Polypeptide	113675.0	A11HA06
530	small molecule	DB00114	Pyridoxal phosphate	solid	approved	For nutritional supplementation and for treating dietary shortage or imbalance.	pcap	BE0002174	Alanine-glyoxylate aminotransferase homolog	Humans	Polypeptide		A11HA06
531	small molecule	DB00114	Pyridoxal phosphate	solid	approved	For nutritional supplementation and for treating dietary shortage or imbalance.	SRR	BE0002174	Alanine-glyoxylate aminotransferase homolog	Humans	Polypeptide	63826.0	A11HA06
532	small molecule	DB00114	Pyridoxal phosphate	solid	approved	For nutritional supplementation and for treating dietary shortage or imbalance.	SEPSECS	BE0002174	Alanine-glyoxylate aminotransferase homolog	Humans	Polypeptide	51091.0	A11HA06
533	small molecule	DB00114	Pyridoxal phosphate	solid	approved	For nutritional supplementation and for treating dietary shortage or imbalance.	SPTLC3	BE0002174	Alanine-glyoxylate aminotransferase homolog	Humans	Polypeptide	55304.0	A11HA06
534	small molecule	DB00114	Pyridoxal phosphate	solid	approved	For nutritional supplementation and for treating dietary shortage or imbalance.	GAD65	BE0002174	Alanine-glyoxylate aminotransferase homolog	Humans	Polypeptide		A11HA06
535	small molecule	DB00114	Pyridoxal phosphate	solid	approved	For nutritional supplementation and for treating dietary shortage or imbalance.	TLH6	BE0002174	Alanine-glyoxylate aminotransferase homolog	Humans	Polypeptide		A11HA06
536	small molecule	DB00115	Cyanocobalamin	solid	approved	**Nasal spray** The cyanocobalamin nasal spray is indicated for the maintenance of vitamin B12 concentrations after normalization with intramuscular vitamin B12 therapy in patients with deficiency of this vitamin who have no nervous system involvement [FDA label]. Note: CaloMist [FDA label], the nasal spray form, has not been evaluated for the treatment of newly diagnosed vitamin B12 deficiency. …	MTR	BE0002176	Methylenetetrahydrofolate reductase	Humans	Polypeptide	4548.0	B03BA01;B03AE01;B03BA51
537	small molecule	DB00115	Cyanocobalamin	solid	approved	**Nasal spray** The cyanocobalamin nasal spray is indicated for the maintenance of vitamin B12 concentrations after normalization with intramuscular vitamin B12 therapy in patients with deficiency of this vitamin who have no nervous system involvement [FDA label]. Note: CaloMist [FDA label], the nasal spray form, has not been evaluated for the treatment of newly diagnosed vitamin B12 deficiency. …	MUT	BE0002176	Methylenetetrahydrofolate reductase	Humans	Polypeptide		B03BA01;B03AE01;B03BA51
538	small molecule	DB00115	Cyanocobalamin	solid	approved	**Nasal spray** The cyanocobalamin nasal spray is indicated for the maintenance of vitamin B12 concentrations after normalization with intramuscular vitamin B12 therapy in patients with deficiency of this vitamin who have no nervous system involvement [FDA label]. Note: CaloMist [FDA label], the nasal spray form, has not been evaluated for the treatment of newly diagnosed vitamin B12 deficiency. …	MTRR	BE0002176	Methylenetetrahydrofolate reductase	Humans	Polypeptide	4552.0	B03BA01;B03AE01;B03BA51
539	small molecule	DB00115	Cyanocobalamin	solid	approved	**Nasal spray** The cyanocobalamin nasal spray is indicated for the maintenance of vitamin B12 concentrations after normalization with intramuscular vitamin B12 therapy in patients with deficiency of this vitamin who have no nervous system involvement [FDA label]. Note: CaloMist [FDA label], the nasal spray form, has not been evaluated for the treatment of newly diagnosed vitamin B12 deficiency. …	MMAA	BE0002176	Methylenetetrahydrofolate reductase	Humans	Polypeptide	166785.0	B03BA01;B03AE01;B03BA51
540	small molecule	DB00115	Cyanocobalamin	solid	approved	**Nasal spray** The cyanocobalamin nasal spray is indicated for the maintenance of vitamin B12 concentrations after normalization with intramuscular vitamin B12 therapy in patients with deficiency of this vitamin who have no nervous system involvement [FDA label]. Note: CaloMist [FDA label], the nasal spray form, has not been evaluated for the treatment of newly diagnosed vitamin B12 deficiency. …	MMACHC	BE0002176	Methylenetetrahydrofolate reductase	Humans	Polypeptide	25974.0	B03BA01;B03AE01;B03BA51
541	small molecule	DB00115	Cyanocobalamin	solid	approved	**Nasal spray** The cyanocobalamin nasal spray is indicated for the maintenance of vitamin B12 concentrations after normalization with intramuscular vitamin B12 therapy in patients with deficiency of this vitamin who have no nervous system involvement [FDA label]. Note: CaloMist [FDA label], the nasal spray form, has not been evaluated for the treatment of newly diagnosed vitamin B12 deficiency. …	MTHFR	BE0002176	Methylenetetrahydrofolate reductase	Humans	Polypeptide	4524.0	B03BA01;B03AE01;B03BA51
542	small molecule	DB00115	Cyanocobalamin	solid	approved	**Nasal spray** The cyanocobalamin nasal spray is indicated for the maintenance of vitamin B12 concentrations after normalization with intramuscular vitamin B12 therapy in patients with deficiency of this vitamin who have no nervous system involvement [FDA label]. Note: CaloMist [FDA label], the nasal spray form, has not been evaluated for the treatment of newly diagnosed vitamin B12 deficiency. …	MMAB	BE0000456	Cob(I)yrinic acid a,c-diamide adenosyltransferase, mitochondrial	Humans	Enzyme	326625.0	B03BA01;B03AE01;B03BA51
543	small molecule	DB00115	Cyanocobalamin	solid	approved	**Nasal spray** The cyanocobalamin nasal spray is indicated for the maintenance of vitamin B12 concentrations after normalization with intramuscular vitamin B12 therapy in patients with deficiency of this vitamin who have no nervous system involvement [FDA label]. Note: CaloMist [FDA label], the nasal spray form, has not been evaluated for the treatment of newly diagnosed vitamin B12 deficiency. …	cobU	BE0002668	Bifunctional adenosylcobalamin biosynthesis protein CobU	Salmonella typhimurium (strain LT2 / SGSC1412 / ATCC 700720)	Enzyme		B03BA01;B03AE01;B03BA51
544	small molecule	DB00115	Cyanocobalamin	solid	approved	**Nasal spray** The cyanocobalamin nasal spray is indicated for the maintenance of vitamin B12 concentrations after normalization with intramuscular vitamin B12 therapy in patients with deficiency of this vitamin who have no nervous system involvement [FDA label]. Note: CaloMist [FDA label], the nasal spray form, has not been evaluated for the treatment of newly diagnosed vitamin B12 deficiency. …	AMN	BE0000340	Protein amnionless	Humans	Transporter	81693.0	B03BA01;B03AE01;B03BA51
545	small molecule	DB00115	Cyanocobalamin	solid	approved	**Nasal spray** The cyanocobalamin nasal spray is indicated for the maintenance of vitamin B12 concentrations after normalization with intramuscular vitamin B12 therapy in patients with deficiency of this vitamin who have no nervous system involvement [FDA label]. Note: CaloMist [FDA label], the nasal spray form, has not been evaluated for the treatment of newly diagnosed vitamin B12 deficiency. …	TCN1	BE0000238	Transcobalamin-1	Humans	Transporter	6947.0	B03BA01;B03AE01;B03BA51
546	small molecule	DB00115	Cyanocobalamin	solid	approved	**Nasal spray** The cyanocobalamin nasal spray is indicated for the maintenance of vitamin B12 concentrations after normalization with intramuscular vitamin B12 therapy in patients with deficiency of this vitamin who have no nervous system involvement [FDA label]. Note: CaloMist [FDA label], the nasal spray form, has not been evaluated for the treatment of newly diagnosed vitamin B12 deficiency. …	TCN2	BE0000362	Transcobalamin-2	Humans	Transporter	6948.0	B03BA01;B03AE01;B03BA51
547	small molecule	DB00115	Cyanocobalamin	solid	approved	**Nasal spray** The cyanocobalamin nasal spray is indicated for the maintenance of vitamin B12 concentrations after normalization with intramuscular vitamin B12 therapy in patients with deficiency of this vitamin who have no nervous system involvement [FDA label]. Note: CaloMist [FDA label], the nasal spray form, has not been evaluated for the treatment of newly diagnosed vitamin B12 deficiency. …	GIF	BE0004690	Gastric intrinsic factor	Humans	Transporter		B03BA01;B03AE01;B03BA51
548	small molecule	DB00115	Cyanocobalamin	solid	approved	**Nasal spray** The cyanocobalamin nasal spray is indicated for the maintenance of vitamin B12 concentrations after normalization with intramuscular vitamin B12 therapy in patients with deficiency of this vitamin who have no nervous system involvement [FDA label]. Note: CaloMist [FDA label], the nasal spray form, has not been evaluated for the treatment of newly diagnosed vitamin B12 deficiency. …	CUBN	BE0000936	Cubilin	Humans	Transporter	8029.0	B03BA01;B03AE01;B03BA51
549	small molecule	DB00115	Cyanocobalamin	solid	approved	**Nasal spray** The cyanocobalamin nasal spray is indicated for the maintenance of vitamin B12 concentrations after normalization with intramuscular vitamin B12 therapy in patients with deficiency of this vitamin who have no nervous system involvement [FDA label]. Note: CaloMist [FDA label], the nasal spray form, has not been evaluated for the treatment of newly diagnosed vitamin B12 deficiency. …	LRP2	BE0000942	Low-density lipoprotein receptor-related protein 2	Humans	Transporter	4036.0	B03BA01;B03AE01;B03BA51
550	small molecule	DB00115	Cyanocobalamin	solid	approved	**Nasal spray** The cyanocobalamin nasal spray is indicated for the maintenance of vitamin B12 concentrations after normalization with intramuscular vitamin B12 therapy in patients with deficiency of this vitamin who have no nervous system involvement [FDA label]. Note: CaloMist [FDA label], the nasal spray form, has not been evaluated for the treatment of newly diagnosed vitamin B12 deficiency. …	ABCC1	BE0000785	Multidrug resistance-associated protein 1	Humans	Transporter	4363.0	B03BA01;B03AE01;B03BA51
551	small molecule	DB00116	Tetrahydrofolic acid	solid	nutraceutical	For nutritional supplementation, also for treating dietary shortage or imbalance.	MTHFD1	BE0002177	Methionyl-tRNA formyltransferase, mitochondrial	Humans	Polypeptide	4522.0
552	small molecule	DB00116	Tetrahydrofolic acid	solid	nutraceutical	For nutritional supplementation, also for treating dietary shortage or imbalance.	MTHFD2	BE0002177	Methionyl-tRNA formyltransferase, mitochondrial	Humans	Polypeptide	10797.0
553	small molecule	DB00116	Tetrahydrofolic acid	solid	nutraceutical	For nutritional supplementation, also for treating dietary shortage or imbalance.	AMT	BE0002177	Methionyl-tRNA formyltransferase, mitochondrial	Humans	Polypeptide	275.0
554	small molecule	DB00116	Tetrahydrofolic acid	solid	nutraceutical	For nutritional supplementation, also for treating dietary shortage or imbalance.	ALDH1L1	BE0002177	Methionyl-tRNA formyltransferase, mitochondrial	Humans	Polypeptide	10840.0
555	small molecule	DB00116	Tetrahydrofolic acid	solid	nutraceutical	For nutritional supplementation, also for treating dietary shortage or imbalance.	MTR	BE0002177	Methionyl-tRNA formyltransferase, mitochondrial	Humans	Polypeptide	4548.0
556	small molecule	DB00116	Tetrahydrofolic acid	solid	nutraceutical	For nutritional supplementation, also for treating dietary shortage or imbalance.	FTCD	BE0002177	Methionyl-tRNA formyltransferase, mitochondrial	Humans	Polypeptide	10841.0
557	small molecule	DB00116	Tetrahydrofolic acid	solid	nutraceutical	For nutritional supplementation, also for treating dietary shortage or imbalance.	ATIC	BE0002177	Methionyl-tRNA formyltransferase, mitochondrial	Humans	Polypeptide	471.0
558	small molecule	DB00116	Tetrahydrofolic acid	solid	nutraceutical	For nutritional supplementation, also for treating dietary shortage or imbalance.	SHMT1	BE0002177	Methionyl-tRNA formyltransferase, mitochondrial	Humans	Polypeptide	6470.0
559	small molecule	DB00116	Tetrahydrofolic acid	solid	nutraceutical	For nutritional supplementation, also for treating dietary shortage or imbalance.	SHMT2	BE0002177	Methionyl-tRNA formyltransferase, mitochondrial	Humans	Polypeptide	6472.0
560	small molecule	DB00116	Tetrahydrofolic acid	solid	nutraceutical	For nutritional supplementation, also for treating dietary shortage or imbalance.	MTHFR	BE0002177	Methionyl-tRNA formyltransferase, mitochondrial	Humans	Polypeptide	4524.0
561	small molecule	DB00116	Tetrahydrofolic acid	solid	nutraceutical	For nutritional supplementation, also for treating dietary shortage or imbalance.	MTFMT	BE0002177	Methionyl-tRNA formyltransferase, mitochondrial	Humans	Polypeptide	123263.0
562	small molecule	DB00116	Tetrahydrofolic acid	solid	nutraceutical	For nutritional supplementation, also for treating dietary shortage or imbalance.	ABCC2	BE0001069	Canalicular multispecific organic anion transporter 1	Humans	Transporter	1244.0
563	small molecule	DB00117	Histidine	solid	approved	The actions of supplemental L-histidine are entirely unclear. It may have some immunomodulatory as well as antioxidant activity. L-histidine may be indicated for use in some with rheumatoid arthritis. It is not indicated for treatment of anemia or uremia or for lowering serum cholesterol.	HDC	BE0000086	Histidine ammonia-lyase	Humans	Polypeptide	3067.0
564	small molecule	DB00117	Histidine	solid	approved	The actions of supplemental L-histidine are entirely unclear. It may have some immunomodulatory as well as antioxidant activity. L-histidine may be indicated for use in some with rheumatoid arthritis. It is not indicated for treatment of anemia or uremia or for lowering serum cholesterol.	HARS	BE0000086	Histidine ammonia-lyase	Humans	Polypeptide
565	small molecule	DB00117	Histidine	solid	approved	The actions of supplemental L-histidine are entirely unclear. It may have some immunomodulatory as well as antioxidant activity. L-histidine may be indicated for use in some with rheumatoid arthritis. It is not indicated for treatment of anemia or uremia or for lowering serum cholesterol.	SLC38A3	BE0000086	Histidine ammonia-lyase	Humans	Polypeptide	10991.0
566	small molecule	DB00117	Histidine	solid	approved	The actions of supplemental L-histidine are entirely unclear. It may have some immunomodulatory as well as antioxidant activity. L-histidine may be indicated for use in some with rheumatoid arthritis. It is not indicated for treatment of anemia or uremia or for lowering serum cholesterol.	HAL	BE0000086	Histidine ammonia-lyase	Humans	Polypeptide	3034.0
567	small molecule	DB00117	Histidine	solid	approved	The actions of supplemental L-histidine are entirely unclear. It may have some immunomodulatory as well as antioxidant activity. L-histidine may be indicated for use in some with rheumatoid arthritis. It is not indicated for treatment of anemia or uremia or for lowering serum cholesterol.	SLC16A10	BE0003654	Monocarboxylate transporter 10	Humans	Transporter	117247.0
568	small molecule	DB00118	Ademetionine	solid	approved	S-Adenosylmethionine (SAMe) is used as a drug in Europe for the treatment of depression, liver disorders, fibromyalgia, and osteoarthritis. It has also been introduced into the United States market as a dietary supplement for the support of bone and joint health, as well as mood and emotional well being.	GNMT	BE0005015	Arsenite methyltransferase	Humans	Polypeptide	27232.0	A16AA02
569	small molecule	DB00118	Ademetionine	solid	approved	S-Adenosylmethionine (SAMe) is used as a drug in Europe for the treatment of depression, liver disorders, fibromyalgia, and osteoarthritis. It has also been introduced into the United States market as a dietary supplement for the support of bone and joint health, as well as mood and emotional well being.	AMD1	BE0005015	Arsenite methyltransferase	Humans	Polypeptide	262.0	A16AA02
570	small molecule	DB00118	Ademetionine	solid	approved	S-Adenosylmethionine (SAMe) is used as a drug in Europe for the treatment of depression, liver disorders, fibromyalgia, and osteoarthritis. It has also been introduced into the United States market as a dietary supplement for the support of bone and joint health, as well as mood and emotional well being.	MAT2A	BE0005015	Arsenite methyltransferase	Humans	Polypeptide	4144.0	A16AA02
571	small molecule	DB00118	Ademetionine	solid	approved	S-Adenosylmethionine (SAMe) is used as a drug in Europe for the treatment of depression, liver disorders, fibromyalgia, and osteoarthritis. It has also been introduced into the United States market as a dietary supplement for the support of bone and joint health, as well as mood and emotional well being.	CBS	BE0005015	Arsenite methyltransferase	Humans	Polypeptide	875.0	A16AA02
572	small molecule	DB00118	Ademetionine	solid	approved	S-Adenosylmethionine (SAMe) is used as a drug in Europe for the treatment of depression, liver disorders, fibromyalgia, and osteoarthritis. It has also been introduced into the United States market as a dietary supplement for the support of bone and joint health, as well as mood and emotional well being.	MAT1A	BE0005015	Arsenite methyltransferase	Humans	Polypeptide	4143.0	A16AA02
573	small molecule	DB00118	Ademetionine	solid	approved	S-Adenosylmethionine (SAMe) is used as a drug in Europe for the treatment of depression, liver disorders, fibromyalgia, and osteoarthritis. It has also been introduced into the United States market as a dietary supplement for the support of bone and joint health, as well as mood and emotional well being.	COMT	BE0005015	Arsenite methyltransferase	Humans	Polypeptide	1312.0	A16AA02
574	small molecule	DB00118	Ademetionine	solid	approved	S-Adenosylmethionine (SAMe) is used as a drug in Europe for the treatment of depression, liver disorders, fibromyalgia, and osteoarthritis. It has also been introduced into the United States market as a dietary supplement for the support of bone and joint health, as well as mood and emotional well being.	CMTR1	BE0005015	Arsenite methyltransferase	Humans	Polypeptide	23070.0	A16AA02
575	small molecule	DB00118	Ademetionine	solid	approved	S-Adenosylmethionine (SAMe) is used as a drug in Europe for the treatment of depression, liver disorders, fibromyalgia, and osteoarthritis. It has also been introduced into the United States market as a dietary supplement for the support of bone and joint health, as well as mood and emotional well being.	AS3MT	BE0005015	Arsenite methyltransferase	Humans	Polypeptide	57412.0	A16AA02
576	small molecule	DB00118	Ademetionine	solid	approved	S-Adenosylmethionine (SAMe) is used as a drug in Europe for the treatment of depression, liver disorders, fibromyalgia, and osteoarthritis. It has also been introduced into the United States market as a dietary supplement for the support of bone and joint health, as well as mood and emotional well being.	CYP2E1	BE0003533	Cytochrome P450 2E1	Humans	Enzyme	1571.0	A16AA02
577	small molecule	DB00118	Ademetionine	solid	approved	S-Adenosylmethionine (SAMe) is used as a drug in Europe for the treatment of depression, liver disorders, fibromyalgia, and osteoarthritis. It has also been introduced into the United States market as a dietary supplement for the support of bone and joint health, as well as mood and emotional well being.	SRM	BE0000300	Spermidine synthase	Humans	Enzyme	6723.0	A16AA02
578	small molecule	DB00119	Pyruvic acid	liquid	approved	For nutritional supplementation, also for treating dietary shortage or imbalance	SLC16A3	BE0000698	Pyruvate carboxylase, mitochondrial	Humans	Polypeptide	9123.0
579	small molecule	DB00119	Pyruvic acid	liquid	approved	For nutritional supplementation, also for treating dietary shortage or imbalance	SLC16A2	BE0000698	Pyruvate carboxylase, mitochondrial	Humans	Polypeptide	6567.0
580	small molecule	DB00119	Pyruvic acid	liquid	approved	For nutritional supplementation, also for treating dietary shortage or imbalance	AGXT2	BE0000698	Pyruvate carboxylase, mitochondrial	Humans	Polypeptide	64902.0
581	small molecule	DB00119	Pyruvic acid	liquid	approved	For nutritional supplementation, also for treating dietary shortage or imbalance	SLC16A5	BE0000698	Pyruvate carboxylase, mitochondrial	Humans	Polypeptide	9121.0
582	small molecule	DB00119	Pyruvic acid	liquid	approved	For nutritional supplementation, also for treating dietary shortage or imbalance	PKLR	BE0000698	Pyruvate carboxylase, mitochondrial	Humans	Polypeptide	5313.0
583	small molecule	DB00119	Pyruvic acid	liquid	approved	For nutritional supplementation, also for treating dietary shortage or imbalance	SLC16A6	BE0000698	Pyruvate carboxylase, mitochondrial	Humans	Polypeptide	9120.0
584	small molecule	DB00119	Pyruvic acid	liquid	approved	For nutritional supplementation, also for treating dietary shortage or imbalance	SLC16A7	BE0000698	Pyruvate carboxylase, mitochondrial	Humans	Polypeptide	9194.0
585	small molecule	DB00119	Pyruvic acid	liquid	approved	For nutritional supplementation, also for treating dietary shortage or imbalance	PDHB	BE0000698	Pyruvate carboxylase, mitochondrial	Humans	Polypeptide	5162.0
586	small molecule	DB00119	Pyruvic acid	liquid	approved	For nutritional supplementation, also for treating dietary shortage or imbalance	PKM	BE0000698	Pyruvate carboxylase, mitochondrial	Humans	Polypeptide	5315.0
587	small molecule	DB00119	Pyruvic acid	liquid	approved	For nutritional supplementation, also for treating dietary shortage or imbalance	ABAT	BE0000698	Pyruvate carboxylase, mitochondrial	Humans	Polypeptide	18.0
588	small molecule	DB00119	Pyruvic acid	liquid	approved	For nutritional supplementation, also for treating dietary shortage or imbalance	SLC16A4	BE0000698	Pyruvate carboxylase, mitochondrial	Humans	Polypeptide	9122.0
589	small molecule	DB00119	Pyruvic acid	liquid	approved	For nutritional supplementation, also for treating dietary shortage or imbalance	SLC16A8	BE0000698	Pyruvate carboxylase, mitochondrial	Humans	Polypeptide	23539.0
590	small molecule	DB00119	Pyruvic acid	liquid	approved	For nutritional supplementation, also for treating dietary shortage or imbalance	SLC16A1	BE0000698	Pyruvate carboxylase, mitochondrial	Humans	Polypeptide	6566.0
591	small molecule	DB00119	Pyruvic acid	liquid	approved	For nutritional supplementation, also for treating dietary shortage or imbalance	PC	BE0000698	Pyruvate carboxylase, mitochondrial	Humans	Polypeptide	5091.0
592	small molecule	DB00119	Pyruvic acid	liquid	approved	For nutritional supplementation, also for treating dietary shortage or imbalance	SLC16A7	BE0000440	Monocarboxylate transporter 2	Humans	Transporter	9194.0
593	small molecule	DB00119	Pyruvic acid	liquid	approved	For nutritional supplementation, also for treating dietary shortage or imbalance	SLC16A1	BE0000669	Monocarboxylate transporter 1	Humans	Transporter	6566.0
594	small molecule	DB00119	Pyruvic acid	liquid	approved	For nutritional supplementation, also for treating dietary shortage or imbalance	SLC16A10	BE0003654	Monocarboxylate transporter 10	Humans	Transporter	117247.0
595	small molecule	DB00119	Pyruvic acid	liquid	approved	For nutritional supplementation, also for treating dietary shortage or imbalance	SLCO2A1	BE0003655	Solute carrier organic anion transporter family member 2A1	Humans	Transporter	6578.0
596	small molecule	DB00119	Pyruvic acid	liquid	approved	For nutritional supplementation, also for treating dietary shortage or imbalance	SLC16A3	BE0000449	Monocarboxylate transporter 4	Humans	Transporter	9123.0
597	small molecule	DB00120	L-Phenylalanine	solid	approved	L-phenylalanine may be helpful in some with depression. It may also be useful in the treatment of vitiligo. There is some evidence that L-phenylalanine may exacerbate tardive dyskinesia in some schizophrenic patients and in some who have used neuroleptic drugs.	TAT	BE0000614	Tyrosine 3-monooxygenase	Humans	Polypeptide	6898.0
598	small molecule	DB00120	L-Phenylalanine	solid	approved	L-phenylalanine may be helpful in some with depression. It may also be useful in the treatment of vitiligo. There is some evidence that L-phenylalanine may exacerbate tardive dyskinesia in some schizophrenic patients and in some who have used neuroleptic drugs.	SLC7A8	BE0000614	Tyrosine 3-monooxygenase	Humans	Polypeptide	23428.0
599	small molecule	DB00120	L-Phenylalanine	solid	approved	L-phenylalanine may be helpful in some with depression. It may also be useful in the treatment of vitiligo. There is some evidence that L-phenylalanine may exacerbate tardive dyskinesia in some schizophrenic patients and in some who have used neuroleptic drugs.	FARSA	BE0000614	Tyrosine 3-monooxygenase	Humans	Polypeptide	2193.0
600	small molecule	DB00120	L-Phenylalanine	solid	approved	L-phenylalanine may be helpful in some with depression. It may also be useful in the treatment of vitiligo. There is some evidence that L-phenylalanine may exacerbate tardive dyskinesia in some schizophrenic patients and in some who have used neuroleptic drugs.	PAH	BE0000614	Tyrosine 3-monooxygenase	Humans	Polypeptide	5053.0
601	small molecule	DB00120	L-Phenylalanine	solid	approved	L-phenylalanine may be helpful in some with depression. It may also be useful in the treatment of vitiligo. There is some evidence that L-phenylalanine may exacerbate tardive dyskinesia in some schizophrenic patients and in some who have used neuroleptic drugs.	FARS2	BE0000614	Tyrosine 3-monooxygenase	Humans	Polypeptide	10667.0
602	small molecule	DB00120	L-Phenylalanine	solid	approved	L-phenylalanine may be helpful in some with depression. It may also be useful in the treatment of vitiligo. There is some evidence that L-phenylalanine may exacerbate tardive dyskinesia in some schizophrenic patients and in some who have used neuroleptic drugs.	FARSB	BE0000614	Tyrosine 3-monooxygenase	Humans	Polypeptide	10056.0
603	small molecule	DB00120	L-Phenylalanine	solid	approved	L-phenylalanine may be helpful in some with depression. It may also be useful in the treatment of vitiligo. There is some evidence that L-phenylalanine may exacerbate tardive dyskinesia in some schizophrenic patients and in some who have used neuroleptic drugs.	TH	BE0000614	Tyrosine 3-monooxygenase	Humans	Polypeptide	7054.0
604	small molecule	DB00120	L-Phenylalanine	solid	approved	L-phenylalanine may be helpful in some with depression. It may also be useful in the treatment of vitiligo. There is some evidence that L-phenylalanine may exacerbate tardive dyskinesia in some schizophrenic patients and in some who have used neuroleptic drugs.	SLC16A10	BE0003654	Monocarboxylate transporter 10	Humans	Transporter	117247.0
605	small molecule	DB00121	Biotin	solid	approved	For nutritional supplementation, also for treating dietary shortage or imbalance.	PCCB	BE0000626	Acetyl-CoA carboxylase 1	Humans	Polypeptide	5096.0	A11HA05
606	small molecule	DB00121	Biotin	solid	approved	For nutritional supplementation, also for treating dietary shortage or imbalance.	HLCS	BE0000626	Acetyl-CoA carboxylase 1	Humans	Polypeptide	3141.0	A11HA05
607	small molecule	DB00121	Biotin	solid	approved	For nutritional supplementation, also for treating dietary shortage or imbalance.	SLC5A6	BE0000626	Acetyl-CoA carboxylase 1	Humans	Polypeptide	8884.0	A11HA05
608	small molecule	DB00121	Biotin	solid	approved	For nutritional supplementation, also for treating dietary shortage or imbalance.	MCCC2	BE0000626	Acetyl-CoA carboxylase 1	Humans	Polypeptide	64087.0	A11HA05
609	small molecule	DB00121	Biotin	solid	approved	For nutritional supplementation, also for treating dietary shortage or imbalance.	ACACB	BE0000626	Acetyl-CoA carboxylase 1	Humans	Polypeptide	32.0	A11HA05
610	small molecule	DB00121	Biotin	solid	approved	For nutritional supplementation, also for treating dietary shortage or imbalance.	MCCC1	BE0000626	Acetyl-CoA carboxylase 1	Humans	Polypeptide	56922.0	A11HA05
611	small molecule	DB00121	Biotin	solid	approved	For nutritional supplementation, also for treating dietary shortage or imbalance.	PC	BE0000626	Acetyl-CoA carboxylase 1	Humans	Polypeptide	5091.0	A11HA05
612	small molecule	DB00121	Biotin	solid	approved	For nutritional supplementation, also for treating dietary shortage or imbalance.	PCCA	BE0000626	Acetyl-CoA carboxylase 1	Humans	Polypeptide	5095.0	A11HA05
613	small molecule	DB00121	Biotin	solid	approved	For nutritional supplementation, also for treating dietary shortage or imbalance.	ACACA	BE0000626	Acetyl-CoA carboxylase 1	Humans	Polypeptide	31.0	A11HA05
614	small molecule	DB00121	Biotin	solid	approved	For nutritional supplementation, also for treating dietary shortage or imbalance.	CYP1B1	BE0001111	Cytochrome P450 1B1	Humans	Enzyme	1545.0	A11HA05
615	small molecule	DB00122	Choline	liquid	approved	For nutritional supplementation, also for treating dietary shortage or imbalance	PCYT1B	BE0002341	Neuronal acetylcholine receptor subunit alpha-7	Humans	Polypeptide	9468.0
616	small molecule	DB00122	Choline	liquid	approved	For nutritional supplementation, also for treating dietary shortage or imbalance	ACHE	BE0002341	Neuronal acetylcholine receptor subunit alpha-7	Humans	Polypeptide	43.0
617	small molecule	DB00122	Choline	liquid	approved	For nutritional supplementation, also for treating dietary shortage or imbalance	PCYT1A	BE0002341	Neuronal acetylcholine receptor subunit alpha-7	Humans	Polypeptide	5130.0
618	small molecule	DB00122	Choline	liquid	approved	For nutritional supplementation, also for treating dietary shortage or imbalance	PLD2	BE0002341	Neuronal acetylcholine receptor subunit alpha-7	Humans	Polypeptide	5338.0
619	small molecule	DB00122	Choline	liquid	approved	For nutritional supplementation, also for treating dietary shortage or imbalance	BCHE	BE0002341	Neuronal acetylcholine receptor subunit alpha-7	Humans	Polypeptide	590.0
620	small molecule	DB00122	Choline	liquid	approved	For nutritional supplementation, also for treating dietary shortage or imbalance	PLD1	BE0002341	Neuronal acetylcholine receptor subunit alpha-7	Humans	Polypeptide	5337.0
621	small molecule	DB00122	Choline	liquid	approved	For nutritional supplementation, also for treating dietary shortage or imbalance	PHOSPHO1	BE0002341	Neuronal acetylcholine receptor subunit alpha-7	Humans	Polypeptide	162466.0
622	small molecule	DB00122	Choline	liquid	approved	For nutritional supplementation, also for treating dietary shortage or imbalance	CHRNA7	BE0002341	Neuronal acetylcholine receptor subunit alpha-7	Humans	Polypeptide	1139.0
623	small molecule	DB00122	Choline	liquid	approved	For nutritional supplementation, also for treating dietary shortage or imbalance	CEPT1	BE0002190	Choline/ethanolaminephosphotransferase 1	Humans	Enzyme	10390.0
624	small molecule	DB00122	Choline	liquid	approved	For nutritional supplementation, also for treating dietary shortage or imbalance	CHKB	BE0000237	Choline/ethanolamine kinase	Humans	Enzyme	1120.0
625	small molecule	DB00122	Choline	liquid	approved	For nutritional supplementation, also for treating dietary shortage or imbalance	CHAT	BE0000519	Choline O-acetyltransferase	Humans	Enzyme	1103.0
626	small molecule	DB00122	Choline	liquid	approved	For nutritional supplementation, also for treating dietary shortage or imbalance	CHKA	BE0000784	Choline kinase alpha	Humans	Enzyme	1119.0
627	small molecule	DB00122	Choline	liquid	approved	For nutritional supplementation, also for treating dietary shortage or imbalance	CHDH	BE0000636	Choline dehydrogenase, mitochondrial	Humans	Enzyme	55349.0
628	small molecule	DB00122	Choline	liquid	approved	For nutritional supplementation, also for treating dietary shortage or imbalance	SLC22A2	BE0003647	Solute carrier family 22 member 2	Humans	Transporter	6582.0
629	small molecule	DB00122	Choline	liquid	approved	For nutritional supplementation, also for treating dietary shortage or imbalance	SLC22A1	BE0003648	Solute carrier family 22 member 1	Humans	Transporter	6580.0
630	small molecule	DB00122	Choline	liquid	approved	For nutritional supplementation, also for treating dietary shortage or imbalance	SLC22A3	BE0003650	Solute carrier family 22 member 3	Humans	Transporter	6581.0
631	small molecule	DB00122	Choline	liquid	approved	For nutritional supplementation, also for treating dietary shortage or imbalance	SLC22A5	BE0000106	Solute carrier family 22 member 5	Humans	Transporter	6584.0
632	small molecule	DB00122	Choline	liquid	approved	For nutritional supplementation, also for treating dietary shortage or imbalance	SLC22A4	BE0000757	Solute carrier family 22 member 4	Humans	Transporter	6583.0
633	small molecule	DB00122	Choline	liquid	approved	For nutritional supplementation, also for treating dietary shortage or imbalance	SLC44A1	BE0001059	Choline transporter-like protein 1	Humans	Transporter	23446.0
634	small molecule	DB00122	Choline	liquid	approved	For nutritional supplementation, also for treating dietary shortage or imbalance	SLC44A4	BE0002182	Choline transporter-like protein 4	Humans	Transporter	80736.0
635	small molecule	DB00122	Choline	liquid	approved	For nutritional supplementation, also for treating dietary shortage or imbalance	SLC44A2	BE0002183	Choline transporter-like protein 2	Humans	Transporter	57153.0
636	small molecule	DB00122	Choline	liquid	approved	For nutritional supplementation, also for treating dietary shortage or imbalance	SLC44A3	BE0002184	Choline transporter-like protein 3	Humans	Transporter	126969.0
637	small molecule	DB00122	Choline	liquid	approved	For nutritional supplementation, also for treating dietary shortage or imbalance	SLC5A7	BE0000696	High affinity choline transporter 1	Humans	Transporter	60482.0
638	small molecule	DB00123	L-Lysine	solid	approved	Supplemental L-lysine has putative anti-herpes simplex virus activity. There is preliminary research suggesting that it may have some anti-osteoporotic activity.	SLC7A1	BE0000198	Lysine--tRNA ligase	Humans	Polypeptide	6541.0	B05XB03
639	small molecule	DB00123	L-Lysine	solid	approved	Supplemental L-lysine has putative anti-herpes simplex virus activity. There is preliminary research suggesting that it may have some anti-osteoporotic activity.	SLC7A4	BE0000198	Lysine--tRNA ligase	Humans	Polypeptide	6545.0	B05XB03
640	small molecule	DB00123	L-Lysine	solid	approved	Supplemental L-lysine has putative anti-herpes simplex virus activity. There is preliminary research suggesting that it may have some anti-osteoporotic activity.	SLC7A3	BE0000198	Lysine--tRNA ligase	Humans	Polypeptide	84889.0	B05XB03
641	small molecule	DB00123	L-Lysine	solid	approved	Supplemental L-lysine has putative anti-herpes simplex virus activity. There is preliminary research suggesting that it may have some anti-osteoporotic activity.	SLC7A2	BE0000198	Lysine--tRNA ligase	Humans	Polypeptide	6542.0	B05XB03
642	small molecule	DB00123	L-Lysine	solid	approved	Supplemental L-lysine has putative anti-herpes simplex virus activity. There is preliminary research suggesting that it may have some anti-osteoporotic activity.	KARS	BE0000198	Lysine--tRNA ligase	Humans	Polypeptide		B05XB03
643	small molecule	DB00123	L-Lysine	solid	approved	Supplemental L-lysine has putative anti-herpes simplex virus activity. There is preliminary research suggesting that it may have some anti-osteoporotic activity.	SLC16A10	BE0003654	Monocarboxylate transporter 10	Humans	Transporter	117247.0	B05XB03
644	small molecule	DB00123	L-Lysine	solid	approved	Supplemental L-lysine has putative anti-herpes simplex virus activity. There is preliminary research suggesting that it may have some anti-osteoporotic activity.	SLC22A4	BE0000757	Solute carrier family 22 member 4	Humans	Transporter	6583.0	B05XB03
645	small molecule	DB00125	L-Arginine	solid	approved	Used for nutritional supplementation, also for treating dietary shortage or imbalance.	NOS3	BE0000671	Argininosuccinate synthase	Humans	Polypeptide	4846.0	B05XB01
646	small molecule	DB00125	L-Arginine	solid	approved	Used for nutritional supplementation, also for treating dietary shortage or imbalance.	SLC7A3	BE0000671	Argininosuccinate synthase	Humans	Polypeptide	84889.0	B05XB01
647	small molecule	DB00125	L-Arginine	solid	approved	Used for nutritional supplementation, also for treating dietary shortage or imbalance.	AZIN2	BE0000671	Argininosuccinate synthase	Humans	Polypeptide	113451.0	B05XB01
648	small molecule	DB00125	L-Arginine	solid	approved	Used for nutritional supplementation, also for treating dietary shortage or imbalance.	ASL	BE0000671	Argininosuccinate synthase	Humans	Polypeptide	435.0	B05XB01
649	small molecule	DB00125	L-Arginine	solid	approved	Used for nutritional supplementation, also for treating dietary shortage or imbalance.	NOS2	BE0000671	Argininosuccinate synthase	Humans	Polypeptide	4843.0	B05XB01
650	small molecule	DB00125	L-Arginine	solid	approved	Used for nutritional supplementation, also for treating dietary shortage or imbalance.	SLC7A1	BE0000671	Argininosuccinate synthase	Humans	Polypeptide	6541.0	B05XB01
651	small molecule	DB00125	L-Arginine	solid	approved	Used for nutritional supplementation, also for treating dietary shortage or imbalance.	ARG2	BE0000671	Argininosuccinate synthase	Humans	Polypeptide	384.0	B05XB01
652	small molecule	DB00125	L-Arginine	solid	approved	Used for nutritional supplementation, also for treating dietary shortage or imbalance.	SLC7A4	BE0000671	Argininosuccinate synthase	Humans	Polypeptide	6545.0	B05XB01
653	small molecule	DB00125	L-Arginine	solid	approved	Used for nutritional supplementation, also for treating dietary shortage or imbalance.	ASS1	BE0000671	Argininosuccinate synthase	Humans	Polypeptide	445.0	B05XB01
654	small molecule	DB00125	L-Arginine	solid	approved	Used for nutritional supplementation, also for treating dietary shortage or imbalance.	SLC22A5	BE0000106	Solute carrier family 22 member 5	Humans	Transporter	6584.0	B05XB01
655	small molecule	DB00125	L-Arginine	solid	approved	Used for nutritional supplementation, also for treating dietary shortage or imbalance.	SLC16A10	BE0003654	Monocarboxylate transporter 10	Humans	Transporter	117247.0	B05XB01
656	small molecule	DB00125	L-Arginine	solid	approved	Used for nutritional supplementation, also for treating dietary shortage or imbalance.	SLC22A4	BE0000757	Solute carrier family 22 member 4	Humans	Transporter	6583.0	B05XB01
657	small molecule	DB00126	Ascorbic acid	solid	approved	Used to treat vitamin C deficiency, scurvy, delayed wound and bone healing, urine acidification, and in general as an antioxidant. It has also been suggested to be an effective antiviral agent.	LCT	BE0002223	Transmembrane prolyl 4-hydroxylase	Humans	Polypeptide	3938.0	G01AD03;A11GA01;A11GB01;S01XA15
658	small molecule	DB00126	Ascorbic acid	solid	approved	Used to treat vitamin C deficiency, scurvy, delayed wound and bone healing, urine acidification, and in general as an antioxidant. It has also been suggested to be an effective antiviral agent.	xylA	BE0002223	Transmembrane prolyl 4-hydroxylase	Humans	Polypeptide		G01AD03;A11GA01;A11GB01;S01XA15
659	small molecule	DB00126	Ascorbic acid	solid	approved	Used to treat vitamin C deficiency, scurvy, delayed wound and bone healing, urine acidification, and in general as an antioxidant. It has also been suggested to be an effective antiviral agent.	PLOD2	BE0002223	Transmembrane prolyl 4-hydroxylase	Humans	Polypeptide	5352.0	G01AD03;A11GA01;A11GB01;S01XA15
660	small molecule	DB00126	Ascorbic acid	solid	approved	Used to treat vitamin C deficiency, scurvy, delayed wound and bone healing, urine acidification, and in general as an antioxidant. It has also been suggested to be an effective antiviral agent.	PHYH	BE0002223	Transmembrane prolyl 4-hydroxylase	Humans	Polypeptide	5264.0	G01AD03;A11GA01;A11GB01;S01XA15
661	small molecule	DB00126	Ascorbic acid	solid	approved	Used to treat vitamin C deficiency, scurvy, delayed wound and bone healing, urine acidification, and in general as an antioxidant. It has also been suggested to be an effective antiviral agent.	PLOD3	BE0002223	Transmembrane prolyl 4-hydroxylase	Humans	Polypeptide	8985.0	G01AD03;A11GA01;A11GB01;S01XA15
662	small molecule	DB00126	Ascorbic acid	solid	approved	Used to treat vitamin C deficiency, scurvy, delayed wound and bone healing, urine acidification, and in general as an antioxidant. It has also been suggested to be an effective antiviral agent.	BBOX1	BE0002223	Transmembrane prolyl 4-hydroxylase	Humans	Polypeptide	8424.0	G01AD03;A11GA01;A11GB01;S01XA15
663	small molecule	DB00126	Ascorbic acid	solid	approved	Used to treat vitamin C deficiency, scurvy, delayed wound and bone healing, urine acidification, and in general as an antioxidant. It has also been suggested to be an effective antiviral agent.	DBH	BE0002223	Transmembrane prolyl 4-hydroxylase	Humans	Polypeptide	1621.0	G01AD03;A11GA01;A11GB01;S01XA15
664	small molecule	DB00126	Ascorbic acid	solid	approved	Used to treat vitamin C deficiency, scurvy, delayed wound and bone healing, urine acidification, and in general as an antioxidant. It has also been suggested to be an effective antiviral agent.	PAM	BE0002223	Transmembrane prolyl 4-hydroxylase	Humans	Polypeptide	5066.0	G01AD03;A11GA01;A11GB01;S01XA15
665	small molecule	DB00126	Ascorbic acid	solid	approved	Used to treat vitamin C deficiency, scurvy, delayed wound and bone healing, urine acidification, and in general as an antioxidant. It has also been suggested to be an effective antiviral agent.	P4HA1	BE0002223	Transmembrane prolyl 4-hydroxylase	Humans	Polypeptide	5033.0	G01AD03;A11GA01;A11GB01;S01XA15
666	small molecule	DB00126	Ascorbic acid	solid	approved	Used to treat vitamin C deficiency, scurvy, delayed wound and bone healing, urine acidification, and in general as an antioxidant. It has also been suggested to be an effective antiviral agent.	P3H1	BE0002223	Transmembrane prolyl 4-hydroxylase	Humans	Polypeptide	64175.0	G01AD03;A11GA01;A11GB01;S01XA15
667	small molecule	DB00126	Ascorbic acid	solid	approved	Used to treat vitamin C deficiency, scurvy, delayed wound and bone healing, urine acidification, and in general as an antioxidant. It has also been suggested to be an effective antiviral agent.	OGFOD2	BE0002223	Transmembrane prolyl 4-hydroxylase	Humans	Polypeptide	79676.0	G01AD03;A11GA01;A11GB01;S01XA15
668	small molecule	DB00126	Ascorbic acid	solid	approved	Used to treat vitamin C deficiency, scurvy, delayed wound and bone healing, urine acidification, and in general as an antioxidant. It has also been suggested to be an effective antiviral agent.	ALKBH2	BE0002223	Transmembrane prolyl 4-hydroxylase	Humans	Polypeptide	121642.0	G01AD03;A11GA01;A11GB01;S01XA15
669	small molecule	DB00126	Ascorbic acid	solid	approved	Used to treat vitamin C deficiency, scurvy, delayed wound and bone healing, urine acidification, and in general as an antioxidant. It has also been suggested to be an effective antiviral agent.	P3H2	BE0002223	Transmembrane prolyl 4-hydroxylase	Humans	Polypeptide	55214.0	G01AD03;A11GA01;A11GB01;S01XA15
670	small molecule	DB00126	Ascorbic acid	solid	approved	Used to treat vitamin C deficiency, scurvy, delayed wound and bone healing, urine acidification, and in general as an antioxidant. It has also been suggested to be an effective antiviral agent.	P3H3	BE0002223	Transmembrane prolyl 4-hydroxylase	Humans	Polypeptide	10536.0	G01AD03;A11GA01;A11GB01;S01XA15
671	small molecule	DB00126	Ascorbic acid	solid	approved	Used to treat vitamin C deficiency, scurvy, delayed wound and bone healing, urine acidification, and in general as an antioxidant. It has also been suggested to be an effective antiviral agent.	OGFOD1	BE0002223	Transmembrane prolyl 4-hydroxylase	Humans	Polypeptide	55239.0	G01AD03;A11GA01;A11GB01;S01XA15
672	small molecule	DB00126	Ascorbic acid	solid	approved	Used to treat vitamin C deficiency, scurvy, delayed wound and bone healing, urine acidification, and in general as an antioxidant. It has also been suggested to be an effective antiviral agent.	EGLN2	BE0002223	Transmembrane prolyl 4-hydroxylase	Humans	Polypeptide	112398.0	G01AD03;A11GA01;A11GB01;S01XA15
673	small molecule	DB00126	Ascorbic acid	solid	approved	Used to treat vitamin C deficiency, scurvy, delayed wound and bone healing, urine acidification, and in general as an antioxidant. It has also been suggested to be an effective antiviral agent.	ALKBH3	BE0002223	Transmembrane prolyl 4-hydroxylase	Humans	Polypeptide	221120.0	G01AD03;A11GA01;A11GB01;S01XA15
674	small molecule	DB00126	Ascorbic acid	solid	approved	Used to treat vitamin C deficiency, scurvy, delayed wound and bone healing, urine acidification, and in general as an antioxidant. It has also been suggested to be an effective antiviral agent.	KDM5D	BE0002223	Transmembrane prolyl 4-hydroxylase	Humans	Polypeptide	8284.0	G01AD03;A11GA01;A11GB01;S01XA15
675	small molecule	DB00126	Ascorbic acid	solid	approved	Used to treat vitamin C deficiency, scurvy, delayed wound and bone healing, urine acidification, and in general as an antioxidant. It has also been suggested to be an effective antiviral agent.	EGLN1	BE0002223	Transmembrane prolyl 4-hydroxylase	Humans	Polypeptide	54583.0	G01AD03;A11GA01;A11GB01;S01XA15
676	small molecule	DB00126	Ascorbic acid	solid	approved	Used to treat vitamin C deficiency, scurvy, delayed wound and bone healing, urine acidification, and in general as an antioxidant. It has also been suggested to be an effective antiviral agent.	SLC23A1	BE0002223	Transmembrane prolyl 4-hydroxylase	Humans	Polypeptide	9963.0	G01AD03;A11GA01;A11GB01;S01XA15
677	small molecule	DB00126	Ascorbic acid	solid	approved	Used to treat vitamin C deficiency, scurvy, delayed wound and bone healing, urine acidification, and in general as an antioxidant. It has also been suggested to be an effective antiviral agent.	PLOD1	BE0002223	Transmembrane prolyl 4-hydroxylase	Humans	Polypeptide	5351.0	G01AD03;A11GA01;A11GB01;S01XA15
678	small molecule	DB00126	Ascorbic acid	solid	approved	Used to treat vitamin C deficiency, scurvy, delayed wound and bone healing, urine acidification, and in general as an antioxidant. It has also been suggested to be an effective antiviral agent.	EGLN3	BE0002223	Transmembrane prolyl 4-hydroxylase	Humans	Polypeptide	112399.0	G01AD03;A11GA01;A11GB01;S01XA15
679	small molecule	DB00126	Ascorbic acid	solid	approved	Used to treat vitamin C deficiency, scurvy, delayed wound and bone healing, urine acidification, and in general as an antioxidant. It has also been suggested to be an effective antiviral agent.	TMLHE	BE0002223	Transmembrane prolyl 4-hydroxylase	Humans	Polypeptide	55217.0	G01AD03;A11GA01;A11GB01;S01XA15
680	small molecule	DB00126	Ascorbic acid	solid	approved	Used to treat vitamin C deficiency, scurvy, delayed wound and bone healing, urine acidification, and in general as an antioxidant. It has also been suggested to be an effective antiviral agent.	P4HTM	BE0002223	Transmembrane prolyl 4-hydroxylase	Humans	Polypeptide	54681.0	G01AD03;A11GA01;A11GB01;S01XA15
681	small molecule	DB00126	Ascorbic acid	solid	approved	Used to treat vitamin C deficiency, scurvy, delayed wound and bone healing, urine acidification, and in general as an antioxidant. It has also been suggested to be an effective antiviral agent.	SLC23A1	BE0000168	Solute carrier family 23 member 1	Humans	Transporter	9963.0	G01AD03;A11GA01;A11GB01;S01XA15
682	small molecule	DB00127	Spermine	solid	experimental	For nutritional supplementation, also for treating dietary shortage or imbalance	SMS	BE0000694	Beta-2 adrenergic receptor	Humans	Polypeptide	6611.0
683	small molecule	DB00127	Spermine	solid	experimental	For nutritional supplementation, also for treating dietary shortage or imbalance	SMOX	BE0000694	Beta-2 adrenergic receptor	Humans	Polypeptide	54498.0
684	small molecule	DB00127	Spermine	solid	experimental	For nutritional supplementation, also for treating dietary shortage or imbalance	ODC1	BE0000694	Beta-2 adrenergic receptor	Humans	Polypeptide	4953.0
685	small molecule	DB00127	Spermine	solid	experimental	For nutritional supplementation, also for treating dietary shortage or imbalance	CASR	BE0000694	Beta-2 adrenergic receptor	Humans	Polypeptide	846.0
686	small molecule	DB00127	Spermine	solid	experimental	For nutritional supplementation, also for treating dietary shortage or imbalance	ADRB1	BE0000694	Beta-2 adrenergic receptor	Humans	Polypeptide	153.0
687	small molecule	DB00127	Spermine	solid	experimental	For nutritional supplementation, also for treating dietary shortage or imbalance	ADRB2	BE0000694	Beta-2 adrenergic receptor	Humans	Polypeptide	154.0
688	small molecule	DB00127	Spermine	solid	experimental	For nutritional supplementation, also for treating dietary shortage or imbalance	XDH	BE0002204	Xanthine dehydrogenase/oxidase	Humans	Enzyme	7498.0
689	small molecule	DB00127	Spermine	solid	experimental	For nutritional supplementation, also for treating dietary shortage or imbalance	SAT1	BE0000111	Diamine acetyltransferase 1	Humans	Enzyme	6303.0
690	small molecule	DB00127	Spermine	solid	experimental	For nutritional supplementation, also for treating dietary shortage or imbalance	SAT2	BE0000275	Diamine acetyltransferase 2	Humans	Enzyme	112483.0
691	small molecule	DB00127	Spermine	solid	experimental	For nutritional supplementation, also for treating dietary shortage or imbalance	SLC22A4	BE0000757	Solute carrier family 22 member 4	Humans	Transporter	6583.0
692	small molecule	DB00127	Spermine	solid	experimental	For nutritional supplementation, also for treating dietary shortage or imbalance	SLC22A1	BE0003648	Solute carrier family 22 member 1	Humans	Transporter	6580.0
693	small molecule	DB00128	Aspartic acid	solid	approved	There is no support for the claim that aspartates are exercise performance enhancers, i.e. ergogenic aids.	RNASE1	BE0002232	Aspartoacylase-2	Humans	Polypeptide	6035.0
694	small molecule	DB00128	Aspartic acid	solid	approved	There is no support for the claim that aspartates are exercise performance enhancers, i.e. ergogenic aids.	LYZ	BE0002232	Aspartoacylase-2	Humans	Polypeptide	4069.0
695	small molecule	DB00128	Aspartic acid	solid	approved	There is no support for the claim that aspartates are exercise performance enhancers, i.e. ergogenic aids.	SLC25A13	BE0002232	Aspartoacylase-2	Humans	Polypeptide	10165.0
696	small molecule	DB00128	Aspartic acid	solid	approved	There is no support for the claim that aspartates are exercise performance enhancers, i.e. ergogenic aids.	GOT1	BE0002232	Aspartoacylase-2	Humans	Polypeptide	2805.0
697	small molecule	DB00128	Aspartic acid	solid	approved	There is no support for the claim that aspartates are exercise performance enhancers, i.e. ergogenic aids.	ASPA	BE0002232	Aspartoacylase-2	Humans	Polypeptide	443.0
698	small molecule	DB00128	Aspartic acid	solid	approved	There is no support for the claim that aspartates are exercise performance enhancers, i.e. ergogenic aids.	ASNS	BE0002232	Aspartoacylase-2	Humans	Polypeptide	440.0
699	small molecule	DB00128	Aspartic acid	solid	approved	There is no support for the claim that aspartates are exercise performance enhancers, i.e. ergogenic aids.	ASS1	BE0002232	Aspartoacylase-2	Humans	Polypeptide	445.0
700	small molecule	DB00128	Aspartic acid	solid	approved	There is no support for the claim that aspartates are exercise performance enhancers, i.e. ergogenic aids.	ACY1	BE0002232	Aspartoacylase-2	Humans	Polypeptide	95.0
701	small molecule	DB00128	Aspartic acid	solid	approved	There is no support for the claim that aspartates are exercise performance enhancers, i.e. ergogenic aids.	GOT2	BE0002232	Aspartoacylase-2	Humans	Polypeptide	2806.0
702	small molecule	DB00128	Aspartic acid	solid	approved	There is no support for the claim that aspartates are exercise performance enhancers, i.e. ergogenic aids.	DARS	BE0002232	Aspartoacylase-2	Humans	Polypeptide
703	small molecule	DB00128	Aspartic acid	solid	approved	There is no support for the claim that aspartates are exercise performance enhancers, i.e. ergogenic aids.	SLC25A12	BE0002232	Aspartoacylase-2	Humans	Polypeptide	8604.0
704	small molecule	DB00128	Aspartic acid	solid	approved	There is no support for the claim that aspartates are exercise performance enhancers, i.e. ergogenic aids.	ASPH	BE0002232	Aspartoacylase-2	Humans	Polypeptide	444.0
705	small molecule	DB00128	Aspartic acid	solid	approved	There is no support for the claim that aspartates are exercise performance enhancers, i.e. ergogenic aids.	PAICS	BE0002232	Aspartoacylase-2	Humans	Polypeptide	10606.0
706	small molecule	DB00128	Aspartic acid	solid	approved	There is no support for the claim that aspartates are exercise performance enhancers, i.e. ergogenic aids.	CAD	BE0002232	Aspartoacylase-2	Humans	Polypeptide	790.0
707	small molecule	DB00128	Aspartic acid	solid	approved	There is no support for the claim that aspartates are exercise performance enhancers, i.e. ergogenic aids.	ADSS	BE0002232	Aspartoacylase-2	Humans	Polypeptide
708	small molecule	DB00128	Aspartic acid	solid	approved	There is no support for the claim that aspartates are exercise performance enhancers, i.e. ergogenic aids.	SLC1A1	BE0002232	Aspartoacylase-2	Humans	Polypeptide	6505.0
709	small molecule	DB00128	Aspartic acid	solid	approved	There is no support for the claim that aspartates are exercise performance enhancers, i.e. ergogenic aids.	GIG18	BE0002232	Aspartoacylase-2	Humans	Polypeptide
710	small molecule	DB00128	Aspartic acid	solid	approved	There is no support for the claim that aspartates are exercise performance enhancers, i.e. ergogenic aids.	ASS	BE0002232	Aspartoacylase-2	Humans	Polypeptide
711	small molecule	DB00128	Aspartic acid	solid	approved	There is no support for the claim that aspartates are exercise performance enhancers, i.e. ergogenic aids.	DARS2	BE0002232	Aspartoacylase-2	Humans	Polypeptide	55157.0
712	small molecule	DB00128	Aspartic acid	solid	approved	There is no support for the claim that aspartates are exercise performance enhancers, i.e. ergogenic aids.	ASRGL1	BE0002232	Aspartoacylase-2	Humans	Polypeptide	80150.0
713	small molecule	DB00128	Aspartic acid	solid	approved	There is no support for the claim that aspartates are exercise performance enhancers, i.e. ergogenic aids.	ADSSL1	BE0002232	Aspartoacylase-2	Humans	Polypeptide
714	small molecule	DB00128	Aspartic acid	solid	approved	There is no support for the claim that aspartates are exercise performance enhancers, i.e. ergogenic aids.	ACY3	BE0002232	Aspartoacylase-2	Humans	Polypeptide	91703.0
715	small molecule	DB00128	Aspartic acid	solid	approved	There is no support for the claim that aspartates are exercise performance enhancers, i.e. ergogenic aids.	SLC16A10	BE0003654	Monocarboxylate transporter 10	Humans	Transporter	117247.0
716	small molecule	DB00129	Ornithine	solid	approved	Used for nutritional supplementation, also for treating dietary shortage or imbalance. It has been claimed that ornithine improves athletic performance, has anabolic effects, has wound-healing effects, and is immuno-enhancing.	OAT	BE0002234	Ornithine decarboxylase antizyme 3	Humans	Polypeptide	4942.0	A05BA06
717	small molecule	DB00129	Ornithine	solid	approved	Used for nutritional supplementation, also for treating dietary shortage or imbalance. It has been claimed that ornithine improves athletic performance, has anabolic effects, has wound-healing effects, and is immuno-enhancing.	OTC	BE0002234	Ornithine decarboxylase antizyme 3	Humans	Polypeptide	5009.0	A05BA06
718	small molecule	DB00129	Ornithine	solid	approved	Used for nutritional supplementation, also for treating dietary shortage or imbalance. It has been claimed that ornithine improves athletic performance, has anabolic effects, has wound-healing effects, and is immuno-enhancing.	ARG1	BE0002234	Ornithine decarboxylase antizyme 3	Humans	Polypeptide	383.0	A05BA06
719	small molecule	DB00129	Ornithine	solid	approved	Used for nutritional supplementation, also for treating dietary shortage or imbalance. It has been claimed that ornithine improves athletic performance, has anabolic effects, has wound-healing effects, and is immuno-enhancing.	OAZ1	BE0002234	Ornithine decarboxylase antizyme 3	Humans	Polypeptide	4946.0	A05BA06
720	small molecule	DB00129	Ornithine	solid	approved	Used for nutritional supplementation, also for treating dietary shortage or imbalance. It has been claimed that ornithine improves athletic performance, has anabolic effects, has wound-healing effects, and is immuno-enhancing.	SLC7A2	BE0002234	Ornithine decarboxylase antizyme 3	Humans	Polypeptide	6542.0	A05BA06
721	small molecule	DB00129	Ornithine	solid	approved	Used for nutritional supplementation, also for treating dietary shortage or imbalance. It has been claimed that ornithine improves athletic performance, has anabolic effects, has wound-healing effects, and is immuno-enhancing.	SLC25A2	BE0002234	Ornithine decarboxylase antizyme 3	Humans	Polypeptide	83884.0	A05BA06
722	small molecule	DB00129	Ornithine	solid	approved	Used for nutritional supplementation, also for treating dietary shortage or imbalance. It has been claimed that ornithine improves athletic performance, has anabolic effects, has wound-healing effects, and is immuno-enhancing.	SLC7A4	BE0002234	Ornithine decarboxylase antizyme 3	Humans	Polypeptide	6545.0	A05BA06
723	small molecule	DB00129	Ornithine	solid	approved	Used for nutritional supplementation, also for treating dietary shortage or imbalance. It has been claimed that ornithine improves athletic performance, has anabolic effects, has wound-healing effects, and is immuno-enhancing.	SLC7A1	BE0002234	Ornithine decarboxylase antizyme 3	Humans	Polypeptide	6541.0	A05BA06
724	small molecule	DB00129	Ornithine	solid	approved	Used for nutritional supplementation, also for treating dietary shortage or imbalance. It has been claimed that ornithine improves athletic performance, has anabolic effects, has wound-healing effects, and is immuno-enhancing.	ARG2	BE0002234	Ornithine decarboxylase antizyme 3	Humans	Polypeptide	384.0	A05BA06
725	small molecule	DB00129	Ornithine	solid	approved	Used for nutritional supplementation, also for treating dietary shortage or imbalance. It has been claimed that ornithine improves athletic performance, has anabolic effects, has wound-healing effects, and is immuno-enhancing.	SLC25A15	BE0002234	Ornithine decarboxylase antizyme 3	Humans	Polypeptide	10166.0	A05BA06
726	small molecule	DB00129	Ornithine	solid	approved	Used for nutritional supplementation, also for treating dietary shortage or imbalance. It has been claimed that ornithine improves athletic performance, has anabolic effects, has wound-healing effects, and is immuno-enhancing.	SLC7A3	BE0002234	Ornithine decarboxylase antizyme 3	Humans	Polypeptide	84889.0	A05BA06
727	small molecule	DB00129	Ornithine	solid	approved	Used for nutritional supplementation, also for treating dietary shortage or imbalance. It has been claimed that ornithine improves athletic performance, has anabolic effects, has wound-healing effects, and is immuno-enhancing.	OAZ2	BE0002234	Ornithine decarboxylase antizyme 3	Humans	Polypeptide	4947.0	A05BA06
728	small molecule	DB00129	Ornithine	solid	approved	Used for nutritional supplementation, also for treating dietary shortage or imbalance. It has been claimed that ornithine improves athletic performance, has anabolic effects, has wound-healing effects, and is immuno-enhancing.	GATM	BE0002234	Ornithine decarboxylase antizyme 3	Humans	Polypeptide	2628.0	A05BA06
729	small molecule	DB00129	Ornithine	solid	approved	Used for nutritional supplementation, also for treating dietary shortage or imbalance. It has been claimed that ornithine improves athletic performance, has anabolic effects, has wound-healing effects, and is immuno-enhancing.	OAZ3	BE0002234	Ornithine decarboxylase antizyme 3	Humans	Polypeptide	51686.0	A05BA06
730	small molecule	DB00130	L-Glutamine	solid	approved	Used for nutritional supplementation, also for treating dietary shortage or imbalance. Used to reduce the acute complications of sickle cell disease in adult and pediatric patients 5 years of age and older [FDA Label].	CTPS1	BE0002240	Glutamine synthetase	Humans	Polypeptide	1503.0	A16AA03
731	small molecule	DB00130	L-Glutamine	solid	approved	Used for nutritional supplementation, also for treating dietary shortage or imbalance. Used to reduce the acute complications of sickle cell disease in adult and pediatric patients 5 years of age and older [FDA Label].	PPAT	BE0002240	Glutamine synthetase	Humans	Polypeptide	5471.0	A16AA03
732	small molecule	DB00130	L-Glutamine	solid	approved	Used for nutritional supplementation, also for treating dietary shortage or imbalance. Used to reduce the acute complications of sickle cell disease in adult and pediatric patients 5 years of age and older [FDA Label].	GLUL	BE0002240	Glutamine synthetase	Humans	Polypeptide	2752.0	A16AA03
733	small molecule	DB00130	L-Glutamine	solid	approved	Used for nutritional supplementation, also for treating dietary shortage or imbalance. Used to reduce the acute complications of sickle cell disease in adult and pediatric patients 5 years of age and older [FDA Label].	F13A1	BE0000004	Coagulation factor XIII A chain	Humans	Enzyme	2162.0	A16AA03
734	small molecule	DB00130	L-Glutamine	solid	approved	Used for nutritional supplementation, also for treating dietary shortage or imbalance. Used to reduce the acute complications of sickle cell disease in adult and pediatric patients 5 years of age and older [FDA Label].	GLS	BE0000825	Glutaminase kidney isoform, mitochondrial	Humans	Enzyme	2744.0	A16AA03
735	small molecule	DB00130	L-Glutamine	solid	approved	Used for nutritional supplementation, also for treating dietary shortage or imbalance. Used to reduce the acute complications of sickle cell disease in adult and pediatric patients 5 years of age and older [FDA Label].	GLS2	BE0000003	Glutaminase liver isoform, mitochondrial	Humans	Enzyme	27165.0	A16AA03
736	small molecule	DB00130	L-Glutamine	solid	approved	Used for nutritional supplementation, also for treating dietary shortage or imbalance. Used to reduce the acute complications of sickle cell disease in adult and pediatric patients 5 years of age and older [FDA Label].	TGM2	BE0001035	Protein-glutamine gamma-glutamyltransferase 2	Humans	Enzyme	7052.0	A16AA03
737	small molecule	DB00130	L-Glutamine	solid	approved	Used for nutritional supplementation, also for treating dietary shortage or imbalance. Used to reduce the acute complications of sickle cell disease in adult and pediatric patients 5 years of age and older [FDA Label].	TGM5	BE0002236	Protein-glutamine gamma-glutamyltransferase 5	Humans	Enzyme	9333.0	A16AA03
738	small molecule	DB00130	L-Glutamine	solid	approved	Used for nutritional supplementation, also for treating dietary shortage or imbalance. Used to reduce the acute complications of sickle cell disease in adult and pediatric patients 5 years of age and older [FDA Label].	TGM6	BE0002239	Protein-glutamine gamma-glutamyltransferase 6	Humans	Enzyme	343641.0	A16AA03
739	small molecule	DB00130	L-Glutamine	solid	approved	Used for nutritional supplementation, also for treating dietary shortage or imbalance. Used to reduce the acute complications of sickle cell disease in adult and pediatric patients 5 years of age and older [FDA Label].	TGM1	BE0002241	Protein-glutamine gamma-glutamyltransferase K	Humans	Enzyme	7051.0	A16AA03
740	small molecule	DB00130	L-Glutamine	solid	approved	Used for nutritional supplementation, also for treating dietary shortage or imbalance. Used to reduce the acute complications of sickle cell disease in adult and pediatric patients 5 years of age and older [FDA Label].	TGM4	BE0002243	Protein-glutamine gamma-glutamyltransferase 4	Humans	Enzyme	7047.0	A16AA03
741	small molecule	DB00130	L-Glutamine	solid	approved	Used for nutritional supplementation, also for treating dietary shortage or imbalance. Used to reduce the acute complications of sickle cell disease in adult and pediatric patients 5 years of age and older [FDA Label].	TGM3	BE0001273	Protein-glutamine gamma-glutamyltransferase E	Humans	Enzyme	7053.0	A16AA03
742	small molecule	DB00130	L-Glutamine	solid	approved	Used for nutritional supplementation, also for treating dietary shortage or imbalance. Used to reduce the acute complications of sickle cell disease in adult and pediatric patients 5 years of age and older [FDA Label].	TGM7	BE0002245	Protein-glutamine gamma-glutamyltransferase Z	Humans	Enzyme	116179.0	A16AA03
743	small molecule	DB00130	L-Glutamine	solid	approved	Used for nutritional supplementation, also for treating dietary shortage or imbalance. Used to reduce the acute complications of sickle cell disease in adult and pediatric patients 5 years of age and older [FDA Label].	GMPS	BE0000321	GMP synthase [glutamine-hydrolyzing]	Humans	Enzyme	8833.0	A16AA03
744	small molecule	DB00130	L-Glutamine	solid	approved	Used for nutritional supplementation, also for treating dietary shortage or imbalance. Used to reduce the acute complications of sickle cell disease in adult and pediatric patients 5 years of age and older [FDA Label].	ASNS	BE0000219	Asparagine synthetase [glutamine-hydrolyzing]	Humans	Enzyme	440.0	A16AA03
745	small molecule	DB00130	L-Glutamine	solid	approved	Used for nutritional supplementation, also for treating dietary shortage or imbalance. Used to reduce the acute complications of sickle cell disease in adult and pediatric patients 5 years of age and older [FDA Label].	CCBL1	BE0000273	Kynurenine--oxoglutarate transaminase 1	Humans	Enzyme		A16AA03
746	small molecule	DB00130	L-Glutamine	solid	approved	Used for nutritional supplementation, also for treating dietary shortage or imbalance. Used to reduce the acute complications of sickle cell disease in adult and pediatric patients 5 years of age and older [FDA Label].	PFAS	BE0002235	Phosphoribosylformylglycinamidine synthase	Humans	Enzyme	5198.0	A16AA03
747	small molecule	DB00130	L-Glutamine	solid	approved	Used for nutritional supplementation, also for treating dietary shortage or imbalance. Used to reduce the acute complications of sickle cell disease in adult and pediatric patients 5 years of age and older [FDA Label].	GATB	BE0002237	Glutamyl-tRNA(Gln) amidotransferase subunit B, mitochondrial	Humans	Enzyme	5188.0	A16AA03
748	small molecule	DB00130	L-Glutamine	solid	approved	Used for nutritional supplementation, also for treating dietary shortage or imbalance. Used to reduce the acute complications of sickle cell disease in adult and pediatric patients 5 years of age and older [FDA Label].	GFPT2	BE0002238	Glutamine--fructose-6-phosphate aminotransferase [isomerizing] 2	Humans	Enzyme	9945.0	A16AA03
749	small molecule	DB00130	L-Glutamine	solid	approved	Used for nutritional supplementation, also for treating dietary shortage or imbalance. Used to reduce the acute complications of sickle cell disease in adult and pediatric patients 5 years of age and older [FDA Label].	CAD	BE0002227	CAD protein	Humans	Enzyme	790.0	A16AA03
750	small molecule	DB00130	L-Glutamine	solid	approved	Used for nutritional supplementation, also for treating dietary shortage or imbalance. Used to reduce the acute complications of sickle cell disease in adult and pediatric patients 5 years of age and older [FDA Label].	QARS	BE0002242	Glutamine--tRNA ligase	Humans	Enzyme		A16AA03
751	small molecule	DB00130	L-Glutamine	solid	approved	Used for nutritional supplementation, also for treating dietary shortage or imbalance. Used to reduce the acute complications of sickle cell disease in adult and pediatric patients 5 years of age and older [FDA Label].	NADSYN1	BE0002244	Glutamine-dependent NAD(+) synthetase	Humans	Enzyme	55191.0	A16AA03
752	small molecule	DB00130	L-Glutamine	solid	approved	Used for nutritional supplementation, also for treating dietary shortage or imbalance. Used to reduce the acute complications of sickle cell disease in adult and pediatric patients 5 years of age and older [FDA Label].	SLC16A10	BE0003654	Monocarboxylate transporter 10	Humans	Transporter	117247.0	A16AA03
753	small molecule	DB00130	L-Glutamine	solid	approved	Used for nutritional supplementation, also for treating dietary shortage or imbalance. Used to reduce the acute complications of sickle cell disease in adult and pediatric patients 5 years of age and older [FDA Label].	SLC38A3	BE0000285	Sodium-coupled neutral amino acid transporter 3	Humans	Transporter	10991.0	A16AA03
754	small molecule	DB00130	L-Glutamine	solid	approved	Used for nutritional supplementation, also for treating dietary shortage or imbalance. Used to reduce the acute complications of sickle cell disease in adult and pediatric patients 5 years of age and older [FDA Label].	SLC1A5	BE0000236	Neutral amino acid transporter B(0)	Humans	Transporter	6510.0	A16AA03
755	small molecule	DB00130	L-Glutamine	solid	approved	Used for nutritional supplementation, also for treating dietary shortage or imbalance. Used to reduce the acute complications of sickle cell disease in adult and pediatric patients 5 years of age and older [FDA Label].	SLC7A8	BE0000789	Large neutral amino acids transporter small subunit 2	Humans	Transporter	23428.0	A16AA03
756	small molecule	DB00131	Adenosine phosphate	solid	approved	For nutritional supplementation, also for treating dietary shortage or imbalance	CREB1	BE0003540	Adenosine kinase	Humans	Polypeptide	1385.0
757	small molecule	DB00131	Adenosine phosphate	solid	approved	For nutritional supplementation, also for treating dietary shortage or imbalance	PIM1	BE0003540	Adenosine kinase	Humans	Polypeptide	5292.0
758	small molecule	DB00131	Adenosine phosphate	solid	approved	For nutritional supplementation, also for treating dietary shortage or imbalance	PDE4B	BE0003540	Adenosine kinase	Humans	Polypeptide	5142.0
759	small molecule	DB00131	Adenosine phosphate	solid	approved	For nutritional supplementation, also for treating dietary shortage or imbalance	PYGL	BE0003540	Adenosine kinase	Humans	Polypeptide	5836.0
760	small molecule	DB00131	Adenosine phosphate	solid	approved	For nutritional supplementation, also for treating dietary shortage or imbalance	PRKAB1	BE0003540	Adenosine kinase	Humans	Polypeptide	5564.0
761	small molecule	DB00131	Adenosine phosphate	solid	approved	For nutritional supplementation, also for treating dietary shortage or imbalance	HINT1	BE0003540	Adenosine kinase	Humans	Polypeptide	3094.0
762	small molecule	DB00131	Adenosine phosphate	solid	approved	For nutritional supplementation, also for treating dietary shortage or imbalance	PDE4D	BE0003540	Adenosine kinase	Humans	Polypeptide	5144.0
763	small molecule	DB00131	Adenosine phosphate	solid	approved	For nutritional supplementation, also for treating dietary shortage or imbalance	ACSS1	BE0003540	Adenosine kinase	Humans	Polypeptide	84532.0
764	small molecule	DB00131	Adenosine phosphate	solid	approved	For nutritional supplementation, also for treating dietary shortage or imbalance	ACSS2	BE0003540	Adenosine kinase	Humans	Polypeptide	55902.0
765	small molecule	DB00131	Adenosine phosphate	solid	approved	For nutritional supplementation, also for treating dietary shortage or imbalance	PRKAA1	BE0003540	Adenosine kinase	Humans	Polypeptide	5562.0
766	small molecule	DB00131	Adenosine phosphate	solid	approved	For nutritional supplementation, also for treating dietary shortage or imbalance	PRKAB2	BE0003540	Adenosine kinase	Humans	Polypeptide	5565.0
767	small molecule	DB00131	Adenosine phosphate	solid	approved	For nutritional supplementation, also for treating dietary shortage or imbalance	ADCY1	BE0003540	Adenosine kinase	Humans	Polypeptide	107.0
768	small molecule	DB00131	Adenosine phosphate	solid	approved	For nutritional supplementation, also for treating dietary shortage or imbalance	ACSL1	BE0003540	Adenosine kinase	Humans	Polypeptide	2180.0
769	small molecule	DB00131	Adenosine phosphate	solid	approved	For nutritional supplementation, also for treating dietary shortage or imbalance	FBP1	BE0003540	Adenosine kinase	Humans	Polypeptide	2203.0
770	small molecule	DB00131	Adenosine phosphate	solid	approved	For nutritional supplementation, also for treating dietary shortage or imbalance	ADK	BE0003540	Adenosine kinase	Humans	Polypeptide	132.0
771	small molecule	DB00131	Adenosine phosphate	solid	approved	For nutritional supplementation, also for treating dietary shortage or imbalance	AMPD1	BE0000352	AMP deaminase 1	Humans	Enzyme	270.0
772	small molecule	DB00131	Adenosine phosphate	solid	approved	For nutritional supplementation, also for treating dietary shortage or imbalance	APRT	BE0000115	Adenine phosphoribosyltransferase	Humans	Enzyme	353.0
773	small molecule	DB00132	Alpha-Linolenic Acid	liquid	approved	For nutritional supplementation and for treating dietary shortage or imbalance.	FADS1	BE0000412	Retinoic acid receptor RXR-alpha	Humans	Polypeptide	3992.0
774	small molecule	DB00132	Alpha-Linolenic Acid	liquid	approved	For nutritional supplementation and for treating dietary shortage or imbalance.	FADS2	BE0000412	Retinoic acid receptor RXR-alpha	Humans	Polypeptide	9415.0
775	small molecule	DB00132	Alpha-Linolenic Acid	liquid	approved	For nutritional supplementation and for treating dietary shortage or imbalance.	SLC8A1	BE0000412	Retinoic acid receptor RXR-alpha	Humans	Polypeptide	6546.0
776	small molecule	DB00132	Alpha-Linolenic Acid	liquid	approved	For nutritional supplementation and for treating dietary shortage or imbalance.	TRPV1	BE0000412	Retinoic acid receptor RXR-alpha	Humans	Polypeptide	7442.0
777	small molecule	DB00132	Alpha-Linolenic Acid	liquid	approved	For nutritional supplementation and for treating dietary shortage or imbalance.	ELOVL4	BE0000412	Retinoic acid receptor RXR-alpha	Humans	Polypeptide	6785.0
778	small molecule	DB00132	Alpha-Linolenic Acid	liquid	approved	For nutritional supplementation and for treating dietary shortage or imbalance.	PPARA	BE0000412	Retinoic acid receptor RXR-alpha	Humans	Polypeptide	5465.0
779	small molecule	DB00132	Alpha-Linolenic Acid	liquid	approved	For nutritional supplementation and for treating dietary shortage or imbalance.	NR1H4	BE0000412	Retinoic acid receptor RXR-alpha	Humans	Polypeptide	9971.0
780	small molecule	DB00132	Alpha-Linolenic Acid	liquid	approved	For nutritional supplementation and for treating dietary shortage or imbalance.	PPARD	BE0000412	Retinoic acid receptor RXR-alpha	Humans	Polypeptide	5467.0
781	small molecule	DB00132	Alpha-Linolenic Acid	liquid	approved	For nutritional supplementation and for treating dietary shortage or imbalance.	PPARG	BE0000412	Retinoic acid receptor RXR-alpha	Humans	Polypeptide	5468.0
782	small molecule	DB00132	Alpha-Linolenic Acid	liquid	approved	For nutritional supplementation and for treating dietary shortage or imbalance.	RXRA	BE0000412	Retinoic acid receptor RXR-alpha	Humans	Polypeptide	6256.0
783	small molecule	DB00132	Alpha-Linolenic Acid	liquid	approved	For nutritional supplementation and for treating dietary shortage or imbalance.	FABP7	BE0001821	Fatty acid-binding protein, brain	Humans	Carrier	2173.0
784	small molecule	DB00133	Serine	solid	approved	Used as a natural moisturizing agent in some cosmetics and skin care products.	CBS	BE0000316	Serine--pyruvate aminotransferase	Humans	Polypeptide	875.0
785	small molecule	DB00133	Serine	solid	approved	Used as a natural moisturizing agent in some cosmetics and skin care products.	SDS	BE0000316	Serine--pyruvate aminotransferase	Humans	Polypeptide	10993.0
786	small molecule	DB00133	Serine	solid	approved	Used as a natural moisturizing agent in some cosmetics and skin care products.	SRR	BE0000316	Serine--pyruvate aminotransferase	Humans	Polypeptide	63826.0
787	small molecule	DB00133	Serine	solid	approved	Used as a natural moisturizing agent in some cosmetics and skin care products.	SPTLC2	BE0000316	Serine--pyruvate aminotransferase	Humans	Polypeptide	9517.0
788	small molecule	DB00133	Serine	solid	approved	Used as a natural moisturizing agent in some cosmetics and skin care products.	SPTLC1	BE0000316	Serine--pyruvate aminotransferase	Humans	Polypeptide	10558.0
789	small molecule	DB00133	Serine	solid	approved	Used as a natural moisturizing agent in some cosmetics and skin care products.	SARS	BE0000316	Serine--pyruvate aminotransferase	Humans	Polypeptide
790	small molecule	DB00133	Serine	solid	approved	Used as a natural moisturizing agent in some cosmetics and skin care products.	AGXT	BE0000316	Serine--pyruvate aminotransferase	Humans	Polypeptide	189.0
791	small molecule	DB00133	Serine	solid	approved	Used as a natural moisturizing agent in some cosmetics and skin care products.	SLC16A10	BE0003654	Monocarboxylate transporter 10	Humans	Transporter	117247.0
792	small molecule	DB00134	Methionine	solid	approved	Used for protein synthesis including the formation of SAMe, L-homocysteine, L-cysteine, taurine, and sulfate.	MTRR	BE0002249	S-methylmethionine--homocysteine S-methyltransferase BHMT2	Humans	Polypeptide	4552.0	V03AB26
793	small molecule	DB00134	Methionine	solid	approved	Used for protein synthesis including the formation of SAMe, L-homocysteine, L-cysteine, taurine, and sulfate.	MTR	BE0002249	S-methylmethionine--homocysteine S-methyltransferase BHMT2	Humans	Polypeptide	4548.0	V03AB26
794	small molecule	DB00134	Methionine	solid	approved	Used for protein synthesis including the formation of SAMe, L-homocysteine, L-cysteine, taurine, and sulfate.	METAP2	BE0002249	S-methylmethionine--homocysteine S-methyltransferase BHMT2	Humans	Polypeptide	10988.0	V03AB26
795	small molecule	DB00134	Methionine	solid	approved	Used for protein synthesis including the formation of SAMe, L-homocysteine, L-cysteine, taurine, and sulfate.	BHMT	BE0002249	S-methylmethionine--homocysteine S-methyltransferase BHMT2	Humans	Polypeptide	635.0	V03AB26
796	small molecule	DB00134	Methionine	solid	approved	Used for protein synthesis including the formation of SAMe, L-homocysteine, L-cysteine, taurine, and sulfate.	BHMT2	BE0002249	S-methylmethionine--homocysteine S-methyltransferase BHMT2	Humans	Polypeptide	23743.0	V03AB26
797	small molecule	DB00134	Methionine	solid	approved	Used for protein synthesis including the formation of SAMe, L-homocysteine, L-cysteine, taurine, and sulfate.	GLUL	BE0002240	Glutamine synthetase	Humans	Enzyme	2752.0	V03AB26
798	small molecule	DB00134	Methionine	solid	approved	Used for protein synthesis including the formation of SAMe, L-homocysteine, L-cysteine, taurine, and sulfate.	MTHFR	BE0002176	Methylenetetrahydrofolate reductase	Humans	Enzyme	4524.0	V03AB26
799	small molecule	DB00134	Methionine	solid	approved	Used for protein synthesis including the formation of SAMe, L-homocysteine, L-cysteine, taurine, and sulfate.	MAT2A	BE0000304	S-adenosylmethionine synthase isoform type-2	Humans	Enzyme	4144.0	V03AB26
800	small molecule	DB00134	Methionine	solid	approved	Used for protein synthesis including the formation of SAMe, L-homocysteine, L-cysteine, taurine, and sulfate.	MSRB2	BE0000432	Methionine-R-sulfoxide reductase B2, mitochondrial	Humans	Enzyme	22921.0	V03AB26
801	small molecule	DB00134	Methionine	solid	approved	Used for protein synthesis including the formation of SAMe, L-homocysteine, L-cysteine, taurine, and sulfate.	MAT1A	BE0000407	S-adenosylmethionine synthase isoform type-1	Humans	Enzyme	4143.0	V03AB26
802	small molecule	DB00134	Methionine	solid	approved	Used for protein synthesis including the formation of SAMe, L-homocysteine, L-cysteine, taurine, and sulfate.	MSRB1	BE0000288	Methionine-R-sulfoxide reductase B1	Humans	Enzyme	51734.0	V03AB26
803	small molecule	DB00134	Methionine	solid	approved	Used for protein synthesis including the formation of SAMe, L-homocysteine, L-cysteine, taurine, and sulfate.	MSRA	BE0000170	Mitochondrial peptide methionine sulfoxide reductase	Humans	Enzyme	4482.0	V03AB26
804	small molecule	DB00134	Methionine	solid	approved	Used for protein synthesis including the formation of SAMe, L-homocysteine, L-cysteine, taurine, and sulfate.	MARS	BE0000543	Methionine--tRNA ligase, cytoplasmic	Humans	Enzyme		V03AB26
805	small molecule	DB00134	Methionine	solid	approved	Used for protein synthesis including the formation of SAMe, L-homocysteine, L-cysteine, taurine, and sulfate.	MARS2	BE0002248	Methionine--tRNA ligase, mitochondrial	Humans	Enzyme	92935.0	V03AB26
806	small molecule	DB00134	Methionine	solid	approved	Used for protein synthesis including the formation of SAMe, L-homocysteine, L-cysteine, taurine, and sulfate.	MAT2B	BE0002178	Methionine adenosyltransferase 2 subunit beta	Humans	Enzyme	27430.0	V03AB26
807	small molecule	DB00134	Methionine	solid	approved	Used for protein synthesis including the formation of SAMe, L-homocysteine, L-cysteine, taurine, and sulfate.	SLC16A10	BE0003654	Monocarboxylate transporter 10	Humans	Transporter	117247.0	V03AB26
808	small molecule	DB00135	Tyrosine	solid	approved	Tyrosine is claimed to act as an effective antidepressant, however results are mixed. Tyrosine has also been claimed to reduce stress and combat narcolepsy and chronic fatigue, however these claims have been refuted by some studies.	TH	BE0000692	Tyrosine aminotransferase	Humans	Polypeptide	7054.0
809	small molecule	DB00135	Tyrosine	solid	approved	Tyrosine is claimed to act as an effective antidepressant, however results are mixed. Tyrosine has also been claimed to reduce stress and combat narcolepsy and chronic fatigue, however these claims have been refuted by some studies.	YARS2	BE0000692	Tyrosine aminotransferase	Humans	Polypeptide	51067.0
810	small molecule	DB00135	Tyrosine	solid	approved	Tyrosine is claimed to act as an effective antidepressant, however results are mixed. Tyrosine has also been claimed to reduce stress and combat narcolepsy and chronic fatigue, however these claims have been refuted by some studies.	YARS	BE0000692	Tyrosine aminotransferase	Humans	Polypeptide
811	small molecule	DB00135	Tyrosine	solid	approved	Tyrosine is claimed to act as an effective antidepressant, however results are mixed. Tyrosine has also been claimed to reduce stress and combat narcolepsy and chronic fatigue, however these claims have been refuted by some studies.	TAT	BE0000692	Tyrosine aminotransferase	Humans	Polypeptide	6898.0
812	small molecule	DB00135	Tyrosine	solid	approved	Tyrosine is claimed to act as an effective antidepressant, however results are mixed. Tyrosine has also been claimed to reduce stress and combat narcolepsy and chronic fatigue, however these claims have been refuted by some studies.	SLC16A2	BE0000178	Monocarboxylate transporter 8	Humans	Transporter	6567.0
813	small molecule	DB00135	Tyrosine	solid	approved	Tyrosine is claimed to act as an effective antidepressant, however results are mixed. Tyrosine has also been claimed to reduce stress and combat narcolepsy and chronic fatigue, however these claims have been refuted by some studies.	SLC16A10	BE0003654	Monocarboxylate transporter 10	Humans	Transporter	117247.0
814	small molecule	DB00136	Calcitriol	solid	approved	Used to treat vitamin D deficiency or insufficiency, refractory rickets (vitamin D resistant rickets), familial hypophosphatemia and hypoparathyroidism, and in the management of hypocalcemia and renal osteodystrophy in patients with chronic renal failure undergoing dialysis. Also used in conjunction with calcium in the management and prevention of primary or corticosteroid-induced osteoporosis.	VDR	BE0008987	Homeobox protein Hox-A10	Humans	Polypeptide	7421.0	D05AX03;A11CC04
815	small molecule	DB00136	Calcitriol	solid	approved	Used to treat vitamin D deficiency or insufficiency, refractory rickets (vitamin D resistant rickets), familial hypophosphatemia and hypoparathyroidism, and in the management of hypocalcemia and renal osteodystrophy in patients with chronic renal failure undergoing dialysis. Also used in conjunction with calcium in the management and prevention of primary or corticosteroid-induced osteoporosis.	HOXA10	BE0008987	Homeobox protein Hox-A10	Humans	Polypeptide	3206.0	D05AX03;A11CC04
816	small molecule	DB00136	Calcitriol	solid	approved	Used to treat vitamin D deficiency or insufficiency, refractory rickets (vitamin D resistant rickets), familial hypophosphatemia and hypoparathyroidism, and in the management of hypocalcemia and renal osteodystrophy in patients with chronic renal failure undergoing dialysis. Also used in conjunction with calcium in the management and prevention of primary or corticosteroid-induced osteoporosis.	CYP24A1	BE0002250	1,25-dihydroxyvitamin D(3) 24-hydroxylase, mitochondrial	Humans	Enzyme	1591.0	D05AX03;A11CC04
817	small molecule	DB00136	Calcitriol	solid	approved	Used to treat vitamin D deficiency or insufficiency, refractory rickets (vitamin D resistant rickets), familial hypophosphatemia and hypoparathyroidism, and in the management of hypocalcemia and renal osteodystrophy in patients with chronic renal failure undergoing dialysis. Also used in conjunction with calcium in the management and prevention of primary or corticosteroid-induced osteoporosis.	CYP3A4	BE0002638	Cytochrome P450 3A4	Humans	Enzyme	1576.0	D05AX03;A11CC04
818	small molecule	DB00136	Calcitriol	solid	approved	Used to treat vitamin D deficiency or insufficiency, refractory rickets (vitamin D resistant rickets), familial hypophosphatemia and hypoparathyroidism, and in the management of hypocalcemia and renal osteodystrophy in patients with chronic renal failure undergoing dialysis. Also used in conjunction with calcium in the management and prevention of primary or corticosteroid-induced osteoporosis.	GC	BE0001141	Vitamin D-binding protein	Humans	Carrier	2638.0	D05AX03;A11CC04
819	small molecule	DB00137	Lutein	liquid	approved	Xanthophylls are taken for nutritional supplementation, and also for treating dietary shortage or imbalance.	ALB	BE0000530	Serum albumin	Humans	Carrier	213.0
820	small molecule	DB00138	Cystine	solid	approved	It has been claimed that L-cysteine has anti-inflammatory properties, that it can protect against various toxins, and that it might be helpful in osteoarthritis and rheumatoid arthritis. More research will have to be done before L-cysteine can be indicated for any of these conditions. Research to date has mostly been in animal models.	SLC7A11	BE0001130	Neutral and basic amino acid transport protein rBAT	Humans	Polypeptide	23657.0
821	small molecule	DB00138	Cystine	solid	approved	It has been claimed that L-cysteine has anti-inflammatory properties, that it can protect against various toxins, and that it might be helpful in osteoarthritis and rheumatoid arthritis. More research will have to be done before L-cysteine can be indicated for any of these conditions. Research to date has mostly been in animal models.	CTNS	BE0001130	Neutral and basic amino acid transport protein rBAT	Humans	Polypeptide	1497.0
822	small molecule	DB00138	Cystine	solid	approved	It has been claimed that L-cysteine has anti-inflammatory properties, that it can protect against various toxins, and that it might be helpful in osteoarthritis and rheumatoid arthritis. More research will have to be done before L-cysteine can be indicated for any of these conditions. Research to date has mostly been in animal models.	SLC7A9	BE0001130	Neutral and basic amino acid transport protein rBAT	Humans	Polypeptide	11136.0
823	small molecule	DB00138	Cystine	solid	approved	It has been claimed that L-cysteine has anti-inflammatory properties, that it can protect against various toxins, and that it might be helpful in osteoarthritis and rheumatoid arthritis. More research will have to be done before L-cysteine can be indicated for any of these conditions. Research to date has mostly been in animal models.	SLC3A1	BE0001130	Neutral and basic amino acid transport protein rBAT	Humans	Polypeptide	6519.0
824	small molecule	DB00138	Cystine	solid	approved	It has been claimed that L-cysteine has anti-inflammatory properties, that it can protect against various toxins, and that it might be helpful in osteoarthritis and rheumatoid arthritis. More research will have to be done before L-cysteine can be indicated for any of these conditions. Research to date has mostly been in animal models.	SLC16A10	BE0003654	Monocarboxylate transporter 10	Humans	Transporter	117247.0
825	small molecule	DB00139	Succinic acid	solid	approved	For nutritional supplementation, also for treating dietary shortage or imbalance	SDHC	BE0002208	Prolyl 3-hydroxylase 3	Humans	Polypeptide	6391.0
826	small molecule	DB00139	Succinic acid	solid	approved	For nutritional supplementation, also for treating dietary shortage or imbalance	SUCNR1	BE0002208	Prolyl 3-hydroxylase 3	Humans	Polypeptide	56670.0
827	small molecule	DB00139	Succinic acid	solid	approved	For nutritional supplementation, also for treating dietary shortage or imbalance	OXCT2	BE0002208	Prolyl 3-hydroxylase 3	Humans	Polypeptide	64064.0
828	small molecule	DB00139	Succinic acid	solid	approved	For nutritional supplementation, also for treating dietary shortage or imbalance	TMLHE	BE0002208	Prolyl 3-hydroxylase 3	Humans	Polypeptide	55217.0
829	small molecule	DB00139	Succinic acid	solid	approved	For nutritional supplementation, also for treating dietary shortage or imbalance	SUCLA2	BE0002208	Prolyl 3-hydroxylase 3	Humans	Polypeptide	8803.0
830	small molecule	DB00139	Succinic acid	solid	approved	For nutritional supplementation, also for treating dietary shortage or imbalance	SLC25A10	BE0002208	Prolyl 3-hydroxylase 3	Humans	Polypeptide	1468.0
831	small molecule	DB00139	Succinic acid	solid	approved	For nutritional supplementation, also for treating dietary shortage or imbalance	SDHA	BE0002208	Prolyl 3-hydroxylase 3	Humans	Polypeptide	6389.0
832	small molecule	DB00139	Succinic acid	solid	approved	For nutritional supplementation, also for treating dietary shortage or imbalance	HSD17B6	BE0002208	Prolyl 3-hydroxylase 3	Humans	Polypeptide	8630.0
833	small molecule	DB00139	Succinic acid	solid	approved	For nutritional supplementation, also for treating dietary shortage or imbalance	SLC13A3	BE0002208	Prolyl 3-hydroxylase 3	Humans	Polypeptide	64849.0
834	small molecule	DB00139	Succinic acid	solid	approved	For nutritional supplementation, also for treating dietary shortage or imbalance	SLC13A2	BE0002208	Prolyl 3-hydroxylase 3	Humans	Polypeptide	9058.0
835	small molecule	DB00139	Succinic acid	solid	approved	For nutritional supplementation, also for treating dietary shortage or imbalance	SLC13A1	BE0002208	Prolyl 3-hydroxylase 3	Humans	Polypeptide	6561.0
836	small molecule	DB00139	Succinic acid	solid	approved	For nutritional supplementation, also for treating dietary shortage or imbalance	SUCLG2	BE0002208	Prolyl 3-hydroxylase 3	Humans	Polypeptide	8801.0
837	small molecule	DB00139	Succinic acid	solid	approved	For nutritional supplementation, also for treating dietary shortage or imbalance	SDHD	BE0002208	Prolyl 3-hydroxylase 3	Humans	Polypeptide	6392.0
838	small molecule	DB00139	Succinic acid	solid	approved	For nutritional supplementation, also for treating dietary shortage or imbalance	P4HA2	BE0002208	Prolyl 3-hydroxylase 3	Humans	Polypeptide	8974.0
839	small molecule	DB00139	Succinic acid	solid	approved	For nutritional supplementation, also for treating dietary shortage or imbalance	PLOD3	BE0002208	Prolyl 3-hydroxylase 3	Humans	Polypeptide	8985.0
840	small molecule	DB00139	Succinic acid	solid	approved	For nutritional supplementation, also for treating dietary shortage or imbalance	BBOX1	BE0002208	Prolyl 3-hydroxylase 3	Humans	Polypeptide	8424.0
841	small molecule	DB00139	Succinic acid	solid	approved	For nutritional supplementation, also for treating dietary shortage or imbalance	P4HA1	BE0002208	Prolyl 3-hydroxylase 3	Humans	Polypeptide	5033.0
842	small molecule	DB00139	Succinic acid	solid	approved	For nutritional supplementation, also for treating dietary shortage or imbalance	SDHB	BE0002208	Prolyl 3-hydroxylase 3	Humans	Polypeptide	6390.0
843	small molecule	DB00139	Succinic acid	solid	approved	For nutritional supplementation, also for treating dietary shortage or imbalance	ALDH5A1	BE0002208	Prolyl 3-hydroxylase 3	Humans	Polypeptide	7915.0
844	small molecule	DB00139	Succinic acid	solid	approved	For nutritional supplementation, also for treating dietary shortage or imbalance	SUCLG1	BE0002208	Prolyl 3-hydroxylase 3	Humans	Polypeptide	8802.0
845	small molecule	DB00139	Succinic acid	solid	approved	For nutritional supplementation, also for treating dietary shortage or imbalance	OXCT1	BE0002208	Prolyl 3-hydroxylase 3	Humans	Polypeptide	5019.0
846	small molecule	DB00139	Succinic acid	solid	approved	For nutritional supplementation, also for treating dietary shortage or imbalance	PLOD1	BE0002208	Prolyl 3-hydroxylase 3	Humans	Polypeptide	5351.0
847	small molecule	DB00139	Succinic acid	solid	approved	For nutritional supplementation, also for treating dietary shortage or imbalance	ASPH	BE0002208	Prolyl 3-hydroxylase 3	Humans	Polypeptide	444.0
848	small molecule	DB00139	Succinic acid	solid	approved	For nutritional supplementation, also for treating dietary shortage or imbalance	P3H1	BE0002208	Prolyl 3-hydroxylase 3	Humans	Polypeptide	64175.0
849	small molecule	DB00139	Succinic acid	solid	approved	For nutritional supplementation, also for treating dietary shortage or imbalance	P3H2	BE0002208	Prolyl 3-hydroxylase 3	Humans	Polypeptide	55214.0
850	small molecule	DB00139	Succinic acid	solid	approved	For nutritional supplementation, also for treating dietary shortage or imbalance	P3H3	BE0002208	Prolyl 3-hydroxylase 3	Humans	Polypeptide	10536.0
851	small molecule	DB00139	Succinic acid	solid	approved	For nutritional supplementation, also for treating dietary shortage or imbalance	SLC22A8	BE0003645	Solute carrier family 22 member 8	Humans	Transporter	9376.0
852	small molecule	DB00140	Riboflavin	solid	approved	For the treatment of ariboflavinosis (vitamin B2 deficiency).	RFK	BE0000595	Flavin reductase (NADPH)	Humans	Polypeptide	55312.0	A11HA04;S01XA26
853	small molecule	DB00140	Riboflavin	solid	approved	For the treatment of ariboflavinosis (vitamin B2 deficiency).	ribC	BE0000595	Flavin reductase (NADPH)	Humans	Polypeptide		A11HA04;S01XA26
854	small molecule	DB00140	Riboflavin	solid	approved	For the treatment of ariboflavinosis (vitamin B2 deficiency).	BLVRB	BE0000595	Flavin reductase (NADPH)	Humans	Polypeptide	645.0	A11HA04;S01XA26
855	small molecule	DB00140	Riboflavin	solid	approved	For the treatment of ariboflavinosis (vitamin B2 deficiency).	MAOA	BE0002198	Amine oxidase [flavin-containing] A	Humans	Enzyme	4128.0	A11HA04;S01XA26
856	small molecule	DB00140	Riboflavin	solid	approved	For the treatment of ariboflavinosis (vitamin B2 deficiency).	MTHFR	BE0002176	Methylenetetrahydrofolate reductase	Humans	Enzyme	4524.0	A11HA04;S01XA26
857	small molecule	DB00140	Riboflavin	solid	approved	For the treatment of ariboflavinosis (vitamin B2 deficiency).	SLC22A6	BE0001066	Solute carrier family 22 member 6	Humans	Transporter	9356.0	A11HA04;S01XA26
858	small molecule	DB00141	N-Acetylglucosamine	solid	approved	For the treatment and prevention of osteoarthritis, by itself or in combination with chondroitin sulfate.	B4GALT3	BE0000259	Beta-1,4-galactosyltransferase 1	Humans	Polypeptide	8703.0
859	small molecule	DB00141	N-Acetylglucosamine	solid	approved	For the treatment and prevention of osteoarthritis, by itself or in combination with chondroitin sulfate.	B4GALT4	BE0000259	Beta-1,4-galactosyltransferase 1	Humans	Polypeptide	8702.0
860	small molecule	DB00141	N-Acetylglucosamine	solid	approved	For the treatment and prevention of osteoarthritis, by itself or in combination with chondroitin sulfate.	B4GALT2	BE0000259	Beta-1,4-galactosyltransferase 1	Humans	Polypeptide	8704.0
861	small molecule	DB00141	N-Acetylglucosamine	solid	approved	For the treatment and prevention of osteoarthritis, by itself or in combination with chondroitin sulfate.	NAGK	BE0000259	Beta-1,4-galactosyltransferase 1	Humans	Polypeptide	55577.0
862	small molecule	DB00141	N-Acetylglucosamine	solid	approved	For the treatment and prevention of osteoarthritis, by itself or in combination with chondroitin sulfate.	NAGPA	BE0000259	Beta-1,4-galactosyltransferase 1	Humans	Polypeptide	51172.0
863	small molecule	DB00141	N-Acetylglucosamine	solid	approved	For the treatment and prevention of osteoarthritis, by itself or in combination with chondroitin sulfate.	NAGLU	BE0000259	Beta-1,4-galactosyltransferase 1	Humans	Polypeptide	4669.0
864	small molecule	DB00141	N-Acetylglucosamine	solid	approved	For the treatment and prevention of osteoarthritis, by itself or in combination with chondroitin sulfate.	RENBP	BE0000259	Beta-1,4-galactosyltransferase 1	Humans	Polypeptide	5973.0
865	small molecule	DB00141	N-Acetylglucosamine	solid	approved	For the treatment and prevention of osteoarthritis, by itself or in combination with chondroitin sulfate.	B4GALT1	BE0000259	Beta-1,4-galactosyltransferase 1	Humans	Polypeptide	2683.0
866	small molecule	DB00142	Glutamic Acid	solid	approved	Considered to be nature's "Brain food" by improving mental capacities; helps speed the healing of ulcers; gives a "lift" from fatigue; helps control alcoholism, schizophrenia and the craving for sugar.	GRM1	BE0000832	Glutamate receptor ionotropic, kainate 3	Humans	Polypeptide	2911.0	A09AB01
867	small molecule	DB00142	Glutamic Acid	solid	approved	Considered to be nature's "Brain food" by improving mental capacities; helps speed the healing of ulcers; gives a "lift" from fatigue; helps control alcoholism, schizophrenia and the craving for sugar.	GRM4	BE0000832	Glutamate receptor ionotropic, kainate 3	Humans	Polypeptide	2914.0	A09AB01
868	small molecule	DB00142	Glutamic Acid	solid	approved	Considered to be nature's "Brain food" by improving mental capacities; helps speed the healing of ulcers; gives a "lift" from fatigue; helps control alcoholism, schizophrenia and the craving for sugar.	GRIK4	BE0000832	Glutamate receptor ionotropic, kainate 3	Humans	Polypeptide	2900.0	A09AB01
869	small molecule	DB00142	Glutamic Acid	solid	approved	Considered to be nature's "Brain food" by improving mental capacities; helps speed the healing of ulcers; gives a "lift" from fatigue; helps control alcoholism, schizophrenia and the craving for sugar.	GRIK5	BE0000832	Glutamate receptor ionotropic, kainate 3	Humans	Polypeptide	2901.0	A09AB01
870	small molecule	DB00142	Glutamic Acid	solid	approved	Considered to be nature's "Brain food" by improving mental capacities; helps speed the healing of ulcers; gives a "lift" from fatigue; helps control alcoholism, schizophrenia and the craving for sugar.	GRM7	BE0000832	Glutamate receptor ionotropic, kainate 3	Humans	Polypeptide	2917.0	A09AB01
871	small molecule	DB00142	Glutamic Acid	solid	approved	Considered to be nature's "Brain food" by improving mental capacities; helps speed the healing of ulcers; gives a "lift" from fatigue; helps control alcoholism, schizophrenia and the craving for sugar.	GRM8	BE0000832	Glutamate receptor ionotropic, kainate 3	Humans	Polypeptide	2918.0	A09AB01
872	small molecule	DB00142	Glutamic Acid	solid	approved	Considered to be nature's "Brain food" by improving mental capacities; helps speed the healing of ulcers; gives a "lift" from fatigue; helps control alcoholism, schizophrenia and the craving for sugar.	SLC1A7	BE0000832	Glutamate receptor ionotropic, kainate 3	Humans	Polypeptide	6512.0	A09AB01
873	small molecule	DB00142	Glutamic Acid	solid	approved	Considered to be nature's "Brain food" by improving mental capacities; helps speed the healing of ulcers; gives a "lift" from fatigue; helps control alcoholism, schizophrenia and the craving for sugar.	OPLAH	BE0000832	Glutamate receptor ionotropic, kainate 3	Humans	Polypeptide	26873.0	A09AB01
874	small molecule	DB00142	Glutamic Acid	solid	approved	Considered to be nature's "Brain food" by improving mental capacities; helps speed the healing of ulcers; gives a "lift" from fatigue; helps control alcoholism, schizophrenia and the craving for sugar.	PFAS	BE0000832	Glutamate receptor ionotropic, kainate 3	Humans	Polypeptide	5198.0	A09AB01
875	small molecule	DB00142	Glutamic Acid	solid	approved	Considered to be nature's "Brain food" by improving mental capacities; helps speed the healing of ulcers; gives a "lift" from fatigue; helps control alcoholism, schizophrenia and the craving for sugar.	BCAT2	BE0000832	Glutamate receptor ionotropic, kainate 3	Humans	Polypeptide	587.0	A09AB01
876	small molecule	DB00142	Glutamic Acid	solid	approved	Considered to be nature's "Brain food" by improving mental capacities; helps speed the healing of ulcers; gives a "lift" from fatigue; helps control alcoholism, schizophrenia and the craving for sugar.	GRIN2D	BE0000832	Glutamate receptor ionotropic, kainate 3	Humans	Polypeptide	2906.0	A09AB01
877	small molecule	DB00142	Glutamic Acid	solid	approved	Considered to be nature's "Brain food" by improving mental capacities; helps speed the healing of ulcers; gives a "lift" from fatigue; helps control alcoholism, schizophrenia and the craving for sugar.	GRID2	BE0000832	Glutamate receptor ionotropic, kainate 3	Humans	Polypeptide	2895.0	A09AB01
878	small molecule	DB00142	Glutamic Acid	solid	approved	Considered to be nature's "Brain food" by improving mental capacities; helps speed the healing of ulcers; gives a "lift" from fatigue; helps control alcoholism, schizophrenia and the craving for sugar.	GRIN3B	BE0000832	Glutamate receptor ionotropic, kainate 3	Humans	Polypeptide	116444.0	A09AB01
879	small molecule	DB00142	Glutamic Acid	solid	approved	Considered to be nature's "Brain food" by improving mental capacities; helps speed the healing of ulcers; gives a "lift" from fatigue; helps control alcoholism, schizophrenia and the craving for sugar.	GATB	BE0000832	Glutamate receptor ionotropic, kainate 3	Humans	Polypeptide	5188.0	A09AB01
880	small molecule	DB00142	Glutamic Acid	solid	approved	Considered to be nature's "Brain food" by improving mental capacities; helps speed the healing of ulcers; gives a "lift" from fatigue; helps control alcoholism, schizophrenia and the craving for sugar.	GLS	BE0000832	Glutamate receptor ionotropic, kainate 3	Humans	Polypeptide	2744.0	A09AB01
881	small molecule	DB00142	Glutamic Acid	solid	approved	Considered to be nature's "Brain food" by improving mental capacities; helps speed the healing of ulcers; gives a "lift" from fatigue; helps control alcoholism, schizophrenia and the craving for sugar.	GOT2	BE0000832	Glutamate receptor ionotropic, kainate 3	Humans	Polypeptide	2806.0	A09AB01
882	small molecule	DB00142	Glutamic Acid	solid	approved	Considered to be nature's "Brain food" by improving mental capacities; helps speed the healing of ulcers; gives a "lift" from fatigue; helps control alcoholism, schizophrenia and the craving for sugar.	EPRS	BE0000832	Glutamate receptor ionotropic, kainate 3	Humans	Polypeptide		A09AB01
883	small molecule	DB00142	Glutamic Acid	solid	approved	Considered to be nature's "Brain food" by improving mental capacities; helps speed the healing of ulcers; gives a "lift" from fatigue; helps control alcoholism, schizophrenia and the craving for sugar.	ASNS	BE0000832	Glutamate receptor ionotropic, kainate 3	Humans	Polypeptide	440.0	A09AB01
884	small molecule	DB00142	Glutamic Acid	solid	approved	Considered to be nature's "Brain food" by improving mental capacities; helps speed the healing of ulcers; gives a "lift" from fatigue; helps control alcoholism, schizophrenia and the craving for sugar.	GLUL	BE0000832	Glutamate receptor ionotropic, kainate 3	Humans	Polypeptide	2752.0	A09AB01
885	small molecule	DB00142	Glutamic Acid	solid	approved	Considered to be nature's "Brain food" by improving mental capacities; helps speed the healing of ulcers; gives a "lift" from fatigue; helps control alcoholism, schizophrenia and the craving for sugar.	GOT1	BE0000832	Glutamate receptor ionotropic, kainate 3	Humans	Polypeptide	2805.0	A09AB01
886	small molecule	DB00142	Glutamic Acid	solid	approved	Considered to be nature's "Brain food" by improving mental capacities; helps speed the healing of ulcers; gives a "lift" from fatigue; helps control alcoholism, schizophrenia and the craving for sugar.	TAT	BE0000832	Glutamate receptor ionotropic, kainate 3	Humans	Polypeptide	6898.0	A09AB01
887	small molecule	DB00142	Glutamic Acid	solid	approved	Considered to be nature's "Brain food" by improving mental capacities; helps speed the healing of ulcers; gives a "lift" from fatigue; helps control alcoholism, schizophrenia and the craving for sugar.	GPT	BE0000832	Glutamate receptor ionotropic, kainate 3	Humans	Polypeptide	2875.0	A09AB01
888	small molecule	DB00142	Glutamic Acid	solid	approved	Considered to be nature's "Brain food" by improving mental capacities; helps speed the healing of ulcers; gives a "lift" from fatigue; helps control alcoholism, schizophrenia and the craving for sugar.	GGCX	BE0000832	Glutamate receptor ionotropic, kainate 3	Humans	Polypeptide	2677.0	A09AB01
889	small molecule	DB00142	Glutamic Acid	solid	approved	Considered to be nature's "Brain food" by improving mental capacities; helps speed the healing of ulcers; gives a "lift" from fatigue; helps control alcoholism, schizophrenia and the craving for sugar.	SLC1A3	BE0000832	Glutamate receptor ionotropic, kainate 3	Humans	Polypeptide	6507.0	A09AB01
890	small molecule	DB00142	Glutamic Acid	solid	approved	Considered to be nature's "Brain food" by improving mental capacities; helps speed the healing of ulcers; gives a "lift" from fatigue; helps control alcoholism, schizophrenia and the craving for sugar.	SLC1A2	BE0000832	Glutamate receptor ionotropic, kainate 3	Humans	Polypeptide	6506.0	A09AB01
891	small molecule	DB00142	Glutamic Acid	solid	approved	Considered to be nature's "Brain food" by improving mental capacities; helps speed the healing of ulcers; gives a "lift" from fatigue; helps control alcoholism, schizophrenia and the craving for sugar.	SLC1A1	BE0000832	Glutamate receptor ionotropic, kainate 3	Humans	Polypeptide	6505.0	A09AB01
892	small molecule	DB00142	Glutamic Acid	solid	approved	Considered to be nature's "Brain food" by improving mental capacities; helps speed the healing of ulcers; gives a "lift" from fatigue; helps control alcoholism, schizophrenia and the craving for sugar.	GCLC	BE0000832	Glutamate receptor ionotropic, kainate 3	Humans	Polypeptide	2729.0	A09AB01
893	small molecule	DB00142	Glutamic Acid	solid	approved	Considered to be nature's "Brain food" by improving mental capacities; helps speed the healing of ulcers; gives a "lift" from fatigue; helps control alcoholism, schizophrenia and the craving for sugar.	SLC1A6	BE0000832	Glutamate receptor ionotropic, kainate 3	Humans	Polypeptide	6511.0	A09AB01
894	small molecule	DB00142	Glutamic Acid	solid	approved	Considered to be nature's "Brain food" by improving mental capacities; helps speed the healing of ulcers; gives a "lift" from fatigue; helps control alcoholism, schizophrenia and the craving for sugar.	GLUD2	BE0000832	Glutamate receptor ionotropic, kainate 3	Humans	Polypeptide	2747.0	A09AB01
895	small molecule	DB00142	Glutamic Acid	solid	approved	Considered to be nature's "Brain food" by improving mental capacities; helps speed the healing of ulcers; gives a "lift" from fatigue; helps control alcoholism, schizophrenia and the craving for sugar.	GMPS	BE0000832	Glutamate receptor ionotropic, kainate 3	Humans	Polypeptide	8833.0	A09AB01
896	small molecule	DB00142	Glutamic Acid	solid	approved	Considered to be nature's "Brain food" by improving mental capacities; helps speed the healing of ulcers; gives a "lift" from fatigue; helps control alcoholism, schizophrenia and the craving for sugar.	BCAT1	BE0000832	Glutamate receptor ionotropic, kainate 3	Humans	Polypeptide	586.0	A09AB01
897	small molecule	DB00142	Glutamic Acid	solid	approved	Considered to be nature's "Brain food" by improving mental capacities; helps speed the healing of ulcers; gives a "lift" from fatigue; helps control alcoholism, schizophrenia and the craving for sugar.	ABAT	BE0000832	Glutamate receptor ionotropic, kainate 3	Humans	Polypeptide	18.0	A09AB01
898	small molecule	DB00142	Glutamic Acid	solid	approved	Considered to be nature's "Brain food" by improving mental capacities; helps speed the healing of ulcers; gives a "lift" from fatigue; helps control alcoholism, schizophrenia and the craving for sugar.	GRIN1	BE0000832	Glutamate receptor ionotropic, kainate 3	Humans	Polypeptide	2902.0	A09AB01
899	small molecule	DB00142	Glutamic Acid	solid	approved	Considered to be nature's "Brain food" by improving mental capacities; helps speed the healing of ulcers; gives a "lift" from fatigue; helps control alcoholism, schizophrenia and the craving for sugar.	FPGS	BE0000832	Glutamate receptor ionotropic, kainate 3	Humans	Polypeptide	2356.0	A09AB01
900	small molecule	DB00142	Glutamic Acid	solid	approved	Considered to be nature's "Brain food" by improving mental capacities; helps speed the healing of ulcers; gives a "lift" from fatigue; helps control alcoholism, schizophrenia and the craving for sugar.	ENPEP	BE0000832	Glutamate receptor ionotropic, kainate 3	Humans	Polypeptide	2028.0	A09AB01
901	small molecule	DB00142	Glutamic Acid	solid	approved	Considered to be nature's "Brain food" by improving mental capacities; helps speed the healing of ulcers; gives a "lift" from fatigue; helps control alcoholism, schizophrenia and the craving for sugar.	GRIN2A	BE0000832	Glutamate receptor ionotropic, kainate 3	Humans	Polypeptide	2903.0	A09AB01
902	small molecule	DB00142	Glutamic Acid	solid	approved	Considered to be nature's "Brain food" by improving mental capacities; helps speed the healing of ulcers; gives a "lift" from fatigue; helps control alcoholism, schizophrenia and the craving for sugar.	GRIN2B	BE0000832	Glutamate receptor ionotropic, kainate 3	Humans	Polypeptide	2904.0	A09AB01
903	small molecule	DB00142	Glutamic Acid	solid	approved	Considered to be nature's "Brain food" by improving mental capacities; helps speed the healing of ulcers; gives a "lift" from fatigue; helps control alcoholism, schizophrenia and the craving for sugar.	GRIN2C	BE0000832	Glutamate receptor ionotropic, kainate 3	Humans	Polypeptide	2905.0	A09AB01
904	small molecule	DB00142	Glutamic Acid	solid	approved	Considered to be nature's "Brain food" by improving mental capacities; helps speed the healing of ulcers; gives a "lift" from fatigue; helps control alcoholism, schizophrenia and the craving for sugar.	GIG18	BE0000832	Glutamate receptor ionotropic, kainate 3	Humans	Polypeptide		A09AB01
905	small molecule	DB00142	Glutamic Acid	solid	approved	Considered to be nature's "Brain food" by improving mental capacities; helps speed the healing of ulcers; gives a "lift" from fatigue; helps control alcoholism, schizophrenia and the craving for sugar.	EARS2	BE0000832	Glutamate receptor ionotropic, kainate 3	Humans	Polypeptide	124454.0	A09AB01
906	small molecule	DB00142	Glutamic Acid	solid	approved	Considered to be nature's "Brain food" by improving mental capacities; helps speed the healing of ulcers; gives a "lift" from fatigue; helps control alcoholism, schizophrenia and the craving for sugar.	LGSN	BE0000832	Glutamate receptor ionotropic, kainate 3	Humans	Polypeptide	51557.0	A09AB01
907	small molecule	DB00142	Glutamic Acid	solid	approved	Considered to be nature's "Brain food" by improving mental capacities; helps speed the healing of ulcers; gives a "lift" from fatigue; helps control alcoholism, schizophrenia and the craving for sugar.	NADSYN1	BE0000832	Glutamate receptor ionotropic, kainate 3	Humans	Polypeptide	55191.0	A09AB01
908	small molecule	DB00142	Glutamic Acid	solid	approved	Considered to be nature's "Brain food" by improving mental capacities; helps speed the healing of ulcers; gives a "lift" from fatigue; helps control alcoholism, schizophrenia and the craving for sugar.	CCBL2	BE0000832	Glutamate receptor ionotropic, kainate 3	Humans	Polypeptide		A09AB01
909	small molecule	DB00142	Glutamic Acid	solid	approved	Considered to be nature's "Brain food" by improving mental capacities; helps speed the healing of ulcers; gives a "lift" from fatigue; helps control alcoholism, schizophrenia and the craving for sugar.	NAGS	BE0000832	Glutamate receptor ionotropic, kainate 3	Humans	Polypeptide	162417.0	A09AB01
910	small molecule	DB00142	Glutamic Acid	solid	approved	Considered to be nature's "Brain food" by improving mental capacities; helps speed the healing of ulcers; gives a "lift" from fatigue; helps control alcoholism, schizophrenia and the craving for sugar.	AADAT	BE0000832	Glutamate receptor ionotropic, kainate 3	Humans	Polypeptide	51166.0	A09AB01
911	small molecule	DB00142	Glutamic Acid	solid	approved	Considered to be nature's "Brain food" by improving mental capacities; helps speed the healing of ulcers; gives a "lift" from fatigue; helps control alcoholism, schizophrenia and the craving for sugar.	GRIN3A	BE0000832	Glutamate receptor ionotropic, kainate 3	Humans	Polypeptide	116443.0	A09AB01
912	small molecule	DB00142	Glutamic Acid	solid	approved	Considered to be nature's "Brain food" by improving mental capacities; helps speed the healing of ulcers; gives a "lift" from fatigue; helps control alcoholism, schizophrenia and the craving for sugar.	GPT2	BE0000832	Glutamate receptor ionotropic, kainate 3	Humans	Polypeptide	84706.0	A09AB01
913	small molecule	DB00142	Glutamic Acid	solid	approved	Considered to be nature's "Brain food" by improving mental capacities; helps speed the healing of ulcers; gives a "lift" from fatigue; helps control alcoholism, schizophrenia and the craving for sugar.	SLC25A18	BE0000832	Glutamate receptor ionotropic, kainate 3	Humans	Polypeptide	83733.0	A09AB01
914	small molecule	DB00142	Glutamic Acid	solid	approved	Considered to be nature's "Brain food" by improving mental capacities; helps speed the healing of ulcers; gives a "lift" from fatigue; helps control alcoholism, schizophrenia and the craving for sugar.	SLC25A22	BE0000832	Glutamate receptor ionotropic, kainate 3	Humans	Polypeptide	79751.0	A09AB01
915	small molecule	DB00142	Glutamic Acid	solid	approved	Considered to be nature's "Brain food" by improving mental capacities; helps speed the healing of ulcers; gives a "lift" from fatigue; helps control alcoholism, schizophrenia and the craving for sugar.	AASS	BE0000832	Glutamate receptor ionotropic, kainate 3	Humans	Polypeptide	10157.0	A09AB01
916	small molecule	DB00142	Glutamic Acid	solid	approved	Considered to be nature's "Brain food" by improving mental capacities; helps speed the healing of ulcers; gives a "lift" from fatigue; helps control alcoholism, schizophrenia and the craving for sugar.	GLS2	BE0000832	Glutamate receptor ionotropic, kainate 3	Humans	Polypeptide	27165.0	A09AB01
917	small molecule	DB00142	Glutamic Acid	solid	approved	Considered to be nature's "Brain food" by improving mental capacities; helps speed the healing of ulcers; gives a "lift" from fatigue; helps control alcoholism, schizophrenia and the craving for sugar.	DNPEP	BE0000832	Glutamate receptor ionotropic, kainate 3	Humans	Polypeptide	23549.0	A09AB01
918	small molecule	DB00142	Glutamic Acid	solid	approved	Considered to be nature's "Brain food" by improving mental capacities; helps speed the healing of ulcers; gives a "lift" from fatigue; helps control alcoholism, schizophrenia and the craving for sugar.	GRID1	BE0000832	Glutamate receptor ionotropic, kainate 3	Humans	Polypeptide	2894.0	A09AB01
919	small molecule	DB00142	Glutamic Acid	solid	approved	Considered to be nature's "Brain food" by improving mental capacities; helps speed the healing of ulcers; gives a "lift" from fatigue; helps control alcoholism, schizophrenia and the craving for sugar.	SLC7A11	BE0000832	Glutamate receptor ionotropic, kainate 3	Humans	Polypeptide	23657.0	A09AB01
920	small molecule	DB00142	Glutamic Acid	solid	approved	Considered to be nature's "Brain food" by improving mental capacities; helps speed the healing of ulcers; gives a "lift" from fatigue; helps control alcoholism, schizophrenia and the craving for sugar.	CPQ	BE0000832	Glutamate receptor ionotropic, kainate 3	Humans	Polypeptide	10404.0	A09AB01
921	small molecule	DB00142	Glutamic Acid	solid	approved	Considered to be nature's "Brain food" by improving mental capacities; helps speed the healing of ulcers; gives a "lift" from fatigue; helps control alcoholism, schizophrenia and the craving for sugar.	PSAT1	BE0000832	Glutamate receptor ionotropic, kainate 3	Humans	Polypeptide	29968.0	A09AB01
922	small molecule	DB00142	Glutamic Acid	solid	approved	Considered to be nature's "Brain food" by improving mental capacities; helps speed the healing of ulcers; gives a "lift" from fatigue; helps control alcoholism, schizophrenia and the craving for sugar.	GLUD1	BE0000832	Glutamate receptor ionotropic, kainate 3	Humans	Polypeptide	2746.0	A09AB01
923	small molecule	DB00142	Glutamic Acid	solid	approved	Considered to be nature's "Brain food" by improving mental capacities; helps speed the healing of ulcers; gives a "lift" from fatigue; helps control alcoholism, schizophrenia and the craving for sugar.	GRIK1	BE0000832	Glutamate receptor ionotropic, kainate 3	Humans	Polypeptide	2897.0	A09AB01
924	small molecule	DB00142	Glutamic Acid	solid	approved	Considered to be nature's "Brain food" by improving mental capacities; helps speed the healing of ulcers; gives a "lift" from fatigue; helps control alcoholism, schizophrenia and the craving for sugar.	GRIA1	BE0000832	Glutamate receptor ionotropic, kainate 3	Humans	Polypeptide	2890.0	A09AB01
925	small molecule	DB00142	Glutamic Acid	solid	approved	Considered to be nature's "Brain food" by improving mental capacities; helps speed the healing of ulcers; gives a "lift" from fatigue; helps control alcoholism, schizophrenia and the craving for sugar.	GCLM	BE0000832	Glutamate receptor ionotropic, kainate 3	Humans	Polypeptide	2730.0	A09AB01
926	small molecule	DB00142	Glutamic Acid	solid	approved	Considered to be nature's "Brain food" by improving mental capacities; helps speed the healing of ulcers; gives a "lift" from fatigue; helps control alcoholism, schizophrenia and the craving for sugar.	FOLH1	BE0000832	Glutamate receptor ionotropic, kainate 3	Humans	Polypeptide	2346.0	A09AB01
927	small molecule	DB00142	Glutamic Acid	solid	approved	Considered to be nature's "Brain food" by improving mental capacities; helps speed the healing of ulcers; gives a "lift" from fatigue; helps control alcoholism, schizophrenia and the craving for sugar.	GAD2	BE0000832	Glutamate receptor ionotropic, kainate 3	Humans	Polypeptide	2572.0	A09AB01
928	small molecule	DB00142	Glutamic Acid	solid	approved	Considered to be nature's "Brain food" by improving mental capacities; helps speed the healing of ulcers; gives a "lift" from fatigue; helps control alcoholism, schizophrenia and the craving for sugar.	GAD1	BE0000832	Glutamate receptor ionotropic, kainate 3	Humans	Polypeptide	2571.0	A09AB01
929	small molecule	DB00142	Glutamic Acid	solid	approved	Considered to be nature's "Brain food" by improving mental capacities; helps speed the healing of ulcers; gives a "lift" from fatigue; helps control alcoholism, schizophrenia and the craving for sugar.	FTCD	BE0000832	Glutamate receptor ionotropic, kainate 3	Humans	Polypeptide	10841.0	A09AB01
930	small molecule	DB00142	Glutamic Acid	solid	approved	Considered to be nature's "Brain food" by improving mental capacities; helps speed the healing of ulcers; gives a "lift" from fatigue; helps control alcoholism, schizophrenia and the craving for sugar.	GRIA2	BE0000832	Glutamate receptor ionotropic, kainate 3	Humans	Polypeptide	2891.0	A09AB01
931	small molecule	DB00142	Glutamic Acid	solid	approved	Considered to be nature's "Brain food" by improving mental capacities; helps speed the healing of ulcers; gives a "lift" from fatigue; helps control alcoholism, schizophrenia and the craving for sugar.	GRIA3	BE0000832	Glutamate receptor ionotropic, kainate 3	Humans	Polypeptide	2892.0	A09AB01
932	small molecule	DB00142	Glutamic Acid	solid	approved	Considered to be nature's "Brain food" by improving mental capacities; helps speed the healing of ulcers; gives a "lift" from fatigue; helps control alcoholism, schizophrenia and the craving for sugar.	GRIA4	BE0000832	Glutamate receptor ionotropic, kainate 3	Humans	Polypeptide	2893.0	A09AB01
933	small molecule	DB00142	Glutamic Acid	solid	approved	Considered to be nature's "Brain food" by improving mental capacities; helps speed the healing of ulcers; gives a "lift" from fatigue; helps control alcoholism, schizophrenia and the craving for sugar.	ALDH18A1	BE0000832	Glutamate receptor ionotropic, kainate 3	Humans	Polypeptide	5832.0	A09AB01
934	small molecule	DB00142	Glutamic Acid	solid	approved	Considered to be nature's "Brain food" by improving mental capacities; helps speed the healing of ulcers; gives a "lift" from fatigue; helps control alcoholism, schizophrenia and the craving for sugar.	GRIK2	BE0000832	Glutamate receptor ionotropic, kainate 3	Humans	Polypeptide	2898.0	A09AB01
935	small molecule	DB00142	Glutamic Acid	solid	approved	Considered to be nature's "Brain food" by improving mental capacities; helps speed the healing of ulcers; gives a "lift" from fatigue; helps control alcoholism, schizophrenia and the craving for sugar.	GRIK3	BE0000832	Glutamate receptor ionotropic, kainate 3	Humans	Polypeptide	2899.0	A09AB01
936	small molecule	DB00142	Glutamic Acid	solid	approved	Considered to be nature's "Brain food" by improving mental capacities; helps speed the healing of ulcers; gives a "lift" from fatigue; helps control alcoholism, schizophrenia and the craving for sugar.	SLC16A10	BE0003654	Monocarboxylate transporter 10	Humans	Transporter	117247.0	A09AB01
937	small molecule	DB00142	Glutamic Acid	solid	approved	Considered to be nature's "Brain food" by improving mental capacities; helps speed the healing of ulcers; gives a "lift" from fatigue; helps control alcoholism, schizophrenia and the craving for sugar.	SLC16A1	BE0000669	Monocarboxylate transporter 1	Humans	Transporter	6566.0	A09AB01
938	small molecule	DB00143	Glutathione	solid	approved	For nutritional supplementation, also for treating dietary shortage or imbalance	MGST3	BE0002638	Cytochrome P450 3A4	Humans	Polypeptide	4259.0	V03AB32
939	small molecule	DB00143	Glutathione	solid	approved	For nutritional supplementation, also for treating dietary shortage or imbalance	HPGDS	BE0002638	Cytochrome P450 3A4	Humans	Polypeptide	27306.0	V03AB32
940	small molecule	DB00143	Glutathione	solid	approved	For nutritional supplementation, also for treating dietary shortage or imbalance	TXNDC12	BE0002638	Cytochrome P450 3A4	Humans	Polypeptide	51060.0	V03AB32
941	small molecule	DB00143	Glutathione	solid	approved	For nutritional supplementation, also for treating dietary shortage or imbalance	GSTA1	BE0002638	Cytochrome P450 3A4	Humans	Polypeptide	2938.0	V03AB32
942	small molecule	DB00143	Glutathione	solid	approved	For nutritional supplementation, also for treating dietary shortage or imbalance	GSTA2	BE0002638	Cytochrome P450 3A4	Humans	Polypeptide	2939.0	V03AB32
943	small molecule	DB00143	Glutathione	solid	approved	For nutritional supplementation, also for treating dietary shortage or imbalance	MGST1	BE0002638	Cytochrome P450 3A4	Humans	Polypeptide	4257.0	V03AB32
944	small molecule	DB00143	Glutathione	solid	approved	For nutritional supplementation, also for treating dietary shortage or imbalance	ESD	BE0002638	Cytochrome P450 3A4	Humans	Polypeptide	2098.0	V03AB32
945	small molecule	DB00143	Glutathione	solid	approved	For nutritional supplementation, also for treating dietary shortage or imbalance	GGT1	BE0002638	Cytochrome P450 3A4	Humans	Polypeptide	2678.0	V03AB32
946	small molecule	DB00143	Glutathione	solid	approved	For nutritional supplementation, also for treating dietary shortage or imbalance	GSTM2	BE0002638	Cytochrome P450 3A4	Humans	Polypeptide	2946.0	V03AB32
947	small molecule	DB00143	Glutathione	solid	approved	For nutritional supplementation, also for treating dietary shortage or imbalance	GLRX	BE0002638	Cytochrome P450 3A4	Humans	Polypeptide	2745.0	V03AB32
948	small molecule	DB00143	Glutathione	solid	approved	For nutritional supplementation, also for treating dietary shortage or imbalance	GPX4	BE0002638	Cytochrome P450 3A4	Humans	Polypeptide	2879.0	V03AB32
949	small molecule	DB00143	Glutathione	solid	approved	For nutritional supplementation, also for treating dietary shortage or imbalance	GSTM5	BE0002638	Cytochrome P450 3A4	Humans	Polypeptide	2949.0	V03AB32
950	small molecule	DB00143	Glutathione	solid	approved	For nutritional supplementation, also for treating dietary shortage or imbalance	GPX6	BE0002638	Cytochrome P450 3A4	Humans	Polypeptide	257202.0	V03AB32
951	small molecule	DB00143	Glutathione	solid	approved	For nutritional supplementation, also for treating dietary shortage or imbalance	HAGH	BE0002638	Cytochrome P450 3A4	Humans	Polypeptide	3029.0	V03AB32
952	small molecule	DB00143	Glutathione	solid	approved	For nutritional supplementation, also for treating dietary shortage or imbalance	GPX1	BE0002638	Cytochrome P450 3A4	Humans	Polypeptide	2876.0	V03AB32
953	small molecule	DB00143	Glutathione	solid	approved	For nutritional supplementation, also for treating dietary shortage or imbalance	GPX8	BE0002638	Cytochrome P450 3A4	Humans	Polypeptide	493869.0	V03AB32
954	small molecule	DB00143	Glutathione	solid	approved	For nutritional supplementation, also for treating dietary shortage or imbalance	GPX7	BE0002638	Cytochrome P450 3A4	Humans	Polypeptide	2882.0	V03AB32
955	small molecule	DB00143	Glutathione	solid	approved	For nutritional supplementation, also for treating dietary shortage or imbalance	MGST2	BE0002638	Cytochrome P450 3A4	Humans	Polypeptide	4258.0	V03AB32
956	small molecule	DB00143	Glutathione	solid	approved	For nutritional supplementation, also for treating dietary shortage or imbalance	GSTO2	BE0002638	Cytochrome P450 3A4	Humans	Polypeptide	119391.0	V03AB32
957	small molecule	DB00143	Glutathione	solid	approved	For nutritional supplementation, also for treating dietary shortage or imbalance	GLRX2	BE0002638	Cytochrome P450 3A4	Humans	Polypeptide	51022.0	V03AB32
958	small molecule	DB00143	Glutathione	solid	approved	For nutritional supplementation, also for treating dietary shortage or imbalance	GLO1	BE0002638	Cytochrome P450 3A4	Humans	Polypeptide	2739.0	V03AB32
959	small molecule	DB00143	Glutathione	solid	approved	For nutritional supplementation, also for treating dietary shortage or imbalance	LTC4S	BE0002638	Cytochrome P450 3A4	Humans	Polypeptide	4056.0	V03AB32
960	small molecule	DB00143	Glutathione	solid	approved	For nutritional supplementation, also for treating dietary shortage or imbalance	GSR	BE0002638	Cytochrome P450 3A4	Humans	Polypeptide	2936.0	V03AB32
961	small molecule	DB00143	Glutathione	solid	approved	For nutritional supplementation, also for treating dietary shortage or imbalance	GSS	BE0002638	Cytochrome P450 3A4	Humans	Polypeptide	2937.0	V03AB32
962	small molecule	DB00143	Glutathione	solid	approved	For nutritional supplementation, also for treating dietary shortage or imbalance	GSTM1	BE0002638	Cytochrome P450 3A4	Humans	Polypeptide	2944.0	V03AB32
963	small molecule	DB00143	Glutathione	solid	approved	For nutritional supplementation, also for treating dietary shortage or imbalance	GSTK1	BE0002638	Cytochrome P450 3A4	Humans	Polypeptide	373156.0	V03AB32
964	small molecule	DB00143	Glutathione	solid	approved	For nutritional supplementation, also for treating dietary shortage or imbalance	GSTA3	BE0002638	Cytochrome P450 3A4	Humans	Polypeptide	2940.0	V03AB32
965	small molecule	DB00143	Glutathione	solid	approved	For nutritional supplementation, also for treating dietary shortage or imbalance	GSTM3	BE0002638	Cytochrome P450 3A4	Humans	Polypeptide	2947.0	V03AB32
966	small molecule	DB00143	Glutathione	solid	approved	For nutritional supplementation, also for treating dietary shortage or imbalance	GSTA4	BE0002638	Cytochrome P450 3A4	Humans	Polypeptide	2941.0	V03AB32
967	small molecule	DB00143	Glutathione	solid	approved	For nutritional supplementation, also for treating dietary shortage or imbalance	GSTM4	BE0002638	Cytochrome P450 3A4	Humans	Polypeptide	2948.0	V03AB32
968	small molecule	DB00143	Glutathione	solid	approved	For nutritional supplementation, also for treating dietary shortage or imbalance	GSTA5	BE0002638	Cytochrome P450 3A4	Humans	Polypeptide	221357.0	V03AB32
969	small molecule	DB00143	Glutathione	solid	approved	For nutritional supplementation, also for treating dietary shortage or imbalance	GSTP1	BE0002638	Cytochrome P450 3A4	Humans	Polypeptide	2950.0	V03AB32
970	small molecule	DB00143	Glutathione	solid	approved	For nutritional supplementation, also for treating dietary shortage or imbalance	GSTO1	BE0002638	Cytochrome P450 3A4	Humans	Polypeptide	9446.0	V03AB32
971	small molecule	DB00143	Glutathione	solid	approved	For nutritional supplementation, also for treating dietary shortage or imbalance	GPX1	BE0002638	Cytochrome P450 3A4	Humans	Polypeptide	2876.0	V03AB32
972	small molecule	DB00143	Glutathione	solid	approved	For nutritional supplementation, also for treating dietary shortage or imbalance	GPX2	BE0002638	Cytochrome P450 3A4	Humans	Polypeptide	2877.0	V03AB32
973	small molecule	DB00143	Glutathione	solid	approved	For nutritional supplementation, also for treating dietary shortage or imbalance	GSTT1	BE0002638	Cytochrome P450 3A4	Humans	Polypeptide	2952.0	V03AB32
974	small molecule	DB00143	Glutathione	solid	approved	For nutritional supplementation, also for treating dietary shortage or imbalance	GSTZ1	BE0002638	Cytochrome P450 3A4	Humans	Polypeptide	2954.0	V03AB32
975	small molecule	DB00143	Glutathione	solid	approved	For nutritional supplementation, also for treating dietary shortage or imbalance	GPX5	BE0002638	Cytochrome P450 3A4	Humans	Polypeptide	2880.0	V03AB32
976	small molecule	DB00143	Glutathione	solid	approved	For nutritional supplementation, also for treating dietary shortage or imbalance	GPX3	BE0002638	Cytochrome P450 3A4	Humans	Polypeptide	2878.0	V03AB32
977	small molecule	DB00143	Glutathione	solid	approved	For nutritional supplementation, also for treating dietary shortage or imbalance	AKR1B1	BE0002638	Cytochrome P450 3A4	Humans	Polypeptide	231.0	V03AB32
978	small molecule	DB00143	Glutathione	solid	approved	For nutritional supplementation, also for treating dietary shortage or imbalance	MMP9	BE0002638	Cytochrome P450 3A4	Humans	Polypeptide	4318.0	V03AB32
979	small molecule	DB00143	Glutathione	solid	approved	For nutritional supplementation, also for treating dietary shortage or imbalance	CYP3A4	BE0002638	Cytochrome P450 3A4	Humans	Polypeptide	1576.0	V03AB32
980	small molecule	DB00143	Glutathione	solid	approved	For nutritional supplementation, also for treating dietary shortage or imbalance	GSTA2	BE0002189	Glutathione S-transferase A2	Humans	Enzyme	2939.0	V03AB32
981	small molecule	DB00143	Glutathione	solid	approved	For nutritional supplementation, also for treating dietary shortage or imbalance	GSTA1	BE0002281	Glutathione S-transferase A1	Humans	Enzyme	2938.0	V03AB32
982	small molecule	DB00143	Glutathione	solid	approved	For nutritional supplementation, also for treating dietary shortage or imbalance	ABCC1	BE0000785	Multidrug resistance-associated protein 1	Humans	Transporter	4363.0	V03AB32
983	small molecule	DB00143	Glutathione	solid	approved	For nutritional supplementation, also for treating dietary shortage or imbalance	ABCC2	BE0001069	Canalicular multispecific organic anion transporter 1	Humans	Transporter	1244.0	V03AB32
984	small molecule	DB00143	Glutathione	solid	approved	For nutritional supplementation, also for treating dietary shortage or imbalance	ABCC3	BE0001061	Canalicular multispecific organic anion transporter 2	Humans	Transporter	8714.0	V03AB32
985	small molecule	DB00143	Glutathione	solid	approved	For nutritional supplementation, also for treating dietary shortage or imbalance	ABCC4	BE0001188	Multidrug resistance-associated protein 4	Humans	Transporter	10257.0	V03AB32
986	small molecule	DB00143	Glutathione	solid	approved	For nutritional supplementation, also for treating dietary shortage or imbalance	ABCC5	BE0003639	Multidrug resistance-associated protein 5	Humans	Transporter	10057.0	V03AB32
987	small molecule	DB00144	Phosphatidyl serine	solid	approved	Phosphatidylserine has demonstrated some usefulness in treating cognitive impairment, including Alzheimer's disease, age-associated memory impairment and some non-Alzheimer's dementias. More research is needed before phosphatidylserine can be indicated for immune enhancement or for reduction of exercise stress.	DGKG	BE0000189	Scavenger receptor class B member 1	Humans	Polypeptide	1608.0
988	small molecule	DB00144	Phosphatidyl serine	solid	approved	Phosphatidylserine has demonstrated some usefulness in treating cognitive impairment, including Alzheimer's disease, age-associated memory impairment and some non-Alzheimer's dementias. More research is needed before phosphatidylserine can be indicated for immune enhancement or for reduction of exercise stress.	DGKD	BE0000189	Scavenger receptor class B member 1	Humans	Polypeptide	8527.0
989	small molecule	DB00144	Phosphatidyl serine	solid	approved	Phosphatidylserine has demonstrated some usefulness in treating cognitive impairment, including Alzheimer's disease, age-associated memory impairment and some non-Alzheimer's dementias. More research is needed before phosphatidylserine can be indicated for immune enhancement or for reduction of exercise stress.	PTDSS2	BE0000189	Scavenger receptor class B member 1	Humans	Polypeptide	81490.0
990	small molecule	DB00144	Phosphatidyl serine	solid	approved	Phosphatidylserine has demonstrated some usefulness in treating cognitive impairment, including Alzheimer's disease, age-associated memory impairment and some non-Alzheimer's dementias. More research is needed before phosphatidylserine can be indicated for immune enhancement or for reduction of exercise stress.	SMPD4	BE0000189	Scavenger receptor class B member 1	Humans	Polypeptide	55627.0
991	small molecule	DB00144	Phosphatidyl serine	solid	approved	Phosphatidylserine has demonstrated some usefulness in treating cognitive impairment, including Alzheimer's disease, age-associated memory impairment and some non-Alzheimer's dementias. More research is needed before phosphatidylserine can be indicated for immune enhancement or for reduction of exercise stress.	SMPD3	BE0000189	Scavenger receptor class B member 1	Humans	Polypeptide	55512.0
992	small molecule	DB00144	Phosphatidyl serine	solid	approved	Phosphatidylserine has demonstrated some usefulness in treating cognitive impairment, including Alzheimer's disease, age-associated memory impairment and some non-Alzheimer's dementias. More research is needed before phosphatidylserine can be indicated for immune enhancement or for reduction of exercise stress.	ATP8A1	BE0000189	Scavenger receptor class B member 1	Humans	Polypeptide	10396.0
993	small molecule	DB00144	Phosphatidyl serine	solid	approved	Phosphatidylserine has demonstrated some usefulness in treating cognitive impairment, including Alzheimer's disease, age-associated memory impairment and some non-Alzheimer's dementias. More research is needed before phosphatidylserine can be indicated for immune enhancement or for reduction of exercise stress.	PRKCA	BE0000189	Scavenger receptor class B member 1	Humans	Polypeptide	5578.0
994	small molecule	DB00144	Phosphatidyl serine	solid	approved	Phosphatidylserine has demonstrated some usefulness in treating cognitive impairment, including Alzheimer's disease, age-associated memory impairment and some non-Alzheimer's dementias. More research is needed before phosphatidylserine can be indicated for immune enhancement or for reduction of exercise stress.	PTDSS1	BE0000189	Scavenger receptor class B member 1	Humans	Polypeptide	9791.0
995	small molecule	DB00144	Phosphatidyl serine	solid	approved	Phosphatidylserine has demonstrated some usefulness in treating cognitive impairment, including Alzheimer's disease, age-associated memory impairment and some non-Alzheimer's dementias. More research is needed before phosphatidylserine can be indicated for immune enhancement or for reduction of exercise stress.	PISD	BE0000189	Scavenger receptor class B member 1	Humans	Polypeptide	23761.0
996	small molecule	DB00144	Phosphatidyl serine	solid	approved	Phosphatidylserine has demonstrated some usefulness in treating cognitive impairment, including Alzheimer's disease, age-associated memory impairment and some non-Alzheimer's dementias. More research is needed before phosphatidylserine can be indicated for immune enhancement or for reduction of exercise stress.	SCARB1	BE0000189	Scavenger receptor class B member 1	Humans	Polypeptide	949.0
997	small molecule	DB00145	Glycine	solid	approved	Supplemental glycine may have antispastic activity. Very early findings suggest it may also have antipsychotic activity as well as antioxidant and anti-inflammatory activities.	GCAT	BE0000347	Glycine amidinotransferase, mitochondrial	Humans	Polypeptide	23464.0	B05CX03
998	small molecule	DB00145	Glycine	solid	approved	Supplemental glycine may have antispastic activity. Very early findings suggest it may also have antipsychotic activity as well as antioxidant and anti-inflammatory activities.	ALAS1	BE0000347	Glycine amidinotransferase, mitochondrial	Humans	Polypeptide	211.0	B05CX03
999	small molecule	DB00145	Glycine	solid	approved	Supplemental glycine may have antispastic activity. Very early findings suggest it may also have antipsychotic activity as well as antioxidant and anti-inflammatory activities.	ALAS2	BE0000347	Glycine amidinotransferase, mitochondrial	Humans	Polypeptide	212.0	B05CX03
1000	small molecule	DB00145	Glycine	solid	approved	Supplemental glycine may have antispastic activity. Very early findings suggest it may also have antipsychotic activity as well as antioxidant and anti-inflammatory activities.	GCSH	BE0000347	Glycine amidinotransferase, mitochondrial	Humans	Polypeptide	2653.0	B05CX03
1001	small molecule	DB00145	Glycine	solid	approved	Supplemental glycine may have antispastic activity. Very early findings suggest it may also have antipsychotic activity as well as antioxidant and anti-inflammatory activities.	GARS	BE0000347	Glycine amidinotransferase, mitochondrial	Humans	Polypeptide		B05CX03
1002	small molecule	DB00145	Glycine	solid	approved	Supplemental glycine may have antispastic activity. Very early findings suggest it may also have antipsychotic activity as well as antioxidant and anti-inflammatory activities.	GRIN2A	BE0000347	Glycine amidinotransferase, mitochondrial	Humans	Polypeptide	2903.0	B05CX03
1003	small molecule	DB00145	Glycine	solid	approved	Supplemental glycine may have antispastic activity. Very early findings suggest it may also have antipsychotic activity as well as antioxidant and anti-inflammatory activities.	BAAT	BE0000347	Glycine amidinotransferase, mitochondrial	Humans	Polypeptide	570.0	B05CX03
1004	small molecule	DB00145	Glycine	solid	approved	Supplemental glycine may have antispastic activity. Very early findings suggest it may also have antipsychotic activity as well as antioxidant and anti-inflammatory activities.	GPR18	BE0000347	Glycine amidinotransferase, mitochondrial	Humans	Polypeptide	2841.0	B05CX03
1005	small molecule	DB00145	Glycine	solid	approved	Supplemental glycine may have antispastic activity. Very early findings suggest it may also have antipsychotic activity as well as antioxidant and anti-inflammatory activities.	GSS	BE0000347	Glycine amidinotransferase, mitochondrial	Humans	Polypeptide	2937.0	B05CX03
1006	small molecule	DB00145	Glycine	solid	approved	Supplemental glycine may have antispastic activity. Very early findings suggest it may also have antipsychotic activity as well as antioxidant and anti-inflammatory activities.	GRIN2C	BE0000347	Glycine amidinotransferase, mitochondrial	Humans	Polypeptide	2905.0	B05CX03
1007	small molecule	DB00145	Glycine	solid	approved	Supplemental glycine may have antispastic activity. Very early findings suggest it may also have antipsychotic activity as well as antioxidant and anti-inflammatory activities.	GLYAT	BE0000347	Glycine amidinotransferase, mitochondrial	Humans	Polypeptide	10249.0	B05CX03
1008	small molecule	DB00145	Glycine	solid	approved	Supplemental glycine may have antispastic activity. Very early findings suggest it may also have antipsychotic activity as well as antioxidant and anti-inflammatory activities.	SLC36A1	BE0000347	Glycine amidinotransferase, mitochondrial	Humans	Polypeptide	206358.0	B05CX03
1009	small molecule	DB00145	Glycine	solid	approved	Supplemental glycine may have antispastic activity. Very early findings suggest it may also have antipsychotic activity as well as antioxidant and anti-inflammatory activities.	SHMT2	BE0000347	Glycine amidinotransferase, mitochondrial	Humans	Polypeptide	6472.0	B05CX03
1010	small molecule	DB00145	Glycine	solid	approved	Supplemental glycine may have antispastic activity. Very early findings suggest it may also have antipsychotic activity as well as antioxidant and anti-inflammatory activities.	GLYATL2	BE0000347	Glycine amidinotransferase, mitochondrial	Humans	Polypeptide	219970.0	B05CX03
1011	small molecule	DB00145	Glycine	solid	approved	Supplemental glycine may have antispastic activity. Very early findings suggest it may also have antipsychotic activity as well as antioxidant and anti-inflammatory activities.	GLYATL1	BE0000347	Glycine amidinotransferase, mitochondrial	Humans	Polypeptide	92292.0	B05CX03
1012	small molecule	DB00145	Glycine	solid	approved	Supplemental glycine may have antispastic activity. Very early findings suggest it may also have antipsychotic activity as well as antioxidant and anti-inflammatory activities.	AGXT2	BE0000347	Glycine amidinotransferase, mitochondrial	Humans	Polypeptide	64902.0	B05CX03
1013	small molecule	DB00145	Glycine	solid	approved	Supplemental glycine may have antispastic activity. Very early findings suggest it may also have antipsychotic activity as well as antioxidant and anti-inflammatory activities.	SLC32A1	BE0000347	Glycine amidinotransferase, mitochondrial	Humans	Polypeptide	140679.0	B05CX03
1014	small molecule	DB00145	Glycine	solid	approved	Supplemental glycine may have antispastic activity. Very early findings suggest it may also have antipsychotic activity as well as antioxidant and anti-inflammatory activities.	PIPOX	BE0000347	Glycine amidinotransferase, mitochondrial	Humans	Polypeptide	51268.0	B05CX03
1015	small molecule	DB00145	Glycine	solid	approved	Supplemental glycine may have antispastic activity. Very early findings suggest it may also have antipsychotic activity as well as antioxidant and anti-inflammatory activities.	SLC6A5	BE0000347	Glycine amidinotransferase, mitochondrial	Humans	Polypeptide	9152.0	B05CX03
1016	small molecule	DB00145	Glycine	solid	approved	Supplemental glycine may have antispastic activity. Very early findings suggest it may also have antipsychotic activity as well as antioxidant and anti-inflammatory activities.	GRIN3B	BE0000347	Glycine amidinotransferase, mitochondrial	Humans	Polypeptide	116444.0	B05CX03
1017	small molecule	DB00145	Glycine	solid	approved	Supplemental glycine may have antispastic activity. Very early findings suggest it may also have antipsychotic activity as well as antioxidant and anti-inflammatory activities.	GLDC	BE0000347	Glycine amidinotransferase, mitochondrial	Humans	Polypeptide	2731.0	B05CX03
1018	small molecule	DB00145	Glycine	solid	approved	Supplemental glycine may have antispastic activity. Very early findings suggest it may also have antipsychotic activity as well as antioxidant and anti-inflammatory activities.	SLC6A9	BE0000347	Glycine amidinotransferase, mitochondrial	Humans	Polypeptide	6536.0	B05CX03
1019	small molecule	DB00145	Glycine	solid	approved	Supplemental glycine may have antispastic activity. Very early findings suggest it may also have antipsychotic activity as well as antioxidant and anti-inflammatory activities.	GLRA1	BE0000347	Glycine amidinotransferase, mitochondrial	Humans	Polypeptide	2741.0	B05CX03
1020	small molecule	DB00145	Glycine	solid	approved	Supplemental glycine may have antispastic activity. Very early findings suggest it may also have antipsychotic activity as well as antioxidant and anti-inflammatory activities.	AGXT	BE0000347	Glycine amidinotransferase, mitochondrial	Humans	Polypeptide	189.0	B05CX03
1021	small molecule	DB00145	Glycine	solid	approved	Supplemental glycine may have antispastic activity. Very early findings suggest it may also have antipsychotic activity as well as antioxidant and anti-inflammatory activities.	GLRB	BE0000347	Glycine amidinotransferase, mitochondrial	Humans	Polypeptide	2743.0	B05CX03
1022	small molecule	DB00145	Glycine	solid	approved	Supplemental glycine may have antispastic activity. Very early findings suggest it may also have antipsychotic activity as well as antioxidant and anti-inflammatory activities.	SHMT1	BE0000347	Glycine amidinotransferase, mitochondrial	Humans	Polypeptide	6470.0	B05CX03
1023	small molecule	DB00145	Glycine	solid	approved	Supplemental glycine may have antispastic activity. Very early findings suggest it may also have antipsychotic activity as well as antioxidant and anti-inflammatory activities.	GLRA3	BE0000347	Glycine amidinotransferase, mitochondrial	Humans	Polypeptide	8001.0	B05CX03
1024	small molecule	DB00145	Glycine	solid	approved	Supplemental glycine may have antispastic activity. Very early findings suggest it may also have antipsychotic activity as well as antioxidant and anti-inflammatory activities.	GLRA2	BE0000347	Glycine amidinotransferase, mitochondrial	Humans	Polypeptide	2742.0	B05CX03
1025	small molecule	DB00145	Glycine	solid	approved	Supplemental glycine may have antispastic activity. Very early findings suggest it may also have antipsychotic activity as well as antioxidant and anti-inflammatory activities.	GNMT	BE0000347	Glycine amidinotransferase, mitochondrial	Humans	Polypeptide	27232.0	B05CX03
1026	small molecule	DB00145	Glycine	solid	approved	Supplemental glycine may have antispastic activity. Very early findings suggest it may also have antipsychotic activity as well as antioxidant and anti-inflammatory activities.	GATM	BE0000347	Glycine amidinotransferase, mitochondrial	Humans	Polypeptide	2628.0	B05CX03
1027	small molecule	DB00145	Glycine	solid	approved	Supplemental glycine may have antispastic activity. Very early findings suggest it may also have antipsychotic activity as well as antioxidant and anti-inflammatory activities.	SLC16A10	BE0003654	Monocarboxylate transporter 10	Humans	Transporter	117247.0	B05CX03
1028	small molecule	DB00146	Calcifediol	solid	approved	Used to treat vitamin D deficiency or insufficiency, refractory rickets (vitamin D resistant rickets), familial hypophosphatemia and hypoparathyroidism, and in the management of hypocalcemia and renal osteodystrophy in patients with chronic renal failure undergoing dialysis. Also used in conjunction with calcium in the management and prevention of primary or corticosteroid-induced osteoporosis.	VDR	BE0000779	Vitamin D3 receptor	Humans	Polypeptide	7421.0	A11CC06
1029	small molecule	DB00146	Calcifediol	solid	approved	Used to treat vitamin D deficiency or insufficiency, refractory rickets (vitamin D resistant rickets), familial hypophosphatemia and hypoparathyroidism, and in the management of hypocalcemia and renal osteodystrophy in patients with chronic renal failure undergoing dialysis. Also used in conjunction with calcium in the management and prevention of primary or corticosteroid-induced osteoporosis.	CYP27B1	BE0000443	25-hydroxyvitamin D-1 alpha hydroxylase, mitochondrial	Humans	Enzyme	1594.0	A11CC06
1030	small molecule	DB00146	Calcifediol	solid	approved	Used to treat vitamin D deficiency or insufficiency, refractory rickets (vitamin D resistant rickets), familial hypophosphatemia and hypoparathyroidism, and in the management of hypocalcemia and renal osteodystrophy in patients with chronic renal failure undergoing dialysis. Also used in conjunction with calcium in the management and prevention of primary or corticosteroid-induced osteoporosis.	CYP24A1	BE0002250	1,25-dihydroxyvitamin D(3) 24-hydroxylase, mitochondrial	Humans	Enzyme	1591.0	A11CC06
1031	small molecule	DB00147	Pyridoxal	solid	experimental	Pyridoxal is one of the natural forms available of vitamin B6, therefore, it is used for nutritional supplementation and for treating dietary shortage or imbalances.	PDXK	BE0000042	Pyridoxal kinase	Humans	Polypeptide	8566.0
1032	small molecule	DB00148	Creatine	solid	approved	For nutritional supplementation, also for treating dietary shortage or imbalance.	CKM	BE0000567	Guanidinoacetate N-methyltransferase	Humans	Polypeptide	1158.0
1033	small molecule	DB00148	Creatine	solid	approved	For nutritional supplementation, also for treating dietary shortage or imbalance.	CKMT1A	BE0000567	Guanidinoacetate N-methyltransferase	Humans	Polypeptide	548596.0
1034	small molecule	DB00148	Creatine	solid	approved	For nutritional supplementation, also for treating dietary shortage or imbalance.	CKB	BE0000567	Guanidinoacetate N-methyltransferase	Humans	Polypeptide	1152.0
1035	small molecule	DB00148	Creatine	solid	approved	For nutritional supplementation, also for treating dietary shortage or imbalance.	CKMT2	BE0000567	Guanidinoacetate N-methyltransferase	Humans	Polypeptide	1160.0
1036	small molecule	DB00148	Creatine	solid	approved	For nutritional supplementation, also for treating dietary shortage or imbalance.	SLC6A8	BE0000567	Guanidinoacetate N-methyltransferase	Humans	Polypeptide	6535.0
1037	small molecule	DB00148	Creatine	solid	approved	For nutritional supplementation, also for treating dietary shortage or imbalance.	GAMT	BE0000567	Guanidinoacetate N-methyltransferase	Humans	Polypeptide	2593.0
1038	small molecule	DB00148	Creatine	solid	approved	For nutritional supplementation, also for treating dietary shortage or imbalance.	SLC22A5	BE0000106	Solute carrier family 22 member 5	Humans	Transporter	6584.0
1039	small molecule	DB00149	L-Leucine	solid	approved	Indicated to assist in the prevention of the breakdown of muscle proteins that sometimes occur after trauma or severe stress.	LARS2	BE0000769	Leucine--tRNA ligase, cytoplasmic	Humans	Polypeptide	23395.0
1040	small molecule	DB00149	L-Leucine	solid	approved	Indicated to assist in the prevention of the breakdown of muscle proteins that sometimes occur after trauma or severe stress.	BCAT2	BE0000769	Leucine--tRNA ligase, cytoplasmic	Humans	Polypeptide	587.0
1041	small molecule	DB00149	L-Leucine	solid	approved	Indicated to assist in the prevention of the breakdown of muscle proteins that sometimes occur after trauma or severe stress.	BCAT1	BE0000769	Leucine--tRNA ligase, cytoplasmic	Humans	Polypeptide	586.0
1042	small molecule	DB00149	L-Leucine	solid	approved	Indicated to assist in the prevention of the breakdown of muscle proteins that sometimes occur after trauma or severe stress.	LCMT2	BE0000769	Leucine--tRNA ligase, cytoplasmic	Humans	Polypeptide	9836.0
1043	small molecule	DB00149	L-Leucine	solid	approved	Indicated to assist in the prevention of the breakdown of muscle proteins that sometimes occur after trauma or severe stress.	LCMT1	BE0000769	Leucine--tRNA ligase, cytoplasmic	Humans	Polypeptide	51451.0
1044	small molecule	DB00149	L-Leucine	solid	approved	Indicated to assist in the prevention of the breakdown of muscle proteins that sometimes occur after trauma or severe stress.	LARS	BE0000769	Leucine--tRNA ligase, cytoplasmic	Humans	Polypeptide
1045	small molecule	DB00149	L-Leucine	solid	approved	Indicated to assist in the prevention of the breakdown of muscle proteins that sometimes occur after trauma or severe stress.	SLC16A10	BE0003654	Monocarboxylate transporter 10	Humans	Transporter	117247.0
1046	small molecule	DB00149	L-Leucine	solid	approved	Indicated to assist in the prevention of the breakdown of muscle proteins that sometimes occur after trauma or severe stress.	SLC16A2	BE0000178	Monocarboxylate transporter 8	Humans	Transporter	6567.0
1047	small molecule	DB00150	L-Tryptophan	solid	approved	Tryptophan may be useful in increasing serotonin production, promoting healthy sleep, managing depression by enhancing mental and emotional well-being, managing pain tolerance, and managing weight.	WARS2	BE0000228	Tryptophan--tRNA ligase, cytoplasmic	Humans	Polypeptide	10352.0	N06AX02
1048	small molecule	DB00150	L-Tryptophan	solid	approved	Tryptophan may be useful in increasing serotonin production, promoting healthy sleep, managing depression by enhancing mental and emotional well-being, managing pain tolerance, and managing weight.	trpS	BE0000228	Tryptophan--tRNA ligase, cytoplasmic	Humans	Polypeptide		N06AX02
1049	small molecule	DB00150	L-Tryptophan	solid	approved	Tryptophan may be useful in increasing serotonin production, promoting healthy sleep, managing depression by enhancing mental and emotional well-being, managing pain tolerance, and managing weight.	WARS	BE0000228	Tryptophan--tRNA ligase, cytoplasmic	Humans	Polypeptide		N06AX02
1050	small molecule	DB00150	L-Tryptophan	solid	approved	Tryptophan may be useful in increasing serotonin production, promoting healthy sleep, managing depression by enhancing mental and emotional well-being, managing pain tolerance, and managing weight.	TDO2	BE0003532	Tryptophan 2,3-dioxygenase	Humans	Enzyme	6999.0	N06AX02
1051	small molecule	DB00150	L-Tryptophan	solid	approved	Tryptophan may be useful in increasing serotonin production, promoting healthy sleep, managing depression by enhancing mental and emotional well-being, managing pain tolerance, and managing weight.	DDC	BE0002151	Aromatic-L-amino-acid decarboxylase	Humans	Enzyme	1644.0	N06AX02
1052	small molecule	DB00150	L-Tryptophan	solid	approved	Tryptophan may be useful in increasing serotonin production, promoting healthy sleep, managing depression by enhancing mental and emotional well-being, managing pain tolerance, and managing weight.	trpS	BE0001343	Tryptophan--tRNA ligase	Geobacillus stearothermophilus	Enzyme		N06AX02
1053	small molecule	DB00150	L-Tryptophan	solid	approved	Tryptophan may be useful in increasing serotonin production, promoting healthy sleep, managing depression by enhancing mental and emotional well-being, managing pain tolerance, and managing weight.	WARS2	BE0002311	Tryptophan--tRNA ligase, mitochondrial	Humans	Enzyme	10352.0	N06AX02
1054	small molecule	DB00150	L-Tryptophan	solid	approved	Tryptophan may be useful in increasing serotonin production, promoting healthy sleep, managing depression by enhancing mental and emotional well-being, managing pain tolerance, and managing weight.	TPH1	BE0000121	Tryptophan 5-hydroxylase 1	Humans	Enzyme	7166.0	N06AX02
1055	small molecule	DB00150	L-Tryptophan	solid	approved	Tryptophan may be useful in increasing serotonin production, promoting healthy sleep, managing depression by enhancing mental and emotional well-being, managing pain tolerance, and managing weight.	TPH2	BE0000080	Tryptophan 5-hydroxylase 2	Humans	Enzyme	121278.0	N06AX02
1056	small molecule	DB00150	L-Tryptophan	solid	approved	Tryptophan may be useful in increasing serotonin production, promoting healthy sleep, managing depression by enhancing mental and emotional well-being, managing pain tolerance, and managing weight.	WARS	BE0000228	Tryptophan--tRNA ligase, cytoplasmic	Humans	Enzyme		N06AX02
1057	small molecule	DB00150	L-Tryptophan	solid	approved	Tryptophan may be useful in increasing serotonin production, promoting healthy sleep, managing depression by enhancing mental and emotional well-being, managing pain tolerance, and managing weight.	IDO1	BE0000693	Indoleamine 2,3-dioxygenase 1	Humans	Enzyme	3620.0	N06AX02
1058	small molecule	DB00150	L-Tryptophan	solid	approved	Tryptophan may be useful in increasing serotonin production, promoting healthy sleep, managing depression by enhancing mental and emotional well-being, managing pain tolerance, and managing weight.	SLC16A2	BE0000178	Monocarboxylate transporter 8	Humans	Transporter	6567.0	N06AX02
1059	small molecule	DB00150	L-Tryptophan	solid	approved	Tryptophan may be useful in increasing serotonin production, promoting healthy sleep, managing depression by enhancing mental and emotional well-being, managing pain tolerance, and managing weight.	SLC16A10	BE0003654	Monocarboxylate transporter 10	Humans	Transporter	117247.0	N06AX02
1060	small molecule	DB00151	L-Cysteine	solid	approved	For the prevention of liver damage and kidney damage associated with overdoses of acetaminophen	GCLM	BE0000569	Cysteine dioxygenase type 1	Humans	Polypeptide	2730.0
1061	small molecule	DB00151	L-Cysteine	solid	approved	For the prevention of liver damage and kidney damage associated with overdoses of acetaminophen	GCLC	BE0000569	Cysteine dioxygenase type 1	Humans	Polypeptide	2729.0
1062	small molecule	DB00151	L-Cysteine	solid	approved	For the prevention of liver damage and kidney damage associated with overdoses of acetaminophen	GOT1	BE0000569	Cysteine dioxygenase type 1	Humans	Polypeptide	2805.0
1063	small molecule	DB00151	L-Cysteine	solid	approved	For the prevention of liver damage and kidney damage associated with overdoses of acetaminophen	CTH	BE0000569	Cysteine dioxygenase type 1	Humans	Polypeptide	1491.0
1064	small molecule	DB00151	L-Cysteine	solid	approved	For the prevention of liver damage and kidney damage associated with overdoses of acetaminophen	CBS	BE0000569	Cysteine dioxygenase type 1	Humans	Polypeptide	875.0
1065	small molecule	DB00151	L-Cysteine	solid	approved	For the prevention of liver damage and kidney damage associated with overdoses of acetaminophen	CARS	BE0000569	Cysteine dioxygenase type 1	Humans	Polypeptide
1066	small molecule	DB00151	L-Cysteine	solid	approved	For the prevention of liver damage and kidney damage associated with overdoses of acetaminophen	MGMT	BE0000569	Cysteine dioxygenase type 1	Humans	Polypeptide	4255.0
1067	small molecule	DB00151	L-Cysteine	solid	approved	For the prevention of liver damage and kidney damage associated with overdoses of acetaminophen	GSS	BE0000569	Cysteine dioxygenase type 1	Humans	Polypeptide	2937.0
1068	small molecule	DB00151	L-Cysteine	solid	approved	For the prevention of liver damage and kidney damage associated with overdoses of acetaminophen	SLC19A3	BE0000569	Cysteine dioxygenase type 1	Humans	Polypeptide	80704.0
1069	small molecule	DB00151	L-Cysteine	solid	approved	For the prevention of liver damage and kidney damage associated with overdoses of acetaminophen	CARS2	BE0000569	Cysteine dioxygenase type 1	Humans	Polypeptide	79587.0
1070	small molecule	DB00151	L-Cysteine	solid	approved	For the prevention of liver damage and kidney damage associated with overdoses of acetaminophen	CSAD	BE0000569	Cysteine dioxygenase type 1	Humans	Polypeptide	51380.0
1071	small molecule	DB00151	L-Cysteine	solid	approved	For the prevention of liver damage and kidney damage associated with overdoses of acetaminophen	NFS1	BE0000569	Cysteine dioxygenase type 1	Humans	Polypeptide	9054.0
1072	small molecule	DB00151	L-Cysteine	solid	approved	For the prevention of liver damage and kidney damage associated with overdoses of acetaminophen	CDO1	BE0000569	Cysteine dioxygenase type 1	Humans	Polypeptide	1036.0
1073	small molecule	DB00151	L-Cysteine	solid	approved	For the prevention of liver damage and kidney damage associated with overdoses of acetaminophen	SLC16A10	BE0003654	Monocarboxylate transporter 10	Humans	Transporter	117247.0
1074	small molecule	DB00152	Thiamine	solid	approved	For the treatment of thiamine and niacin deficiency states, Korsakov's alcoholic psychosis, Wernicke-Korsakov syndrome, delirium, and peripheral neuritis.	TPK1	BE0003530	Thiamine transporter 1	Humans	Polypeptide	27010.0	A11DA01
1075	small molecule	DB00152	Thiamine	solid	approved	For the treatment of thiamine and niacin deficiency states, Korsakov's alcoholic psychosis, Wernicke-Korsakov syndrome, delirium, and peripheral neuritis.	SLC19A2	BE0003530	Thiamine transporter 1	Humans	Polypeptide	10560.0	A11DA01
1076	small molecule	DB00152	Thiamine	solid	approved	For the treatment of thiamine and niacin deficiency states, Korsakov's alcoholic psychosis, Wernicke-Korsakov syndrome, delirium, and peripheral neuritis.	CYP4B1	BE0004673	Cytochrome P450 4B1	Humans	Enzyme	1580.0	A11DA01
1077	small molecule	DB00152	Thiamine	solid	approved	For the treatment of thiamine and niacin deficiency states, Korsakov's alcoholic psychosis, Wernicke-Korsakov syndrome, delirium, and peripheral neuritis.	SLC22A2	BE0003647	Solute carrier family 22 member 2	Humans	Transporter	6582.0	A11DA01
1078	small molecule	DB00152	Thiamine	solid	approved	For the treatment of thiamine and niacin deficiency states, Korsakov's alcoholic psychosis, Wernicke-Korsakov syndrome, delirium, and peripheral neuritis.	SLC22A1	BE0003648	Solute carrier family 22 member 1	Humans	Transporter	6580.0	A11DA01
1079	small molecule	DB00152	Thiamine	solid	approved	For the treatment of thiamine and niacin deficiency states, Korsakov's alcoholic psychosis, Wernicke-Korsakov syndrome, delirium, and peripheral neuritis.	SLC22A5	BE0000106	Solute carrier family 22 member 5	Humans	Transporter	6584.0	A11DA01
1080	small molecule	DB00153	Ergocalciferol	solid	approved	Ergocalciferol is indicated for the treatment of hypoparathyroidism, refractory rickets, and familial hypophosphatemia.[FDA label] Hypoparathyroidism is the result of inadequate parathyroid hormone production that occurs due to the presence of damage or removal of the parathyroid glands. This condition produces decreased calcium and increased phosphorus levels.[L6082] Rickets is a condition produ…	VDR	BE0004902	Voltage-dependent calcium channel	Humans	Polypeptide	7421.0	A11CC01
1081	small molecule	DB00153	Ergocalciferol	solid	approved	Ergocalciferol is indicated for the treatment of hypoparathyroidism, refractory rickets, and familial hypophosphatemia.[FDA label] Hypoparathyroidism is the result of inadequate parathyroid hormone production that occurs due to the presence of damage or removal of the parathyroid glands. This condition produces decreased calcium and increased phosphorus levels.[L6082] Rickets is a condition produ…	CACNG1	BE0004902	Voltage-dependent calcium channel	Humans	Polypeptide	786.0	A11CC01
1082	small molecule	DB00153	Ergocalciferol	solid	approved	Ergocalciferol is indicated for the treatment of hypoparathyroidism, refractory rickets, and familial hypophosphatemia.[FDA label] Hypoparathyroidism is the result of inadequate parathyroid hormone production that occurs due to the presence of damage or removal of the parathyroid glands. This condition produces decreased calcium and increased phosphorus levels.[L6082] Rickets is a condition produ…	CYP24A1	BE0002250	1,25-dihydroxyvitamin D(3) 24-hydroxylase, mitochondrial	Humans	Enzyme	1591.0	A11CC01
1083	small molecule	DB00153	Ergocalciferol	solid	approved	Ergocalciferol is indicated for the treatment of hypoparathyroidism, refractory rickets, and familial hypophosphatemia.[FDA label] Hypoparathyroidism is the result of inadequate parathyroid hormone production that occurs due to the presence of damage or removal of the parathyroid glands. This condition produces decreased calcium and increased phosphorus levels.[L6082] Rickets is a condition produ…	CYP27B1	BE0000443	25-hydroxyvitamin D-1 alpha hydroxylase, mitochondrial	Humans	Enzyme	1594.0	A11CC01
1084	small molecule	DB00153	Ergocalciferol	solid	approved	Ergocalciferol is indicated for the treatment of hypoparathyroidism, refractory rickets, and familial hypophosphatemia.[FDA label] Hypoparathyroidism is the result of inadequate parathyroid hormone production that occurs due to the presence of damage or removal of the parathyroid glands. This condition produces decreased calcium and increased phosphorus levels.[L6082] Rickets is a condition produ…	CYP27A1	BE0000549	Sterol 26-hydroxylase, mitochondrial	Humans	Enzyme	1593.0	A11CC01
1085	small molecule	DB00153	Ergocalciferol	solid	approved	Ergocalciferol is indicated for the treatment of hypoparathyroidism, refractory rickets, and familial hypophosphatemia.[FDA label] Hypoparathyroidism is the result of inadequate parathyroid hormone production that occurs due to the presence of damage or removal of the parathyroid glands. This condition produces decreased calcium and increased phosphorus levels.[L6082] Rickets is a condition produ…	CYP2R1	BE0000524	Vitamin D 25-hydroxylase	Humans	Enzyme	120227.0	A11CC01
1086	small molecule	DB00153	Ergocalciferol	solid	approved	Ergocalciferol is indicated for the treatment of hypoparathyroidism, refractory rickets, and familial hypophosphatemia.[FDA label] Hypoparathyroidism is the result of inadequate parathyroid hormone production that occurs due to the presence of damage or removal of the parathyroid glands. This condition produces decreased calcium and increased phosphorus levels.[L6082] Rickets is a condition produ…	CYP11A1	BE0003537	Cholesterol side-chain cleavage enzyme, mitochondrial	Humans	Enzyme	1583.0	A11CC01
1087	small molecule	DB00153	Ergocalciferol	solid	approved	Ergocalciferol is indicated for the treatment of hypoparathyroidism, refractory rickets, and familial hypophosphatemia.[FDA label] Hypoparathyroidism is the result of inadequate parathyroid hormone production that occurs due to the presence of damage or removal of the parathyroid glands. This condition produces decreased calcium and increased phosphorus levels.[L6082] Rickets is a condition produ…	GC	BE0001141	Vitamin D-binding protein	Humans	Carrier	2638.0	A11CC01
1088	small molecule	DB00154	Dihomo-gamma-linolenic acid	solid	investigational	For nutritional supplementation, also for treating dietary shortage or imbalance	PTGS1	BE0000262	Prostaglandin G/H synthase 2	Humans	Polypeptide	5742.0
1089	small molecule	DB00154	Dihomo-gamma-linolenic acid	solid	investigational	For nutritional supplementation, also for treating dietary shortage or imbalance	PTGS2	BE0000262	Prostaglandin G/H synthase 2	Humans	Polypeptide	5743.0
1090	small molecule	DB00154	Dihomo-gamma-linolenic acid	solid	investigational	For nutritional supplementation, also for treating dietary shortage or imbalance	FABP7	BE0001821	Fatty acid-binding protein, brain	Humans	Carrier	2173.0
1091	small molecule	DB00155	L-Citrulline	solid	approved	Used for nutritional supplementation, also for treating dietary shortage or imbalance.	ASS1	BE0001092	Protein-arginine deiminase type-4	Humans	Polypeptide	445.0
1092	small molecule	DB00155	L-Citrulline	solid	approved	Used for nutritional supplementation, also for treating dietary shortage or imbalance.	DDAH2	BE0001092	Protein-arginine deiminase type-4	Humans	Polypeptide	23564.0
1093	small molecule	DB00155	L-Citrulline	solid	approved	Used for nutritional supplementation, also for treating dietary shortage or imbalance.	ASS	BE0001092	Protein-arginine deiminase type-4	Humans	Polypeptide
1094	small molecule	DB00155	L-Citrulline	solid	approved	Used for nutritional supplementation, also for treating dietary shortage or imbalance.	DDAH1	BE0001092	Protein-arginine deiminase type-4	Humans	Polypeptide	23576.0
1095	small molecule	DB00155	L-Citrulline	solid	approved	Used for nutritional supplementation, also for treating dietary shortage or imbalance.	OTC	BE0001092	Protein-arginine deiminase type-4	Humans	Polypeptide	5009.0
1096	small molecule	DB00155	L-Citrulline	solid	approved	Used for nutritional supplementation, also for treating dietary shortage or imbalance.	NOS1	BE0001092	Protein-arginine deiminase type-4	Humans	Polypeptide	4842.0
1097	small molecule	DB00155	L-Citrulline	solid	approved	Used for nutritional supplementation, also for treating dietary shortage or imbalance.	NOS2	BE0001092	Protein-arginine deiminase type-4	Humans	Polypeptide	4843.0
1098	small molecule	DB00155	L-Citrulline	solid	approved	Used for nutritional supplementation, also for treating dietary shortage or imbalance.	NOS3	BE0001092	Protein-arginine deiminase type-4	Humans	Polypeptide	4846.0
1099	small molecule	DB00155	L-Citrulline	solid	approved	Used for nutritional supplementation, also for treating dietary shortage or imbalance.	PADI6	BE0001092	Protein-arginine deiminase type-4	Humans	Polypeptide	353238.0
1100	small molecule	DB00155	L-Citrulline	solid	approved	Used for nutritional supplementation, also for treating dietary shortage or imbalance.	PADI1	BE0001092	Protein-arginine deiminase type-4	Humans	Polypeptide	29943.0
1101	small molecule	DB00155	L-Citrulline	solid	approved	Used for nutritional supplementation, also for treating dietary shortage or imbalance.	PADI3	BE0001092	Protein-arginine deiminase type-4	Humans	Polypeptide	51702.0
1102	small molecule	DB00155	L-Citrulline	solid	approved	Used for nutritional supplementation, also for treating dietary shortage or imbalance.	PADI2	BE0001092	Protein-arginine deiminase type-4	Humans	Polypeptide	11240.0
1103	small molecule	DB00155	L-Citrulline	solid	approved	Used for nutritional supplementation, also for treating dietary shortage or imbalance.	PADI4	BE0001092	Protein-arginine deiminase type-4	Humans	Polypeptide	23569.0
1104	small molecule	DB00155	L-Citrulline	solid	approved	Used for nutritional supplementation, also for treating dietary shortage or imbalance.	SLC22A6	BE0001066	Solute carrier family 22 member 6	Humans	Transporter	9356.0
1105	small molecule	DB00156	L-Threonine	solid	approved	L-Threonine makes up collagen, elastin, and enamel protein. It aids proper fat metabolism in the liver, helps the digestive and intestinal tracts function more smoothly, and assists in metabolism and assimilation.	THNSL1	BE0002317	Threonine--tRNA ligase, mitochondrial	Humans	Polypeptide	79896.0
1106	small molecule	DB00156	L-Threonine	solid	approved	L-Threonine makes up collagen, elastin, and enamel protein. It aids proper fat metabolism in the liver, helps the digestive and intestinal tracts function more smoothly, and assists in metabolism and assimilation.	TARS	BE0002317	Threonine--tRNA ligase, mitochondrial	Humans	Polypeptide
1107	small molecule	DB00156	L-Threonine	solid	approved	L-Threonine makes up collagen, elastin, and enamel protein. It aids proper fat metabolism in the liver, helps the digestive and intestinal tracts function more smoothly, and assists in metabolism and assimilation.	TARS2	BE0002317	Threonine--tRNA ligase, mitochondrial	Humans	Polypeptide	80222.0
1108	small molecule	DB00156	L-Threonine	solid	approved	L-Threonine makes up collagen, elastin, and enamel protein. It aids proper fat metabolism in the liver, helps the digestive and intestinal tracts function more smoothly, and assists in metabolism and assimilation.	SLC16A10	BE0003654	Monocarboxylate transporter 10	Humans	Transporter	117247.0
1109	small molecule	DB00157	NADH	solid	approved	Some evidence suggests that NADH might be useful in treating Parkinson's disease, chronic fatigue syndrome, Alzheimer's disease and cardiovascular disease.	UGDH	BE0000252	Tyrosinase	Humans	Polypeptide	7358.0
1110	small molecule	DB00157	NADH	solid	approved	Some evidence suggests that NADH might be useful in treating Parkinson's disease, chronic fatigue syndrome, Alzheimer's disease and cardiovascular disease.	ADH1A	BE0000252	Tyrosinase	Humans	Polypeptide	124.0
1111	small molecule	DB00157	NADH	solid	approved	Some evidence suggests that NADH might be useful in treating Parkinson's disease, chronic fatigue syndrome, Alzheimer's disease and cardiovascular disease.	SORD	BE0000252	Tyrosinase	Humans	Polypeptide	6652.0
1112	small molecule	DB00157	NADH	solid	approved	Some evidence suggests that NADH might be useful in treating Parkinson's disease, chronic fatigue syndrome, Alzheimer's disease and cardiovascular disease.	ADH4	BE0000252	Tyrosinase	Humans	Polypeptide	127.0
1113	small molecule	DB00157	NADH	solid	approved	Some evidence suggests that NADH might be useful in treating Parkinson's disease, chronic fatigue syndrome, Alzheimer's disease and cardiovascular disease.	ADH1C	BE0000252	Tyrosinase	Humans	Polypeptide	126.0
1114	small molecule	DB00157	NADH	solid	approved	Some evidence suggests that NADH might be useful in treating Parkinson's disease, chronic fatigue syndrome, Alzheimer's disease and cardiovascular disease.	ADH1B	BE0000252	Tyrosinase	Humans	Polypeptide	125.0
1115	small molecule	DB00157	NADH	solid	approved	Some evidence suggests that NADH might be useful in treating Parkinson's disease, chronic fatigue syndrome, Alzheimer's disease and cardiovascular disease.	ADH7	BE0000252	Tyrosinase	Humans	Polypeptide	131.0
1116	small molecule	DB00157	NADH	solid	approved	Some evidence suggests that NADH might be useful in treating Parkinson's disease, chronic fatigue syndrome, Alzheimer's disease and cardiovascular disease.	GPD1	BE0000252	Tyrosinase	Humans	Polypeptide	2819.0
1117	small molecule	DB00157	NADH	solid	approved	Some evidence suggests that NADH might be useful in treating Parkinson's disease, chronic fatigue syndrome, Alzheimer's disease and cardiovascular disease.	LDHAL6A	BE0000252	Tyrosinase	Humans	Polypeptide	160287.0
1118	small molecule	DB00157	NADH	solid	approved	Some evidence suggests that NADH might be useful in treating Parkinson's disease, chronic fatigue syndrome, Alzheimer's disease and cardiovascular disease.	ADH5	BE0000252	Tyrosinase	Humans	Polypeptide	128.0
1119	small molecule	DB00157	NADH	solid	approved	Some evidence suggests that NADH might be useful in treating Parkinson's disease, chronic fatigue syndrome, Alzheimer's disease and cardiovascular disease.	AKR1B1	BE0000252	Tyrosinase	Humans	Polypeptide	231.0
1120	small molecule	DB00157	NADH	solid	approved	Some evidence suggests that NADH might be useful in treating Parkinson's disease, chronic fatigue syndrome, Alzheimer's disease and cardiovascular disease.	HSD17B10	BE0000252	Tyrosinase	Humans	Polypeptide	3028.0
1121	small molecule	DB00157	NADH	solid	approved	Some evidence suggests that NADH might be useful in treating Parkinson's disease, chronic fatigue syndrome, Alzheimer's disease and cardiovascular disease.	MDH2	BE0000252	Tyrosinase	Humans	Polypeptide	4191.0
1122	small molecule	DB00157	NADH	solid	approved	Some evidence suggests that NADH might be useful in treating Parkinson's disease, chronic fatigue syndrome, Alzheimer's disease and cardiovascular disease.	LDHA	BE0000252	Tyrosinase	Humans	Polypeptide	3939.0
1123	small molecule	DB00157	NADH	solid	approved	Some evidence suggests that NADH might be useful in treating Parkinson's disease, chronic fatigue syndrome, Alzheimer's disease and cardiovascular disease.	ME2	BE0000252	Tyrosinase	Humans	Polypeptide	4200.0
1124	small molecule	DB00157	NADH	solid	approved	Some evidence suggests that NADH might be useful in treating Parkinson's disease, chronic fatigue syndrome, Alzheimer's disease and cardiovascular disease.	HSD17B4	BE0000252	Tyrosinase	Humans	Polypeptide	3295.0
1125	small molecule	DB00157	NADH	solid	approved	Some evidence suggests that NADH might be useful in treating Parkinson's disease, chronic fatigue syndrome, Alzheimer's disease and cardiovascular disease.	LDHAL6B	BE0000252	Tyrosinase	Humans	Polypeptide	92483.0
1126	small molecule	DB00157	NADH	solid	approved	Some evidence suggests that NADH might be useful in treating Parkinson's disease, chronic fatigue syndrome, Alzheimer's disease and cardiovascular disease.	LDHC	BE0000252	Tyrosinase	Humans	Polypeptide	3948.0
1127	small molecule	DB00157	NADH	solid	approved	Some evidence suggests that NADH might be useful in treating Parkinson's disease, chronic fatigue syndrome, Alzheimer's disease and cardiovascular disease.	LDHB	BE0000252	Tyrosinase	Humans	Polypeptide	3945.0
1128	small molecule	DB00157	NADH	solid	approved	Some evidence suggests that NADH might be useful in treating Parkinson's disease, chronic fatigue syndrome, Alzheimer's disease and cardiovascular disease.	EHHADH	BE0000252	Tyrosinase	Humans	Polypeptide	1962.0
1129	small molecule	DB00157	NADH	solid	approved	Some evidence suggests that NADH might be useful in treating Parkinson's disease, chronic fatigue syndrome, Alzheimer's disease and cardiovascular disease.	HADH	BE0000252	Tyrosinase	Humans	Polypeptide	3033.0
1130	small molecule	DB00157	NADH	solid	approved	Some evidence suggests that NADH might be useful in treating Parkinson's disease, chronic fatigue syndrome, Alzheimer's disease and cardiovascular disease.	ME3	BE0000252	Tyrosinase	Humans	Polypeptide	10873.0
1131	small molecule	DB00157	NADH	solid	approved	Some evidence suggests that NADH might be useful in treating Parkinson's disease, chronic fatigue syndrome, Alzheimer's disease and cardiovascular disease.	BDH1	BE0000252	Tyrosinase	Humans	Polypeptide	622.0
1132	small molecule	DB00157	NADH	solid	approved	Some evidence suggests that NADH might be useful in treating Parkinson's disease, chronic fatigue syndrome, Alzheimer's disease and cardiovascular disease.	MDH1	BE0000252	Tyrosinase	Humans	Polypeptide	4190.0
1133	small molecule	DB00157	NADH	solid	approved	Some evidence suggests that NADH might be useful in treating Parkinson's disease, chronic fatigue syndrome, Alzheimer's disease and cardiovascular disease.	HIBADH	BE0000252	Tyrosinase	Humans	Polypeptide	11112.0
1134	small molecule	DB00157	NADH	solid	approved	Some evidence suggests that NADH might be useful in treating Parkinson's disease, chronic fatigue syndrome, Alzheimer's disease and cardiovascular disease.	HSD17B3	BE0000252	Tyrosinase	Humans	Polypeptide	3293.0
1135	small molecule	DB00157	NADH	solid	approved	Some evidence suggests that NADH might be useful in treating Parkinson's disease, chronic fatigue syndrome, Alzheimer's disease and cardiovascular disease.	HMGCR	BE0000252	Tyrosinase	Humans	Polypeptide	3156.0
1136	small molecule	DB00157	NADH	solid	approved	Some evidence suggests that NADH might be useful in treating Parkinson's disease, chronic fatigue syndrome, Alzheimer's disease and cardiovascular disease.	ME1	BE0000252	Tyrosinase	Humans	Polypeptide	4199.0
1137	small molecule	DB00157	NADH	solid	approved	Some evidence suggests that NADH might be useful in treating Parkinson's disease, chronic fatigue syndrome, Alzheimer's disease and cardiovascular disease.	PHGDH	BE0000252	Tyrosinase	Humans	Polypeptide	26227.0
1138	small molecule	DB00157	NADH	solid	approved	Some evidence suggests that NADH might be useful in treating Parkinson's disease, chronic fatigue syndrome, Alzheimer's disease and cardiovascular disease.	HSD17B7	BE0000252	Tyrosinase	Humans	Polypeptide	51478.0
1139	small molecule	DB00157	NADH	solid	approved	Some evidence suggests that NADH might be useful in treating Parkinson's disease, chronic fatigue syndrome, Alzheimer's disease and cardiovascular disease.	IDH3G	BE0000252	Tyrosinase	Humans	Polypeptide	3421.0
1140	small molecule	DB00157	NADH	solid	approved	Some evidence suggests that NADH might be useful in treating Parkinson's disease, chronic fatigue syndrome, Alzheimer's disease and cardiovascular disease.	IDH3B	BE0000252	Tyrosinase	Humans	Polypeptide	3420.0
1141	small molecule	DB00157	NADH	solid	approved	Some evidence suggests that NADH might be useful in treating Parkinson's disease, chronic fatigue syndrome, Alzheimer's disease and cardiovascular disease.	IDH3A	BE0000252	Tyrosinase	Humans	Polypeptide	3419.0
1142	small molecule	DB00157	NADH	solid	approved	Some evidence suggests that NADH might be useful in treating Parkinson's disease, chronic fatigue syndrome, Alzheimer's disease and cardiovascular disease.	HSD17B1	BE0000252	Tyrosinase	Humans	Polypeptide	3292.0
1143	small molecule	DB00157	NADH	solid	approved	Some evidence suggests that NADH might be useful in treating Parkinson's disease, chronic fatigue syndrome, Alzheimer's disease and cardiovascular disease.	HSD17B2	BE0000252	Tyrosinase	Humans	Polypeptide	3294.0
1144	small molecule	DB00157	NADH	solid	approved	Some evidence suggests that NADH might be useful in treating Parkinson's disease, chronic fatigue syndrome, Alzheimer's disease and cardiovascular disease.	RDH5	BE0000252	Tyrosinase	Humans	Polypeptide	5959.0
1145	small molecule	DB00157	NADH	solid	approved	Some evidence suggests that NADH might be useful in treating Parkinson's disease, chronic fatigue syndrome, Alzheimer's disease and cardiovascular disease.	H6PD	BE0000252	Tyrosinase	Humans	Polypeptide	9563.0
1146	small molecule	DB00157	NADH	solid	approved	Some evidence suggests that NADH might be useful in treating Parkinson's disease, chronic fatigue syndrome, Alzheimer's disease and cardiovascular disease.	HSD17B8	BE0000252	Tyrosinase	Humans	Polypeptide	7923.0
1147	small molecule	DB00157	NADH	solid	approved	Some evidence suggests that NADH might be useful in treating Parkinson's disease, chronic fatigue syndrome, Alzheimer's disease and cardiovascular disease.	AKR1C4	BE0000252	Tyrosinase	Humans	Polypeptide	1109.0
1148	small molecule	DB00157	NADH	solid	approved	Some evidence suggests that NADH might be useful in treating Parkinson's disease, chronic fatigue syndrome, Alzheimer's disease and cardiovascular disease.	IMPDH2	BE0000252	Tyrosinase	Humans	Polypeptide	3615.0
1149	small molecule	DB00157	NADH	solid	approved	Some evidence suggests that NADH might be useful in treating Parkinson's disease, chronic fatigue syndrome, Alzheimer's disease and cardiovascular disease.	AKR1C3	BE0000252	Tyrosinase	Humans	Polypeptide	8644.0
1150	small molecule	DB00157	NADH	solid	approved	Some evidence suggests that NADH might be useful in treating Parkinson's disease, chronic fatigue syndrome, Alzheimer's disease and cardiovascular disease.	HPGD	BE0000252	Tyrosinase	Humans	Polypeptide	3248.0
1151	small molecule	DB00157	NADH	solid	approved	Some evidence suggests that NADH might be useful in treating Parkinson's disease, chronic fatigue syndrome, Alzheimer's disease and cardiovascular disease.	TSTA3	BE0000252	Tyrosinase	Humans	Polypeptide	7264.0
1152	small molecule	DB00157	NADH	solid	approved	Some evidence suggests that NADH might be useful in treating Parkinson's disease, chronic fatigue syndrome, Alzheimer's disease and cardiovascular disease.	AKR1C1	BE0000252	Tyrosinase	Humans	Polypeptide	1645.0
1153	small molecule	DB00157	NADH	solid	approved	Some evidence suggests that NADH might be useful in treating Parkinson's disease, chronic fatigue syndrome, Alzheimer's disease and cardiovascular disease.	HSD11B1	BE0000252	Tyrosinase	Humans	Polypeptide	3290.0
1154	small molecule	DB00157	NADH	solid	approved	Some evidence suggests that NADH might be useful in treating Parkinson's disease, chronic fatigue syndrome, Alzheimer's disease and cardiovascular disease.	HSD3B2	BE0000252	Tyrosinase	Humans	Polypeptide	3284.0
1155	small molecule	DB00157	NADH	solid	approved	Some evidence suggests that NADH might be useful in treating Parkinson's disease, chronic fatigue syndrome, Alzheimer's disease and cardiovascular disease.	HSD3B1	BE0000252	Tyrosinase	Humans	Polypeptide	3283.0
1156	small molecule	DB00157	NADH	solid	approved	Some evidence suggests that NADH might be useful in treating Parkinson's disease, chronic fatigue syndrome, Alzheimer's disease and cardiovascular disease.	IMPDH1	BE0000252	Tyrosinase	Humans	Polypeptide	3614.0
1157	small molecule	DB00157	NADH	solid	approved	Some evidence suggests that NADH might be useful in treating Parkinson's disease, chronic fatigue syndrome, Alzheimer's disease and cardiovascular disease.	HADHA	BE0000252	Tyrosinase	Humans	Polypeptide	3030.0
1158	small molecule	DB00157	NADH	solid	approved	Some evidence suggests that NADH might be useful in treating Parkinson's disease, chronic fatigue syndrome, Alzheimer's disease and cardiovascular disease.	ALDH2	BE0000252	Tyrosinase	Humans	Polypeptide	217.0
1159	small molecule	DB00157	NADH	solid	approved	Some evidence suggests that NADH might be useful in treating Parkinson's disease, chronic fatigue syndrome, Alzheimer's disease and cardiovascular disease.	HSD11B2	BE0000252	Tyrosinase	Humans	Polypeptide	3291.0
1160	small molecule	DB00157	NADH	solid	approved	Some evidence suggests that NADH might be useful in treating Parkinson's disease, chronic fatigue syndrome, Alzheimer's disease and cardiovascular disease.	AKR1C2	BE0000252	Tyrosinase	Humans	Polypeptide	1646.0
1161	small molecule	DB00157	NADH	solid	approved	Some evidence suggests that NADH might be useful in treating Parkinson's disease, chronic fatigue syndrome, Alzheimer's disease and cardiovascular disease.	NSDHL	BE0000252	Tyrosinase	Humans	Polypeptide	50814.0
1162	small molecule	DB00157	NADH	solid	approved	Some evidence suggests that NADH might be useful in treating Parkinson's disease, chronic fatigue syndrome, Alzheimer's disease and cardiovascular disease.	ALDH3B2	BE0000252	Tyrosinase	Humans	Polypeptide	222.0
1163	small molecule	DB00157	NADH	solid	approved	Some evidence suggests that NADH might be useful in treating Parkinson's disease, chronic fatigue syndrome, Alzheimer's disease and cardiovascular disease.	ALDH6A1	BE0000252	Tyrosinase	Humans	Polypeptide	4329.0
1164	small molecule	DB00157	NADH	solid	approved	Some evidence suggests that NADH might be useful in treating Parkinson's disease, chronic fatigue syndrome, Alzheimer's disease and cardiovascular disease.	ALDH3A1	BE0000252	Tyrosinase	Humans	Polypeptide	218.0
1165	small molecule	DB00157	NADH	solid	approved	Some evidence suggests that NADH might be useful in treating Parkinson's disease, chronic fatigue syndrome, Alzheimer's disease and cardiovascular disease.	ALDH1A1	BE0000252	Tyrosinase	Humans	Polypeptide	216.0
1166	small molecule	DB00157	NADH	solid	approved	Some evidence suggests that NADH might be useful in treating Parkinson's disease, chronic fatigue syndrome, Alzheimer's disease and cardiovascular disease.	GAPDHS	BE0000252	Tyrosinase	Humans	Polypeptide	26330.0
1167	small molecule	DB00157	NADH	solid	approved	Some evidence suggests that NADH might be useful in treating Parkinson's disease, chronic fatigue syndrome, Alzheimer's disease and cardiovascular disease.	ALDH9A1	BE0000252	Tyrosinase	Humans	Polypeptide	223.0
1168	small molecule	DB00157	NADH	solid	approved	Some evidence suggests that NADH might be useful in treating Parkinson's disease, chronic fatigue syndrome, Alzheimer's disease and cardiovascular disease.	ALDH1A3	BE0000252	Tyrosinase	Humans	Polypeptide	220.0
1169	small molecule	DB00157	NADH	solid	approved	Some evidence suggests that NADH might be useful in treating Parkinson's disease, chronic fatigue syndrome, Alzheimer's disease and cardiovascular disease.	ALDH1B1	BE0000252	Tyrosinase	Humans	Polypeptide	219.0
1170	small molecule	DB00157	NADH	solid	approved	Some evidence suggests that NADH might be useful in treating Parkinson's disease, chronic fatigue syndrome, Alzheimer's disease and cardiovascular disease.	ALDH3B1	BE0000252	Tyrosinase	Humans	Polypeptide	221.0
1171	small molecule	DB00157	NADH	solid	approved	Some evidence suggests that NADH might be useful in treating Parkinson's disease, chronic fatigue syndrome, Alzheimer's disease and cardiovascular disease.	GAPDH	BE0000252	Tyrosinase	Humans	Polypeptide	2597.0
1172	small molecule	DB00157	NADH	solid	approved	Some evidence suggests that NADH might be useful in treating Parkinson's disease, chronic fatigue syndrome, Alzheimer's disease and cardiovascular disease.	ALDH1A2	BE0000252	Tyrosinase	Humans	Polypeptide	8854.0
1173	small molecule	DB00157	NADH	solid	approved	Some evidence suggests that NADH might be useful in treating Parkinson's disease, chronic fatigue syndrome, Alzheimer's disease and cardiovascular disease.	ALDH3A2	BE0000252	Tyrosinase	Humans	Polypeptide	224.0
1174	small molecule	DB00157	NADH	solid	approved	Some evidence suggests that NADH might be useful in treating Parkinson's disease, chronic fatigue syndrome, Alzheimer's disease and cardiovascular disease.	ALDH5A1	BE0000252	Tyrosinase	Humans	Polypeptide	7915.0
1175	small molecule	DB00157	NADH	solid	approved	Some evidence suggests that NADH might be useful in treating Parkinson's disease, chronic fatigue syndrome, Alzheimer's disease and cardiovascular disease.	ALDH7A1	BE0000252	Tyrosinase	Humans	Polypeptide	501.0
1176	small molecule	DB00157	NADH	solid	approved	Some evidence suggests that NADH might be useful in treating Parkinson's disease, chronic fatigue syndrome, Alzheimer's disease and cardiovascular disease.	BLVRB	BE0000252	Tyrosinase	Humans	Polypeptide	645.0
1177	small molecule	DB00157	NADH	solid	approved	Some evidence suggests that NADH might be useful in treating Parkinson's disease, chronic fatigue syndrome, Alzheimer's disease and cardiovascular disease.	PYCR2	BE0000252	Tyrosinase	Humans	Polypeptide	29920.0
1178	small molecule	DB00157	NADH	solid	approved	Some evidence suggests that NADH might be useful in treating Parkinson's disease, chronic fatigue syndrome, Alzheimer's disease and cardiovascular disease.	PYCR1	BE0000252	Tyrosinase	Humans	Polypeptide	5831.0
1179	small molecule	DB00157	NADH	solid	approved	Some evidence suggests that NADH might be useful in treating Parkinson's disease, chronic fatigue syndrome, Alzheimer's disease and cardiovascular disease.	GLUD1	BE0000252	Tyrosinase	Humans	Polypeptide	2746.0
1180	small molecule	DB00157	NADH	solid	approved	Some evidence suggests that NADH might be useful in treating Parkinson's disease, chronic fatigue syndrome, Alzheimer's disease and cardiovascular disease.	PDHB	BE0000252	Tyrosinase	Humans	Polypeptide	5162.0
1181	small molecule	DB00157	NADH	solid	approved	Some evidence suggests that NADH might be useful in treating Parkinson's disease, chronic fatigue syndrome, Alzheimer's disease and cardiovascular disease.	PDHA2	BE0000252	Tyrosinase	Humans	Polypeptide	5161.0
1182	small molecule	DB00157	NADH	solid	approved	Some evidence suggests that NADH might be useful in treating Parkinson's disease, chronic fatigue syndrome, Alzheimer's disease and cardiovascular disease.	PDHA1	BE0000252	Tyrosinase	Humans	Polypeptide	5160.0
1183	small molecule	DB00157	NADH	solid	approved	Some evidence suggests that NADH might be useful in treating Parkinson's disease, chronic fatigue syndrome, Alzheimer's disease and cardiovascular disease.	BLVRA	BE0000252	Tyrosinase	Humans	Polypeptide	644.0
1184	small molecule	DB00157	NADH	solid	approved	Some evidence suggests that NADH might be useful in treating Parkinson's disease, chronic fatigue syndrome, Alzheimer's disease and cardiovascular disease.	ACADS	BE0000252	Tyrosinase	Humans	Polypeptide	35.0
1185	small molecule	DB00157	NADH	solid	approved	Some evidence suggests that NADH might be useful in treating Parkinson's disease, chronic fatigue syndrome, Alzheimer's disease and cardiovascular disease.	DHFR	BE0000252	Tyrosinase	Humans	Polypeptide	1719.0
1186	small molecule	DB00157	NADH	solid	approved	Some evidence suggests that NADH might be useful in treating Parkinson's disease, chronic fatigue syndrome, Alzheimer's disease and cardiovascular disease.	OGDH	BE0000252	Tyrosinase	Humans	Polypeptide	4967.0
1187	small molecule	DB00157	NADH	solid	approved	Some evidence suggests that NADH might be useful in treating Parkinson's disease, chronic fatigue syndrome, Alzheimer's disease and cardiovascular disease.	GLUD2	BE0000252	Tyrosinase	Humans	Polypeptide	2747.0
1188	small molecule	DB00157	NADH	solid	approved	Some evidence suggests that NADH might be useful in treating Parkinson's disease, chronic fatigue syndrome, Alzheimer's disease and cardiovascular disease.	DHCR7	BE0000252	Tyrosinase	Humans	Polypeptide	1717.0
1189	small molecule	DB00157	NADH	solid	approved	Some evidence suggests that NADH might be useful in treating Parkinson's disease, chronic fatigue syndrome, Alzheimer's disease and cardiovascular disease.	NQO2	BE0000252	Tyrosinase	Humans	Polypeptide	4835.0
1190	small molecule	DB00157	NADH	solid	approved	Some evidence suggests that NADH might be useful in treating Parkinson's disease, chronic fatigue syndrome, Alzheimer's disease and cardiovascular disease.	MT-ND2	BE0000252	Tyrosinase	Humans	Polypeptide
1191	small molecule	DB00157	NADH	solid	approved	Some evidence suggests that NADH might be useful in treating Parkinson's disease, chronic fatigue syndrome, Alzheimer's disease and cardiovascular disease.	AASS	BE0000252	Tyrosinase	Humans	Polypeptide	10157.0
1192	small molecule	DB00157	NADH	solid	approved	Some evidence suggests that NADH might be useful in treating Parkinson's disease, chronic fatigue syndrome, Alzheimer's disease and cardiovascular disease.	MT-ND3	BE0000252	Tyrosinase	Humans	Polypeptide
1193	small molecule	DB00157	NADH	solid	approved	Some evidence suggests that NADH might be useful in treating Parkinson's disease, chronic fatigue syndrome, Alzheimer's disease and cardiovascular disease.	NDUFS7	BE0000252	Tyrosinase	Humans	Polypeptide	374291.0
1194	small molecule	DB00157	NADH	solid	approved	Some evidence suggests that NADH might be useful in treating Parkinson's disease, chronic fatigue syndrome, Alzheimer's disease and cardiovascular disease.	MTHFD1	BE0000252	Tyrosinase	Humans	Polypeptide	4522.0
1195	small molecule	DB00157	NADH	solid	approved	Some evidence suggests that NADH might be useful in treating Parkinson's disease, chronic fatigue syndrome, Alzheimer's disease and cardiovascular disease.	MTHFD2	BE0000252	Tyrosinase	Humans	Polypeptide	10797.0
1196	small molecule	DB00157	NADH	solid	approved	Some evidence suggests that NADH might be useful in treating Parkinson's disease, chronic fatigue syndrome, Alzheimer's disease and cardiovascular disease.	ALDH4A1	BE0000252	Tyrosinase	Humans	Polypeptide	8659.0
1197	small molecule	DB00157	NADH	solid	approved	Some evidence suggests that NADH might be useful in treating Parkinson's disease, chronic fatigue syndrome, Alzheimer's disease and cardiovascular disease.	CYB5R3	BE0000252	Tyrosinase	Humans	Polypeptide	1727.0
1198	small molecule	DB00157	NADH	solid	approved	Some evidence suggests that NADH might be useful in treating Parkinson's disease, chronic fatigue syndrome, Alzheimer's disease and cardiovascular disease.	NDUFA11	BE0000252	Tyrosinase	Humans	Polypeptide	126328.0
1199	small molecule	DB00157	NADH	solid	approved	Some evidence suggests that NADH might be useful in treating Parkinson's disease, chronic fatigue syndrome, Alzheimer's disease and cardiovascular disease.	MT-ND4	BE0000252	Tyrosinase	Humans	Polypeptide
1200	small molecule	DB00157	NADH	solid	approved	Some evidence suggests that NADH might be useful in treating Parkinson's disease, chronic fatigue syndrome, Alzheimer's disease and cardiovascular disease.	QDPR	BE0000252	Tyrosinase	Humans	Polypeptide	5860.0
1201	small molecule	DB00157	NADH	solid	approved	Some evidence suggests that NADH might be useful in treating Parkinson's disease, chronic fatigue syndrome, Alzheimer's disease and cardiovascular disease.	MT-ND1	BE0000252	Tyrosinase	Humans	Polypeptide
1202	small molecule	DB00157	NADH	solid	approved	Some evidence suggests that NADH might be useful in treating Parkinson's disease, chronic fatigue syndrome, Alzheimer's disease and cardiovascular disease.	NNT	BE0000252	Tyrosinase	Humans	Polypeptide	23530.0
1203	small molecule	DB00157	NADH	solid	approved	Some evidence suggests that NADH might be useful in treating Parkinson's disease, chronic fatigue syndrome, Alzheimer's disease and cardiovascular disease.	NDUFA5	BE0000252	Tyrosinase	Humans	Polypeptide	4698.0
1204	small molecule	DB00157	NADH	solid	approved	Some evidence suggests that NADH might be useful in treating Parkinson's disease, chronic fatigue syndrome, Alzheimer's disease and cardiovascular disease.	NDUFA9	BE0000252	Tyrosinase	Humans	Polypeptide	4704.0
1205	small molecule	DB00157	NADH	solid	approved	Some evidence suggests that NADH might be useful in treating Parkinson's disease, chronic fatigue syndrome, Alzheimer's disease and cardiovascular disease.	MT-ND4L	BE0000252	Tyrosinase	Humans	Polypeptide
1206	small molecule	DB00157	NADH	solid	approved	Some evidence suggests that NADH might be useful in treating Parkinson's disease, chronic fatigue syndrome, Alzheimer's disease and cardiovascular disease.	NDUFA10	BE0000252	Tyrosinase	Humans	Polypeptide	4705.0
1207	small molecule	DB00157	NADH	solid	approved	Some evidence suggests that NADH might be useful in treating Parkinson's disease, chronic fatigue syndrome, Alzheimer's disease and cardiovascular disease.	NDUFA7	BE0000252	Tyrosinase	Humans	Polypeptide	4701.0
1208	small molecule	DB00157	NADH	solid	approved	Some evidence suggests that NADH might be useful in treating Parkinson's disease, chronic fatigue syndrome, Alzheimer's disease and cardiovascular disease.	NDUFA1	BE0000252	Tyrosinase	Humans	Polypeptide	4694.0
1209	small molecule	DB00157	NADH	solid	approved	Some evidence suggests that NADH might be useful in treating Parkinson's disease, chronic fatigue syndrome, Alzheimer's disease and cardiovascular disease.	MT-ND6	BE0000252	Tyrosinase	Humans	Polypeptide
1210	small molecule	DB00157	NADH	solid	approved	Some evidence suggests that NADH might be useful in treating Parkinson's disease, chronic fatigue syndrome, Alzheimer's disease and cardiovascular disease.	MT-ND5	BE0000252	Tyrosinase	Humans	Polypeptide
1211	small molecule	DB00157	NADH	solid	approved	Some evidence suggests that NADH might be useful in treating Parkinson's disease, chronic fatigue syndrome, Alzheimer's disease and cardiovascular disease.	NDUFA4	BE0000252	Tyrosinase	Humans	Polypeptide	4697.0
1212	small molecule	DB00157	NADH	solid	approved	Some evidence suggests that NADH might be useful in treating Parkinson's disease, chronic fatigue syndrome, Alzheimer's disease and cardiovascular disease.	NDUFA6	BE0000252	Tyrosinase	Humans	Polypeptide	4700.0
1213	small molecule	DB00157	NADH	solid	approved	Some evidence suggests that NADH might be useful in treating Parkinson's disease, chronic fatigue syndrome, Alzheimer's disease and cardiovascular disease.	NDUFAB1	BE0000252	Tyrosinase	Humans	Polypeptide	4706.0
1214	small molecule	DB00157	NADH	solid	approved	Some evidence suggests that NADH might be useful in treating Parkinson's disease, chronic fatigue syndrome, Alzheimer's disease and cardiovascular disease.	NDUFA2	BE0000252	Tyrosinase	Humans	Polypeptide	4695.0
1215	small molecule	DB00157	NADH	solid	approved	Some evidence suggests that NADH might be useful in treating Parkinson's disease, chronic fatigue syndrome, Alzheimer's disease and cardiovascular disease.	NDUFA8	BE0000252	Tyrosinase	Humans	Polypeptide	4702.0
1216	small molecule	DB00157	NADH	solid	approved	Some evidence suggests that NADH might be useful in treating Parkinson's disease, chronic fatigue syndrome, Alzheimer's disease and cardiovascular disease.	NDUFA3	BE0000252	Tyrosinase	Humans	Polypeptide	4696.0
1217	small molecule	DB00157	NADH	solid	approved	Some evidence suggests that NADH might be useful in treating Parkinson's disease, chronic fatigue syndrome, Alzheimer's disease and cardiovascular disease.	NDUFB8	BE0000252	Tyrosinase	Humans	Polypeptide	4714.0
1218	small molecule	DB00157	NADH	solid	approved	Some evidence suggests that NADH might be useful in treating Parkinson's disease, chronic fatigue syndrome, Alzheimer's disease and cardiovascular disease.	NDUFC2	BE0000252	Tyrosinase	Humans	Polypeptide	4718.0
1219	small molecule	DB00157	NADH	solid	approved	Some evidence suggests that NADH might be useful in treating Parkinson's disease, chronic fatigue syndrome, Alzheimer's disease and cardiovascular disease.	NDUFB1	BE0000252	Tyrosinase	Humans	Polypeptide	4707.0
1220	small molecule	DB00157	NADH	solid	approved	Some evidence suggests that NADH might be useful in treating Parkinson's disease, chronic fatigue syndrome, Alzheimer's disease and cardiovascular disease.	NDUFS1	BE0000252	Tyrosinase	Humans	Polypeptide	4719.0
1221	small molecule	DB00157	NADH	solid	approved	Some evidence suggests that NADH might be useful in treating Parkinson's disease, chronic fatigue syndrome, Alzheimer's disease and cardiovascular disease.	NDUFB10	BE0000252	Tyrosinase	Humans	Polypeptide	4716.0
1222	small molecule	DB00157	NADH	solid	approved	Some evidence suggests that NADH might be useful in treating Parkinson's disease, chronic fatigue syndrome, Alzheimer's disease and cardiovascular disease.	NDUFB4	BE0000252	Tyrosinase	Humans	Polypeptide	4710.0
1223	small molecule	DB00157	NADH	solid	approved	Some evidence suggests that NADH might be useful in treating Parkinson's disease, chronic fatigue syndrome, Alzheimer's disease and cardiovascular disease.	NDUFB3	BE0000252	Tyrosinase	Humans	Polypeptide	4709.0
1224	small molecule	DB00157	NADH	solid	approved	Some evidence suggests that NADH might be useful in treating Parkinson's disease, chronic fatigue syndrome, Alzheimer's disease and cardiovascular disease.	NDUFB2	BE0000252	Tyrosinase	Humans	Polypeptide	4708.0
1225	small molecule	DB00157	NADH	solid	approved	Some evidence suggests that NADH might be useful in treating Parkinson's disease, chronic fatigue syndrome, Alzheimer's disease and cardiovascular disease.	NDUFB7	BE0000252	Tyrosinase	Humans	Polypeptide	4713.0
1226	small molecule	DB00157	NADH	solid	approved	Some evidence suggests that NADH might be useful in treating Parkinson's disease, chronic fatigue syndrome, Alzheimer's disease and cardiovascular disease.	NDUFB9	BE0000252	Tyrosinase	Humans	Polypeptide	4715.0
1227	small molecule	DB00157	NADH	solid	approved	Some evidence suggests that NADH might be useful in treating Parkinson's disease, chronic fatigue syndrome, Alzheimer's disease and cardiovascular disease.	NDUFS2	BE0000252	Tyrosinase	Humans	Polypeptide	4720.0
1228	small molecule	DB00157	NADH	solid	approved	Some evidence suggests that NADH might be useful in treating Parkinson's disease, chronic fatigue syndrome, Alzheimer's disease and cardiovascular disease.	NDUFB5	BE0000252	Tyrosinase	Humans	Polypeptide	4711.0
1229	small molecule	DB00157	NADH	solid	approved	Some evidence suggests that NADH might be useful in treating Parkinson's disease, chronic fatigue syndrome, Alzheimer's disease and cardiovascular disease.	NDUFC1	BE0000252	Tyrosinase	Humans	Polypeptide	4717.0
1230	small molecule	DB00157	NADH	solid	approved	Some evidence suggests that NADH might be useful in treating Parkinson's disease, chronic fatigue syndrome, Alzheimer's disease and cardiovascular disease.	NDUFB6	BE0000252	Tyrosinase	Humans	Polypeptide	4712.0
1231	small molecule	DB00157	NADH	solid	approved	Some evidence suggests that NADH might be useful in treating Parkinson's disease, chronic fatigue syndrome, Alzheimer's disease and cardiovascular disease.	NDUFV3	BE0000252	Tyrosinase	Humans	Polypeptide	4731.0
1232	small molecule	DB00157	NADH	solid	approved	Some evidence suggests that NADH might be useful in treating Parkinson's disease, chronic fatigue syndrome, Alzheimer's disease and cardiovascular disease.	DLD	BE0000252	Tyrosinase	Humans	Polypeptide	1738.0
1233	small molecule	DB00157	NADH	solid	approved	Some evidence suggests that NADH might be useful in treating Parkinson's disease, chronic fatigue syndrome, Alzheimer's disease and cardiovascular disease.	NDUFS3	BE0000252	Tyrosinase	Humans	Polypeptide	4722.0
1234	small molecule	DB00157	NADH	solid	approved	Some evidence suggests that NADH might be useful in treating Parkinson's disease, chronic fatigue syndrome, Alzheimer's disease and cardiovascular disease.	GSR	BE0000252	Tyrosinase	Humans	Polypeptide	2936.0
1235	small molecule	DB00157	NADH	solid	approved	Some evidence suggests that NADH might be useful in treating Parkinson's disease, chronic fatigue syndrome, Alzheimer's disease and cardiovascular disease.	NDUFA12	BE0000252	Tyrosinase	Humans	Polypeptide	55967.0
1236	small molecule	DB00157	NADH	solid	approved	Some evidence suggests that NADH might be useful in treating Parkinson's disease, chronic fatigue syndrome, Alzheimer's disease and cardiovascular disease.	NDUFS5	BE0000252	Tyrosinase	Humans	Polypeptide	4725.0
1237	small molecule	DB00157	NADH	solid	approved	Some evidence suggests that NADH might be useful in treating Parkinson's disease, chronic fatigue syndrome, Alzheimer's disease and cardiovascular disease.	NDUFS4	BE0000252	Tyrosinase	Humans	Polypeptide	4724.0
1238	small molecule	DB00157	NADH	solid	approved	Some evidence suggests that NADH might be useful in treating Parkinson's disease, chronic fatigue syndrome, Alzheimer's disease and cardiovascular disease.	NDUFV1	BE0000252	Tyrosinase	Humans	Polypeptide	4723.0
1239	small molecule	DB00157	NADH	solid	approved	Some evidence suggests that NADH might be useful in treating Parkinson's disease, chronic fatigue syndrome, Alzheimer's disease and cardiovascular disease.	NDUFV2	BE0000252	Tyrosinase	Humans	Polypeptide	4729.0
1240	small molecule	DB00157	NADH	solid	approved	Some evidence suggests that NADH might be useful in treating Parkinson's disease, chronic fatigue syndrome, Alzheimer's disease and cardiovascular disease.	NDUFA13	BE0000252	Tyrosinase	Humans	Polypeptide	51079.0
1241	small molecule	DB00157	NADH	solid	approved	Some evidence suggests that NADH might be useful in treating Parkinson's disease, chronic fatigue syndrome, Alzheimer's disease and cardiovascular disease.	CDO1	BE0000252	Tyrosinase	Humans	Polypeptide	1036.0
1242	small molecule	DB00157	NADH	solid	approved	Some evidence suggests that NADH might be useful in treating Parkinson's disease, chronic fatigue syndrome, Alzheimer's disease and cardiovascular disease.	NDUFS6	BE0000252	Tyrosinase	Humans	Polypeptide	4726.0
1243	small molecule	DB00157	NADH	solid	approved	Some evidence suggests that NADH might be useful in treating Parkinson's disease, chronic fatigue syndrome, Alzheimer's disease and cardiovascular disease.	NDUFA4L2	BE0000252	Tyrosinase	Humans	Polypeptide	56901.0
1244	small molecule	DB00157	NADH	solid	approved	Some evidence suggests that NADH might be useful in treating Parkinson's disease, chronic fatigue syndrome, Alzheimer's disease and cardiovascular disease.	NDUFS8	BE0000252	Tyrosinase	Humans	Polypeptide	4728.0
1245	small molecule	DB00157	NADH	solid	approved	Some evidence suggests that NADH might be useful in treating Parkinson's disease, chronic fatigue syndrome, Alzheimer's disease and cardiovascular disease.	CYP4A11	BE0000252	Tyrosinase	Humans	Polypeptide	1579.0
1246	small molecule	DB00157	NADH	solid	approved	Some evidence suggests that NADH might be useful in treating Parkinson's disease, chronic fatigue syndrome, Alzheimer's disease and cardiovascular disease.	DLAT	BE0000252	Tyrosinase	Humans	Polypeptide	1737.0
1247	small molecule	DB00157	NADH	solid	approved	Some evidence suggests that NADH might be useful in treating Parkinson's disease, chronic fatigue syndrome, Alzheimer's disease and cardiovascular disease.	AMT	BE0000252	Tyrosinase	Humans	Polypeptide	275.0
1248	small molecule	DB00157	NADH	solid	approved	Some evidence suggests that NADH might be useful in treating Parkinson's disease, chronic fatigue syndrome, Alzheimer's disease and cardiovascular disease.	MSMO1	BE0000252	Tyrosinase	Humans	Polypeptide	6307.0
1249	small molecule	DB00157	NADH	solid	approved	Some evidence suggests that NADH might be useful in treating Parkinson's disease, chronic fatigue syndrome, Alzheimer's disease and cardiovascular disease.	HMOX1	BE0000252	Tyrosinase	Humans	Polypeptide	3162.0
1250	small molecule	DB00157	NADH	solid	approved	Some evidence suggests that NADH might be useful in treating Parkinson's disease, chronic fatigue syndrome, Alzheimer's disease and cardiovascular disease.	HMOX2	BE0000252	Tyrosinase	Humans	Polypeptide	3163.0
1251	small molecule	DB00157	NADH	solid	approved	Some evidence suggests that NADH might be useful in treating Parkinson's disease, chronic fatigue syndrome, Alzheimer's disease and cardiovascular disease.	CYP17A1	BE0000252	Tyrosinase	Humans	Polypeptide	1586.0
1252	small molecule	DB00157	NADH	solid	approved	Some evidence suggests that NADH might be useful in treating Parkinson's disease, chronic fatigue syndrome, Alzheimer's disease and cardiovascular disease.	TYR	BE0000252	Tyrosinase	Humans	Polypeptide	7299.0
1253	small molecule	DB00157	NADH	solid	approved	Some evidence suggests that NADH might be useful in treating Parkinson's disease, chronic fatigue syndrome, Alzheimer's disease and cardiovascular disease.	XDH	BE0002204	Xanthine dehydrogenase/oxidase	Humans	Enzyme	7498.0
1254	small molecule	DB00157	NADH	solid	approved	Some evidence suggests that NADH might be useful in treating Parkinson's disease, chronic fatigue syndrome, Alzheimer's disease and cardiovascular disease.	AOX1	BE0003539	Aldehyde oxidase	Humans	Enzyme	316.0
1255	small molecule	DB00157	NADH	solid	approved	Some evidence suggests that NADH might be useful in treating Parkinson's disease, chronic fatigue syndrome, Alzheimer's disease and cardiovascular disease.	ADH6	BE0003545	Alcohol dehydrogenase 6	Humans	Enzyme	130.0
1256	small molecule	DB00157	NADH	solid	approved	Some evidence suggests that NADH might be useful in treating Parkinson's disease, chronic fatigue syndrome, Alzheimer's disease and cardiovascular disease.	AKR1A1	BE0004352	Alcohol dehydrogenase [NADP(+)]	Humans	Enzyme	10327.0
1257	small molecule	DB00157	NADH	solid	approved	Some evidence suggests that NADH might be useful in treating Parkinson's disease, chronic fatigue syndrome, Alzheimer's disease and cardiovascular disease.	ADH1A	BE0000227	Alcohol dehydrogenase 1A	Humans	Enzyme	124.0
1258	small molecule	DB00157	NADH	solid	approved	Some evidence suggests that NADH might be useful in treating Parkinson's disease, chronic fatigue syndrome, Alzheimer's disease and cardiovascular disease.	ADH1B	BE0000400	Alcohol dehydrogenase 1B	Humans	Enzyme	125.0
1259	small molecule	DB00157	NADH	solid	approved	Some evidence suggests that NADH might be useful in treating Parkinson's disease, chronic fatigue syndrome, Alzheimer's disease and cardiovascular disease.	ADH4	BE0000360	Alcohol dehydrogenase 4	Humans	Enzyme	127.0
1260	small molecule	DB00157	NADH	solid	approved	Some evidence suggests that NADH might be useful in treating Parkinson's disease, chronic fatigue syndrome, Alzheimer's disease and cardiovascular disease.	ADH5	BE0000009	Alcohol dehydrogenase class-3	Humans	Enzyme	128.0
1261	small molecule	DB00157	NADH	solid	approved	Some evidence suggests that NADH might be useful in treating Parkinson's disease, chronic fatigue syndrome, Alzheimer's disease and cardiovascular disease.	ADH7	BE0000522	Alcohol dehydrogenase class 4 mu/sigma chain	Humans	Enzyme	131.0
1262	small molecule	DB00158	Folic acid	solid	approved	Folic acid is indicated for the treatment of folic acid deficiency, megaloblastic anemia, and in anemias of nutritional origins, pregnancy, infancy, or childhood.	FOLR3	BE0003405	Folate receptor alpha	Humans	Polypeptide	2352.0	B03AE02;B03BB01;B03AE01;B03BB51
1263	small molecule	DB00158	Folic acid	solid	approved	Folic acid is indicated for the treatment of folic acid deficiency, megaloblastic anemia, and in anemias of nutritional origins, pregnancy, infancy, or childhood.	FOLR2	BE0003405	Folate receptor alpha	Humans	Polypeptide	2350.0	B03AE02;B03BB01;B03AE01;B03BB51
1264	small molecule	DB00158	Folic acid	solid	approved	Folic acid is indicated for the treatment of folic acid deficiency, megaloblastic anemia, and in anemias of nutritional origins, pregnancy, infancy, or childhood.	FOLR1	BE0003405	Folate receptor alpha	Humans	Polypeptide	2348.0	B03AE02;B03BB01;B03AE01;B03BB51
1265	small molecule	DB00158	Folic acid	solid	approved	Folic acid is indicated for the treatment of folic acid deficiency, megaloblastic anemia, and in anemias of nutritional origins, pregnancy, infancy, or childhood.	GGH	BE0000265	Gamma-glutamyl hydrolase	Humans	Enzyme	8836.0	B03AE02;B03BB01;B03AE01;B03BB51
1266	small molecule	DB00158	Folic acid	solid	approved	Folic acid is indicated for the treatment of folic acid deficiency, megaloblastic anemia, and in anemias of nutritional origins, pregnancy, infancy, or childhood.	MTHFR	BE0002176	Methylenetetrahydrofolate reductase	Humans	Enzyme	4524.0	B03AE02;B03BB01;B03AE01;B03BB51
1267	small molecule	DB00158	Folic acid	solid	approved	Folic acid is indicated for the treatment of folic acid deficiency, megaloblastic anemia, and in anemias of nutritional origins, pregnancy, infancy, or childhood.	DHFR	BE0000330	Dihydrofolate reductase	Humans	Enzyme	1719.0	B03AE02;B03BB01;B03AE01;B03BB51
1268	small molecule	DB00158	Folic acid	solid	approved	Folic acid is indicated for the treatment of folic acid deficiency, megaloblastic anemia, and in anemias of nutritional origins, pregnancy, infancy, or childhood.	ABCC11	BE0003658	ATP-binding cassette sub-family C member 11	Humans	Transporter	85320.0	B03AE02;B03BB01;B03AE01;B03BB51
1269	small molecule	DB00158	Folic acid	solid	approved	Folic acid is indicated for the treatment of folic acid deficiency, megaloblastic anemia, and in anemias of nutritional origins, pregnancy, infancy, or childhood.	ABCC3	BE0001061	Canalicular multispecific organic anion transporter 2	Humans	Transporter	8714.0	B03AE02;B03BB01;B03AE01;B03BB51
1270	small molecule	DB00158	Folic acid	solid	approved	Folic acid is indicated for the treatment of folic acid deficiency, megaloblastic anemia, and in anemias of nutritional origins, pregnancy, infancy, or childhood.	SLC22A6	BE0001066	Solute carrier family 22 member 6	Humans	Transporter	9356.0	B03AE02;B03BB01;B03AE01;B03BB51
1271	small molecule	DB00158	Folic acid	solid	approved	Folic acid is indicated for the treatment of folic acid deficiency, megaloblastic anemia, and in anemias of nutritional origins, pregnancy, infancy, or childhood.	ABCC4	BE0001188	Multidrug resistance-associated protein 4	Humans	Transporter	10257.0	B03AE02;B03BB01;B03AE01;B03BB51
1272	small molecule	DB00158	Folic acid	solid	approved	Folic acid is indicated for the treatment of folic acid deficiency, megaloblastic anemia, and in anemias of nutritional origins, pregnancy, infancy, or childhood.	ABCG2	BE0001067	ATP-binding cassette sub-family G member 2	Humans	Transporter	9429.0	B03AE02;B03BB01;B03AE01;B03BB51
1273	small molecule	DB00158	Folic acid	solid	approved	Folic acid is indicated for the treatment of folic acid deficiency, megaloblastic anemia, and in anemias of nutritional origins, pregnancy, infancy, or childhood.	SLC46A1	BE0001048	Proton-coupled folate transporter	Humans	Transporter	113235.0	B03AE02;B03BB01;B03AE01;B03BB51
1274	small molecule	DB00158	Folic acid	solid	approved	Folic acid is indicated for the treatment of folic acid deficiency, megaloblastic anemia, and in anemias of nutritional origins, pregnancy, infancy, or childhood.	SLC25A32	BE0000730	Mitochondrial folate transporter/carrier	Humans	Transporter	81034.0	B03AE02;B03BB01;B03AE01;B03BB51
1275	small molecule	DB00159	Icosapent	liquid	approved	EPA can be used for lowering elevated triglycerides in those who are hyperglyceridemic. In addition, EPA may play a therapeutic role in patients with cystic fibrosis by reducing disease severity and may play a similar role in type 2 diabetics in slowing the progression of diabetic nephropathy.	PTGS2	BE0000071	Peroxisome proliferator-activated receptor alpha	Humans	Polypeptide	5743.0
1276	small molecule	DB00159	Icosapent	liquid	approved	EPA can be used for lowering elevated triglycerides in those who are hyperglyceridemic. In addition, EPA may play a therapeutic role in patients with cystic fibrosis by reducing disease severity and may play a similar role in type 2 diabetics in slowing the progression of diabetic nephropathy.	PTGS1	BE0000071	Peroxisome proliferator-activated receptor alpha	Humans	Polypeptide	5742.0
1277	small molecule	DB00159	Icosapent	liquid	approved	EPA can be used for lowering elevated triglycerides in those who are hyperglyceridemic. In addition, EPA may play a therapeutic role in patients with cystic fibrosis by reducing disease severity and may play a similar role in type 2 diabetics in slowing the progression of diabetic nephropathy.	PPARG	BE0000071	Peroxisome proliferator-activated receptor alpha	Humans	Polypeptide	5468.0
1278	small molecule	DB00159	Icosapent	liquid	approved	EPA can be used for lowering elevated triglycerides in those who are hyperglyceridemic. In addition, EPA may play a therapeutic role in patients with cystic fibrosis by reducing disease severity and may play a similar role in type 2 diabetics in slowing the progression of diabetic nephropathy.	PPARD	BE0000071	Peroxisome proliferator-activated receptor alpha	Humans	Polypeptide	5467.0
1279	small molecule	DB00159	Icosapent	liquid	approved	EPA can be used for lowering elevated triglycerides in those who are hyperglyceridemic. In addition, EPA may play a therapeutic role in patients with cystic fibrosis by reducing disease severity and may play a similar role in type 2 diabetics in slowing the progression of diabetic nephropathy.	FADS1	BE0000071	Peroxisome proliferator-activated receptor alpha	Humans	Polypeptide	3992.0
1280	small molecule	DB00159	Icosapent	liquid	approved	EPA can be used for lowering elevated triglycerides in those who are hyperglyceridemic. In addition, EPA may play a therapeutic role in patients with cystic fibrosis by reducing disease severity and may play a similar role in type 2 diabetics in slowing the progression of diabetic nephropathy.	ACSL4	BE0000071	Peroxisome proliferator-activated receptor alpha	Humans	Polypeptide	2182.0
1281	small molecule	DB00159	Icosapent	liquid	approved	EPA can be used for lowering elevated triglycerides in those who are hyperglyceridemic. In addition, EPA may play a therapeutic role in patients with cystic fibrosis by reducing disease severity and may play a similar role in type 2 diabetics in slowing the progression of diabetic nephropathy.	ACSL3	BE0000071	Peroxisome proliferator-activated receptor alpha	Humans	Polypeptide	2181.0
1282	small molecule	DB00159	Icosapent	liquid	approved	EPA can be used for lowering elevated triglycerides in those who are hyperglyceridemic. In addition, EPA may play a therapeutic role in patients with cystic fibrosis by reducing disease severity and may play a similar role in type 2 diabetics in slowing the progression of diabetic nephropathy.	FFAR1	BE0000071	Peroxisome proliferator-activated receptor alpha	Humans	Polypeptide	2864.0
1283	small molecule	DB00159	Icosapent	liquid	approved	EPA can be used for lowering elevated triglycerides in those who are hyperglyceridemic. In addition, EPA may play a therapeutic role in patients with cystic fibrosis by reducing disease severity and may play a similar role in type 2 diabetics in slowing the progression of diabetic nephropathy.	SLC8A1	BE0000071	Peroxisome proliferator-activated receptor alpha	Humans	Polypeptide	6546.0
1284	small molecule	DB00159	Icosapent	liquid	approved	EPA can be used for lowering elevated triglycerides in those who are hyperglyceridemic. In addition, EPA may play a therapeutic role in patients with cystic fibrosis by reducing disease severity and may play a similar role in type 2 diabetics in slowing the progression of diabetic nephropathy.	TRPV1	BE0000071	Peroxisome proliferator-activated receptor alpha	Humans	Polypeptide	7442.0
1285	small molecule	DB00159	Icosapent	liquid	approved	EPA can be used for lowering elevated triglycerides in those who are hyperglyceridemic. In addition, EPA may play a therapeutic role in patients with cystic fibrosis by reducing disease severity and may play a similar role in type 2 diabetics in slowing the progression of diabetic nephropathy.	PPARA	BE0000071	Peroxisome proliferator-activated receptor alpha	Humans	Polypeptide	5465.0
1286	small molecule	DB00159	Icosapent	liquid	approved	EPA can be used for lowering elevated triglycerides in those who are hyperglyceridemic. In addition, EPA may play a therapeutic role in patients with cystic fibrosis by reducing disease severity and may play a similar role in type 2 diabetics in slowing the progression of diabetic nephropathy.	FABP7	BE0001821	Fatty acid-binding protein, brain	Humans	Carrier	2173.0
1287	small molecule	DB00159	Icosapent	liquid	approved	EPA can be used for lowering elevated triglycerides in those who are hyperglyceridemic. In addition, EPA may play a therapeutic role in patients with cystic fibrosis by reducing disease severity and may play a similar role in type 2 diabetics in slowing the progression of diabetic nephropathy.	ALB	BE0000530	Serum albumin	Humans	Carrier	213.0
1288	small molecule	DB00160	L-Alanine	solid	approved	Used for protein synthesis.	AGXT	BE0000480	Neutral amino acid transporter A	Humans	Polypeptide	189.0
1289	small molecule	DB00160	L-Alanine	solid	approved	Used for protein synthesis.	ABAT	BE0000480	Neutral amino acid transporter A	Humans	Polypeptide	18.0
1290	small molecule	DB00160	L-Alanine	solid	approved	Used for protein synthesis.	KYNU	BE0000480	Neutral amino acid transporter A	Humans	Polypeptide	8942.0
1291	small molecule	DB00160	L-Alanine	solid	approved	Used for protein synthesis.	AARS2	BE0000480	Neutral amino acid transporter A	Humans	Polypeptide	57505.0
1292	small molecule	DB00160	L-Alanine	solid	approved	Used for protein synthesis.	PHYKPL	BE0000480	Neutral amino acid transporter A	Humans	Polypeptide	85007.0
1293	small molecule	DB00160	L-Alanine	solid	approved	Used for protein synthesis.	GPT2	BE0000480	Neutral amino acid transporter A	Humans	Polypeptide	84706.0
1294	small molecule	DB00160	L-Alanine	solid	approved	Used for protein synthesis.	GPT	BE0000480	Neutral amino acid transporter A	Humans	Polypeptide	2875.0
1295	small molecule	DB00160	L-Alanine	solid	approved	Used for protein synthesis.	NFS1	BE0000480	Neutral amino acid transporter A	Humans	Polypeptide	9054.0
1296	small molecule	DB00160	L-Alanine	solid	approved	Used for protein synthesis.	SLC36A1	BE0000480	Neutral amino acid transporter A	Humans	Polypeptide	206358.0
1297	small molecule	DB00160	L-Alanine	solid	approved	Used for protein synthesis.	SLC7A8	BE0000480	Neutral amino acid transporter A	Humans	Polypeptide	23428.0
1298	small molecule	DB00160	L-Alanine	solid	approved	Used for protein synthesis.	AGXT2	BE0000480	Neutral amino acid transporter A	Humans	Polypeptide	64902.0
1299	small molecule	DB00160	L-Alanine	solid	approved	Used for protein synthesis.	AARS	BE0000480	Neutral amino acid transporter A	Humans	Polypeptide
1300	small molecule	DB00160	L-Alanine	solid	approved	Used for protein synthesis.	SLC1A4	BE0000480	Neutral amino acid transporter A	Humans	Polypeptide	6509.0
1301	small molecule	DB00160	L-Alanine	solid	approved	Used for protein synthesis.	SLC16A10	BE0003654	Monocarboxylate transporter 10	Humans	Transporter	117247.0
1302	small molecule	DB00161	L-Valine	solid	approved	Promotes mental vigor, muscle coordination, and calm emotions. May also be of use in a minority of patients with hepatic encephalopathy and in some with phenylketonuria.	PCCB	BE0000223	Valine--tRNA ligase	Humans	Polypeptide	5096.0
1303	small molecule	DB00161	L-Valine	solid	approved	Promotes mental vigor, muscle coordination, and calm emotions. May also be of use in a minority of patients with hepatic encephalopathy and in some with phenylketonuria.	BCAT1	BE0000223	Valine--tRNA ligase	Humans	Polypeptide	586.0
1304	small molecule	DB00161	L-Valine	solid	approved	Promotes mental vigor, muscle coordination, and calm emotions. May also be of use in a minority of patients with hepatic encephalopathy and in some with phenylketonuria.	VARS	BE0000223	Valine--tRNA ligase	Humans	Polypeptide
1305	small molecule	DB00161	L-Valine	solid	approved	Promotes mental vigor, muscle coordination, and calm emotions. May also be of use in a minority of patients with hepatic encephalopathy and in some with phenylketonuria.	VARS	BE0000223	Valine--tRNA ligase	Humans	Enzyme
1306	small molecule	DB00161	L-Valine	solid	approved	Promotes mental vigor, muscle coordination, and calm emotions. May also be of use in a minority of patients with hepatic encephalopathy and in some with phenylketonuria.	PCCB	BE0000544	Propionyl-CoA carboxylase beta chain, mitochondrial	Humans	Enzyme	5096.0
1307	small molecule	DB00161	L-Valine	solid	approved	Promotes mental vigor, muscle coordination, and calm emotions. May also be of use in a minority of patients with hepatic encephalopathy and in some with phenylketonuria.	BCAT1	BE0000517	Branched-chain-amino-acid aminotransferase, cytosolic	Humans	Enzyme	586.0
1308	small molecule	DB00161	L-Valine	solid	approved	Promotes mental vigor, muscle coordination, and calm emotions. May also be of use in a minority of patients with hepatic encephalopathy and in some with phenylketonuria.	SLC16A10	BE0003654	Monocarboxylate transporter 10	Humans	Transporter	117247.0
1309	small molecule	DB00162	Vitamin A	solid	approved	For the treatment of vitamin A deficiency.	RDH12	BE0001167	Hematopoietic prostaglandin D synthase	Humans	Polypeptide	145226.0	V04CB01;S01XA02;D10AD02;R01AX02;A11CA01
1310	small molecule	DB00162	Vitamin A	solid	approved	For the treatment of vitamin A deficiency.	DHRS3	BE0001167	Hematopoietic prostaglandin D synthase	Humans	Polypeptide	9249.0	V04CB01;S01XA02;D10AD02;R01AX02;A11CA01
1311	small molecule	DB00162	Vitamin A	solid	approved	For the treatment of vitamin A deficiency.	ALDH1A3	BE0001167	Hematopoietic prostaglandin D synthase	Humans	Polypeptide	220.0	V04CB01;S01XA02;D10AD02;R01AX02;A11CA01
1312	small molecule	DB00162	Vitamin A	solid	approved	For the treatment of vitamin A deficiency.	RETSAT	BE0001167	Hematopoietic prostaglandin D synthase	Humans	Polypeptide	54884.0	V04CB01;S01XA02;D10AD02;R01AX02;A11CA01
1313	small molecule	DB00162	Vitamin A	solid	approved	For the treatment of vitamin A deficiency.	RDH11	BE0001167	Hematopoietic prostaglandin D synthase	Humans	Polypeptide	51109.0	V04CB01;S01XA02;D10AD02;R01AX02;A11CA01
1314	small molecule	DB00162	Vitamin A	solid	approved	For the treatment of vitamin A deficiency.	DHRS4	BE0001167	Hematopoietic prostaglandin D synthase	Humans	Polypeptide	10901.0	V04CB01;S01XA02;D10AD02;R01AX02;A11CA01
1315	small molecule	DB00162	Vitamin A	solid	approved	For the treatment of vitamin A deficiency.	RDH14	BE0001167	Hematopoietic prostaglandin D synthase	Humans	Polypeptide	57665.0	V04CB01;S01XA02;D10AD02;R01AX02;A11CA01
1316	small molecule	DB00162	Vitamin A	solid	approved	For the treatment of vitamin A deficiency.	RDH8	BE0001167	Hematopoietic prostaglandin D synthase	Humans	Polypeptide	50700.0	V04CB01;S01XA02;D10AD02;R01AX02;A11CA01
1317	small molecule	DB00162	Vitamin A	solid	approved	For the treatment of vitamin A deficiency.	LRAT	BE0001167	Hematopoietic prostaglandin D synthase	Humans	Polypeptide	9227.0	V04CB01;S01XA02;D10AD02;R01AX02;A11CA01
1318	small molecule	DB00162	Vitamin A	solid	approved	For the treatment of vitamin A deficiency.	RBP1	BE0001167	Hematopoietic prostaglandin D synthase	Humans	Polypeptide	5947.0	V04CB01;S01XA02;D10AD02;R01AX02;A11CA01
1319	small molecule	DB00162	Vitamin A	solid	approved	For the treatment of vitamin A deficiency.	RDH5	BE0001167	Hematopoietic prostaglandin D synthase	Humans	Polypeptide	5959.0	V04CB01;S01XA02;D10AD02;R01AX02;A11CA01
1320	small molecule	DB00162	Vitamin A	solid	approved	For the treatment of vitamin A deficiency.	RDH13	BE0001167	Hematopoietic prostaglandin D synthase	Humans	Polypeptide	112724.0	V04CB01;S01XA02;D10AD02;R01AX02;A11CA01
1321	small molecule	DB00162	Vitamin A	solid	approved	For the treatment of vitamin A deficiency.	RBP3	BE0001167	Hematopoietic prostaglandin D synthase	Humans	Polypeptide	5949.0	V04CB01;S01XA02;D10AD02;R01AX02;A11CA01
1322	small molecule	DB00162	Vitamin A	solid	approved	For the treatment of vitamin A deficiency.	ALDH1A2	BE0001167	Hematopoietic prostaglandin D synthase	Humans	Polypeptide	8854.0	V04CB01;S01XA02;D10AD02;R01AX02;A11CA01
1323	small molecule	DB00162	Vitamin A	solid	approved	For the treatment of vitamin A deficiency.	ALDH1A1	BE0001167	Hematopoietic prostaglandin D synthase	Humans	Polypeptide	216.0	V04CB01;S01XA02;D10AD02;R01AX02;A11CA01
1324	small molecule	DB00162	Vitamin A	solid	approved	For the treatment of vitamin A deficiency.	RLBP1	BE0001167	Hematopoietic prostaglandin D synthase	Humans	Polypeptide	6017.0	V04CB01;S01XA02;D10AD02;R01AX02;A11CA01
1325	small molecule	DB00162	Vitamin A	solid	approved	For the treatment of vitamin A deficiency.	APOD	BE0001167	Hematopoietic prostaglandin D synthase	Humans	Polypeptide	347.0	V04CB01;S01XA02;D10AD02;R01AX02;A11CA01
1326	small molecule	DB00162	Vitamin A	solid	approved	For the treatment of vitamin A deficiency.	HPGDS	BE0001167	Hematopoietic prostaglandin D synthase	Humans	Polypeptide	27306.0	V04CB01;S01XA02;D10AD02;R01AX02;A11CA01
1327	small molecule	DB00162	Vitamin A	solid	approved	For the treatment of vitamin A deficiency.	CYP1A1	BE0003543	Cytochrome P450 1A1	Humans	Enzyme	1543.0	V04CB01;S01XA02;D10AD02;R01AX02;A11CA01
1328	small molecule	DB00162	Vitamin A	solid	approved	For the treatment of vitamin A deficiency.	CYP26A1	BE0003480	Cytochrome P450 26A1	Humans	Enzyme	1592.0	V04CB01;S01XA02;D10AD02;R01AX02;A11CA01
1329	small molecule	DB00162	Vitamin A	solid	approved	For the treatment of vitamin A deficiency.	RBP5	BE0000682	Retinol-binding protein 5	Humans	Carrier	83758.0	V04CB01;S01XA02;D10AD02;R01AX02;A11CA01
1330	small molecule	DB00162	Vitamin A	solid	approved	For the treatment of vitamin A deficiency.	RBP7	BE0000532	Retinoid-binding protein 7	Humans	Carrier	116362.0	V04CB01;S01XA02;D10AD02;R01AX02;A11CA01
1331	small molecule	DB00162	Vitamin A	solid	approved	For the treatment of vitamin A deficiency.	RBP4	BE0000314	Retinol-binding protein 4	Humans	Carrier	5950.0	V04CB01;S01XA02;D10AD02;R01AX02;A11CA01
1332	small molecule	DB00162	Vitamin A	solid	approved	For the treatment of vitamin A deficiency.	RBP2	BE0000505	Retinol-binding protein 2	Humans	Carrier	5948.0	V04CB01;S01XA02;D10AD02;R01AX02;A11CA01
1333	small molecule	DB00162	Vitamin A	solid	approved	For the treatment of vitamin A deficiency.	ALB	BE0000530	Serum albumin	Humans	Carrier	213.0	V04CB01;S01XA02;D10AD02;R01AX02;A11CA01
1334	small molecule	DB00163	Vitamin E	solid	approved	Vitamin E supplementation is indicated for treatment of vitamin E deficiency which can occur in cystic fibrosis, cholestasis and severe liver disease, abetalipoproteinemia or simply poor diet[A176104,L3063].	NR1I2	BE0000256	SEC14-like protein 2	Humans	Polypeptide	8856.0
1335	small molecule	DB00163	Vitamin E	solid	approved	Vitamin E supplementation is indicated for treatment of vitamin E deficiency which can occur in cystic fibrosis, cholestasis and severe liver disease, abetalipoproteinemia or simply poor diet[A176104,L3063].	PRKCB	BE0000256	SEC14-like protein 2	Humans	Polypeptide	5579.0
1336	small molecule	DB00163	Vitamin E	solid	approved	Vitamin E supplementation is indicated for treatment of vitamin E deficiency which can occur in cystic fibrosis, cholestasis and severe liver disease, abetalipoproteinemia or simply poor diet[A176104,L3063].	ALOX5	BE0000256	SEC14-like protein 2	Humans	Polypeptide	240.0
1337	small molecule	DB00163	Vitamin E	solid	approved	Vitamin E supplementation is indicated for treatment of vitamin E deficiency which can occur in cystic fibrosis, cholestasis and severe liver disease, abetalipoproteinemia or simply poor diet[A176104,L3063].	PRKCA	BE0000256	SEC14-like protein 2	Humans	Polypeptide	5578.0
1338	small molecule	DB00163	Vitamin E	solid	approved	Vitamin E supplementation is indicated for treatment of vitamin E deficiency which can occur in cystic fibrosis, cholestasis and severe liver disease, abetalipoproteinemia or simply poor diet[A176104,L3063].	DGKA	BE0000256	SEC14-like protein 2	Humans	Polypeptide	1606.0
1339	small molecule	DB00163	Vitamin E	solid	approved	Vitamin E supplementation is indicated for treatment of vitamin E deficiency which can occur in cystic fibrosis, cholestasis and severe liver disease, abetalipoproteinemia or simply poor diet[A176104,L3063].	PPP2CB	BE0000256	SEC14-like protein 2	Humans	Polypeptide	5516.0
1340	small molecule	DB00163	Vitamin E	solid	approved	Vitamin E supplementation is indicated for treatment of vitamin E deficiency which can occur in cystic fibrosis, cholestasis and severe liver disease, abetalipoproteinemia or simply poor diet[A176104,L3063].	PPP2CA	BE0000256	SEC14-like protein 2	Humans	Polypeptide	5515.0
1341	small molecule	DB00163	Vitamin E	solid	approved	Vitamin E supplementation is indicated for treatment of vitamin E deficiency which can occur in cystic fibrosis, cholestasis and severe liver disease, abetalipoproteinemia or simply poor diet[A176104,L3063].	SEC14L4	BE0000256	SEC14-like protein 2	Humans	Polypeptide	284904.0
1342	small molecule	DB00163	Vitamin E	solid	approved	Vitamin E supplementation is indicated for treatment of vitamin E deficiency which can occur in cystic fibrosis, cholestasis and severe liver disease, abetalipoproteinemia or simply poor diet[A176104,L3063].	SEC14L3	BE0000256	SEC14-like protein 2	Humans	Polypeptide	266629.0
1343	small molecule	DB00163	Vitamin E	solid	approved	Vitamin E supplementation is indicated for treatment of vitamin E deficiency which can occur in cystic fibrosis, cholestasis and severe liver disease, abetalipoproteinemia or simply poor diet[A176104,L3063].	SEC14L2	BE0000256	SEC14-like protein 2	Humans	Polypeptide	23541.0
1344	small molecule	DB00163	Vitamin E	solid	approved	Vitamin E supplementation is indicated for treatment of vitamin E deficiency which can occur in cystic fibrosis, cholestasis and severe liver disease, abetalipoproteinemia or simply poor diet[A176104,L3063].	GSTA2	BE0002189	Glutathione S-transferase A2	Humans	Enzyme	2939.0
1345	small molecule	DB00163	Vitamin E	solid	approved	Vitamin E supplementation is indicated for treatment of vitamin E deficiency which can occur in cystic fibrosis, cholestasis and severe liver disease, abetalipoproteinemia or simply poor diet[A176104,L3063].	GSTP1	BE0000814	Glutathione S-transferase P	Humans	Enzyme	2950.0
1346	small molecule	DB00163	Vitamin E	solid	approved	Vitamin E supplementation is indicated for treatment of vitamin E deficiency which can occur in cystic fibrosis, cholestasis and severe liver disease, abetalipoproteinemia or simply poor diet[A176104,L3063].	GSTO1	BE0000815	Glutathione S-transferase omega-1	Humans	Enzyme	9446.0
1347	small molecule	DB00163	Vitamin E	solid	approved	Vitamin E supplementation is indicated for treatment of vitamin E deficiency which can occur in cystic fibrosis, cholestasis and severe liver disease, abetalipoproteinemia or simply poor diet[A176104,L3063].	GSTM3	BE0000810	Glutathione S-transferase Mu 3	Humans	Enzyme	2947.0
1348	small molecule	DB00163	Vitamin E	solid	approved	Vitamin E supplementation is indicated for treatment of vitamin E deficiency which can occur in cystic fibrosis, cholestasis and severe liver disease, abetalipoproteinemia or simply poor diet[A176104,L3063].	GCLC	BE0000166	Glutamate--cysteine ligase catalytic subunit	Humans	Enzyme	2729.0
1349	small molecule	DB00163	Vitamin E	solid	approved	Vitamin E supplementation is indicated for treatment of vitamin E deficiency which can occur in cystic fibrosis, cholestasis and severe liver disease, abetalipoproteinemia or simply poor diet[A176104,L3063].	NQO1	BE0001184	NAD(P)H dehydrogenase [quinone] 1	Humans	Enzyme	1728.0
1350	small molecule	DB00163	Vitamin E	solid	approved	Vitamin E supplementation is indicated for treatment of vitamin E deficiency which can occur in cystic fibrosis, cholestasis and severe liver disease, abetalipoproteinemia or simply poor diet[A176104,L3063].	HMOX1	BE0000735	Heme oxygenase 1	Humans	Enzyme	3162.0
1351	small molecule	DB00163	Vitamin E	solid	approved	Vitamin E supplementation is indicated for treatment of vitamin E deficiency which can occur in cystic fibrosis, cholestasis and severe liver disease, abetalipoproteinemia or simply poor diet[A176104,L3063].	SOD1	BE0002390	Superoxide dismutase [Cu-Zn]	Humans	Enzyme	6647.0
1352	small molecule	DB00163	Vitamin E	solid	approved	Vitamin E supplementation is indicated for treatment of vitamin E deficiency which can occur in cystic fibrosis, cholestasis and severe liver disease, abetalipoproteinemia or simply poor diet[A176104,L3063].	CYP3A4	BE0002638	Cytochrome P450 3A4	Humans	Enzyme	1576.0
[truncated: 23,295 more rows]
