# Supplementary material for: Network medicine framework for identifying drug-repurposing opportunities for COVID-19
Source: Proc Natl Acad Sci U S A. 2021 Apr 27;118(19):e2025581118. doi: 10.1073/pnas.2025581118 (PMC8126852; doi:10.1073/pnas.2025581118)
Supplement: Supplementary File [file pnas.2025581118.sd06.csv]

C0206180	-0.14473225	0.13399248	-0.00448086	-0.00764772	-0.07541482	0.06394061	-0.02279412	0.16622804	0.07047904	-0.07134020	0.14699200	-0.14109656	-0.01466269	0.05311586	-0.01634558	-0.07230363	0.04972984	0.08168758	-0.12463445	0.17913505	0.14421384	0.09258680	-0.08408829	-0.06948166	-0.03048278	-0.02493184	0.02463660	-0.11912217	-0.10896748	0.09094054	0.09812895	0.00522631
C0153685	-0.20907742	0.39546704	-0.08161512	0.05730790	-0.30272931	-0.10372435	0.17567825	0.02507892	-0.15347999	-0.14553805	0.19931969	0.09153351	0.00916141	0.05705336	-0.20330651	-0.02530100	0.00733601	-0.05602860	-0.24720311	0.35227033	0.04923793	-0.06405618	0.23522040	0.18710874	0.05826363	-0.07773357	0.12322760	0.02137133	-0.17569597	0.03254659	0.02643257	-0.07518898
C0153687	-0.15378268	0.30280817	-0.02408697	0.08600843	-0.29165855	0.00224193	0.07051894	-0.01216462	-0.21869037	-0.13561219	0.14252406	0.18697007	0.07261626	0.01734656	-0.09797828	0.05086874	0.05370659	-0.14302714	-0.19561368	0.30031219	0.04749079	-0.05689013	0.18870527	0.13853902	0.10969554	-0.12539537	0.05253191	0.07673138	-0.09398740	0.02175651	-0.00697067	-0.14030468
kidney diseases	-0.01897936	-0.13430920	-0.02679446	-0.04650867	0.04728379	-0.20191160	0.05966572	-0.09962280	-0.02807703	0.03733465	-0.09984053	-0.00422117	-0.18923056	0.03095734	-0.09257778	0.09147700	-0.02048770	0.17200400	0.02620896	-0.12968116	-0.05634679	-0.00648513	0.11440812	-0.02306638	-0.08795876	-0.01389557	0.18790226	0.06926157	-0.01600554	0.07157283	0.00214022	0.00589075
C0043515	-0.19341353	0.12385327	-0.03390854	0.07234466	-0.13143277	-0.18762331	0.03126919	0.01913648	-0.01286859	0.03199020	-0.01320541	0.06135727	-0.06526822	-0.08119347	-0.05014089	0.09004827	0.00656024	0.05135673	0.05390948	0.11707234	-0.00528443	-0.17403457	0.05491455	0.02699213	0.02326152	-0.09607780	0.22768614	-0.03921698	-0.11588689	-0.00529503	-0.03897502	-0.06305016
C0684249	-0.15608913	0.21335930	0.03041835	0.04628487	-0.21598741	-0.04930086	0.11870325	0.03401105	-0.14647678	-0.09575674	0.13403895	0.04857709	-0.01501496	0.01942768	-0.03777916	0.04315417	0.00457951	-0.00277411	-0.13852477	0.19973610	0.03684887	-0.03403049	0.15377051	0.07023585	0.02761690	-0.06826571	0.05677143	-0.01130134	-0.10652552	-0.02984563	0.03427103	-0.01595156
C0032962	-0.00904062	0.07515994	0.04327900	-0.02677676	-0.05560266	-0.06759784	-0.08036331	-0.08607944	-0.04894102	-0.06053771	0.02236566	0.08523910	0.01844844	0.03124061	-0.12943310	-0.04364582	-0.03943632	-0.04639757	0.02281549	0.07531939	-0.11349902	-0.06250925	0.03476795	0.03896885	0.06804171	-0.11269879	0.07648832	0.06280455	-0.01693878	0.02487320	0.02536833	-0.03911483
C0153446	-0.09690201	0.18804356	0.05324366	0.01902487	-0.18255946	-0.04572250	0.08451640	0.00942156	-0.20800321	-0.15441938	0.14667088	0.12771654	0.00959493	-0.02642016	-0.03079944	-0.01205857	-0.02321191	-0.07163736	-0.16347514	0.15395811	-0.01838309	-0.03971063	0.20053524	0.04579093	0.09616679	-0.05558908	0.00818324	0.02613902	-0.05555798	-0.05298096	0.05426472	-0.01638722
C1328504	-0.03501387	0.17873378	0.08101024	-0.03065799	-0.13387464	-0.04496209	-0.00604705	-0.04753170	-0.09159154	-0.11207774	0.08253460	0.06558683	0.03751528	0.04352479	-0.09796137	-0.04168855	-0.04184292	-0.05671231	-0.03970136	0.14355721	-0.06206233	-0.05872205	0.08469341	0.07574007	0.07878035	-0.10146978	0.04608275	0.02604031	-0.07121113	-0.00935700	0.05634463	0.00355552
C1135194	0.02053481	0.05894438	-0.00455294	0.12749839	0.02510500	-0.17122196	0.06140977	-0.16707198	-0.08572216	0.16425642	-0.17225125	0.18131511	-0.13315381	0.13019925	-0.12947728	0.03173644	-0.04527129	0.00645294	0.14379941	0.01015700	-0.12141132	0.03193480	0.00862744	0.17381050	0.05718481	-0.09734782	0.13669567	0.20081662	0.04280429	-0.02738125	0.04711803	0.06347135
C1838604	-0.28551266	0.11997928	-0.07499150	0.15686870	-0.05458299	-0.11656106	-0.09570710	0.06389308	0.13799708	0.14503747	-0.13660955	0.07211716	-0.00944544	-0.14764258	0.02000202	0.10272817	0.13927548	0.02901413	0.21999577	0.14630601	0.12014722	-0.22808789	-0.21143995	-0.03970106	-0.01575363	-0.19047588	0.30795836	-0.04764078	-0.10108559	0.06030180	-0.13867161	-0.17514224
C0004134	-0.18743059	0.04902088	-0.01675473	-0.00743817	0.00801116	-0.05732011	-0.06789453	0.11687151	0.12966046	0.00003056	0.02111345	-0.11414485	-0.07205120	0.01281265	-0.04130325	-0.02752113	0.05195975	0.12077780	0.01811001	0.07689588	0.11232027	-0.02892355	-0.13509649	-0.13156189	-0.10139810	-0.05324604	0.15715785	-0.11300145	-0.12027040	0.11102082	0.03426130	-0.01977381
C1955690	-0.35070178	0.13502412	0.05834918	0.11436216	-0.10902385	0.06207299	0.08898438	0.25975502	0.02400788	0.01527885	0.15337594	-0.13655837	-0.14007491	-0.09355664	0.13677552	0.03478535	0.00752149	0.11766322	-0.05661565	0.20589511	0.22518148	-0.00357250	-0.08505143	-0.08907164	-0.07031211	-0.03683550	0.05759033	-0.24732411	-0.13040808	-0.07884239	0.03318298	0.00330477
C0554628	0.19399107	-0.14576894	0.14420083	-0.18956798	0.19831756	-0.05395199	0.02091943	-0.27514943	-0.00055458	-0.04359813	-0.13019091	-0.03663661	-0.11802807	-0.00664287	-0.11386628	0.03767640	-0.21639843	-0.00857892	0.23446508	-0.24338813	-0.10809279	-0.06002634	-0.03795964	0.16775358	0.05954524	-0.01577201	-0.04019702	0.00454696	0.07806922	-0.11737440	-0.03802405	0.02054355
C0079352	0.05711063	-0.25864068	-0.09552827	-0.03422118	0.10790280	-0.33434111	0.08901280	-0.14730349	-0.01976842	0.11569735	-0.19105837	0.04242436	-0.26976472	0.06999730	-0.11693883	0.14185379	0.03070167	0.26984030	-0.01063937	-0.26644191	-0.11660683	0.02721931	0.22699799	-0.09102826	-0.15522045	0.06803684	0.30400634	0.17408223	-0.00641133	0.17590335	0.02578300	0.01835958
C0263417	-0.14544487	0.09552117	0.05238239	0.12168664	-0.02588993	0.07482632	-0.10885109	0.06208112	0.07144961	0.00885361	-0.01429804	-0.01420809	0.10555078	-0.01866471	0.14938353	0.04432186	0.05995721	-0.11944006	0.14107910	0.08989847	0.05026592	-0.12664753	-0.16267154	-0.05473379	-0.02943624	-0.08888714	0.12737034	-0.12721688	-0.01886466	-0.02951537	-0.01413612	-0.06546039
C0342788	-0.06759228	-0.07169649	-0.06635429	0.00099102	0.03575530	-0.16081092	-0.02836199	-0.05146487	0.03776505	0.02732217	-0.06109875	0.02217424	-0.11172482	0.05001634	-0.09327459	0.00817864	0.00569659	0.15407927	0.00533470	-0.06162934	-0.03623611	-0.00299596	0.02213213	-0.05189471	-0.09636177	-0.04413081	0.19636106	0.05932759	-0.00027066	0.10516803	0.02196645	-0.04586911
C1514507	0.04611087	-0.00852191	0.16723008	0.00820650	-0.21531634	-0.12442014	0.17922309	-0.17091088	-0.35354209	-0.18751109	0.16589262	0.19094276	-0.11859126	0.13295609	-0.06551151	0.07139367	-0.11154879	0.05477176	-0.26642933	-0.06918739	-0.15332174	0.11898941	0.42228010	0.05189813	0.04973106	0.00551658	-0.04147095	0.18384995	0.02561231	-0.02751810	0.14445074	-0.02608549
C2675066	-0.16094527	-0.02962073	-0.00736349	0.06169089	-0.07601429	-0.24883695	0.09266326	-0.11416135	-0.07452396	0.10610786	-0.13807718	0.17312650	-0.16728333	-0.21525685	-0.04946812	0.20295423	-0.08606210	0.10851617	0.20109956	-0.02798187	-0.06757589	-0.23315570	0.07563598	0.11111272	0.05172098	-0.14755511	0.19760193	0.04866547	-0.00104901	-0.12374242	-0.15720476	-0.14254536
C0043352	-0.05731996	0.06105592	0.05080500	0.00983925	-0.01815849	-0.07030632	-0.03214320	0.02762947	0.04266400	0.01430301	-0.02567623	-0.03459471	-0.00626417	-0.05006277	0.04483723	0.03167270	-0.01612281	0.02620781	0.08747335	0.03098403	0.01094617	-0.09555125	-0.05601240	-0.01590523	-0.00316117	-0.04861799	0.06827597	-0.08870333	-0.05285260	-0.06759953	0.01505551	0.01235924
C0334267	-0.00796018	0.14215249	0.19457407	-0.10345989	-0.13847935	-0.02756788	0.01918250	-0.08912309	-0.16374913	-0.21839908	0.13980435	-0.00203496	-0.01369459	0.05952262	-0.12541604	-0.07145907	-0.13430628	-0.03627574	-0.05978644	0.12828541	-0.11875185	-0.03915924	0.15538536	0.07928097	0.08199298	-0.09668470	-0.01895223	-0.00227369	-0.05072736	-0.10056406	0.09410020	0.08890964
C0041466	0.11022235	-0.03481050	0.14834788	-0.14329511	0.03440328	-0.12557681	0.01085244	-0.19335407	-0.08139952	-0.09528158	-0.04755265	-0.00185947	-0.07377256	0.03342573	-0.09994233	-0.01907864	-0.16328302	0.01748545	0.10827600	-0.08372495	-0.16493271	-0.06592792	0.10649142	0.08326977	0.04834654	-0.05000113	0.03442413	0.03743135	0.01857639	-0.08730486	0.05421321	0.09674937
C0206698	-0.08859737	0.18287942	0.06772648	0.00530205	-0.19687110	-0.06148711	0.13253033	-0.00143057	-0.16461092	-0.11563480	0.12018692	0.03063960	-0.02129680	0.04599942	-0.03575509	0.03443982	-0.03510268	0.01038673	-0.12463441	0.14756271	-0.00450669	-0.02386439	0.18686447	0.07908203	0.03310224	-0.04261690	0.02972155	-0.00870040	-0.09751941	-0.05284179	0.05467608	0.03349307
C0268450	-0.06919744	-0.16790803	-0.06278905	0.00443349	0.10027181	-0.16214335	-0.02936916	-0.01905190	0.12611508	0.12525086	-0.18605947	-0.07599509	-0.14869185	-0.00554687	0.02911745	0.13860229	0.03574049	0.20918658	0.13440143	-0.12736887	0.01569672	-0.03653721	-0.03890523	-0.11022308	-0.12112724	-0.01417120	0.25390890	-0.03876089	-0.01606591	0.08717520	-0.02008022	-0.02604336
C0684333	-0.21895474	0.25848290	0.02032307	0.09417650	-0.32510102	-0.12167764	0.14975828	0.07162543	-0.16569583	-0.09789228	0.16648881	0.08687168	-0.02535674	-0.02234474	-0.00425820	0.09188529	0.03050940	0.08908711	-0.18319711	0.25606883	0.03550471	-0.02144396	0.21613243	0.05656995	0.07561235	-0.09356496	0.10126086	0.02045101	-0.11079083	-0.02114213	0.08531279	-0.05033069
C0206695	-0.12739262	0.17199296	0.02459473	0.00954299	-0.14542982	-0.05657584	0.03242299	0.06259115	-0.04079264	-0.07959181	0.09972811	-0.00005253	-0.00984712	0.00993210	-0.05047856	0.00057712	-0.00308690	0.03780470	-0.07868193	0.16150190	0.04190490	-0.03964229	0.05447042	0.01704555	0.02132189	-0.06424570	0.08056515	-0.05181341	-0.11296842	0.00699960	0.04969765	-0.00619046
C0855002	-0.00685677	0.13278979	0.16205755	-0.06298263	-0.20177527	-0.12715337	0.17477597	0.02129825	-0.13989034	-0.17790300	0.07178363	-0.09214449	-0.08865379	-0.04324950	0.09613422	0.12284750	-0.10294878	0.17039624	-0.09745263	0.04778558	0.11193296	-0.00018936	0.19621029	0.06371391	0.07548761	0.03401571	-0.01313859	-0.15391102	-0.12107329	-0.16939160	0.10466099	0.08595346
C3149931	-0.03375727	0.12450450	0.23245946	-0.05870955	-0.13844611	0.00651565	0.37228519	-0.07225690	-0.20608579	-0.14116612	0.17022248	-0.21032734	-0.20959784	0.07856767	0.07852441	0.06245787	-0.07033337	0.10053568	-0.09631180	0.02654103	0.02490544	0.08898664	0.23085870	0.10084631	-0.10657449	0.11003838	-0.00547024	-0.00769042	-0.06487785	-0.19059195	0.16719837	0.28219754
C0278801	0.11499598	0.11489018	0.12206486	-0.10985351	-0.17999950	-0.07645620	0.14885448	-0.08821891	-0.21089032	-0.19821528	0.13178410	-0.02469998	-0.03599264	0.06887706	-0.11959675	-0.02990651	-0.10832813	-0.01413094	-0.14294024	0.08092977	-0.06606052	0.03253098	0.26131380	0.14834040	0.10982499	0.04345739	-0.11749411	0.04039147	-0.08576164	-0.04832041	0.07548626	0.10000268
C0855005	-0.00603911	0.09008285	0.20847890	-0.14166544	-0.13526878	-0.12960240	0.22935683	0.05379908	-0.11312224	-0.20776573	0.07715478	-0.17471091	-0.16567124	-0.11390292	0.11122265	0.09324431	-0.16110663	0.25209254	-0.07672048	-0.01852909	0.19144601	-0.00779954	0.15346980	0.04094883	0.03795867	0.08758321	-0.07950811	-0.22638381	-0.14054900	-0.23747395	0.07851013	0.13430211
C0278803	-0.07993859	0.08999689	0.03387757	0.00984011	-0.14983065	-0.09644484	0.14318627	-0.02196668	-0.13695364	-0.07239991	0.05327667	0.01537034	-0.09431206	-0.00372517	-0.01880638	0.08973178	-0.00905942	0.07673946	-0.10336325	0.07833622	0.04327375	0.00110507	0.17646919	0.05721614	0.01115217	-0.01562568	0.05486087	0.01190647	-0.06726714	-0.02096261	0.04022793	-0.00727845
anemia	-0.21108970	0.02786775	-0.04773019	-0.10018662	-0.00785514	-0.11967821	-0.10714276	-0.00275643	0.02598777	-0.09982304	0.09689696	0.02964562	-0.14962478	0.04220295	-0.37022701	-0.09383877	-0.04796378	0.12604648	-0.07270810	0.12093104	-0.04653441	-0.01258463	-0.01164774	-0.04860029	0.00964732	-0.17675598	0.19358979	0.03313851	-0.09535413	0.18751889	0.02304213	-0.10295157
C0032897	-0.05854262	0.10446015	0.05500730	-0.01259547	-0.04874840	-0.05569477	-0.04776336	-0.06967151	-0.02618818	-0.04073740	0.01969639	0.09012251	0.01725116	-0.03898057	-0.09381811	-0.00227206	-0.06752066	-0.05568239	0.05397592	0.08844811	-0.06986021	-0.11292070	0.00167645	0.05802464	0.07888485	-0.12150010	0.04738299	0.00485113	-0.01812454	-0.05595019	-0.00781413	-0.07111114
C1275217	-0.01968788	0.00842458	0.01861788	-0.04492226	-0.21361312	-0.20891096	0.23241298	-0.15605739	-0.29224265	-0.15454854	0.07392853	0.14393827	-0.18007162	0.15966731	-0.17428005	0.12119244	-0.04012479	0.14891918	-0.27068752	-0.05071389	-0.03562709	0.10568172	0.42164224	0.08196311	0.00547772	0.01224441	0.09073049	0.18506920	-0.08223242	0.13849115	0.07119886	-0.07054619
C0861876	0.03030089	0.08371815	0.19933291	-0.05296958	-0.05778916	0.03718766	-0.09420095	0.07743251	-0.08384476	-0.14191970	0.23992762	-0.08448780	0.02022917	0.11328500	0.00291606	-0.18163615	-0.08550490	-0.00028842	-0.16086015	0.06973985	-0.12537172	0.10716888	0.05483375	-0.10617842	-0.02262947	-0.03448910	-0.07629542	-0.07841583	-0.01858968	-0.10721558	0.20891032	0.20285597
C0279627	0.08239403	-0.00819345	0.04758116	-0.13091785	-0.06820340	0.08806793	0.11986252	0.08472133	-0.05732861	-0.19905218	0.25667018	-0.21687008	-0.09692480	0.34422684	-0.10299250	-0.11593776	-0.01782827	0.22160923	-0.38914794	-0.02279566	0.15173496	0.36559519	0.14650218	-0.06937023	-0.08263250	0.12795036	-0.05451674	-0.02040855	-0.14138041	0.22066480	0.22206885	0.18697929
C0027651	-0.13087159	0.12983902	-0.06304462	0.01108968	-0.12844659	-0.01138403	0.03811454	0.11045295	-0.02237005	-0.07468345	0.15266095	-0.05005167	-0.04618391	0.09421134	-0.09337068	-0.05375417	0.08453223	0.09779325	-0.21457402	0.17119011	0.08938791	0.12512317	0.06012286	-0.04337821	-0.04221936	-0.02545493	0.08116665	0.01650135	-0.09944484	0.15797326	0.10753967	-0.00813239
C0002170	-0.04508405	-0.04384215	-0.03798492	-0.02938670	0.05259538	-0.10948437	-0.12186839	0.03106377	0.09371755	0.03031175	-0.03058360	-0.03441183	-0.06362004	0.05397468	-0.09493575	-0.05315660	0.03357224	0.10818608	0.01669281	-0.01652195	-0.01515322	0.01775393	-0.07795867	-0.10682493	-0.08933404	-0.06108598	0.13658224	0.01430071	-0.04221565	0.14595903	0.05013534	-0.02708355
C0279626	-0.09829053	0.20459434	0.06759018	0.00124823	-0.19439642	-0.02557665	0.10287306	0.00850934	-0.16830035	-0.13666914	0.15765089	0.04058255	-0.00415551	0.05928760	-0.06637970	-0.01450431	-0.02305289	-0.02325433	-0.15306170	0.17943104	-0.00697731	0.00022560	0.16690294	0.07491052	0.04157770	-0.06316505	0.01082660	0.00940513	-0.09184988	-0.02922862	0.06749761	0.02615072
C1527407	0.04868154	-0.10839725	0.16492592	-0.10847311	0.12189280	0.01763443	-0.08445990	-0.06443756	-0.03883089	-0.06364390	0.07175610	-0.05705728	-0.08849636	0.11542841	-0.08453754	-0.13317066	-0.10550800	0.01816109	-0.01294458	-0.08912652	-0.14089063	0.06735659	-0.01052647	-0.10265692	-0.09045681	-0.03348454	-0.04573591	0.01376640	0.04235720	-0.01830197	0.10472323	0.11253743
C0220603	-0.12743090	0.11823705	0.00558957	0.02297958	-0.10077737	-0.05274952	-0.00321391	0.08038210	-0.01225198	-0.03039398	0.07303397	-0.00143730	-0.01631010	0.02206900	-0.02431340	-0.00715568	0.03979663	0.04748326	-0.06854732	0.11492873	0.04672150	-0.00146027	0.01237784	-0.02998524	-0.02326270	-0.06507524	0.08207285	-0.02922500	-0.09225907	0.05861907	0.04425029	-0.02848914
C1969371	0.05411718	-0.14366749	-0.06165246	-0.04564023	-0.04882149	-0.30256420	0.16985242	-0.11684175	-0.06836858	0.01453610	-0.18283984	-0.04684598	-0.22031254	-0.03062342	0.02071197	0.18703097	-0.06642435	0.30272603	0.06159152	-0.19402122	0.01540115	-0.02767987	0.23078297	0.08055388	-0.01344362	0.05134610	0.21934448	0.02828944	-0.04046478	0.00898241	0.00691324	0.04035477
C0151936	-0.14685881	0.09838407	-0.15565306	-0.05426731	-0.03850584	-0.17110102	-0.06571861	0.00547755	0.12186708	-0.06944858	0.01637486	-0.01001715	-0.10333085	0.04544844	-0.30205682	-0.12364244	0.08715945	0.17303675	-0.01441421	0.14070967	-0.01248916	-0.00491814	-0.04015425	-0.09097911	-0.02491203	-0.07685867	0.28624958	0.12234834	-0.09172804	0.29911053	0.11108090	-0.07504351
C0346040	-0.07685664	0.12552798	0.03163709	-0.06631654	-0.07515344	0.10016242	0.07479991	0.09087555	-0.00189697	-0.14623381	0.14435869	-0.17272276	-0.03677665	0.05823656	-0.03581779	-0.06729823	0.00003783	0.07027506	-0.13046044	0.14018920	0.16028522	0.12001561	-0.01662190	-0.00006623	0.01601895	0.01453416	-0.07735603	-0.10184642	-0.08962203	0.04045938	0.10386629	0.04836330
C1290884	-0.00816556	0.02932914	-0.00454477	-0.05830026	0.00531788	-0.08553383	-0.10273844	-0.03467723	0.05397269	-0.04142649	0.01368402	0.00216236	-0.01957496	0.05019360	-0.14941159	-0.08001616	-0.02171554	0.05404200	0.01333453	0.03744776	-0.06606115	-0.00703532	-0.03162218	-0.02168803	0.01710590	-0.07952882	0.10432713	0.03688215	-0.03176657	0.09818462	0.06788137	-0.01790770
C3279905	0.14469220	-0.02069739	-0.23788369	-0.00427533	-0.11300073	-0.16936830	0.02225713	0.00784023	-0.01063410	-0.01755582	-0.03445639	-0.00101700	-0.06258547	0.14030465	-0.08994594	-0.04829778	0.18154873	0.23826905	-0.23749307	0.00669622	0.05913206	0.25675023	0.17435223	-0.03816564	0.00314876	0.09608425	0.20171645	0.22697185	-0.03257949	0.34704369	0.15844372	0.00129097
C0038454	-0.05945150	-0.04488765	0.01213214	-0.00591811	0.00124996	-0.17187870	-0.02652201	-0.05563422	0.01563501	0.03790216	-0.07670642	0.02987262	-0.09712216	-0.01819672	-0.05938624	0.06580644	-0.01875185	0.09633896	0.08457011	-0.04137275	-0.07153859	-0.08435830	0.03326947	-0.02942543	-0.03722968	-0.06577585	0.17851213	0.02420940	-0.02809864	0.03106824	0.00052657	-0.03046748
C0556385	-0.19432154	0.11548796	0.07455729	0.12053758	-0.16686638	-0.16998452	-0.02400422	0.06094693	-0.07677880	-0.05421399	0.03732407	0.11841802	-0.03472993	-0.08488919	0.02003417	0.07499436	-0.03768772	0.02195776	0.00158921	0.12340230	-0.04407997	-0.15159845	0.11368901	-0.07379884	0.01299407	-0.09774165	0.17927240	-0.08406216	-0.07507779	-0.07248966	0.01883656	-0.08672121
C0149931	-0.07218042	-0.04548631	-0.01282857	0.00801197	0.08314954	-0.10992860	-0.19228625	0.03286941	0.15484232	0.07563312	-0.06904784	-0.02803436	-0.03465398	-0.01221457	-0.04851974	-0.04747500	0.05324315	0.06676939	0.11959445	-0.00413869	-0.05853223	-0.06920278	-0.14570230	-0.15168868	-0.07183038	-0.08089444	0.20484109	-0.01250350	-0.02724168	0.10490552	0.03516960	-0.01842929
bone diseases	-0.05363441	-0.07902920	-0.04109050	-0.05914773	0.00123341	-0.15463574	0.06091822	0.00056693	0.00611033	-0.00912952	-0.01368088	-0.08470424	-0.17123747	0.10447324	-0.10390841	0.03491164	0.02605942	0.21957953	-0.08335461	-0.06494850	0.03467738	0.07375675	0.09020188	-0.08628871	-0.12726629	0.02457083	0.16599421	0.02588296	-0.09019130	0.16900548	0.06091713	0.03374463
C0206525	0.11004062	-0.14425403	-0.06325955	-0.07373067	0.06509118	-0.26552737	-0.04877392	-0.16605827	-0.00362212	0.02323679	-0.17499958	0.08467009	-0.10233355	0.02777186	-0.12210266	0.00949145	-0.03255600	0.13607685	0.08888120	-0.16354042	-0.14220905	-0.05564649	0.11329285	-0.03147024	-0.00956594	-0.01877789	0.21891862	0.14822167	0.01950807	0.12337420	0.01102227	-0.01676909
C0035258	-0.08850452	-0.06796427	0.10687976	-0.00387358	0.06554097	-0.08927398	-0.01595604	0.00967042	0.02083068	0.05527008	-0.08587658	-0.07369284	-0.10602363	-0.07641809	0.11535810	0.07885691	-0.03118808	0.05517606	0.14708048	-0.07567322	0.00961247	-0.11115246	-0.05460543	-0.07861140	-0.10402986	-0.03609984	0.11005488	-0.11584524	-0.02191397	-0.11221167	-0.02887890	0.05662785
C1562010	-0.12817183	0.24456273	0.15933132	0.03951291	-0.19454773	0.13507205	0.22677422	0.11971273	-0.10239400	-0.11893496	0.20220578	-0.20353368	-0.01439556	-0.05070160	0.18364306	0.08136678	-0.04682013	-0.01582045	-0.09168658	0.21714324	0.20160362	0.01120236	0.03910232	0.11069158	0.05358904	0.05398311	-0.13430712	-0.26284897	-0.11619350	-0.24779928	0.04975823	0.12664828
celiac disease	-0.09005243	0.06714768	-0.00441879	0.02542574	-0.08381294	-0.05662208	0.00480026	0.04046095	-0.05545941	-0.03041785	0.07346572	0.03796952	-0.03527125	0.02139153	-0.04536830	-0.00154817	0.02183560	0.02782501	-0.10049063	0.08274829	-0.00533065	0.02235979	0.06750800	-0.01991260	-0.01914905	-0.05642743	0.07374060	0.02571991	-0.04110224	0.02919356	0.04675060	-0.01491647
C0003125	-0.06931364	-0.01439164	-0.00576570	0.01659543	0.03635888	-0.11185790	-0.12268651	0.02032826	0.12276492	0.08304093	-0.08407092	-0.02000634	-0.02217296	-0.02101568	-0.01459869	0.02074517	0.05075582	0.05715536	0.12088484	0.00635102	-0.02651227	-0.08679363	-0.10213665	-0.09615817	-0.05069549	-0.07213390	0.18976620	-0.02407537	-0.04897927	0.07933244	0.00263884	-0.02762323
C0031190	-0.15979713	0.01202744	-0.01090794	-0.04290936	0.01330540	-0.22277212	-0.10870235	-0.08987018	0.03403126	0.06501012	-0.10838084	0.11937168	-0.08981841	-0.17145947	-0.19500273	0.04635319	-0.07052520	0.00422637	0.22075728	0.04376018	-0.16261227	-0.25783098	-0.02184743	0.02275553	0.07942396	-0.18918800	0.24595781	0.02159753	-0.03459837	-0.00737665	-0.11710922	-0.11263827
C3839868	0.01675023	0.02249861	0.03086174	-0.09929608	-0.04380960	0.14294855	0.11983375	0.13839181	0.00033995	-0.16144244	0.25601649	-0.29166162	-0.10489675	0.27951169	-0.06257512	-0.08422029	0.01324487	0.19696219	-0.34279707	0.00711842	0.17795064	0.34319597	0.07559001	-0.12476452	-0.11786731	0.15714443	-0.08066801	-0.10172168	-0.12944251	0.16327265	0.23347355	0.16723177
C0678202	0.06883852	-0.10701644	0.00343523	-0.12337586	0.10140080	-0.06974533	-0.06270022	-0.01593886	0.12328509	-0.00196157	-0.01507466	-0.16889484	-0.12474473	0.12897995	-0.11352631	-0.05739063	-0.04274117	0.18221803	-0.00275599	-0.09468006	-0.02220546	0.10458493	-0.04108031	-0.08813782	-0.09710922	0.03709687	0.10686693	-0.01944562	-0.03989816	0.12707166	0.11914323	0.08473948
C3501647	-0.09742170	0.30634981	0.12445698	0.14750867	-0.46346861	0.05983899	0.55461019	0.00498477	-0.47250357	-0.14614946	0.30250323	-0.00223304	-0.05055350	-0.00936109	0.23171285	0.24450809	-0.07492985	-0.04433481	-0.33153892	0.26471382	-0.00035002	0.04051528	0.55515981	0.29152441	0.13667160	0.12596360	-0.16170412	-0.03121214	-0.05891670	-0.37956965	0.08309534	0.16664416
C0023437	-0.22781719	0.12696311	0.05994963	-0.02449477	-0.08394367	0.07054421	0.10500883	0.23377872	0.09770169	-0.17452702	0.24078068	-0.25370240	-0.13353324	0.00840298	-0.00766876	-0.04735988	0.00747249	0.25491822	-0.19761136	0.19432873	0.26082122	0.19018149	-0.06338444	-0.08942631	-0.00189788	0.00028481	0.02281262	-0.21127960	-0.12852529	0.06885383	0.22218202	0.07565441
C1517658	0.13539560	0.11520500	0.10025061	-0.26368055	-0.17643441	-0.06502718	0.38084975	-0.11319406	-0.22637752	-0.15937151	0.12549745	-0.19778319	-0.16837093	0.06208753	-0.08527233	0.16965638	-0.05036610	0.13340944	-0.21885319	0.02228400	0.07522584	0.14434263	0.32408467	0.22690932	0.07831607	0.12798510	-0.12804121	0.03354806	-0.13818125	-0.03533906	0.08264099	0.16609119
C0023434	-0.19111414	0.18858898	-0.00544095	0.00667336	-0.13827625	0.01909773	-0.00115563	0.10852139	0.00322385	-0.09414343	0.13332100	-0.03356962	0.00161953	-0.00249120	-0.06881442	-0.03712757	0.02101583	0.03516987	-0.08508920	0.22079374	0.10895725	0.00002981	-0.03699826	0.00795362	0.03716620	-0.09656804	0.04011423	-0.07718221	-0.10870505	0.05595624	0.03782313	-0.06615596
C0855139	-0.24469759	0.12769690	0.08620114	0.03909006	-0.02763098	0.15837909	0.04599402	0.27045938	0.10218397	-0.03807495	0.16515435	-0.25126874	-0.08968108	-0.03587177	0.13830982	-0.03997756	0.01102088	0.08797797	-0.08041540	0.18922599	0.27849635	0.09559622	-0.18011947	-0.07757369	-0.08373064	-0.00463935	-0.06013747	-0.27642298	-0.10003554	-0.08170719	0.09120736	0.06807236
C0855138	-0.41063792	0.18817194	0.30131489	0.00244486	-0.12821983	0.30920434	-0.04591664	0.43208382	0.09356145	-0.24701174	0.43722230	-0.46026915	-0.10829455	-0.01112616	0.21688494	-0.13256700	-0.07746103	0.10578467	-0.15664181	0.29689774	0.37199008	0.09478308	-0.24701238	-0.25887150	-0.09027679	-0.00345425	-0.09476677	-0.59928411	-0.22731957	-0.12848920	0.18788011	0.14556435
C0151686	-0.01851236	0.03719541	0.03633240	-0.09554170	0.08883356	-0.02319026	-0.29057258	-0.02807988	0.08769877	-0.05223592	0.04115529	0.05421544	0.04941137	0.06814136	-0.22118938	-0.21725459	-0.01182695	-0.07533432	0.04427143	0.06848126	-0.15301427	-0.03240848	-0.15635239	-0.09887720	0.01161843	-0.15923128	0.07343437	0.05698169	-0.00344930	0.13717137	0.06207948	-0.05179095
C0040015	-0.14724724	0.14687617	0.05318124	0.08666711	-0.09366773	-0.11573413	-0.16299811	-0.07123116	-0.05552287	-0.01627585	-0.02291705	0.25523615	0.09374411	-0.13111924	-0.09345799	0.02518130	-0.05235269	-0.16499650	0.16351928	0.15662411	-0.18495511	-0.26895657	-0.02383466	0.04956653	0.15302095	-0.24834761	0.12670276	0.03013187	0.00722465	-0.09561443	-0.06309284	-0.17644988
C1336548	-0.31383890	0.15831450	0.07743899	0.00267244	-0.03104158	0.08095250	-0.19831173	0.20177068	0.14179711	-0.04881386	0.14897421	-0.08929957	-0.01898898	-0.13001876	-0.05884695	-0.12540722	-0.04423454	0.00582609	0.09729905	0.24119346	0.08771310	-0.12656474	-0.28439021	-0.10069318	0.02841327	-0.19429545	0.05723823	-0.22143139	-0.11446740	-0.01664913	0.01458254	-0.09501386
C3665679	-0.16603526	0.00963697	0.14521348	-0.04267918	0.05795746	-0.07902654	0.01079400	0.06289832	0.08306485	0.20975766	-0.19038203	-0.18699116	-0.09026176	-0.19205241	0.22603624	0.19964547	0.03169861	0.05038491	0.32367474	-0.01242118	0.06633978	-0.23597476	-0.13961001	-0.10399014	-0.06374532	-0.07474336	0.15480013	-0.20687823	-0.12550524	-0.15394944	-0.08590180	0.13336924
C0242379	-0.16528092	0.23301104	0.02886630	0.06220121	-0.23305565	-0.04644477	0.11968657	0.03752233	-0.15732792	-0.09322634	0.13754277	0.06958036	-0.00018539	0.00807160	-0.02917894	0.05125039	0.01024243	-0.02218563	-0.14063376	0.21751735	0.03513767	-0.04603264	0.15928611	0.08070003	0.04086928	-0.07735942	0.05518662	-0.00817188	-0.10612081	-0.04130172	0.02616861	-0.02854723
C0027726	-0.00720527	-0.02742130	-0.09774542	-0.03640756	0.05150724	-0.14647558	-0.17221457	-0.06521320	0.10662402	0.02127296	-0.05133915	0.05680328	-0.03759411	0.06764329	-0.22892542	-0.08876440	0.05297174	0.07288714	0.02976665	0.01506037	-0.10088947	0.00278900	-0.06195536	-0.06625414	-0.01206397	-0.10148619	0.20513567	0.13689391	-0.01067558	0.22927821	0.05185548	-0.08881298
C0006271	0.06007914	0.00776479	0.03437274	-0.09492835	0.04076958	-0.10496716	-0.14986676	-0.08958808	0.03333573	-0.05623502	-0.01942386	0.04324035	0.00253377	0.04525101	-0.17276831	-0.12331155	-0.06865995	-0.00442623	0.07420213	-0.00628150	-0.15403204	-0.05199261	-0.03280475	-0.00705550	0.03916914	-0.09690471	0.07139798	0.07081342	-0.00121796	0.05913313	0.05759946	-0.00914305
C0006272	0.04814435	-0.02103002	0.01730596	-0.08249363	0.03346574	-0.08856951	-0.04357143	-0.06096734	0.02794421	-0.02721249	-0.00958876	-0.04017678	-0.06591063	0.08742259	-0.12012959	-0.04540340	-0.03384134	0.08856788	0.00530424	-0.03383815	-0.07578110	0.03079587	0.01761384	-0.01566347	-0.02306695	-0.03255457	0.09727498	0.04189563	-0.02691785	0.07648492	0.08480182	0.04468819
C0405580	0.01662586	0.02447970	0.06252640	-0.13293062	0.06625894	0.02862961	-0.20178257	0.01337270	0.08024964	-0.10643994	0.07672679	-0.07233619	-0.00155783	0.09925959	-0.19535668	-0.22656719	-0.03925268	-0.00454215	-0.00845085	0.06310173	-0.01672313	0.05007195	-0.15512599	-0.06809685	-0.01497198	-0.09628908	-0.02701499	0.00170017	-0.04902716	0.13945876	0.07882598	-0.00020766
C0011849	-0.04956440	-0.05709052	-0.00746114	-0.01849987	0.00041978	-0.17180866	-0.00251701	-0.04180640	0.01541376	0.02426543	-0.07664310	0.00767331	-0.10883788	-0.00316734	-0.05061101	0.06580392	-0.01488918	0.12904546	0.04979984	-0.05726544	-0.03582476	-0.05559213	0.05389121	-0.03685500	-0.05241375	-0.03714211	0.17992723	0.01290179	-0.03796143	0.05278981	0.00261822	-0.02046466
C0006277	0.00056881	-0.02873309	0.08734451	-0.01179443	-0.00874627	-0.20125128	-0.02498732	-0.16976359	-0.07556325	0.03209487	-0.09183881	0.13814424	-0.08697796	-0.07590795	-0.05288070	0.07177342	-0.11210579	-0.00471167	0.14748381	-0.06922081	-0.17851873	-0.16827862	0.10205457	0.05371462	0.03036532	-0.10203525	0.16180556	0.05912308	0.03197625	-0.10711536	-0.03331766	-0.03298984
C0854196	0.05113797	0.35941547	0.20094591	-0.08077451	-0.30837685	-0.10538839	0.12199622	-0.15774581	-0.28106722	-0.26377499	0.15091321	0.10547147	0.07822050	0.04333324	-0.10189001	0.02287930	-0.18291306	-0.12173996	-0.09282028	0.23241770	-0.14095916	-0.11272036	0.30275276	0.28753340	0.23807731	-0.10872784	-0.02830907	-0.01904232	-0.09334099	-0.22686131	0.09660853	0.06321444
C0016053	-0.10974582	-0.03655054	0.00559837	0.06102256	0.01176603	-0.14243108	-0.02378837	0.10847279	0.11559638	0.10704603	-0.09322045	-0.10192144	-0.09575573	-0.03640414	0.10945271	0.09615754	0.06332178	0.15275300	0.09498608	-0.02893791	0.07195691	-0.07675559	-0.07109492	-0.13866912	-0.14508638	-0.00076785	0.19116059	-0.10785378	-0.09591308	0.02470772	0.01760537	0.02089153
C1337013	-0.07046519	0.16568409	0.09035385	0.00274401	-0.16577649	-0.05418367	0.08688111	-0.01738863	-0.15603398	-0.10343406	0.11622658	0.05317765	-0.00624674	0.02827064	-0.03442119	0.01990317	-0.05807795	-0.02346648	-0.09166732	0.12540083	-0.04539347	-0.04362521	0.15734878	0.07872076	0.05060580	-0.06396255	0.01384031	-0.00771222	-0.07075246	-0.08675009	0.05413330	0.03035235
C0375071	-0.13508107	0.24031712	0.03326933	0.04876506	-0.25204423	-0.08196847	0.15276743	-0.03300877	-0.20740381	-0.11050346	0.09553833	0.09597202	0.00568602	0.03703814	-0.02620931	0.06990840	0.00851860	-0.04273267	-0.11798525	0.19292821	0.00354149	-0.06149010	0.22102959	0.12146476	0.05987846	-0.07014294	0.07295670	0.03333123	-0.09797876	-0.03951182	0.01792750	-0.01966850
C0085215	0.03021512	-0.00453201	0.00111235	-0.09562369	-0.03178469	-0.10109036	0.00709470	-0.06247476	-0.04942005	-0.10289366	0.07989793	-0.02760117	-0.09011019	0.14389855	-0.19844146	-0.08766408	-0.01914443	0.11286901	-0.13326718	0.00325685	-0.07853799	0.09665982	0.12622911	-0.02250061	-0.04022118	-0.01336086	0.09285887	0.10376309	-0.04335560	0.14285070	0.12017348	0.06423442
C0020564	-0.01673196	0.01654889	-0.00615651	0.01183503	0.01405176	-0.13425286	-0.13424960	0.00549755	0.07421654	0.04527204	-0.10542901	0.03612236	0.03286738	-0.03690163	0.01153161	0.00476361	0.00253027	0.02431180	0.13868718	-0.00028596	-0.07581836	-0.11587928	-0.05475539	-0.07785946	0.00884646	-0.07275594	0.13947141	-0.03197022	-0.02201089	0.01994079	0.01742898	-0.03380590
C0155305	-0.05952284	0.13321875	0.09801637	0.01001985	0.00069682	-0.03544477	-0.26211926	-0.03046668	0.04763008	-0.00651824	-0.01212845	0.10518255	0.13199031	0.00536127	-0.08067499	-0.09933483	0.00330910	-0.16930613	0.14671405	0.11671785	-0.16131879	-0.19049975	-0.12959227	-0.06135768	0.04560039	-0.18777145	0.13068169	-0.00698778	-0.04631634	0.00018591	0.00290950	-0.03820721
C0040416	-0.06212780	-0.17662826	0.20984210	-0.15281831	0.15082727	-0.06931304	0.03180542	-0.06869490	0.10346820	0.01355599	-0.05606083	-0.16502921	-0.22118044	-0.07524145	-0.01444066	0.09853154	-0.14910100	0.17459784	0.20397808	-0.20013458	-0.04252863	-0.05047036	-0.08558472	-0.04138857	-0.13548516	-0.03911956	0.02430563	-0.11019532	0.02803751	-0.11186944	0.01248971	0.04764023
C0040412	0.03271898	-0.01116260	-0.05763137	-0.05850323	0.01851989	-0.15546072	-0.08896118	-0.06876482	0.03456447	0.00761247	-0.06152138	0.05453884	-0.02038804	0.02517659	-0.14057299	-0.01689814	0.00905656	0.05751903	0.02253472	-0.01261335	-0.11167930	-0.03310981	0.04191832	-0.02422192	0.01152642	-0.05980907	0.16812728	0.09355883	-0.01138143	0.11534419	0.03707531	-0.02457808
C0038580	-0.33070663	0.15899584	0.15800871	0.09560215	-0.14455985	-0.10510512	0.08665603	-0.05375998	-0.10711363	0.04090146	-0.09629912	0.12543634	-0.04923050	-0.28236890	0.09998305	0.28122970	-0.09479558	-0.11654458	0.30686718	0.12429839	0.03479155	-0.41251475	-0.02583947	0.14076702	0.10757154	-0.21062174	0.11915190	-0.17750864	-0.09366594	-0.30296260	-0.24451211	-0.15759490
C0751965	0.06994416	0.06624214	0.00200843	-0.05919122	-0.00586610	-0.05272764	-0.14453766	-0.02935135	0.03067857	-0.06014590	0.05182602	0.03904971	0.05237609	0.05520863	-0.14845784	-0.12790793	-0.02982525	-0.03204192	-0.01332813	0.06208077	-0.11403722	0.00529066	-0.02223135	-0.00643460	0.07649924	-0.08294135	0.04221783	0.05834892	-0.01516488	0.08576497	0.10196659	-0.00430708
C0751964	-0.09309048	0.30138686	0.03126363	0.04226083	-0.18939957	-0.01675104	-0.06862310	-0.02768152	-0.11070471	-0.08401908	0.01569181	0.17276056	0.18336760	-0.03296468	-0.02618649	-0.02691202	0.02960071	-0.22444935	0.05644527	0.25428411	-0.04496738	-0.16947383	0.02040291	0.09575189	0.16515583	-0.16599518	0.02963909	0.02087216	-0.07058073	-0.01395950	-0.01802408	-0.09460558
C0751967	0.00173460	0.18090637	0.04913337	-0.05090482	-0.12324558	0.00271085	0.00045912	-0.02316427	-0.10189874	-0.14890032	0.14964950	0.02499066	0.03613437	0.11583109	-0.13147108	-0.13267103	-0.02954204	-0.03434030	-0.13364774	0.15663500	-0.06422757	0.05781269	0.09081239	0.04945311	0.05238499	-0.06318516	-0.02310505	0.06009318	-0.04601649	0.03153883	0.12729263	0.04024219
C1842028	-0.02901201	0.00093407	-0.07203386	0.06198720	0.05431434	-0.23579280	-0.09735727	-0.02580929	0.00249210	0.11549049	-0.19710776	0.25981885	0.02143129	-0.17462207	-0.08150662	-0.00260860	-0.03574968	-0.11734551	0.19230734	-0.01828456	-0.12797697	-0.20824373	0.00491523	-0.00364256	0.10842650	-0.15137607	0.09503409	0.09890949	0.00714883	-0.02725612	-0.12770070	-0.11918441
C0154091	-0.12870170	0.22542770	-0.01639220	-0.05318103	-0.21970442	-0.13677466	0.10415362	-0.11054830	-0.19050470	-0.18318285	0.10839286	0.11969651	-0.07277219	0.06568075	-0.25708020	-0.01314642	-0.00623649	-0.01616002	-0.18867822	0.21577118	-0.03523371	-0.04831368	0.26792547	0.09064482	0.07471912	-0.07571991	0.15922849	0.11558540	-0.11261236	0.10266792	0.04112447	-0.06837759
C0149911	-0.02363735	0.06684283	-0.07307252	-0.04492644	-0.03923746	-0.04471844	-0.05285070	-0.05967811	0.02424905	-0.04292807	0.02668419	0.05740445	0.00910687	0.05166582	-0.17993370	-0.04597734	-0.00526124	0.03621808	-0.03816912	0.08709342	-0.02067784	0.03861403	-0.01429481	0.07053961	0.08388581	-0.09438659	0.04783634	0.07573130	-0.01511472	0.13369910	0.01974591	-0.12154377
C0271270	-0.05530880	0.00943670	-0.13308370	-0.12657049	-0.01697624	-0.08387496	0.08381300	0.02861945	0.03937547	-0.11560269	0.13360912	-0.19110367	-0.20287287	0.27408215	-0.27986556	-0.16372712	0.16030055	0.26609299	-0.29511568	0.04533397	0.09315282	0.31555009	0.09155679	-0.15746185	-0.21301936	0.10434493	0.16738351	0.15239984	-0.10731179	0.42011377	0.22055328	0.08515326
C1112709	0.11572071	0.01150418	0.26054114	-0.13990644	0.08861470	-0.03606599	-0.01690768	-0.21339431	-0.01860477	-0.01301512	-0.08287013	-0.03799452	-0.07657541	0.04215509	-0.08670890	0.00815424	-0.18564722	-0.04628924	0.24395409	-0.05643163	-0.20543821	-0.13360700	0.00786554	0.09189412	0.01145484	-0.08183488	0.01850594	-0.03837900	-0.00577194	-0.16614899	0.03961353	0.11650603
C1858517	-0.20877029	0.26610750	-0.05915864	-0.02682903	-0.21976671	-0.08726580	-0.05703356	-0.14635485	-0.09689412	-0.15677404	0.02511805	0.27475113	0.10747375	-0.12593718	-0.28215876	0.00342863	-0.05648672	-0.12337115	0.05976813	0.29618129	-0.05270474	-0.20759581	0.03483006	0.18155041	0.29749531	-0.25448948	0.06244031	0.09163184	-0.02216385	0.03296437	-0.12840046	-0.29846984
C1449718	0.15792814	0.27609518	-0.00727817	-0.11606139	-0.13139276	0.06451227	-0.07761122	-0.14174668	-0.03362810	-0.18744263	0.14687581	0.07645705	0.16349679	0.13316533	-0.24588776	-0.15117377	-0.01115654	-0.13761617	-0.13872966	0.22475003	-0.09779412	0.06177035	0.04529082	0.16141385	0.19495077	-0.05230180	-0.01873421	0.12561843	-0.00892456	0.08036604	0.13465649	-0.01514337
C1956346	-0.08828067	-0.06194681	-0.02381554	0.01554245	-0.01926130	-0.24044754	0.01045059	-0.08050948	-0.01380251	0.06347546	-0.11840600	0.08343688	-0.13081896	-0.05159733	-0.06398486	0.12516357	-0.02104119	0.12566426	0.09437279	-0.06235299	-0.07703415	-0.11904485	0.08902394	-0.01345655	-0.03658060	-0.07339683	0.22912623	0.04786790	-0.02468228	0.02855692	-0.03859496	-0.07443666
neoplasms	-0.10427291	0.10083319	-0.02312418	-0.02467998	-0.10975858	-0.01041999	0.08644396	0.07967429	-0.02131630	-0.08564585	0.13798901	-0.10841962	-0.07863124	0.08544190	-0.07229833	-0.01614296	0.04705445	0.12053963	-0.18180272	0.12783056	0.10507778	0.11776797	0.06365881	-0.01894750	-0.05138943	0.00854125	0.04563450	-0.01835367	-0.09634548	0.10656567	0.10843068	0.02862693
C0030552	-0.12174346	-0.01895543	0.05101750	0.00297965	0.02465448	-0.07845519	-0.04292386	0.06271577	0.06520484	0.02717563	-0.04222969	-0.07334071	-0.07569724	-0.03460839	0.05628440	0.04102358	-0.01663940	0.09776921	0.09518973	-0.00766459	0.03404065	-0.07022259	-0.07011778	-0.09485244	-0.07693558	-0.04711350	0.12161285	-0.12489604	-0.05781361	-0.01412103	0.01441263	0.00879567
C0280803	-0.17581753	0.12089767	0.20196868	-0.05361716	-0.02229667	0.05960318	0.12379158	0.14418237	0.08165443	-0.08186840	0.08322445	-0.34078324	-0.11516312	0.00506970	0.15934990	0.03609828	-0.08101635	0.10448894	0.07165760	0.05647227	0.25771609	-0.07833282	-0.14032990	-0.06689564	-0.13812083	0.06840400	-0.00794020	-0.38072035	-0.20085499	-0.17047963	0.04570027	0.17824544
C0751362	-0.20136482	0.10254771	0.10266226	0.01238217	-0.01014110	-0.07559402	-0.12410926	-0.01937889	0.07486677	0.03530396	-0.06296439	0.06741005	0.00170268	-0.16253057	-0.05125109	0.02834326	-0.06894577	-0.07402810	0.25562370	0.10695888	-0.05507992	-0.27705413	-0.16161056	0.01814249	0.07165442	-0.20832989	0.10647473	-0.09562079	-0.05265355	-0.11815362	-0.10610333	-0.11721042
C1304306	0.10231141	0.17318296	0.06974302	-0.04801807	-0.17173129	-0.15837170	0.07588302	-0.15398186	-0.23068976	-0.05881335	0.06288326	0.21171182	-0.00374103	0.07921902	-0.19080633	-0.10034841	-0.17509013	-0.06235305	-0.01813729	0.06380060	-0.30742180	-0.07165767	0.28775790	0.22174706	0.14002596	-0.10334910	0.00821821	0.18617567	-0.02855845	-0.07605812	0.08623847	0.05137694
C3840085	-0.16929348	0.08146644	-0.02648814	-0.00826673	-0.00380585	-0.14312187	-0.13342044	-0.01708705	0.11678511	0.01637336	-0.04619360	0.05529599	-0.03499920	-0.07487571	-0.16391619	-0.04569065	0.00298305	0.04205418	0.15578204	0.11118585	-0.05630150	-0.16538478	-0.12959208	-0.03594191	0.03086995	-0.16085467	0.20521934	0.01680156	-0.05822265	0.08617858	-0.01307901	-0.11507178
C1998346	-0.12602119	-0.08793858	-0.06968988	-0.02158618	0.00711937	-0.09540933	0.22957908	0.04240540	-0.02732579	0.00439606	0.00722860	-0.14111225	-0.26468021	0.10545824	-0.02681232	0.11543049	0.08276222	0.28640845	-0.15922327	-0.07289490	0.14420706	0.17557955	0.14435410	-0.09626837	-0.19645353	0.10248682	0.16369955	0.01336185	-0.08206032	0.17522702	0.06083101	0.03279486
C0086981	-0.05737926	0.02066771	0.00730118	-0.05984969	-0.00546962	-0.08106125	-0.09716760	-0.00416650	0.03622566	-0.05049475	0.02221539	0.00241309	-0.05302393	0.04223994	-0.14873897	-0.07821569	-0.02016230	0.07561664	0.00442499	0.04099872	-0.03494126	-0.00419825	-0.03403148	-0.03996242	-0.00888240	-0.10166740	0.10370733	0.02461202	-0.05099251	0.11402795	0.05400634	-0.03978861
C0023890	-0.04422191	0.01435310	-0.00037406	-0.01961741	0.00416462	-0.11296594	-0.13001586	-0.03627472	0.02670088	-0.00533817	-0.01833535	0.07725216	-0.01340073	-0.00164758	-0.13019125	-0.05061962	-0.00871697	0.01832416	0.05223396	0.03387671	-0.10787792	-0.06267581	-0.02932682	-0.03286713	0.02112128	-0.12595026	0.12638110	0.06008206	-0.01359374	0.07526474	0.02358575	-0.06447951
C0278987	-0.11622475	0.27052119	0.21796331	-0.02630112	-0.19897857	0.05557353	0.04756945	-0.00416310	-0.21160224	-0.21164370	0.19998327	0.07288826	0.05833401	-0.04351811	-0.01348650	-0.04527866	-0.15792693	-0.15399663	-0.04025448	0.22094958	-0.04413877	-0.13038781	0.09675164	0.13485165	0.15298562	-0.13127637	-0.10983212	-0.11677025	-0.07645726	-0.23177485	0.02171139	0.01848623
C1334615	-0.04779590	0.03793107	0.11687373	0.00032038	-0.17010184	-0.16266847	0.08189663	0.02111272	-0.13071115	-0.15543047	0.08296436	0.03176980	-0.08551724	0.02181268	-0.00677930	0.07927218	-0.08920150	0.14668341	-0.13314922	-0.01071345	0.02402231	-0.00087196	0.20806411	-0.05089590	0.02172334	0.00539421	0.02976179	-0.05940579	-0.10390559	-0.01904067	0.09533866	-0.02981297
C1336839	-0.05959604	0.24355176	0.36777210	-0.06917563	-0.07130970	0.24809636	-0.17678726	0.14979780	-0.11803369	-0.25803053	0.36259308	-0.12031790	0.11653444	0.05489773	0.08153847	-0.28884947	-0.16113061	-0.21376990	-0.07625757	0.19470087	-0.03225855	0.02422936	-0.12514372	-0.09276236	0.11687197	-0.10914867	-0.24011700	-0.28924739	-0.08184540	-0.22980534	0.18884809	0.19800474
C4024989	0.02368974	0.15296939	0.07295605	-0.10159594	-0.08129180	0.03446607	-0.07641646	0.01182361	-0.05802254	-0.17527767	0.18494272	-0.04667573	0.02250780	0.15512879	-0.16776314	-0.17104894	-0.02318896	-0.02504969	-0.18062927	0.14851846	-0.02864919	0.09933190	0.04491024	-0.00504718	0.03802899	-0.05318256	-0.01156099	0.00899408	-0.08916435	0.09413812	0.15890329	0.07058348
C1868649	-0.05216288	0.03569829	0.10054516	-0.03133192	0.04139642	0.01598855	-0.11791712	0.03180829	0.12022689	0.01118072	-0.02093102	-0.14951310	0.00144454	0.02157890	0.04560599	-0.03670017	0.02965341	-0.00695330	0.13212526	0.03648759	0.03153773	-0.06422628	-0.17358375	-0.09731586	-0.06828514	-0.03596999	0.07939862	-0.11136058	-0.06437849	0.01069729	0.03928844	0.06157316
C1167725	-0.12268636	0.14505300	0.25241667	-0.00073029	-0.26380059	0.02655030	0.21261701	0.04416089	-0.31836215	-0.28272963	0.29503495	0.02067886	-0.09460258	-0.03324479	0.05217904	0.01156544	-0.14360385	0.07929032	-0.21693733	0.18867067	-0.01496556	0.00653686	0.26974344	0.05888319	0.01260627	-0.02266547	-0.16873375	-0.06316083	-0.04915226	-0.21539505	0.10822012	0.02999478
C0040896	-0.11854681	0.09420201	0.11568928	-0.17691129	0.02784807	-0.04968178	-0.18671834	-0.04600045	0.02546277	-0.15784618	0.12862611	-0.01342526	-0.06138778	0.06561562	-0.23438440	-0.30019861	-0.09455191	0.02500510	0.03876925	0.08805856	-0.08219123	-0.00679776	-0.12818860	-0.04931949	-0.03020632	-0.18130106	0.10106868	0.04296298	-0.02923290	0.10918534	0.09643379	0.01974895
C1167720	-0.04039934	0.21465339	0.23832479	-0.09005240	-0.19718578	0.01497160	0.39029866	-0.03296356	-0.22994296	-0.20425013	0.26129881	-0.14272293	-0.09892105	0.04402139	0.02049673	0.06269078	-0.21947224	0.06041694	-0.16392793	0.15043810	-0.05747580	0.06132422	0.32607681	0.17692757	0.03909301	0.12372813	-0.19834109	-0.11511669	-0.05418188	-0.30314216	0.18669041	0.22947744
C3163798	0.25150555	-0.23260696	0.35958895	-0.20963110	0.13744318	-0.08352706	0.16754973	-0.33916220	-0.21405822	-0.11042006	-0.06309323	-0.06859155	-0.23915374	0.06966868	-0.01519038	0.07269146	-0.33068842	0.06531260	0.15868510	-0.34495521	-0.26937944	-0.02552897	0.22667007	0.09800891	-0.01976916	0.04366362	-0.12017571	-0.00375915	0.09968749	-0.30461887	0.09221037	0.23188689
C2983423	0.18642028	0.07752302	0.10701732	-0.13849598	-0.11028403	-0.00541456	0.14591645	0.01649830	-0.10226864	-0.10953820	0.13819054	-0.12821202	-0.05904265	0.01091428	-0.06601831	-0.01638699	-0.02564086	0.00842314	-0.19692475	0.03153307	0.08908166	0.12280387	0.16348664	0.09533706	0.05050018	0.16456848	-0.18313518	0.00693034	-0.10586937	-0.02542978	0.06308369	0.16072075
C0278983	-0.04832152	0.28801572	0.29300898	-0.06146923	-0.11330287	0.07647692	0.12177595	-0.04382326	-0.14729153	-0.20619825	0.22721316	-0.10189125	0.00373227	0.01338298	-0.03064339	-0.14302559	-0.22436368	-0.17070484	0.02869172	0.21119633	-0.06424247	-0.15465537	0.04972369	0.16853864	0.08686672	-0.05708634	-0.14852378	-0.17267600	-0.10605110	-0.31956223	0.10163868	0.21206380
autoimmune diseases	-0.09442438	-0.06155799	-0.02658318	-0.07119606	0.06556747	-0.02392914	-0.09354994	0.05354381	0.10600582	-0.03370845	0.05334062	-0.10450882	-0.11932281	0.06002717	-0.14408098	-0.08434738	0.00384361	0.14290439	-0.05321294	0.00936619	0.03444576	0.08737663	-0.08488459	-0.12514801	-0.07497860	-0.04230309	0.10422373	-0.02355878	-0.04163670	0.15652226	0.07222455	-0.02394912
C0007138	-0.10381575	0.18335323	0.05049480	-0.00517487	-0.17703022	-0.03486299	0.07828318	0.02889700	-0.11667316	-0.11731403	0.13318141	0.01625470	-0.00794234	0.04147496	-0.05962362	-0.00238654	-0.01833023	0.01118428	-0.12479411	0.16671248	0.01846715	-0.00512324	0.12094932	0.05943637	0.03757822	-0.06273774	0.02461651	-0.01504391	-0.10025163	-0.00833998	0.05778453	0.00478121
C0003872	0.07331715	0.03637253	0.00948691	-0.12480165	0.03324609	-0.07156609	-0.21985361	-0.08115696	0.04553996	-0.09194733	0.06523793	0.05289776	0.02750008	0.16125973	-0.29425755	-0.22725396	-0.03271355	0.00595792	-0.04501275	0.04715065	-0.18368198	0.04482149	-0.03235061	-0.03601296	0.01834746	-0.13294572	0.09601989	0.14394967	-0.01602703	0.19162960	0.12152388	-0.00181200
C1292769	-0.11491018	0.08424625	-0.01761671	-0.02699047	-0.04624037	0.05801879	-0.03631961	0.14653242	0.07203799	-0.06114090	0.12993564	-0.13656431	-0.03181269	0.07933246	-0.05028480	-0.07708061	0.05770908	0.10082048	-0.12904179	0.13555022	0.13158591	0.12674759	-0.08304620	-0.08090217	-0.04935145	-0.02620192	0.02274033	-0.07843882	-0.09581314	0.13762262	0.09945882	0.00070802
C0750986	-0.07470731	-0.02924619	0.22625203	-0.13735752	0.10451442	0.08181138	0.03125066	0.16246676	0.13588263	-0.09701356	0.09115431	-0.43220490	-0.15045767	0.10158480	0.13391042	-0.07071772	-0.12690909	0.18179168	0.04615934	-0.08030584	0.22226605	0.01597858	-0.18175140	-0.15921263	-0.19620988	0.10955292	-0.03803408	-0.39629200	-0.19276330	-0.09784128	0.11339281	0.26118663
C0030319	-0.08370116	0.03341909	0.06943305	-0.02328794	0.03927902	-0.00598677	-0.10658947	0.04917453	0.13757265	0.02001850	-0.02476801	-0.15757433	-0.01892952	0.01874668	0.03162849	-0.02616659	0.05217800	0.03009777	0.12318873	0.04354268	0.05724074	-0.06082348	-0.17987205	-0.11293247	-0.08662210	-0.03577554	0.11063284	-0.10826977	-0.08066404	0.04761972	0.03896413	0.04609692
C1623038	-0.04360142	0.03463222	0.00047229	-0.00206040	-0.01611297	-0.12192871	-0.13369006	-0.05528007	0.00479281	-0.00466958	-0.02141994	0.11916564	0.00646494	-0.01063294	-0.13551244	-0.04386898	-0.01150014	-0.01400250	0.05769012	0.04788969	-0.13094310	-0.08982261	-0.01003731	-0.01034613	0.04354453	-0.14143762	0.13525121	0.07745742	-0.00974889	0.06078013	0.01084577	-0.07895344
C0686619	-0.13544081	0.25152394	0.03666813	0.02759752	-0.22624248	-0.04091686	0.07760439	0.00755895	-0.16359450	-0.13296297	0.15703218	0.09242667	0.02932697	0.04024578	-0.09092787	-0.00780598	-0.00921198	-0.05613748	-0.15085372	0.22901963	-0.01664399	-0.04846416	0.16125268	0.08670317	0.06844797	-0.09643418	0.04536499	0.02068274	-0.09959266	-0.02176667	0.04211585	-0.02698822
C0340544	-0.06372960	0.03536619	0.12468597	-0.03546282	0.02234925	-0.12870452	-0.16102798	-0.04517257	0.14244689	0.01354929	-0.03288760	-0.04011963	-0.03819194	-0.13002706	-0.12782532	0.04673905	-0.19514838	0.00062811	0.27922097	0.07422335	-0.19237787	-0.28213727	-0.12569089	0.05319440	0.08764669	-0.14561723	0.14225386	-0.17501514	-0.03874473	-0.18576825	-0.00263842	-0.00807970
C3164374	-0.01217707	-0.15923427	-0.01377608	-0.10503550	0.06866629	-0.16589433	0.02170254	-0.07603060	0.00564652	-0.03757972	-0.00606366	-0.05431600	-0.21214990	0.07030857	-0.17790441	-0.00030616	-0.02390772	0.22458869	-0.06107789	-0.12292419	-0.05169031	0.09201185	0.09761488	-0.09704904	-0.08489222	0.01406458	0.13786264	0.06889138	-0.01162363	0.15891030	0.07822391	0.01464830
C0024449	0.02006105	0.11626247	0.02286029	-0.02657495	-0.09579772	-0.10089178	-0.05908082	-0.09408094	-0.08590445	-0.06294291	0.02251311	0.12345380	0.02700306	0.01589942	-0.15132900	-0.05448925	-0.05141383	-0.04689170	0.01010071	0.10332192	-0.12997773	-0.07256489	0.08290802	0.08304755	0.10773005	-0.11256124	0.06437447	0.08413015	-0.03005862	0.01231352	0.02573288	-0.03892036
C0011206	0.01842363	-0.04699053	0.05060751	-0.03869405	0.11731594	-0.07806275	-0.14722885	-0.00711423	0.17342949	0.07622586	-0.06695317	-0.10471643	-0.04140177	-0.00080453	-0.02791781	-0.04889637	-0.03831510	0.05289430	0.17191312	-0.06020189	-0.05796221	-0.07291220	-0.16861133	-0.08166160	-0.03896326	-0.04154222	0.11654044	-0.07484075	-0.03387534	0.00906260	0.06099267	0.05528314
C0024440	-0.03933847	-0.01223963	-0.04689079	-0.05040199	0.08694439	-0.10014078	-0.16754287	-0.04238406	0.11280261	-0.03302169	0.00921836	0.00746929	-0.07075827	0.14799038	-0.22335927	-0.14671832	0.00971268	0.08868368	0.00531276	-0.00851537	-0.07693475	0.04274422	-0.12430196	-0.12357692	-0.05361847	-0.07802185	0.17039962	0.08356011	-0.01991773	0.21035916	0.13291752	-0.05141047
C0279674	-0.07684246	0.32426631	0.31477478	-0.17707896	-0.23413065	0.05097262	0.21167453	0.00714320	-0.19435360	-0.35574079	0.33770373	-0.25348273	-0.06410615	0.16785717	-0.07811040	-0.15307248	-0.22440618	0.02824608	-0.18089136	0.23132068	0.05271070	-0.00137142	0.17245086	0.09915245	0.00581612	0.01624166	-0.13499793	-0.22336020	-0.21560931	-0.21007533	0.20054403	0.29878780
C2347126	0.00603746	0.03572641	0.05136887	-0.08498702	-0.01543355	0.00308851	-0.10298484	-0.01845264	-0.00168827	-0.11869238	0.10580705	-0.02257173	-0.01355092	0.07163306	-0.15284310	-0.14610547	-0.05612276	0.01834392	-0.06089476	0.07919456	-0.06775366	0.05374701	-0.00949556	-0.01783004	0.03284451	-0.08145168	0.00847386	0.03292164	-0.00954088	0.06856668	0.10176513	0.01250434
C0473527	-0.04504179	-0.08070980	0.02472007	-0.07315497	-0.00170607	-0.20370784	0.05712054	-0.05915548	0.02628591	0.01362412	-0.08382815	-0.09178281	-0.18598618	0.06715417	-0.05995664	0.10303608	-0.03680510	0.23860727	0.05033383	-0.09496443	-0.00824224	-0.01733867	0.08567388	-0.05397720	-0.10751618	0.00594755	0.22241870	-0.02441391	-0.08494022	0.08626346	0.04408891	0.04446945
C0279671	-0.03663583	0.14405531	0.07722113	-0.05729021	-0.17095572	-0.05472565	0.13914956	-0.01900428	-0.15822862	-0.15251057	0.13927044	-0.02189306	-0.05777084	0.07575684	-0.08759832	-0.00756440	-0.06230678	0.05690039	-0.14675868	0.11016832	0.00189897	0.03308995	0.19205348	0.08630201	0.03944650	-0.01904945	-0.00499687	0.00279562	-0.10145963	-0.01634491	0.08536813	0.06829923
C0744235	0.16666237	-0.17652170	0.37661731	-0.35694048	0.18860763	-0.19010933	0.23012188	-0.45182964	-0.19669546	-0.21053897	-0.17419575	-0.13341099	-0.27479315	0.02989889	-0.16000906	0.04435851	-0.43163165	0.06468592	0.34301180	-0.33804685	-0.27737138	-0.21038978	0.22409627	0.18047953	0.01624244	0.03829803	-0.05135841	-0.03280041	0.01807431	-0.28127244	-0.02333725	0.20581527
C0024286	0.16323560	-0.09871234	0.05753552	-0.29185113	0.03718899	-0.29038396	0.06148837	-0.46065664	-0.17409481	-0.19448167	-0.16685909	0.21245472	-0.12520620	0.01442450	-0.42020437	0.00131900	-0.25212824	0.09172614	0.16678429	-0.18103063	-0.24425773	-0.12694804	0.21311088	0.25485772	0.21953678	-0.15998766	0.03661457	0.27210444	0.05580813	0.04532928	-0.04684113	-0.08610588
C0339499	-0.28737783	0.25279427	0.06337926	-0.04490961	-0.15372145	-0.12728593	-0.30986965	-0.20498525	-0.30343723	-0.19259441	0.21034287	0.54401785	0.00797051	0.01615485	-0.58732593	-0.36220598	-0.12549187	-0.26079005	-0.01541931	0.31197843	-0.43196636	-0.19041307	0.09695274	0.05378294	0.23633073	-0.51003128	0.22941369	0.33707392	0.01429158	0.14095016	-0.06771389	-0.25165457
C1266050	-0.03420296	0.11679861	0.14173435	-0.09597573	-0.10778773	0.01984478	0.04219978	-0.02095291	-0.11744061	-0.18561615	0.13561273	-0.06005784	-0.03933527	0.11030354	-0.09599266	-0.05222754	-0.08522242	0.01039187	-0.10400998	0.10658644	-0.00471631	0.03805806	0.10198712	0.04616623	0.01882034	-0.05838558	-0.02919783	-0.04862815	-0.08650102	-0.01106336	0.09698560	0.06562908
C0206754	-0.10191615	0.15505303	0.06738476	-0.00440847	-0.11010428	-0.02245012	-0.01694609	0.03894788	-0.03421239	-0.07703185	0.10431831	-0.00033056	0.01709009	0.01834771	-0.05327283	-0.03556788	-0.02964831	-0.00930797	-0.03685503	0.14946200	-0.00631982	-0.04931777	0.01068303	0.01688811	0.02825131	-0.09008206	0.03626848	-0.05207207	-0.08471079	-0.02235629	0.04654273	0.00311446
C0278493	0.06912829	0.19500120	0.11675440	-0.12805866	-0.19601004	-0.01284915	0.03444895	-0.02522263	-0.18304399	-0.25705490	0.27470741	-0.03016861	0.02031635	0.26461387	-0.22333951	-0.19167106	-0.05739876	0.00695505	-0.31472051	0.16084479	-0.10141008	0.14429131	0.23331742	0.04949296	0.01238060	-0.03442970	-0.04632489	0.09264057	-0.12165435	0.09119221	0.20468150	0.14741713
C0278495	-0.23411760	0.27764416	0.08909249	-0.07879336	-0.27799663	-0.10700861	0.04210977	0.04163562	-0.16898435	-0.27568400	0.13289447	0.13108049	0.04798391	0.09903131	-0.15681334	-0.01809101	-0.07798795	0.02945562	-0.12223837	0.15614045	0.11549458	-0.15964776	0.14299092	0.05837333	0.11468123	-0.19779550	0.09730361	-0.04402194	-0.27747759	0.10978905	-0.03018374	-0.10757565
C0019151	-0.04709957	0.14771512	0.15840547	-0.03957751	-0.08215486	-0.04072297	-0.08921162	-0.12932342	-0.07429866	-0.07238103	-0.00953342	0.10581499	0.05853035	-0.01636598	-0.08056065	-0.01096568	-0.08588979	-0.12643141	0.14788343	0.11475552	-0.12950531	-0.18573792	-0.00174483	0.08195846	0.10930277	-0.18004929	0.06265749	0.00518196	-0.03661447	-0.08573473	-0.01780021	-0.03422276
C1333396	-0.00767443	0.17549673	0.11563619	0.01570018	-0.26828176	-0.12470432	0.12019511	-0.01120257	-0.16665845	-0.14804026	0.06641249	-0.00957807	-0.01163633	0.02740393	0.08104578	0.15245070	-0.04479094	0.08869995	-0.11818479	0.11410025	0.03241993	0.00742081	0.23895080	0.08647898	0.11301656	-0.01955180	0.05323093	-0.08143823	-0.10159758	-0.10130925	0.13081186	0.03760482
C0278498	-0.11445566	0.20592429	0.02169449	-0.01158031	-0.20963804	-0.09994427	0.10426858	-0.02755215	-0.20339364	-0.13091202	0.08266679	0.13337427	-0.00412130	0.01633190	-0.10577384	0.03721131	-0.02456501	-0.02322035	-0.11675086	0.17512155	-0.01618326	-0.07035486	0.21306236	0.09294882	0.08169574	-0.08560076	0.06759288	0.03340727	-0.11028463	0.00535019	-0.00890817	-0.04884245
C0019156	0.03286016	0.04622119	0.02467957	-0.04569954	-0.02005506	-0.06211622	-0.16075076	-0.01250412	-0.00307207	-0.05924286	0.02907843	0.07143555	0.05017101	0.06118625	-0.13963696	-0.11607795	-0.01974782	-0.02437840	-0.00785682	0.06644744	-0.11817577	-0.01861378	0.00192445	-0.03796759	0.05084198	-0.09899095	0.07014284	0.05647070	-0.03742347	0.09987003	0.05287222	-0.01193908
C0152013	-0.09412358	0.20255001	0.06455988	-0.01464234	-0.21290672	-0.03676256	0.14769711	0.00021819	-0.18819599	-0.15296271	0.17433789	0.01128429	-0.03068531	0.08294053	-0.07363924	0.00126927	-0.02614188	0.01047609	-0.19308904	0.17349480	0.00932788	0.02765054	0.20893264	0.08253794	0.02230014	-0.03717817	0.01326673	0.00991955	-0.10206636	-0.02372953	0.08008505	0.04924864
C0278505	-0.02175933	0.29809734	0.20072788	-0.02769750	-0.21152903	0.07499285	0.00165614	0.02236301	-0.16272418	-0.21622318	0.22388956	0.02587512	0.13239276	0.03796963	0.00274554	-0.11008108	-0.08661369	-0.14360884	-0.12406795	0.26230183	-0.07850894	-0.01297005	0.11529972	0.11075787	0.16060737	-0.10892334	-0.11685863	-0.05024837	-0.04808373	-0.16940483	0.14320606	0.09771356
C0279702	-0.10637163	0.19925401	0.10942968	-0.01973874	-0.13957061	0.02759567	0.00683951	0.03965785	-0.10504178	-0.13308750	0.16949247	0.00490044	0.02720815	0.03784035	-0.05328424	-0.07676034	-0.04273363	-0.05581177	-0.09143357	0.18981607	-0.01623720	-0.01909912	0.05138607	0.03080348	0.04593029	-0.09457861	-0.01980466	-0.04565289	-0.08060730	-0.04664987	0.07759137	0.03716949
C3888896	-0.07276379	0.17003189	0.05152289	0.05821408	-0.14273190	-0.16205789	-0.03457497	-0.05011957	-0.15540135	-0.07588097	0.02733660	0.26423633	0.07685406	-0.07703595	0.01023699	-0.01923104	-0.10515015	-0.09290127	0.03976333	0.08286573	-0.21458769	-0.22820406	0.13159066	-0.00913928	0.07330687	-0.09984542	0.05525419	0.02428916	0.02473148	-0.15665093	0.03664745	-0.08707737
C0041296	-0.03244612	0.01312802	0.02639568	-0.05924181	-0.01888382	-0.14160331	-0.05783493	-0.05900924	-0.00199234	-0.04219213	-0.00357415	0.03346709	-0.06043685	0.02840743	-0.14543870	-0.04341147	-0.04805890	0.07016426	0.03069333	0.00859898	-0.09486942	-0.05486776	0.03177102	-0.01177830	-0.00193957	-0.09150035	0.12442174	0.05142380	-0.04156424	0.06060450	0.04193895	-0.01435732
C0152018	-0.11848630	0.21675596	0.04500360	0.02814646	-0.21953803	-0.03677831	0.11720871	0.02223012	-0.15977837	-0.11464477	0.13815433	0.05355440	0.00486330	0.02834124	-0.03651182	0.02729302	-0.00621178	-0.01689227	-0.13995779	0.18843365	0.02111342	-0.02058473	0.16259377	0.09048608	0.05378327	-0.06274001	0.02313521	0.00141345	-0.09826355	-0.03490223	0.04372796	-0.00448983
C0002962	-0.02137959	-0.10714092	0.02273017	-0.06826061	0.10334288	-0.24005798	-0.18561339	-0.11072046	0.07911073	0.07859575	-0.13033353	0.07777010	-0.10445142	-0.06007803	-0.17656480	-0.00411627	-0.05064003	0.05962387	0.18284787	-0.08559418	-0.22528638	-0.17075768	-0.01723579	-0.09327924	-0.02539487	-0.11935631	0.25591224	0.06416323	0.00016723	0.05387568	-0.01743953	-0.03563639
C0002963	-0.03868292	0.02304854	0.10314748	0.00131622	0.01566327	-0.09815446	-0.08861337	-0.04378356	0.03608246	0.05209573	-0.06209807	0.01078645	0.01587691	-0.04264970	0.04261770	0.01398826	-0.02789745	-0.00921254	0.16104308	0.01983579	-0.13505501	-0.14519455	-0.02955688	-0.02265656	-0.00471529	-0.10629867	0.15056008	-0.02351109	-0.00059147	-0.07834774	0.01550816	0.07416759
C1456624	-0.12410049	0.20069350	0.05851182	0.06352126	-0.02705158	-0.03048398	-0.01546232	0.02200614	0.10967809	0.23571743	-0.15356869	-0.04356531	0.07438437	-0.15689023	0.20883052	0.19000636	0.10789542	-0.11101536	0.26859272	0.09438532	0.08168966	-0.25544652	-0.14972457	0.04181558	0.03104902	-0.09395598	0.24108645	-0.15501840	-0.12658656	-0.13132977	-0.13979578	0.04518776
arthritis	-0.01790286	-0.09353697	-0.03364164	-0.11404242	0.08082858	-0.09587961	-0.07500468	0.01374488	0.11669371	-0.02965276	0.01740433	-0.12407331	-0.13764912	0.14804596	-0.19390784	-0.10530407	-0.01487757	0.21501219	-0.05430008	-0.05291776	0.00555540	0.11179729	-0.05251149	-0.11131442	-0.11404273	-0.02522993	0.12156572	0.02523089	-0.06790140	0.21135113	0.10751063	0.02956368
C1851833	0.06764056	0.07118640	0.06463345	-0.16747423	-0.00443504	-0.26839536	-0.25984055	-0.37956622	-0.20894919	-0.07137372	-0.03684781	0.42370957	0.01715785	0.00449277	-0.51165438	-0.17894891	-0.15098527	-0.22696961	0.13085984	0.03520028	-0.53073746	-0.22703490	0.14647430	0.16608986	0.22106409	-0.36561954	0.15812249	0.37940124	0.07400755	0.04224128	-0.06256716	-0.13462365
C0043037	-0.05872097	0.25004360	0.05778443	-0.00599230	-0.23152971	-0.14548200	0.05123990	0.00440255	-0.11374140	-0.13743816	0.10309961	0.06514113	0.04107765	0.06398068	-0.06842570	0.02042480	-0.02029899	0.03333304	-0.12807313	0.18285885	-0.01007372	-0.04874963	0.17514920	0.06785676	0.06598340	-0.07028481	0.10989664	-0.01859257	-0.14501040	-0.00055615	0.08560660	0.01015196
C1264039	0.05791202	-0.10626145	-0.07261722	0.04520003	0.04813058	-0.22207557	-0.02993293	-0.13465421	-0.03630536	0.09712393	-0.14461413	0.18980731	-0.03139324	-0.03998908	-0.09135554	0.10710647	-0.01625009	0.00023623	0.08061398	-0.10726430	-0.19459403	-0.08703370	0.11747179	0.04486577	0.06709816	-0.06348745	0.14895542	0.13773130	0.05648933	0.01681419	-0.04681268	-0.07743046
C0347016	-0.31815773	0.39873037	0.13425981	0.03442513	-0.32474431	-0.00831067	0.10875806	-0.02652480	-0.25183129	-0.18874633	0.24023758	0.12178575	0.01112873	0.04099673	-0.15072694	0.05212524	-0.01656687	-0.12994514	-0.18009487	0.38705432	-0.00824890	-0.16250022	0.19683839	0.07421442	0.07629662	-0.18541810	0.11455819	-0.03680427	-0.17653976	-0.08492742	0.00487023	-0.04603851
C0027947	-0.08554303	0.00699550	-0.00357600	-0.03268464	-0.04386418	-0.03547554	0.05046940	0.06799576	-0.00044093	-0.05662495	0.04483145	-0.09514159	-0.09217834	0.03424468	-0.01671121	0.01982311	0.01158370	0.14430971	-0.07397794	0.03279214	0.09610194	0.07259190	0.02238276	-0.05607612	-0.04191472	0.00217943	0.03807664	-0.05633705	-0.07170597	0.07603835	0.06175948	0.00069064
C0014347	0.07637563	-0.00008989	0.31162468	-0.20636055	-0.06753408	-0.35008183	0.25180081	-0.38803169	-0.34186351	-0.17475820	-0.11350159	0.09921112	-0.24069399	-0.00608773	-0.14245036	0.16483229	-0.40611705	0.09294831	0.16328415	-0.18691537	-0.21471253	-0.25511003	0.39154947	0.23997098	0.11440330	-0.09053885	0.03801383	-0.03539599	-0.07078347	-0.35460395	-0.03464119	0.11486755
C0747820	-0.19891164	0.22498994	0.03084894	-0.06100270	-0.16979530	-0.19121759	-0.00441792	-0.15968594	-0.08630818	-0.12007791	-0.05695192	0.21949556	0.02145682	-0.14425850	-0.25622901	0.05702078	-0.17223172	-0.06945698	0.20508628	0.17689618	-0.08934772	-0.34612077	0.03461750	0.21879305	0.24214789	-0.25830477	0.10373773	0.00948582	-0.09998567	-0.08653966	-0.15214746	-0.22051892
C2919327	0.09573261	0.21054530	0.20011660	-0.14445716	-0.22126593	-0.00192907	-0.17171274	-0.40333122	-0.46549657	-0.41285709	0.28283989	0.50932735	0.16812652	0.17243995	-0.52193683	-0.25060594	-0.18566296	-0.36258525	-0.25425518	0.21076629	-0.48021540	0.00243140	0.36892730	0.18581289	0.35269967	-0.33721727	-0.13188669	0.42264119	0.13211443	0.02826242	0.08417577	-0.17343964
C0276527	-0.00718435	-0.03136182	0.07623296	0.03512019	-0.00161107	-0.03463764	0.06718753	-0.18866879	-0.07875774	-0.00093220	-0.03268059	0.03964206	-0.12621383	0.10062702	-0.03538465	0.12456836	-0.05397236	0.05913488	0.03910764	-0.03451703	-0.10669159	0.00688791	0.08085737	0.01977851	-0.04805072	0.00109746	0.09915245	0.02215950	0.05921208	-0.10220950	0.06691892	0.00392038
C0004352	-0.15728350	-0.00592544	-0.02859537	0.03882888	0.04286232	-0.08351528	-0.10312983	0.10527825	0.14617766	0.07515026	-0.03886904	-0.06457875	-0.05139161	-0.04170020	0.01343302	0.01395796	0.06692427	0.09956094	0.08162626	0.02807795	0.06288891	-0.06145123	-0.15620308	-0.13190408	-0.08934994	-0.06571362	0.16582438	-0.08734410	-0.07004782	0.07699155	0.00430063	-0.04468175
C0080274	-0.12644678	0.01709143	-0.10474271	0.15398234	0.02390554	-0.09431890	-0.15965690	0.03242543	0.12238453	0.12891935	-0.08835708	0.12934044	0.01317119	-0.10014677	-0.01900002	-0.00337853	0.11467317	-0.00613377	0.09143315	0.08664804	-0.02256420	-0.10032341	-0.11450075	-0.09715557	-0.01201095	-0.12390716	0.24511510	0.06287448	0.02186772	0.08022402	-0.03967816	-0.14539251
C1708778	-0.07351939	0.18438810	0.20240635	-0.08997130	-0.20190680	-0.02513475	0.31001720	0.00987588	-0.25064313	-0.24400756	0.18081394	-0.14191195	-0.13363022	0.03542615	0.06518641	0.04095394	-0.15370767	0.10238788	-0.16410360	0.09395465	0.11468288	0.01280367	0.27057156	0.08624815	-0.00480136	0.07614647	-0.08384670	-0.17444916	-0.14040068	-0.21726182	0.10421705	0.19407514
C0021831	0.01274730	-0.01416675	-0.00733011	-0.06358114	0.04071392	-0.12733328	-0.14650910	-0.07988553	0.05543203	-0.01187274	-0.06491254	0.06112731	-0.01523734	0.01185802	-0.15607367	-0.06657091	-0.05025779	0.03097740	0.09735118	0.00021553	-0.12307026	-0.07105409	-0.04123623	-0.01224232	0.04666593	-0.10993350	0.11560718	0.05113890	-0.00585798	0.07970489	0.02207133	-0.06326453
C0027404	-0.27422613	0.11334551	0.06761815	0.04238899	-0.00699645	-0.03769726	-0.13115551	0.08728562	0.14281127	0.03814918	-0.04002668	-0.01928708	-0.00062626	-0.18312004	0.01360333	0.03400180	-0.02992192	-0.02213868	0.24867101	0.14168409	0.07295956	-0.25657916	-0.26140749	-0.04567296	0.02630370	-0.17606562	0.09084868	-0.20026636	-0.09074406	-0.09074015	-0.10153621	-0.13827498
C0015967	-0.11423842	-0.00267627	-0.01549233	-0.00193137	0.02775231	-0.09764191	-0.10918240	0.03274986	0.10508205	0.03560413	-0.04547334	-0.01830172	-0.05593340	-0.02437650	-0.05643762	-0.00606813	0.02249177	0.08164630	0.08668047	0.02691659	0.00244663	-0.06002365	-0.10544834	-0.07951719	-0.04169589	-0.09250462	0.16083835	-0.03201120	-0.04720980	0.08363979	0.00987830	-0.06404389
C0001418	-0.14095338	0.19465330	0.04215592	0.01602875	-0.20194513	-0.05728049	0.11847041	0.02190316	-0.14474519	-0.11316786	0.13414812	0.03207305	-0.02760583	0.03582883	-0.05889363	0.02477757	-0.01409078	0.01944213	-0.13498570	0.17886941	0.02384842	-0.02216409	0.15681988	0.06687680	0.02565045	-0.06368392	0.04820119	-0.00872710	-0.10665616	-0.02000692	0.04465623	0.00107291
C1318973	0.01207658	-0.05862068	0.17483844	-0.12128969	0.03346241	-0.09011663	0.12924562	-0.21667543	-0.13395146	-0.07082196	-0.07851402	0.00712548	-0.16134955	-0.03970800	-0.04150208	0.10092096	-0.17507848	0.03233211	0.15316802	-0.12285485	-0.07082646	-0.08523062	0.09986869	0.12392887	0.03807660	-0.05431452	-0.00814449	0.00110346	0.03067944	-0.15273881	-0.02414912	0.02149276
C0002726	-0.08956429	-0.01721457	0.00182615	0.01305408	0.00322971	-0.14098302	-0.03398048	0.01764203	0.05468665	0.04389622	-0.06025626	-0.01572232	-0.07625665	-0.03359641	-0.00242424	0.05578257	0.00106850	0.10391996	0.07525419	-0.01817445	0.00141052	-0.08210899	-0.02309591	-0.05753980	-0.05529923	-0.05224760	0.16817541	-0.04351693	-0.05599815	0.01933297	-0.00034317	-0.01851627
C0001144	0.11952457	-0.10205420	0.02889085	-0.22233818	0.07275775	-0.14972627	-0.04877426	-0.22739603	0.01875433	-0.12002721	-0.03031303	-0.01635324	-0.10008432	0.09406193	-0.30715173	-0.09689893	-0.12454370	0.12527472	0.04453833	-0.10193878	-0.15736771	0.02806713	0.05697501	0.06654043	0.05197100	-0.06595325	0.06168860	0.15592441	0.02571291	0.13974731	0.06811045	0.00765789
C0014121	-0.00827408	-0.04275833	0.07677681	-0.08673382	0.00923693	-0.14020076	0.03117874	-0.10743084	-0.05714151	-0.05400527	-0.01803934	0.00035183	-0.13177814	0.03843607	-0.10693394	0.00082207	-0.11349016	0.10570444	0.04864494	-0.06089414	-0.11009748	-0.03163840	0.08871306	0.02834035	-0.01282514	-0.06071699	0.09558463	0.02976667	-0.01107440	-0.01573810	0.05223092	0.04298731
C0347272	-0.01900646	0.10241053	0.20301659	-0.20418438	-0.26355070	-0.20466319	0.56721592	-0.22209039	-0.40540108	-0.34306574	0.12851726	-0.14142139	-0.29752356	0.15600766	-0.09662940	0.17835405	-0.24928412	0.28711224	-0.21346429	-0.03429583	0.06043589	0.04378450	0.56452245	0.22798167	0.00682732	0.12582868	-0.00941948	-0.06419304	-0.16853490	-0.14644052	0.12769073	0.23284362
C1335710	-0.12409047	0.09194973	0.10651754	-0.05550581	-0.13179953	-0.14992148	0.17382479	0.03341464	-0.07386576	-0.14177620	0.06316508	-0.15111515	-0.15415074	0.03876893	0.00960284	0.07561660	-0.09527015	0.21578005	-0.03771919	0.03026497	0.07897939	-0.03558334	0.12794262	0.00500036	-0.04804281	0.01486996	0.08844255	-0.15722340	-0.15545142	-0.07500046	0.09983733	0.10292278
C0032310	0.07150057	-0.02882216	-0.09853684	-0.10478510	0.09159266	-0.04658368	-0.22601831	-0.05208749	0.12033312	-0.06134905	-0.00547860	-0.02954322	-0.01986384	0.22836156	-0.25890666	-0.24155149	0.06448683	0.09710266	-0.05037507	0.01774131	-0.06553116	0.17380051	-0.08828135	-0.08192593	-0.06443389	-0.07480502	0.19811746	0.14573596	0.00488740	0.33293200	0.13611886	0.00192708
C0008728	-0.08791292	0.18909825	-0.00826394	0.03727452	-0.11331529	0.01357664	-0.15552038	0.08837724	0.02608996	-0.05802806	0.12703906	0.04086153	0.12206868	0.03305849	-0.10364806	-0.13524228	0.03933037	-0.08203949	-0.04998770	0.22473492	-0.04579089	-0.01297864	-0.07650392	-0.01426778	0.07425185	-0.13386321	0.01165060	-0.00321978	-0.06256881	0.07468955	0.05640373	-0.06864492
C0033774	-0.13350843	0.09078982	0.08187463	0.02214882	0.00919575	-0.02320684	-0.17960027	0.02417130	0.05164697	0.02041889	0.00140407	0.07972142	0.05356301	-0.11443346	-0.02711252	-0.04432479	-0.04229690	-0.09713890	0.15852363	0.11491998	-0.07561394	-0.16685204	-0.16166742	-0.02293796	0.06650741	-0.18726148	0.04384882	-0.06476521	-0.00771691	-0.08187781	-0.03375686	-0.08722170
C0042109	-0.12820464	0.15200374	0.00257458	0.05083100	-0.05049150	-0.02233937	-0.14557754	0.06820177	0.06818770	0.01430095	0.02749531	0.05832120	0.07464918	-0.04774660	-0.04542243	-0.05434417	0.02665883	-0.06945611	0.06694054	0.16960986	-0.01788349	-0.10059373	-0.13782501	-0.01238034	0.05343831	-0.14960575	0.06778851	-0.03410872	-0.05239208	0.00795568	0.00648186	-0.09336881
C0349632	-0.25825751	0.12042347	0.02803709	0.03748731	-0.07882372	0.10078613	0.05904084	0.25496259	0.08545568	-0.04121551	0.16040060	-0.22715588	-0.07960327	-0.02185488	0.10228062	0.01283284	0.07490958	0.12290584	-0.11378533	0.18730156	0.27032277	0.09213075	-0.11752281	-0.10430382	-0.09105889	0.00333453	0.01795899	-0.22871757	-0.13141695	0.03121888	0.06860671	0.02083941
C0012359	-0.04747686	0.06771295	0.04266730	0.02157111	-0.06246647	-0.07602763	-0.10451541	-0.00299822	0.05001827	-0.01793384	-0.02501228	0.00509320	0.03915012	0.01853595	-0.04470820	-0.00497845	-0.03121456	0.02404679	0.11743879	0.08893649	-0.07838199	-0.08290572	-0.06577735	0.01077187	0.04246328	-0.12855390	0.07206878	-0.03085037	-0.03857015	0.00831461	0.04555935	-0.04820776
C0349636	-0.06542806	0.03317529	0.08261891	-0.07358557	-0.02972510	0.15298012	-0.01499837	0.17718543	0.02553657	-0.09490152	0.20028533	-0.24225634	-0.08086720	0.09588935	-0.00126261	-0.09295747	0.00744378	0.09090784	-0.17693736	0.10677471	0.16632959	0.22180317	-0.06863192	-0.07067700	-0.04355417	0.00544338	-0.08724410	-0.14316590	-0.09851480	0.08501828	0.13728112	0.09652897
C0349637	-0.08815897	0.09924639	-0.06140181	-0.02722826	-0.08444025	0.05139114	0.02837557	0.17386475	0.08137725	-0.02872387	0.13102785	-0.18806119	-0.05581348	0.13056238	-0.04396612	-0.02711936	0.10687818	0.15439279	-0.20413767	0.14326616	0.18724880	0.19093932	-0.02981897	-0.07647260	-0.08985215	0.02328181	0.05743530	-0.06462049	-0.14314197	0.19890368	0.12922423	0.03311855
C0432215	0.03220206	-0.20251611	0.03742404	-0.08130321	0.07806401	-0.10557835	0.04782464	0.02140732	0.01112697	-0.01854215	-0.05397311	-0.16495650	-0.18434298	0.06101718	0.02956156	0.05255307	-0.01258158	0.23248392	-0.03131264	-0.16939846	0.05025914	0.10311029	0.06999704	-0.14613666	-0.14887983	0.08547971	0.06503781	-0.05059556	-0.03173095	0.09259325	0.07209028	0.08939843
C0003811	-0.13999034	-0.05624420	0.08459160	0.00256844	0.09304903	-0.12583546	-0.20219387	-0.01684875	0.08996529	0.05135426	-0.06566893	0.01683293	-0.07809630	-0.09150212	-0.05635418	-0.04730497	-0.01839669	0.01579310	0.21330044	-0.00659006	-0.13481587	-0.15681517	-0.14508614	-0.12431996	-0.04866854	-0.16350286	0.20460322	-0.02584888	0.01019598	-0.00750782	-0.00174551	-0.02418161
C0003810	-0.07650638	0.33562630	-0.01785641	0.02496585	-0.35587507	-0.06890546	0.18822241	0.01672804	-0.22866011	-0.17285573	0.29623386	0.03778920	0.00704535	0.25107491	-0.19515596	-0.06445968	0.10361590	0.02626000	-0.41354406	0.29217502	-0.00971942	0.14073496	0.32133579	0.10151877	-0.05362181	-0.01281794	0.08970484	0.16363630	-0.17032011	0.14391141	0.15882374	0.08188210
C1837091	0.07512221	-0.02707866	0.00253512	-0.10191416	0.16223110	0.06786571	-0.28003320	-0.07347506	0.13870406	-0.04565008	0.04821398	-0.01439889	0.03982512	0.13878565	-0.24560556	-0.22224340	-0.03890378	-0.05537753	0.01707760	0.01482779	-0.15174390	0.04351775	-0.17632487	-0.08504549	0.00818530	-0.09437759	0.06474987	0.04153335	0.04619067	0.14158712	0.09561905	-0.01157846
C0033953	0.03481191	-0.00444811	0.15330559	-0.02539104	0.08725947	0.05895068	-0.18321186	-0.02333225	0.14722770	0.08454737	-0.11724100	-0.10011560	0.08928831	-0.06472122	0.06110376	0.08352688	0.01924437	-0.11549976	0.29322612	0.00634539	0.03537283	-0.14037926	-0.28922802	0.03085118	0.02312484	-0.12387906	0.02558769	-0.12841843	-0.04441688	-0.05692073	-0.11869632	-0.00737791
C1837092	0.10687245	0.30180740	0.01924678	-0.00417051	-0.01063241	0.24859294	-0.36453247	-0.13485694	0.12551856	0.02066978	0.08550206	0.01872849	0.32424605	0.22999077	-0.17443922	-0.17979360	0.12804766	-0.36799788	0.05844655	0.26726100	-0.13562502	0.00272862	-0.26640159	0.03074905	0.16395488	-0.18334943	0.11018343	0.04903615	-0.01021825	0.12877092	0.07922637	0.01109389
C0153453	-0.26868922	0.17750645	-0.02153883	0.07339002	-0.25369254	-0.10478849	0.23380934	0.11469960	-0.11238344	-0.05148184	0.08736259	-0.06969260	-0.11739282	-0.01186106	0.04849687	0.18011010	0.05507994	0.16367304	-0.11840161	0.17447060	0.18397485	-0.00512561	0.15145642	0.05312003	-0.02639817	-0.03167379	0.11752393	-0.09540191	-0.17433074	0.01312131	0.02330034	-0.02981286
C0153452	-0.17724757	0.28192770	0.07432771	0.03243007	-0.26118982	-0.06292708	0.13575599	-0.00909674	-0.19990906	-0.13379280	0.14289203	0.09093867	0.00505036	0.00500103	-0.06730358	0.04895664	-0.03563869	-0.06067185	-0.10620292	0.24698167	0.00272748	-0.10472785	0.18991670	0.12857348	0.08768371	-0.10633472	0.05714115	-0.01921082	-0.12928855	-0.07661475	0.00907432	-0.01839764
C2931788	-0.02230990	-0.09797587	0.05480354	-0.14489919	0.13360713	-0.17131492	-0.19105543	-0.15996493	0.01304926	-0.01674391	-0.05085620	0.12283217	-0.10654925	-0.02455268	-0.32070291	-0.09708527	-0.14124006	0.01000988	0.14511818	-0.08050680	-0.25830823	-0.11397307	-0.03731662	-0.00314489	0.05647183	-0.20490858	0.12989694	0.10338726	0.02784600	0.04891908	-0.03381752	-0.07542385
C0153459	-0.16031674	0.28985542	0.01189771	0.08425589	-0.27889463	-0.06441273	0.11343475	0.02182508	-0.19933714	-0.08585816	0.11450601	0.16729200	0.04715914	-0.03060212	-0.00544271	0.06029369	0.03785684	-0.09684893	-0.14352258	0.23973596	0.02545959	-0.08199771	0.18800776	0.10799854	0.10735873	-0.08400368	0.03906002	0.03670892	-0.09686510	-0.04337683	-0.00864111	-0.09659105
C0153458	-0.16031674	0.28985542	0.01189771	0.08425589	-0.27889463	-0.06441273	0.11343475	0.02182508	-0.19933714	-0.08585816	0.11450601	0.16729200	0.04715914	-0.03060212	-0.00544271	0.06029369	0.03785684	-0.09684893	-0.14352258	0.23973596	0.02545959	-0.08199771	0.18800776	0.10799854	0.10735873	-0.08400368	0.03906002	0.03670892	-0.09686510	-0.04337683	-0.00864111	-0.09659105
C2216702	-0.12095422	0.23386760	-0.00308836	-0.01277009	-0.26167440	-0.04014756	0.05268780	-0.03448598	-0.14540994	-0.18763570	0.10673475	0.09499530	0.03601178	0.15937352	-0.17975836	0.02613584	-0.00506159	-0.01941557	-0.16321541	0.18659998	0.08352068	-0.01531898	0.18317412	0.05761406	0.12624490	-0.06802784	0.09554645	-0.00524998	-0.19585411	0.17756179	0.01780410	-0.11528760
C0206663	-0.15788214	0.11489184	0.00481009	0.00962331	-0.09326777	0.02251277	0.07114138	0.17126073	0.04119042	-0.05595598	0.13202657	-0.18508956	-0.06496345	0.04410663	0.03922170	-0.00400227	0.04940360	0.13187426	-0.12416610	0.13846508	0.18397444	0.08043943	-0.03483802	-0.07140708	-0.07747948	0.02438595	0.03202276	-0.15163003	-0.13504288	0.04860455	0.09745162	0.05630864
C0234972	-0.39816219	-0.04287579	-0.03110603	0.02528556	-0.01643124	-0.11937216	-0.09913831	0.15513211	0.11458968	0.07991248	0.03075721	-0.06770620	-0.23959063	-0.07503928	-0.08150382	0.01906265	0.05717676	0.20139083	-0.00717550	0.10264640	0.10337949	-0.04469244	-0.10230386	-0.16751264	-0.20166272	-0.14658561	0.29632002	-0.06804290	-0.09193569	0.15241064	-0.05998510	-0.14340469
C0596298	-0.18748668	0.04879612	0.09047219	0.09068549	-0.00466106	-0.06057335	-0.11912706	0.07868671	0.03630466	0.04240326	-0.02072815	0.06745434	0.00555221	-0.19300133	0.13498943	-0.01796472	-0.01263437	-0.04037343	0.17030904	0.05477167	-0.04472774	-0.19675277	-0.11685771	-0.12378769	-0.01336002	-0.12767680	0.12453248	-0.09235189	0.01955460	-0.15270355	-0.02976257	-0.03460380
C3647143	-0.26475057	0.35388312	0.07162376	-0.02859643	-0.30660677	0.02986660	0.06014764	-0.00516760	-0.26245725	-0.25900456	0.23071936	0.18126637	0.03401562	0.01666275	-0.17546840	-0.00769271	-0.03294791	-0.10717595	-0.21257982	0.34486902	0.02526415	-0.04349959	0.17862004	0.11524771	0.17378514	-0.21255793	0.01145603	0.01514447	-0.11442612	0.00731176	0.02082638	-0.16437986
C0006434	0.10264646	0.01239377	0.00012005	-0.05126329	-0.00837001	-0.09217277	-0.03564347	-0.10696766	0.01954043	-0.02731126	-0.04090741	-0.00740709	0.01987844	0.11347667	-0.09522618	-0.02845166	-0.01481322	0.02293059	0.03398218	-0.02001156	-0.11320901	0.01359055	0.03920960	0.03462899	0.02867852	-0.02635862	0.06804156	0.08303399	-0.00551773	0.07397386	0.08724862	0.03614050
C0853193	-0.10660147	-0.04239614	0.07144862	0.00867396	0.10455395	-0.01373341	-0.13772430	0.10488704	0.16725068	0.08284391	-0.03593599	-0.14149743	-0.05174476	-0.05041885	0.10246355	-0.00091696	0.02532289	0.06286846	0.14758477	-0.03052609	0.05177426	-0.05387640	-0.22035760	-0.15227821	-0.11262801	-0.04799157	0.11167888	-0.16014616	-0.03841462	-0.01516141	0.02552562	0.02879336
C0003962	-0.02697664	-0.02343228	0.01956801	-0.03207882	0.01676670	-0.10944128	-0.09848978	-0.05708638	-0.00168523	-0.01780001	-0.01917715	0.06324682	-0.04431254	0.03385387	-0.11398856	-0.04278189	-0.03130710	0.04881989	0.02992069	-0.00309596	-0.11639418	-0.03109623	0.01340803	-0.02715895	-0.00715435	-0.11050846	0.13865270	0.06225723	0.00219163	0.05535647	0.03382738	-0.02093639
C1334978	-0.20003133	0.24797352	0.09839733	0.00827437	-0.13722530	0.12142392	-0.03679182	0.15407139	-0.02555178	-0.13851470	0.21494871	-0.05519033	0.04473902	0.00400599	0.00913469	-0.12769404	-0.01544465	-0.05050400	-0.09984431	0.26824492	0.08051218	0.01288946	-0.06655224	-0.02168478	0.03431828	-0.11389796	-0.04452161	-0.13090584	-0.08039746	-0.04337010	0.09810995	0.00085110
C0343378	0.02850855	-0.06866562	0.02140082	-0.05976222	0.02599599	-0.16575821	-0.01383968	-0.09860396	-0.01374281	-0.02667962	-0.04304445	0.01197792	-0.10223314	0.04451500	-0.10425888	-0.00495876	-0.06368048	0.12131498	0.04203416	-0.09247976	-0.09661119	-0.02452549	0.07004754	-0.02290845	-0.03141681	-0.03471704	0.12967831	0.05282843	-0.01070962	0.04871164	0.05620072	0.02208565
C0035793	0.04324092	-0.09087749	0.11783226	-0.16831243	0.09184091	-0.16665493	0.04263456	-0.27213132	-0.13552560	-0.04944418	-0.16142488	0.12943095	-0.12901826	-0.11136502	-0.16650482	0.07365845	-0.19532341	-0.01698950	0.24755892	-0.14257777	-0.21382090	-0.17245091	0.10320488	0.19386189	0.13768497	-0.14973775	0.04116195	0.11919595	0.06038871	-0.13428865	-0.09606403	-0.02077460
C1737250	-0.15994391	0.22525841	0.22133078	-0.07438751	-0.10141253	0.13413173	0.08598610	0.03141536	-0.18660843	-0.23750909	0.20560908	-0.06250005	0.02200841	0.02043668	-0.00761630	-0.10443443	-0.13026415	-0.14404564	-0.05133004	0.19962715	0.05128832	-0.05833215	0.03919486	0.03649697	0.07998205	-0.07706769	-0.16156730	-0.20051610	-0.10336423	-0.17526582	0.02966673	0.11345544
C0013238	0.06253279	0.03811025	-0.00840295	-0.04470645	-0.04821679	-0.14083581	-0.00264828	-0.09536956	-0.02434669	-0.03856342	-0.05081879	0.02623993	-0.02541656	0.07968532	-0.08000006	0.01458896	-0.01416892	0.06010974	-0.00911921	-0.01493402	-0.06256375	-0.01868545	0.10904866	0.01638831	0.00691767	-0.01527939	0.14417684	0.05679950	-0.04324640	0.06353632	0.06490052	0.01913276
C0206682	-0.06963877	0.16308101	0.04970164	-0.00712708	-0.16238621	-0.02851425	0.07138187	0.03232803	-0.11046901	-0.11203629	0.14325149	-0.00340811	-0.00734197	0.07104640	-0.05043070	-0.02816658	-0.02131896	0.02745264	-0.14580216	0.15094832	-0.00123524	0.02923436	0.12995091	0.04034986	0.01835436	-0.04418151	0.02022579	-0.00559110	-0.08445583	-0.00444053	0.09443625	0.04533193
amyotrophic lateral sclerosis	0.03142988	-0.07287937	0.19866525	-0.06326015	0.06187518	-0.11212621	0.06187342	-0.00828849	0.03604528	0.02290022	-0.17747690	-0.17401296	-0.08596538	-0.14605628	0.25767639	0.14118533	-0.12643939	0.09827406	0.27413172	-0.15441525	0.07197449	-0.18414922	-0.05461050	0.00786505	-0.05808065	0.04658967	0.01375734	-0.24782079	-0.04636072	-0.27397773	-0.04877042	0.15566045
C0206685	0.02688880	0.16377679	0.16736974	-0.08713831	-0.12679830	-0.01468012	0.05597197	-0.08219306	-0.18016912	-0.18945052	0.12451705	0.03334353	0.01152789	0.06314888	-0.08429918	-0.07137434	-0.12656832	-0.08251905	-0.07051668	0.09990032	-0.07100467	-0.03097528	0.14742604	0.10271918	0.09071726	-0.04861831	-0.08621763	-0.00740664	-0.05916750	-0.09872800	0.07998034	0.06794316
C0393911	0.06958424	-0.10633144	0.16697529	-0.04640170	0.13225451	0.00179343	-0.16110322	-0.04840580	0.06257944	0.02499900	-0.11239740	-0.03950750	0.00638222	-0.01173638	0.10095361	0.00806226	-0.07693194	-0.02745344	0.17783839	-0.09352615	-0.07530533	-0.05334814	-0.11058100	-0.06230321	-0.05461878	-0.06891240	0.04015002	-0.08587540	0.06468638	-0.10203219	0.01096121	0.05133109
C0742699	0.01217070	-0.33585325	-0.00036910	-0.11434507	0.17715099	-0.21386102	0.22796136	-0.03202234	-0.00431003	0.04986676	-0.11000185	-0.26427460	-0.36943313	0.12053718	0.03988887	0.13186884	-0.05239316	0.36701965	-0.01773371	-0.33618322	0.05582150	0.16593969	0.15559065	-0.11582247	-0.29135305	0.19429041	0.14837921	-0.02045848	-0.02527296	0.09715464	0.10588647	0.19195580
C0003492	0.01372604	-0.08127052	-0.00094226	-0.06002512	-0.01676956	-0.19875820	0.07692297	-0.11102617	-0.07899899	-0.03418990	-0.02407901	0.01455201	-0.16825095	0.05776757	-0.13577136	0.04347439	-0.03678773	0.15450081	-0.05804406	-0.08583851	-0.09815265	0.01781983	0.19954850	-0.02263838	-0.05343264	0.01282895	0.15806338	0.10075551	-0.02044955	0.07121812	0.06282547	0.03927431
C0027662	-0.20732011	0.27104279	0.00183338	0.00676847	-0.13033096	-0.09964961	-0.15568675	0.06123543	0.07093078	-0.06376909	0.07732328	0.09756076	0.08045929	-0.07271857	-0.19573724	-0.08986959	-0.04042815	-0.06086648	0.06989961	0.27278325	-0.03868435	-0.21643052	-0.11847039	0.04562167	0.10624221	-0.22787254	0.12934464	-0.06064096	-0.13326813	0.01248609	-0.01225111	-0.12988968
C0027660	-0.10506696	0.15499398	0.08814432	-0.03661405	-0.13105386	0.02879936	0.09947690	0.04651294	-0.11644656	-0.13784820	0.17740433	-0.06615535	-0.04750597	0.07235221	-0.04361307	-0.03195174	-0.02376155	0.02010845	-0.15722035	0.14513613	0.05692836	0.05918744	0.09765857	0.02539854	-0.00509909	-0.03084611	-0.01879429	-0.05439292	-0.09564476	-0.01722430	0.09204934	0.07054604
C0027661	0.08289632	0.31511721	0.21179244	-0.01777553	-0.21097216	0.19177160	-0.39538091	0.01846632	-0.12159412	-0.19126569	0.10880108	0.24979602	0.44708341	0.09243266	-0.04657045	-0.15136227	0.02964747	-0.40564346	0.04005087	0.36122257	-0.22566563	-0.15150993	-0.08191706	0.01008648	0.25708157	-0.30701837	-0.11868719	0.03688651	-0.05860230	0.03854669	0.01199760	-0.12147264
C0009186	0.00568651	0.15277320	0.06165890	-0.04232949	-0.09184156	-0.04021335	-0.06348650	-0.08935016	-0.09363478	-0.07537775	-0.00294380	0.13216180	0.11047159	-0.01297093	-0.05733507	-0.02597846	-0.05010248	-0.11287838	0.07395012	0.09753129	-0.11995541	-0.08315568	0.02359536	0.08502758	0.13903907	-0.13779941	-0.01916468	0.06094591	0.00696053	-0.03805472	0.01065326	-0.06955481
C0428974	-0.06724142	0.04957458	0.03365852	-0.01852209	-0.01110502	-0.28355858	-0.22383428	-0.09754006	0.06375989	0.03366227	-0.13311790	0.17020078	-0.01949584	-0.12852272	-0.15220195	0.04084866	-0.06602990	-0.01791579	0.20968039	0.02881689	-0.20538361	-0.27142489	-0.00372026	-0.01348542	0.09709978	-0.19711433	0.31264850	0.00165767	-0.04376951	-0.00293946	-0.02340750	-0.11803204
C0017658	-0.01369171	0.01597796	0.02265853	-0.07526226	0.01619602	-0.09668323	-0.12613840	-0.06390772	0.03835966	-0.04591763	-0.00539585	0.03023280	-0.02795578	0.02194460	-0.17009333	-0.07544614	-0.05483520	0.03247966	0.06166814	0.02871835	-0.10615465	-0.05018577	-0.03511146	-0.00907355	0.03886667	-0.11309506	0.10465691	0.03762476	-0.02064537	0.07094819	0.04307521	-0.03854310
C2674259	0.06868779	0.06778489	0.16653335	0.31512082	-0.09202897	0.11832869	-0.07634020	-0.12700483	-0.13697302	0.15275502	-0.13644397	0.04605291	0.23309371	0.25214374	0.30149508	0.21851823	0.17116921	-0.31523597	0.16737813	0.14454012	-0.18487510	-0.01818112	0.07877388	0.12112388	-0.01158642	-0.10465566	0.19487849	0.02355875	0.03946273	-0.09799694	0.02899221	0.18146008
C0035334	-0.07264475	-0.07254899	0.04330941	-0.05725543	0.05777567	-0.12232480	-0.03425437	-0.02765084	0.02919431	-0.00774548	-0.02726326	-0.04566398	-0.13072948	0.01162765	-0.07871217	-0.00728219	-0.03708812	0.10780232	0.04783678	-0.05915651	-0.03965668	-0.03794912	-0.00719650	-0.08073412	-0.08123974	-0.04640901	0.12963745	-0.01585313	-0.03395938	0.03983255	0.02639019	0.01661760
C2584778	-0.45817712	0.47768232	0.00929793	0.15289450	-0.28524458	0.14944571	-0.09239437	0.19347532	-0.15381199	-0.15549281	0.27341402	0.23189929	0.18020450	-0.15498623	-0.03767268	-0.13340569	0.04543564	-0.28671753	-0.09988952	0.53052992	0.07575137	-0.16196415	-0.08641104	0.09864193	0.19118732	-0.31647044	-0.02102926	-0.07997873	-0.07460148	-0.09186155	-0.06930406	-0.23570858
C0013295	-0.04666717	0.04349676	-0.00656159	0.03794776	-0.02257216	-0.16597408	-0.09459724	-0.02655111	0.04837918	0.05268067	-0.09597852	0.08473128	0.01482486	-0.08002481	-0.02320240	0.03346545	-0.01236245	0.00905160	0.14540951	0.03655653	-0.08631902	-0.15304060	-0.02794102	0.00371481	0.04473753	-0.10408166	0.15814815	0.00482067	-0.01966418	-0.01818701	-0.01981919	-0.06079739
C0035243	0.03003562	-0.01101590	0.10462634	-0.07562760	0.01194943	-0.11765420	-0.06497412	-0.14464810	-0.04968120	-0.05287530	-0.04799519	0.07247020	-0.03721429	-0.00509268	-0.10211218	-0.02111287	-0.12351579	-0.01286225	0.12261102	-0.03449689	-0.16216181	-0.10423411	0.03412244	0.04976551	0.05827720	-0.10941591	0.04829406	0.04399696	0.02187268	-0.05978833	0.01782431	-0.01294274
C0085426	-0.04365921	-0.01468802	0.11485903	-0.10585726	0.03068363	-0.10479814	0.01237926	-0.07192747	0.02481634	-0.05946882	-0.01489622	-0.09672750	-0.13512425	0.01351856	-0.10309079	-0.00736871	-0.11078340	0.08793646	0.10380785	-0.03374160	-0.03853586	-0.07551876	-0.01262739	-0.00172468	-0.04448475	-0.04476073	0.07313567	-0.05756249	-0.05710472	-0.02796654	0.04603782	0.05055285
C0751120	-0.16971889	-0.01318927	-0.02318553	0.06345112	0.01995352	-0.08382779	0.06430516	0.12234245	0.12947841	0.09042323	-0.04369708	-0.16863805	-0.15035720	-0.00102349	0.11490176	0.08980113	0.11714089	0.17454235	0.02350436	-0.03157222	0.18824948	-0.01817622	-0.08945195	-0.14540692	-0.20614450	0.05232446	0.21411441	-0.10915239	-0.11659811	0.06603448	0.01536184	0.03330381
C0730285	0.03517851	0.08240137	0.13851079	-0.05168482	-0.11167904	-0.07622849	0.08829686	-0.13067138	-0.20870170	-0.11776972	0.06149856	0.10721453	0.00022003	0.01432559	-0.04166339	0.00848759	-0.14260338	-0.04876558	-0.01328837	0.03883827	-0.18164209	-0.07339975	0.21817370	0.13765652	0.11007593	-0.06363294	-0.02696036	0.05323896	0.00821131	-0.15129088	0.03707002	0.06760371
C0029442	-0.06798724	-0.13768873	0.04521319	-0.05004694	0.03996339	-0.10113370	0.03270367	0.00566078	-0.04944918	0.00900763	-0.06437284	-0.02695719	-0.14152814	0.00878037	0.03591925	0.08691482	-0.00213137	0.13460043	0.01183971	-0.11397453	0.00804844	0.02332152	0.06092257	-0.08800599	-0.10300621	-0.01590792	0.08417162	-0.00226248	-0.01693858	0.05403207	-0.00957421	0.00128774
C0029443	0.05807960	-0.01875222	0.07070098	-0.09423341	-0.01519665	-0.12626851	0.01607750	-0.14756633	-0.06942755	-0.07669978	-0.02288920	0.02610520	-0.07997080	0.03185791	-0.12648448	0.00227613	-0.11064415	0.04619645	0.04445957	-0.05325114	-0.11634906	-0.03569632	0.11320139	0.07699462	0.04708637	-0.04783265	0.07633660	0.05475228	-0.00532815	-0.01125312	0.03209017	0.02295684
C0475811	-0.12410764	-0.12864077	-0.14359131	-0.17664297	0.10287429	-0.34389251	-0.20210069	-0.07721522	0.19581442	0.01326057	-0.06989765	0.04159031	-0.21945059	0.03543042	-0.51680982	-0.18337311	-0.00770304	0.32153866	0.06049611	-0.02880453	-0.16709192	-0.04689139	-0.07833377	-0.12913397	-0.07053676	-0.21011867	0.33164886	0.24248001	-0.07098596	0.38255185	0.04114766	-0.12322924
C0432562	-0.25312439	0.33530185	0.02514086	-0.02261305	-0.12722686	0.29762664	-0.01260056	0.34151366	0.14490180	-0.18500370	0.36165792	-0.30151448	0.05741572	0.08207835	-0.01159959	-0.20942035	0.08352813	0.00826356	-0.25554800	0.42027101	0.29099894	0.19604003	-0.20948067	-0.07740487	-0.03637443	0.01118066	-0.08359151	-0.25900960	-0.15546489	0.07101427	0.17728862	0.08118819
C0751122	-0.11197909	0.01659167	0.05866665	0.02895058	-0.00648437	-0.03204557	0.01073774	0.07006991	0.05833324	0.03799891	-0.01605723	-0.12080723	-0.07854290	-0.00440555	0.07414272	0.05844257	0.04902426	0.07530448	0.05695533	0.01656890	0.10137896	-0.03637912	-0.07361030	-0.07485386	-0.09863157	-0.01367277	0.11178339	-0.10173114	-0.09092378	0.00708643	0.00714730	0.03866517
C0006287	-0.04910574	0.03806588	0.04862944	0.00508260	-0.03844636	-0.10623036	-0.03807566	-0.04060863	-0.02018650	0.02271920	-0.04326821	0.04733660	-0.02058895	-0.03601617	-0.01039022	0.05055078	-0.01938738	0.00068640	0.08820955	0.01736435	-0.07687233	-0.10614682	0.02350074	0.00571752	0.02256517	-0.08496561	0.12941562	-0.00168608	-0.03109828	-0.03480947	-0.00948778	-0.01035770
C1272348	-0.18598601	-0.02402587	0.15194024	0.11244252	-0.02203966	-0.05594526	-0.17548624	0.21756133	-0.05798497	0.07417658	-0.04269765	0.14523689	0.07565445	-0.20834878	0.21158463	0.04545093	0.04247492	-0.06978597	0.13983610	0.10269161	-0.08992729	-0.19345854	-0.05708611	-0.18369454	-0.00486704	-0.14182276	0.01614014	-0.10248749	-0.04287206	-0.09896008	-0.11884236	-0.05567811
C4274947	-0.16600391	0.04997571	0.19527897	-0.09118857	-0.01731464	-0.02705717	-0.15186350	0.02218337	0.00043042	-0.10838348	0.13329022	-0.04549953	-0.09578887	-0.05851086	-0.15622939	-0.14924097	-0.17376113	0.01499882	0.09499061	0.11127077	-0.12374834	-0.12969227	-0.08333092	-0.02470011	0.00803494	-0.20411617	0.06769724	-0.10104504	-0.05778407	-0.08190012	0.05276201	0.03659333
C0153690	-0.22355539	0.28231311	-0.00391800	0.06403498	-0.29977301	-0.08330185	0.15358694	-0.00105153	-0.21125892	-0.13006110	0.11655985	0.14328878	0.00095284	-0.01273915	-0.06843818	0.08666322	0.01940683	-0.02970141	-0.14153711	0.26412290	0.04387387	-0.08876215	0.21712163	0.12351504	0.08412030	-0.11565651	0.09556817	0.03165786	-0.11633950	-0.00908825	-0.01643531	-0.11038263
C0876994	0.05476102	0.31238395	0.08637244	-0.04926295	-0.21876086	0.15757941	-0.17627126	0.13378300	0.05139586	-0.16692847	0.09692287	-0.11786155	0.28668386	0.14555946	0.07338496	-0.13640365	0.07605748	-0.11754376	-0.10067319	0.34793702	0.12360955	0.03112251	-0.07510476	-0.05775160	0.08528772	-0.03913775	-0.07785393	-0.14982852	-0.15329167	0.09392610	0.07797273	0.01327559
C1838230	-0.05613931	0.11646503	0.15551895	-0.05470990	-0.07398336	-0.03507981	-0.00130624	-0.10261925	-0.07767218	-0.08177747	-0.06640048	0.05313443	0.02665354	-0.18356507	0.06060942	0.12215523	-0.14306754	-0.10250825	0.21179590	0.09989263	-0.02220702	-0.18107569	0.00154261	0.13718191	0.21848089	-0.14014861	-0.03605840	-0.13019340	0.02541469	-0.21993358	-0.03719335	-0.06486207
C1852242	0.04818019	0.15304361	-0.11600751	0.15530653	0.07313500	-0.12940690	-0.60880500	0.12571490	0.31022832	0.17943098	-0.06107696	0.23976856	0.31014365	-0.00259736	-0.16386332	-0.24812078	0.19876221	-0.22754985	0.09376146	0.17610505	-0.27466714	-0.19131175	-0.27954298	-0.23044357	0.03595256	-0.18435727	0.32306126	0.07625768	-0.05069001	0.19579247	0.03402613	-0.10286027
C0006267	-0.03474682	-0.04097411	0.01880253	-0.02122709	0.07027207	-0.12710027	-0.17110695	-0.04655247	0.06812654	0.04394000	-0.07362562	0.07926008	-0.02586513	-0.06915761	-0.08842032	-0.03442737	-0.04414992	-0.00016663	0.14569703	-0.02903318	-0.13311215	-0.12475986	-0.08079147	-0.04554585	0.02358956	-0.12884137	0.13621868	0.02072277	0.01521636	0.01169954	-0.01582469	-0.07186932
C0006266	-0.08898671	0.09586832	0.04881927	0.07745157	-0.03739017	-0.11824236	-0.15398088	-0.08585075	-0.05411946	0.05588326	-0.10798917	0.20995748	0.07130083	-0.17836222	0.03741003	0.03296845	-0.00284470	-0.18906911	0.21527977	0.10340238	-0.21719487	-0.26661843	-0.01567002	0.03483696	0.11037394	-0.16984317	0.17196389	0.03491920	0.07326891	-0.15765917	-0.09114079	-0.08515859
C0011053	-0.22415112	-0.01483964	-0.04963999	0.04634505	0.02422917	-0.16359439	-0.02126065	0.06954463	0.10390549	0.08528892	-0.07158449	-0.02705690	-0.13743427	-0.07764019	-0.03669459	0.09068227	0.04491946	0.14118767	0.08757897	0.02037320	0.06566654	-0.11037901	-0.08178989	-0.11137351	-0.09931973	-0.06948043	0.21727943	-0.07561432	-0.09024876	0.06134965	-0.03387129	-0.08670812
C0917990	0.07133706	-0.11398522	0.01551738	-0.13688007	0.03956290	-0.13858104	0.06866114	-0.08322605	-0.02780785	-0.08901458	0.03545795	-0.13889594	-0.20284981	0.18015796	-0.15906036	-0.01187316	-0.01054174	0.19513257	-0.15032591	-0.13452667	-0.03778839	0.14236298	0.17991695	-0.09414646	-0.14230740	0.10090663	0.17175539	0.04761518	-0.05852956	0.16289304	0.13731320	0.14059617
C0039685	-0.02779488	-0.07254238	-0.01718364	-0.04694894	-0.00026561	-0.19735649	0.01007842	-0.10864558	-0.04158695	-0.00093961	-0.05994972	0.06005314	-0.13883191	0.01248058	-0.14947253	0.04925819	-0.02862204	0.11336338	0.01162199	-0.05962451	-0.10478923	-0.03866469	0.12534663	-0.00902955	-0.02465708	-0.05017937	0.17817549	0.09847380	-0.01484546	0.07956374	0.00787551	-0.03550313
C0025637	-0.20355907	0.05230809	0.02562337	-0.02147325	-0.02708067	-0.08295801	-0.01771921	0.18197311	0.10918860	-0.00263100	0.04797641	-0.11836076	-0.08731086	0.00375066	-0.00331058	0.02795113	-0.02085540	0.17351480	-0.01738083	0.05732721	0.11497013	-0.05139907	-0.07563877	-0.11282416	-0.11901206	-0.03954168	0.12545349	-0.18866687	-0.16597535	0.05008809	0.02724928	-0.01144883
C0149922	-0.04390724	0.12874229	0.15619300	-0.26595998	0.13435584	0.15865904	-0.33899713	-0.08736081	0.20854673	-0.15130186	0.16032076	-0.18301851	-0.01725270	0.16159719	-0.39528525	-0.39572400	-0.08335948	-0.09324505	0.07204145	0.19181201	-0.11682226	0.01374184	-0.33381683	-0.07991630	-0.03816502	-0.20262398	0.05942747	0.00161505	-0.03516856	0.14519539	0.13241054	0.04465640
C0730605	-0.01755505	0.16700810	0.10938967	-0.01097784	-0.02394329	-0.11337639	-0.31206083	-0.09514385	0.00683542	-0.08495602	-0.02016727	0.26126403	0.17120196	-0.11034754	-0.10593554	-0.19209900	-0.13135371	-0.24817908	0.21932323	0.10483408	-0.32950708	-0.35814431	-0.09092751	-0.06079244	0.13196366	-0.19336665	0.06680399	0.02424326	0.03269015	-0.13922386	0.01725911	-0.12542364
C0730607	0.05831444	0.09628613	0.06734219	-0.08776974	0.03619125	-0.09495272	-0.29923001	-0.15529491	0.05757553	-0.05644960	-0.06642527	0.18258059	0.14499384	-0.09466786	-0.21132989	-0.14387640	-0.12593256	-0.19416308	0.21302517	0.08825610	-0.28614268	-0.25172979	-0.10515059	0.02795952	0.17661244	-0.20480803	0.03688000	0.04858984	0.05027587	-0.08344024	-0.01849775	-0.10989241
C0149925	-0.14785519	0.24278609	0.11747748	0.03675306	-0.19619223	0.01890288	0.10590761	0.07006370	-0.12275217	-0.10923364	0.16309664	-0.01603218	0.01581927	-0.01064112	0.03759251	0.02159132	-0.04001706	-0.04733242	-0.08340236	0.20704396	0.05130852	-0.06309178	0.07688095	0.07648391	0.04105646	-0.06292710	-0.03057085	-0.11012059	-0.11203524	-0.14209583	0.04558658	0.03958669
C0154084	0.05909016	0.04133685	0.07627502	-0.10598002	-0.11713896	-0.09722087	0.17247693	-0.09421009	-0.16237709	-0.14681251	0.08770563	-0.05415335	-0.12367499	0.10958010	-0.07866292	0.04062767	-0.07110383	0.12632607	-0.15932611	-0.01612678	-0.00532778	0.09576205	0.24118629	0.07362411	0.00090860	0.04919634	0.00417740	0.03518239	-0.06271200	0.00491899	0.11331595	0.08231236
C0017574	-0.00554194	0.02773624	0.03573198	-0.05475487	-0.02608141	-0.14029104	-0.07620358	-0.11266381	-0.03796721	-0.05320190	-0.02930870	0.09537160	-0.02786264	0.00560487	-0.14629501	-0.03141466	-0.07176825	0.00871650	0.06841686	0.02287917	-0.13979878	-0.08834635	0.05366448	0.04742859	0.06057738	-0.12121913	0.13042957	0.06764758	-0.00736107	0.02475327	0.01544650	-0.03787694
C0043167	0.02565163	-0.03623091	0.08960617	-0.08782921	0.03389746	-0.12178664	-0.01901427	-0.13726051	-0.06956163	-0.02869524	-0.02824780	0.05272978	-0.10054721	0.04141792	-0.12949446	-0.00868963	-0.09003449	0.03652336	0.06398104	-0.05945272	-0.16196388	-0.02840246	0.06910895	0.03315008	0.01228802	-0.09967119	0.08756095	0.08694001	0.00911649	-0.00640113	0.04656879	0.02564827
C0265259	-0.04478799	-0.11104929	0.08133444	0.02060995	0.03631546	-0.22464404	0.06265337	-0.07217621	-0.00948424	0.09516446	-0.16966233	-0.01789745	-0.14649315	-0.16636659	0.11113100	0.19156544	-0.07971488	0.09968495	0.23207687	-0.14955978	-0.05649243	-0.21270631	0.04131432	0.01369076	-0.05104381	-0.01699583	0.16733578	-0.09222717	-0.00956102	-0.19674352	-0.09236552	0.04427077
C0154089	0.15883060	-0.02204699	0.11999720	-0.23371375	-0.01114623	-0.03951150	-0.07372406	-0.07848645	-0.11714249	-0.17996664	0.06418975	-0.02921737	-0.08735550	0.16923596	-0.12868272	-0.11015096	-0.10795506	0.07443490	-0.12270951	-0.03713761	-0.15236364	0.09139683	0.20095891	0.05478840	-0.05268924	-0.02251863	0.18381713	0.05856352	-0.04121132	0.08543494	0.11216658	0.16874772
C0154088	0.15078819	-0.06098773	0.06514108	-0.05273568	-0.08136151	-0.19698289	-0.00061601	-0.13997421	-0.14239563	-0.10793272	-0.01651647	0.06436347	-0.06700316	0.15419354	-0.09440312	0.01084064	-0.06210236	0.09983252	-0.11124127	-0.08764387	-0.14677447	0.06450067	0.27304718	0.00284556	-0.02448156	0.01032897	0.13901579	0.11566541	-0.01208607	0.06853092	0.10531582	0.06489102
C0338495	0.04305352	-0.01958856	0.00157895	0.03641273	0.01643064	-0.14395010	-0.11911409	-0.08488726	0.04760031	0.02028063	-0.11227883	0.10050064	0.04405917	-0.00427283	-0.05955628	-0.01684931	0.00162124	0.00077891	0.15314524	-0.01750818	-0.11021467	-0.09698015	-0.05651046	-0.02285046	0.05458270	-0.08137319	0.09283625	0.06471173	0.01819880	0.03426166	-0.00788584	-0.06400971
C0011265	-0.13157426	-0.00255068	-0.00431150	0.01809802	0.03222645	-0.09563409	-0.09343997	0.09640664	0.14322624	0.06239478	-0.05250533	-0.08637642	-0.06025888	-0.03399845	0.03274903	0.02189668	0.04184133	0.11424860	0.09271860	0.01351247	0.06794298	-0.07085287	-0.13806278	-0.11950985	-0.09725082	-0.05034049	0.17687431	-0.10959681	-0.08126377	0.05411032	0.01029371	-0.01732189
C3714945	-0.06519818	0.33463216	-0.00383513	0.00693162	-0.17612784	-0.03744621	-0.07382935	-0.13027915	-0.12317105	-0.09232019	0.01167328	0.31431711	0.13506451	-0.13824612	-0.16143717	-0.03919820	-0.09243471	-0.26497930	0.06418173	0.21992017	-0.07621189	-0.29291734	0.03587627	0.25124440	0.24590933	-0.21912402	0.06779869	0.06209026	-0.04846661	-0.13192125	-0.12600987	-0.21890101
C0085649	-0.29087782	-0.05753735	0.03497268	0.03695449	-0.05576316	-0.32753095	0.15382990	-0.10495292	-0.12895100	0.03767325	-0.17073822	0.09339584	-0.27055177	-0.19849680	-0.00215208	0.24491812	-0.11676142	0.13588014	0.22330408	-0.06706740	-0.03828356	-0.32106176	0.14953983	0.02884094	-0.06965381	-0.10502928	0.29698026	-0.08000002	-0.05400395	-0.15016103	-0.16474316	-0.09749544
C1856057	-0.15385343	0.07269686	0.03662566	0.17154680	-0.12181759	-0.07533764	0.05341168	0.10191278	-0.16639946	0.07217100	0.02282231	0.17453112	0.02324424	-0.16154052	0.20833327	0.08966751	0.04804351	-0.04670739	-0.00820778	0.14466032	-0.04714885	-0.08988145	0.10424861	0.02313695	0.01755396	-0.07251668	-0.00461363	-0.01609931	0.01952947	-0.14173406	-0.06458566	-0.04757661
colitis	-0.02148098	-0.04367787	-0.11950637	-0.04019707	0.11304315	-0.07948617	-0.26116425	0.05758778	0.23805831	0.05752303	-0.02282942	-0.04035590	-0.00961721	0.08086874	-0.19353658	-0.13346559	0.06477644	0.10646183	0.01899353	0.01582267	-0.03843764	0.04753308	-0.19873431	-0.15515451	-0.06714417	-0.08073574	0.18192883	0.02865082	-0.03287230	0.25571391	0.08376986	-0.07686760
C1266042	-0.06651525	0.21247038	0.20731664	-0.06742986	-0.07281645	0.17515267	-0.12615001	0.07157212	-0.06692228	-0.17914642	0.24546778	-0.04735103	0.10531402	0.06783405	-0.04629506	-0.22561930	-0.07059307	-0.16146092	-0.06682885	0.21929234	-0.04835481	0.01873305	-0.09202578	-0.00745538	0.06467048	-0.13519700	-0.14979455	-0.08254339	-0.04857058	-0.07022303	0.12625547	0.08361368
C1266043	-0.07522558	0.22911879	0.23391291	-0.07191107	-0.06746981	0.20600744	-0.15140694	0.08218546	-0.06842002	-0.19190402	0.26626971	-0.04560626	0.12557378	0.05732323	-0.04249948	-0.25229308	-0.08346630	-0.19177574	-0.05594477	0.24037938	-0.05558546	0.01053906	-0.12294279	-0.01154254	0.07843439	-0.15356942	-0.18543404	-0.10088271	-0.04269559	-0.09432132	0.12716770	0.08322927
C0014549	-0.16098544	0.03181406	0.00996920	0.08008753	0.00196420	-0.11115680	-0.07405569	0.11430817	0.14409859	0.09741867	-0.09464699	-0.05236937	-0.03120911	-0.11503663	0.09318854	0.06366543	0.04230900	0.06440314	0.16830648	0.04829679	0.08324365	-0.17318207	-0.15815343	-0.08608329	-0.07851575	-0.06009941	0.15739205	-0.13655415	-0.09509502	-0.02327078	-0.05292224	-0.04938950
C3898765	-0.39720237	0.32878014	-0.06444496	-0.15908608	-0.15969659	-0.37161487	-0.10127056	-0.00683860	0.28817910	-0.17697003	-0.08395439	-0.12735614	-0.10223824	-0.12802386	-0.45914206	-0.10568179	-0.09025384	0.22660607	0.33110738	0.33017302	0.10421465	-0.52166295	-0.23222415	0.00179892	0.03468377	-0.22658210	0.42710909	-0.16569571	-0.37802365	0.16275874	-0.06017894	-0.12990081
C3714542	-0.15830587	0.16487636	0.03139668	-0.01678761	-0.10870988	0.07197960	0.01789366	0.09910218	-0.06115660	-0.11999594	0.17385426	-0.02840769	-0.01012769	0.01528046	-0.06902626	-0.06594407	-0.00591920	0.00365019	-0.12149287	0.19091427	0.09188921	0.05644295	-0.02118329	0.02277220	0.04879630	-0.09043391	-0.05327219	-0.06907988	-0.07834665	0.01950068	0.04263161	-0.04227160
C0024305	-0.06218614	0.10694590	-0.02721819	-0.03428492	-0.05847998	0.00491188	-0.06867669	0.07616672	0.05151734	-0.07519925	0.11154532	-0.06197016	-0.00025186	0.09552255	-0.12147099	-0.09952375	0.04814292	0.05906700	-0.11620802	0.13812464	0.04714982	0.08464321	-0.04190352	-0.04950560	-0.01465203	-0.04893481	0.06155077	-0.00624414	-0.08501192	0.15325624	0.10248867	-0.01220757
C0020179	-0.10968553	0.06067075	0.01095739	0.01318636	-0.03513974	-0.07248750	-0.05744150	0.05504255	0.05322481	-0.00042583	0.01334697	-0.02749121	-0.02787503	-0.01224304	-0.01944711	-0.00173736	0.01489779	0.05963846	0.02696517	0.07132991	0.02235705	-0.05282520	-0.05137599	-0.05322240	-0.02574671	-0.07014256	0.12339008	-0.05867482	-0.07151685	0.03580424	0.03093703	-0.02102583
C1336840	0.02374153	0.32605809	0.12508576	-0.09872180	-0.20304486	0.08803357	-0.10562849	-0.02352865	-0.15922447	-0.26316774	0.17197381	0.14738891	0.23785537	0.04257648	-0.10174502	-0.12347634	-0.06374317	-0.21084949	-0.09309997	0.27931830	-0.07754669	-0.01858975	0.04663591	0.15748046	0.22221144	-0.18261248	-0.12385477	0.02370440	-0.01756634	-0.04123521	0.08172923	-0.03672087
C0268523	-0.30230471	0.08776248	-0.04076908	0.18470365	0.09353697	-0.34865248	0.32954833	-0.05446811	-0.17753831	0.28058258	-0.12485838	0.21685641	-0.59900022	0.09979749	-0.11420697	0.09066971	-0.22177699	0.02534285	0.07009533	-0.14770792	0.11832836	0.06823244	-0.09990852	0.19784147	-0.02299563	0.10948709	0.14742410	0.10548168	-0.06795986	-0.15440057	0.00775596	-0.10797502
C0036421	-0.06151405	0.09575627	0.02708516	-0.04623830	-0.04590650	-0.06600389	-0.12082975	-0.02136348	0.00233485	-0.07333121	0.06205014	0.05560771	0.00558688	0.02526096	-0.16912480	-0.10167021	-0.03090389	-0.01073643	-0.00229294	0.11185943	-0.09067523	-0.04936007	-0.01536432	-0.00589904	0.04633696	-0.13266493	0.09297886	0.03726371	-0.04455511	0.07030477	0.05134547	-0.04553030
C0281479	-0.03870687	0.03735382	-0.02409043	-0.03725552	-0.04910425	-0.08503941	0.01531472	-0.01873153	0.02732151	-0.04768692	0.02292183	-0.06747943	-0.07602037	0.09892295	-0.10967855	-0.01152749	0.03079656	0.12990397	-0.05963434	0.04361008	0.02491815	0.06642328	0.03767935	-0.01908462	-0.04061644	-0.02271248	0.13221464	0.03188411	-0.06494821	0.13281032	0.09194728	0.01699224
C1304300	0.09914665	0.22946858	0.10539973	-0.02518711	-0.30611405	-0.11485538	0.03376775	-0.19742396	-0.31574959	-0.19120800	0.05355360	0.17359790	0.10114015	0.13248572	-0.07724301	-0.01669325	-0.11676762	-0.09577697	-0.06298852	0.16392629	-0.21275732	-0.06181451	0.32211146	0.22753876	0.16042720	-0.14164259	0.00471617	0.14211610	-0.01496409	-0.09454890	0.08887579	0.02391624
C1292778	-0.11707247	0.10830539	0.01605693	-0.04425583	-0.05379556	0.10553904	-0.06462847	0.18079339	0.06177338	-0.10927733	0.21188208	-0.14679946	-0.01629042	0.09750322	-0.07443715	-0.15257984	0.02445125	0.09261725	-0.17881349	0.16560757	0.11454562	0.16509375	-0.09501380	-0.09590124	-0.03151781	-0.04266881	-0.03549581	-0.09534830	-0.09270017	0.12369194	0.14396122	0.02271186
C0030305	-0.06154967	0.05266809	0.04512168	-0.02461177	-0.05325755	-0.08873197	-0.00453624	-0.03296906	-0.02885383	-0.04563863	0.00893290	0.00926533	-0.04261122	0.01708060	-0.06036070	0.00176036	-0.03614003	0.04246067	0.02294355	0.04180625	-0.03187974	-0.05290486	0.03643364	0.00711427	0.00395588	-0.06830563	0.08767608	-0.00646526	-0.05065958	0.00827306	0.02704167	-0.00642751
C0024302	-0.11039785	0.10767648	0.00896686	0.01687049	-0.11704923	0.02512814	0.10543688	0.10602878	-0.04084778	-0.03975020	0.09305179	-0.08893437	-0.04369399	0.02836865	0.03235964	0.05863285	0.04788059	0.07167436	-0.11551944	0.11975429	0.13480152	0.07356436	0.03135873	0.00753129	-0.01864458	-0.00255098	-0.01946146	-0.07025211	-0.09954321	0.01863947	0.04501405	0.00125008
C0149985	0.01340749	0.01314753	0.16609864	-0.17142241	0.03182467	-0.04397551	0.05326665	-0.22278997	-0.10333073	-0.14162545	-0.05958388	0.02801944	-0.07411599	-0.04648772	-0.12045207	0.04212375	-0.21791451	-0.03958173	0.18253163	-0.05398326	-0.08873509	-0.13136175	0.02673468	0.17647661	0.11153588	-0.11397299	-0.07461035	-0.01988773	0.02993646	-0.14662808	-0.04279564	-0.05613755
C1292773	-0.13733259	0.00550278	0.13948470	-0.21321830	0.03468386	0.21447884	0.07659975	0.17664880	0.10129616	-0.27712941	0.32470167	-0.49926087	-0.21873876	0.22418873	-0.09626754	-0.22094475	-0.06192104	0.26603609	-0.24766383	0.08849102	0.26667458	0.29275191	-0.08135255	-0.22162841	-0.14764521	0.14054333	-0.06013140	-0.26828140	-0.16947424	0.17112167	0.28202471	0.24822336
C1292772	-0.12508221	0.12717108	0.12514377	-0.13472821	-0.03610518	0.31632110	-0.02765591	0.24154468	0.04479267	-0.22586361	0.37260643	-0.32859707	-0.03430152	0.14209419	-0.04891209	-0.24148516	-0.03432545	0.07729334	-0.25758529	0.22404997	0.20543334	0.29652926	-0.15323240	-0.09945673	-0.01283429	-0.00299184	-0.21690373	-0.21434131	-0.09814586	0.07970076	0.21576439	0.12690160
C1292776	-0.02860471	-0.04165222	0.12128872	-0.10391959	-0.00977544	0.09093247	0.01615273	0.10720320	0.03417689	-0.14214154	0.16077986	-0.29225305	-0.14400165	0.13550965	0.02055766	-0.03345993	-0.04505814	0.21333730	-0.14518636	0.00475936	0.16685128	0.22976683	-0.02263809	-0.12432219	-0.04613602	0.05999333	-0.02851805	-0.19506839	-0.09512326	0.08747421	0.20387793	0.12527147
C1857180	0.06421167	0.00946654	0.18940505	-0.15832517	-0.07074526	-0.00078418	0.22089259	-0.08053312	-0.27662665	-0.18493047	0.10179742	-0.12895110	-0.12735486	0.15844119	-0.01947337	0.01597680	-0.12830761	0.03836349	-0.13056685	-0.04859576	-0.05708231	0.09462859	0.29344475	0.06350681	-0.03601316	0.05236050	-0.07599932	-0.03033719	-0.07772603	-0.09490270	0.09478261	0.24300453
C0393588	-0.16673961	-0.00201125	0.10083472	-0.02354418	0.12904106	-0.02027369	-0.22464401	0.05748452	0.21177293	0.06546661	-0.04871498	-0.08844453	-0.04246098	-0.09387726	-0.02021872	-0.02844595	-0.03522659	0.02433179	0.25766072	0.03420694	0.00688806	-0.15970656	-0.32781988	-0.11049857	-0.07104456	-0.15826792	0.12675144	-0.17528896	-0.03639784	-0.04061845	-0.02816972	-0.04786954
C0278716	0.27954802	0.08857368	-0.09892449	-0.15088898	-0.04308869	-0.14481772	-0.00549814	-0.27856815	0.12488445	-0.06850556	-0.05659798	-0.16755320	0.01917295	0.37718132	-0.29559061	-0.09720540	0.06989196	0.05511178	-0.02191436	0.00241981	-0.10643673	0.14790730	0.07491523	0.09693097	0.06865941	0.06341233	0.21224120	0.22094543	-0.08898798	0.33553252	0.25202090	0.15933591
C1333015	-0.13393734	0.07740496	-0.07264463	-0.09801241	-0.09029126	-0.04745177	0.25915202	0.10155025	0.02287225	-0.12281954	0.11151157	-0.32457227	-0.26334521	0.22374716	-0.09783449	0.02927154	0.07706636	0.30891648	-0.23543680	0.06912320	0.30575329	0.19756001	0.11796075	-0.07355656	-0.19150823	0.19055113	0.17456736	-0.12917267	-0.25597620	0.26052353	0.14849202	0.12918939
C0013395	0.03490252	-0.04315539	0.01617011	0.02608513	0.01109316	-0.19848971	-0.11934909	-0.12046368	-0.01229298	0.07539189	-0.10932116	0.15972234	-0.00059332	-0.00781750	-0.08334832	0.03205325	0.00252545	-0.00438955	0.11820362	-0.05472286	-0.20641422	-0.11484859	0.04885246	-0.01271391	0.01199479	-0.12220760	0.18360971	0.13621452	0.02573503	0.03263017	-0.00751196	-0.04368735
C0279663	-0.00423550	0.12225416	0.08253790	-0.04004275	-0.16684298	-0.11246757	0.08943500	-0.05129218	-0.13932897	-0.12541251	0.08166698	0.02690547	-0.04317581	0.05816393	-0.06715438	0.03285216	-0.09936133	0.06447554	-0.09039758	0.06694079	-0.03125972	-0.01651728	0.18575360	0.08984437	0.06147334	-0.04239976	0.03249219	-0.01456253	-0.08869545	-0.04397846	0.08449552	0.02809257
C0281508	-0.29861033	0.18129109	0.09752368	-0.00960419	-0.13297370	-0.00290926	-0.02183259	0.10294854	-0.02202432	-0.12998983	0.13396211	-0.01929878	-0.04152168	-0.06827287	-0.07305838	-0.02827849	-0.08964713	0.04327231	0.02399856	0.20978087	0.08188163	-0.11674090	-0.07714756	0.00190871	0.05599046	-0.17018972	0.03488226	-0.17829296	-0.12275033	-0.07386392	-0.01480559	-0.06817835
C0279661	-0.11577125	0.25046384	0.07508035	0.00735764	-0.25730562	-0.14020675	0.09381573	-0.03730865	-0.19068369	-0.15483040	0.08789472	0.09748989	-0.00472274	0.02890828	-0.05255444	0.07336698	-0.02184784	-0.00285051	-0.10751306	0.17597783	0.00947430	-0.07710831	0.22026244	0.09189046	0.09907078	-0.08838840	0.12834768	-0.01716880	-0.13990876	-0.02311300	0.05176194	-0.01922758
C0004610	-0.04145475	-0.03054373	0.06881689	-0.07562998	-0.01263052	-0.20827094	0.01030294	-0.13645995	-0.07411123	-0.04873455	-0.06709397	0.08242778	-0.11895789	-0.03033491	-0.12713934	0.02670253	-0.12757795	0.08366895	0.10626578	-0.05971459	-0.13281655	-0.12792499	0.10133812	0.05002547	0.02222206	-0.10848524	0.12808916	0.04995542	-0.01434578	-0.03524224	-0.01352860	-0.02992227
C4025715	-0.12714885	0.02569890	-0.06010287	-0.03326108	-0.21606407	-0.32525796	0.36612952	-0.01682498	-0.17950806	-0.12369762	0.07194373	-0.02928312	-0.25220621	0.10775732	-0.13969925	0.12303451	-0.04224038	0.36424175	-0.26249099	-0.02615107	0.02611292	0.03367033	0.44007128	0.01579860	-0.11804551	0.07629117	0.20494097	0.08146098	-0.16461173	0.08968338	0.09571020	0.08935273
C0085580	-0.06066435	-0.06271001	0.04022542	0.01021854	0.01713250	-0.21879831	-0.08322763	-0.11113599	0.00778393	0.06626386	-0.14243318	0.10480105	-0.08440697	-0.07493808	-0.06456316	0.08329669	-0.04442322	0.04285099	0.19109075	-0.05478556	-0.14445381	-0.18366317	0.01729606	-0.00878955	-0.00362150	-0.12269178	0.21473064	0.04473850	-0.00198444	-0.01362511	-0.05446846	-0.06918925
C2044987	0.26853061	0.00005009	-0.05176391	-0.14903107	-0.02825845	-0.22694793	0.14369117	-0.18795645	-0.15965247	-0.06540609	-0.03355915	0.05674618	-0.11353268	0.23163441	-0.20999840	-0.04906991	-0.05969905	0.13404411	-0.16518603	-0.16999131	-0.14333200	0.15877891	0.35224849	0.11237110	-0.00246862	0.08322810	0.13868700	0.17254539	-0.05487718	0.13145891	0.09765179	0.13994133
C0036337	-0.00645372	-0.09147052	0.13849163	-0.08104932	0.13543700	0.03085830	-0.11672851	0.02577478	0.13326338	0.01815231	-0.01244016	-0.21070379	-0.07997089	0.04849804	0.04512892	-0.04284037	-0.02418039	0.06874074	0.11870719	-0.08011891	0.01943732	0.02619255	-0.18879652	-0.12394643	-0.13163123	-0.00568367	0.02780235	-0.13297328	-0.01823092	-0.00734478	0.06696886	0.10171057
C2936781	-0.03354425	-0.01273155	0.02205262	-0.04060212	0.08157422	0.07913146	-0.22823036	0.04076981	0.11402131	-0.02197132	0.11068423	-0.09519842	-0.00964560	0.11182770	-0.15296724	-0.19593562	0.04217934	-0.02374751	-0.04518228	0.08239756	-0.08463052	0.12959547	-0.15537184	-0.12296647	-0.04025102	-0.10153347	0.06208350	0.02654478	0.02295515	0.13493566	0.13977590	0.04065225
carcinoma	-0.06836808	0.20151827	0.10791765	-0.05113780	-0.15964353	0.05250321	0.10498331	0.02557994	-0.15583274	-0.17498402	0.20853092	-0.05035018	-0.00984892	0.09638133	-0.05756315	-0.06205733	-0.03970884	-0.02560661	-0.18378748	0.17369939	0.03199695	0.06525853	0.12940162	0.06114420	0.02970920	-0.03547511	-0.05182667	-0.04177146	-0.09481733	-0.03945036	0.10662029	0.09681065
C0036330	0.00823174	0.09652187	-0.02687116	-0.01501263	-0.03445317	-0.10126968	-0.15823931	-0.01968220	0.10509820	-0.01695610	-0.01883325	0.03765027	0.05987081	0.01464286	-0.12856846	-0.09152115	0.03162329	0.00411518	0.06759331	0.09935748	-0.05778085	-0.07007458	-0.09097139	-0.01377723	0.05307053	-0.09750590	0.12772167	0.05411535	-0.05082186	0.12211185	0.04733136	-0.06656871
C0039520	0.27954802	0.08857368	-0.09892449	-0.15088898	-0.04308869	-0.14481772	-0.00549814	-0.27856815	0.12488445	-0.06850556	-0.05659798	-0.16755320	0.01917295	0.37718132	-0.29559061	-0.09720540	0.06989196	0.05511178	-0.02191436	0.00241981	-0.10643673	0.14790730	0.07491523	0.09693097	0.06865941	0.06341233	0.21224120	0.22094543	-0.08898798	0.33553252	0.25202090	0.15933591
C0011302	-0.18166894	0.12117582	0.22180393	-0.05739623	-0.02027851	0.05928468	0.14852120	0.14383988	0.08120742	-0.08373347	0.07770668	-0.36660025	-0.12669381	0.00054921	0.18366988	0.05139057	-0.09389797	0.11049386	0.08873230	0.04412023	0.27487421	-0.09492528	-0.14170972	-0.06576394	-0.15149149	0.08394415	-0.01254310	-0.41235128	-0.21204840	-0.19989030	0.03938656	0.19863115
C1848538	0.08006288	-0.01291084	0.15033835	-0.11731222	0.00315664	0.01081872	0.07559377	-0.01197108	-0.14678070	-0.11429418	-0.02129494	-0.16128075	-0.02993889	0.13157766	0.09374060	0.02902585	-0.04453781	-0.00681437	-0.00191806	-0.04935975	-0.03539341	0.04159817	0.13123488	-0.03844114	-0.06604380	0.04646941	-0.02155005	-0.08372250	-0.07207860	-0.05950557	0.08570492	0.22028686
C0041912	0.07736385	-0.04516881	0.13276212	-0.08683025	0.04759389	-0.08376588	0.01264351	-0.14996850	-0.08863197	-0.05305877	-0.03736519	0.03916979	-0.06188330	0.00719013	-0.05922779	-0.00859394	-0.13125315	-0.02283521	0.09336828	-0.08523945	-0.15536131	-0.07008865	0.08374437	0.05694098	0.03425330	-0.04755512	0.00443310	0.04017074	0.03053249	-0.10170604	0.02323942	0.06206593
C0278620	-0.15248093	0.20410655	0.00237704	0.02382625	-0.21110290	-0.01721159	0.08940659	0.14491479	-0.07405297	-0.05904735	0.06762274	-0.02470755	0.03814948	0.01227291	0.07309438	0.08381298	0.06548142	0.04544632	-0.11190501	0.19606405	0.11732316	-0.00340549	0.09553218	0.01768221	0.04296380	-0.05829411	0.05067552	-0.08462164	-0.15543783	0.03746059	0.02103003	-0.01457588
C0278622	-0.03941051	0.12104027	0.15867147	-0.10755154	-0.04156227	0.19015175	-0.07027603	0.22979034	0.03302641	-0.14904720	0.22503476	-0.28604826	0.01454603	0.14923266	0.09257703	-0.19704682	0.00917783	0.06070160	-0.16272429	0.15730453	0.13048100	0.17107582	-0.09223718	-0.12501246	-0.11183193	0.00190307	-0.05255506	-0.18929845	-0.12360144	0.04336013	0.18615147	0.22361311
C0001957	-0.19161101	0.06813468	0.07817525	0.07412113	0.00773798	-0.07831028	-0.05415238	0.06388803	0.10150155	0.13136712	-0.13421845	-0.02463949	0.00752416	-0.15630680	0.18217032	0.14114878	0.03542158	-0.01751937	0.25673318	0.03094012	0.07117915	-0.24440207	-0.16873002	-0.05934995	-0.05348671	-0.10233021	0.16034321	-0.17137131	-0.07830882	-0.11025088	-0.10373215	-0.04451542
C0392164	-0.07578909	-0.04119410	0.06078299	0.02410460	0.04081158	-0.16699892	-0.07638467	-0.07795831	0.04043592	0.07367630	-0.13123707	0.05362187	-0.06624825	-0.08894381	-0.01027924	0.07890894	-0.05197312	0.02262687	0.21791551	-0.04772867	-0.08857153	-0.18895054	-0.04633248	-0.00533072	0.00246870	-0.11594437	0.18434368	-0.02521733	-0.01391134	-0.06660255	-0.06344414	-0.04280553
C1536220	-0.08330220	0.09948350	0.08740856	0.00015243	-0.08291529	-0.11480405	-0.05098126	-0.09661129	-0.05596107	-0.05384753	-0.02052648	0.06404873	-0.00937162	-0.01229739	-0.10945408	0.00902984	-0.05781256	-0.03914917	0.13710503	0.10531592	-0.13360582	-0.16675830	0.03610252	0.07164494	0.07070104	-0.15199557	0.14638078	0.01973367	-0.05235719	-0.03653714	0.00143835	-0.01130217
C0015371	-0.16088977	0.04913601	0.13205795	0.01907687	0.04399065	-0.00842663	-0.09522247	0.05765902	0.05835480	0.03380504	-0.02971275	-0.04411377	-0.00638966	-0.11181975	0.10764419	0.02311935	-0.03003165	-0.05835183	0.17966290	0.03938572	0.00645824	-0.18133065	-0.16067341	-0.09783391	-0.04349465	-0.09982680	0.06225923	-0.17024891	-0.04063255	-0.13850635	-0.03843961	-0.00119553
C0278722	0.05185388	0.11590762	-0.08479539	-0.02541574	-0.07437814	-0.09672619	-0.00713547	-0.10470019	-0.04338307	0.01309929	-0.07876200	0.13398296	0.10668825	0.03654134	-0.08697616	0.05234577	-0.01293637	-0.00747077	0.02732340	0.06633402	-0.05278670	-0.02901003	0.05033005	0.15946631	0.10886870	-0.12183032	0.01425117	0.09374637	0.00202664	0.02928409	-0.02892847	-0.09743461
C0238410	0.01520767	0.27753741	0.17064892	-0.11277553	-0.31330633	0.06570833	0.27744734	0.00107291	-0.30449232	-0.35853836	0.40289611	-0.12969214	-0.05482908	0.26906168	-0.09291960	-0.12336553	-0.07928096	0.07562807	-0.45926338	0.20455293	0.04234488	0.26034629	0.36552384	0.09192923	0.01017347	0.08462622	-0.13403085	-0.00233386	-0.12394190	-0.02339466	0.27781317	0.22746873
C1302401	-0.07900830	0.10510070	0.02269825	-0.00927747	-0.13278519	-0.07580939	0.09807998	0.00590676	-0.09510458	-0.07521799	0.06526354	-0.00655103	-0.05405019	0.05488752	-0.03783936	0.04145800	-0.00269833	0.07397927	-0.09744368	0.08714895	0.03004608	0.00795929	0.13350724	0.02408656	-0.01046960	-0.02337122	0.07400250	-0.00555736	-0.09203471	0.02742429	0.05142614	0.01621960
C0036202	0.02713037	0.02940865	0.00803942	-0.07690144	0.03079562	-0.02713203	-0.15611228	-0.01347089	0.06311134	-0.06202763	0.07188101	-0.01669802	0.00393662	0.09965827	-0.18351109	-0.15399820	-0.02179509	0.02048357	-0.03595817	0.05023437	-0.09808510	0.04777924	-0.05625283	-0.05201706	0.01037381	-0.07780433	0.06000833	0.04700753	-0.02116449	0.12127803	0.11407366	0.00922203
C0752110	-0.20366475	0.06640982	0.12697266	-0.02509796	-0.01507951	-0.01073556	0.09187540	0.12040537	0.06636439	-0.03887457	0.05096591	-0.23981215	-0.13827069	-0.02368651	0.09842899	0.05228108	-0.04541286	0.12750134	0.05919441	0.04267913	0.18758258	-0.07265113	-0.10002829	-0.07903130	-0.13274942	0.01971970	0.06074203	-0.27214491	-0.15239976	-0.10098051	0.02454270	0.09815051
C0042029	0.07796628	-0.12199581	0.11609032	-0.12878495	0.03927607	-0.25979775	0.15211923	-0.26610473	-0.14652008	-0.05007615	-0.14823745	0.04944525	-0.20702609	-0.03207714	-0.08800357	0.11371633	-0.20938908	0.11883404	0.15701963	-0.20669362	-0.16786785	-0.14246577	0.22670920	0.11903205	0.01327196	-0.01466967	0.11454703	0.04398824	0.01818034	-0.13307145	-0.02695286	0.05931325
C1720728	-0.37933931	0.08736776	0.20655124	0.02561129	-0.11804181	0.28625876	0.15050592	0.38139179	0.05904122	-0.13795182	0.40801060	-0.43880776	-0.22095931	-0.05937583	0.19312295	-0.02182991	-0.10059796	0.21804199	-0.18318062	0.24206913	0.33408150	0.16135697	-0.10428180	-0.15477499	-0.08092850	0.07947627	-0.12197177	-0.47971168	-0.15978113	-0.14579114	0.17536512	0.14271122
C0347001	-0.21136938	0.37346473	0.07178152	-0.01073720	-0.36001456	-0.07966407	0.21385363	-0.04463124	-0.33146277	-0.22237584	0.20089373	0.13981861	-0.00194406	0.05906974	-0.13308075	0.03867447	-0.04129846	-0.08866584	-0.20374994	0.28064746	0.02646596	-0.08050434	0.29776195	0.23538904	0.09747526	-0.14404342	0.04674844	0.03772440	-0.17253631	-0.04429967	-0.01542000	-0.04306015
C0042024	-0.13190654	-0.00856821	0.06776562	-0.03995109	0.10552806	-0.09917840	-0.18975538	0.02301431	0.15587392	0.03327206	-0.06227368	-0.03886885	-0.04792130	-0.08876693	-0.06005954	-0.05643610	-0.05244300	0.03295886	0.21491259	0.00945997	-0.04871204	-0.17405304	-0.21508513	-0.11410154	-0.04807574	-0.13730365	0.13558872	-0.11362136	-0.03800746	-0.01940035	-0.00741623	-0.03697057
C0042023	-0.08226293	0.10979096	0.22969899	-0.04168884	0.07144014	0.03017178	-0.29275727	0.01683358	0.08953440	-0.04552912	-0.01821466	0.04516944	0.13313602	-0.12293022	0.03146736	-0.10812671	-0.13768549	-0.20486797	0.26156765	0.08912409	-0.10228275	-0.26516116	-0.26531985	-0.03480507	0.09307228	-0.22973076	-0.04545593	-0.18411805	-0.01423221	-0.20678717	-0.03293178	-0.05213549
C0349535	-0.03622096	0.07003246	-0.16287690	0.05098430	-0.06677639	-0.05957491	0.04807517	0.09588367	0.01117120	0.05566742	-0.00854871	0.01361099	-0.02421505	0.02883724	-0.00623211	0.01020062	0.06972650	0.08130964	-0.10740440	0.07614691	0.07662918	0.08506578	0.08812006	0.00820710	0.01261424	0.07091814	0.12640277	-0.01265206	-0.07545203	0.11947495	-0.00483154	-0.02856138
C1112155	-0.06343710	0.16159582	-0.00521306	-0.08182434	-0.08058750	0.03099148	-0.13806902	0.03725512	-0.01448686	-0.16061896	0.19095643	-0.00204666	0.02938624	0.15765028	-0.25383216	-0.21063997	0.01812533	-0.01753691	-0.18796609	0.19499329	-0.01907660	0.08981144	-0.01250972	-0.03682859	0.02731587	-0.11832875	0.03836698	0.05256316	-0.09790051	0.19958135	0.13468039	-0.02208026
C0024121	-0.14521554	0.19933254	0.04389585	0.03874092	-0.19702658	-0.04200817	0.08776559	0.03581016	-0.13213146	-0.09200944	0.12378182	0.05039711	-0.00561386	0.00853820	-0.02909718	0.03224238	-0.00346262	-0.00946791	-0.11212590	0.18672931	0.02440207	-0.03786401	0.12668547	0.06178419	0.03963690	-0.07693906	0.04767256	-0.01881428	-0.09562737	-0.03560954	0.03165172	-0.01966705
C1332633	-0.23330721	0.05767132	0.17668620	-0.00480988	0.00665157	0.20649207	-0.03584888	0.26373526	0.11326720	-0.04415900	0.19858268	-0.28032809	-0.07212623	0.00168743	0.06359367	-0.03857911	-0.00093084	0.02404187	-0.03542770	0.13142976	0.19421870	0.06006921	-0.21948268	-0.10805343	-0.07323152	-0.03119692	-0.10616091	-0.28693682	-0.14802864	-0.01566126	0.07774349	0.07711958
C0005744	0.00372566	-0.06911444	0.06527710	-0.05963484	0.10548370	-0.15075149	-0.15695801	-0.14039163	0.02264627	0.01698393	-0.08890356	0.11446319	-0.05053588	-0.05904128	-0.16000734	-0.03688281	-0.07413425	-0.04427563	0.16739169	-0.06403592	-0.20858520	-0.15652178	-0.03883977	-0.02540954	0.03258710	-0.13267799	0.12544197	0.07817191	0.03741878	-0.01331251	-0.02477615	-0.05251150
C0005747	-0.14478934	0.03984323	0.15842423	-0.06735188	0.11001669	0.02528186	-0.12271567	0.13913587	0.21682924	0.00373140	0.00109791	-0.24383053	-0.05106241	-0.04719372	0.08126636	-0.04116124	-0.04928558	0.08188327	0.19921882	0.03277922	0.10865083	-0.13534951	-0.30211458	-0.13267735	-0.12549929	-0.05711526	0.08810048	-0.28881186	-0.12902178	-0.07582629	0.03755299	0.09944358
C2751584	-0.10742341	-0.05571281	0.09763917	0.08554091	-0.09425993	-0.04507265	0.06266855	0.03939341	-0.18898037	-0.01506893	0.05314235	0.09028457	-0.07793787	-0.02775483	0.04981071	0.14469843	0.02427041	0.04076140	-0.09265285	0.04921614	-0.04737631	0.01318949	0.16588804	-0.04416405	-0.03720947	-0.04591550	0.00956895	0.01103985	-0.01635439	-0.03663841	-0.02928640	-0.02962905
C4225406	0.01497147	0.12546456	0.27117553	0.01787787	-0.08792376	0.01131786	-0.03586020	-0.23574679	-0.24418069	-0.11796542	0.01318671	0.28893751	0.12767403	-0.16299853	0.01034386	0.04526059	-0.25198707	-0.31289485	0.16840580	0.05811887	-0.24258940	-0.30318618	0.14499144	0.15950239	0.29035547	-0.18097377	-0.12961558	-0.04354445	0.07448697	-0.36110276	-0.11035300	-0.09147613
C0746787	-0.13403429	0.31107628	-0.00957706	0.03108584	-0.26995865	0.04752446	0.12927115	0.09766548	-0.14512622	-0.14770509	0.19941279	0.01350895	0.06673643	0.06862280	-0.02696349	0.00596209	0.04108447	-0.01922259	-0.23496249	0.29725873	0.11365714	0.06004341	0.14018577	0.09767654	0.07709503	-0.04492461	-0.03051665	-0.03429063	-0.12641782	0.00812770	0.06737210	-0.02086067
C0027412	-0.15036598	-0.06567840	-0.00486796	0.07538044	-0.00731907	-0.10658563	-0.00334976	0.07168315	-0.01206373	0.05976239	-0.08943486	0.01076459	-0.06916475	-0.08488734	0.10881198	0.10829951	0.00479690	0.11573967	0.07679892	-0.00939074	0.05527448	-0.07750449	-0.00980394	-0.04130223	-0.08807708	-0.05970082	0.08443187	-0.08977054	-0.02905677	-0.01974916	-0.06448571	-0.07352064
C0872084	0.06310581	-0.13078414	-0.01071178	-0.02641200	0.02966464	-0.17156252	-0.01710611	-0.07785742	-0.00811977	0.04255943	-0.10316168	-0.01232300	-0.11038177	0.05127506	-0.04170481	0.06170700	0.01092299	0.11105087	0.00930423	-0.12408874	-0.06336490	0.02844471	0.10520368	-0.04414513	-0.03891382	0.01355798	0.16119118	0.06707947	-0.01240614	0.08277807	0.02509709	0.03880180
C0040247	-0.09270392	0.12203582	-0.11566056	-0.02156208	-0.09075537	-0.15513569	-0.07102005	-0.02160669	0.07453804	0.00189520	-0.05536060	0.08270302	0.02156189	-0.01274273	-0.14525533	0.01841788	0.03078863	0.09469917	0.00809305	0.13527650	0.01843098	-0.07419279	-0.01032113	0.03881796	0.04722476	-0.13743831	0.19785672	0.05914041	-0.05977974	0.12889773	-0.01732570	-0.13618681
C2607914	-0.06778069	0.14752799	0.04676680	-0.03266479	0.03804377	0.02323268	-0.34880385	0.00208145	0.13329263	-0.03049441	0.02785354	0.09257875	0.14918986	-0.03348732	-0.17876758	-0.20694068	-0.03827982	-0.17128101	0.16620830	0.18242341	-0.13696156	-0.14499839	-0.27348551	-0.01944828	0.13094077	-0.25335291	0.03071836	-0.00798112	-0.00904863	0.03205741	0.01409147	-0.12515385
C0001175	0.04874598	-0.01082131	0.03757812	-0.13553323	-0.01002394	-0.12582175	-0.02275945	-0.08299203	-0.00370524	-0.09928974	0.03645089	-0.05996808	-0.10059115	0.13327442	-0.19617352	-0.08583506	-0.06786001	0.13997686	-0.04661842	-0.01455084	-0.08451285	0.04514584	0.07970551	-0.01658341	-0.03650546	-0.03177719	0.10699233	0.06467586	-0.06011068	0.12081178	0.12595597	0.06922879
C0020514	0.10167822	-0.06994479	-0.01370130	-0.05513033	0.06397786	-0.03802877	-0.14400485	0.01986074	0.10793791	0.00845926	-0.05525293	-0.06543431	0.01557328	0.07091640	-0.01176949	-0.06430779	0.02466714	0.05494014	0.01005490	-0.07022344	0.00620515	0.04886455	-0.07558198	-0.11263930	-0.04743788	0.03164634	0.05492198	-0.01736276	-0.02435768	0.12220309	0.04643730	0.00985671
C0156349	-0.00300740	0.01946082	0.05090051	-0.19099478	0.13408855	0.08988826	-0.33054867	-0.08674128	0.08137920	-0.09549035	0.10584171	0.04594951	0.01794974	0.08003135	-0.30156398	-0.31675714	-0.01599623	-0.11571260	0.02017228	0.07743306	-0.20297174	0.07454338	-0.22469847	-0.06526628	0.03246486	-0.21824183	0.00470305	0.17608158	0.10181241	0.17212783	0.10511051	-0.07579327
C0347269	-0.26136518	0.29027727	0.08177041	0.18277760	-0.34713095	-0.25900835	0.41113311	-0.05464341	-0.33393648	-0.05297550	0.02206128	0.14679180	-0.10078479	-0.17323284	0.12421656	0.29284358	-0.07200821	-0.02328458	0.02522030	0.20314854	0.00455058	-0.33183277	0.38944107	0.17127384	0.09009533	0.02166510	0.16047600	-0.08526827	-0.16523942	-0.32509091	-0.07908746	0.04947840
C0032308	0.08691931	-0.08647779	0.26761234	-0.13681436	0.04121922	-0.20832816	0.09136096	-0.13054013	-0.09992900	-0.09590679	-0.05943188	-0.05627301	-0.19429095	-0.12611645	0.04554281	0.07942807	-0.26197082	0.15140979	0.16617414	-0.18866831	-0.09752287	-0.14301875	0.11477068	0.04876853	0.01836181	0.00035287	-0.00937385	-0.12723786	-0.00911760	-0.29592961	0.05114240	0.13613349
C0036117	-0.01182786	0.02562318	0.08444116	-0.09660930	-0.00422622	-0.03921887	-0.00058606	-0.05591540	-0.00744978	-0.07986733	0.00549750	-0.09048488	-0.07381421	0.05136710	-0.06166977	-0.01856512	-0.08088777	0.05454041	0.05234555	0.00720645	-0.00697268	-0.01314361	0.00295164	0.02100409	0.00102740	-0.03231701	0.04205791	-0.06987530	-0.05207728	-0.00351064	0.04821170	0.04080248
C0032302	0.10629916	-0.00330134	0.14116950	-0.15838392	-0.00955463	-0.15381394	0.01348490	-0.19430059	-0.08367095	-0.09098370	-0.04461839	0.04592337	-0.07876172	0.00401779	-0.17091736	-0.02172134	-0.18200560	0.04182272	0.12330203	-0.06328015	-0.17874977	-0.10784154	0.10185019	0.11681804	0.06096942	-0.07980958	0.02039288	0.07108138	-0.00797009	-0.08115814	0.02537011	0.04766558
C0853879	-0.07955189	0.15187256	0.06616020	-0.02080971	-0.15247335	-0.06307349	0.04123771	-0.02289842	-0.13470846	-0.11698513	0.10135236	0.07078562	-0.00548538	0.02769638	-0.08912507	-0.00887749	-0.04424073	-0.01459387	-0.08263477	0.13271807	-0.04210648	-0.03894147	0.12893397	0.07356850	0.05695947	-0.09797613	0.03454164	0.02442102	-0.07110848	-0.01193922	0.04088821	-0.01654429
C0856823	0.11956637	-0.17938532	0.05852307	-0.20826164	0.08736501	0.19053449	0.14354634	0.16164096	0.05957521	-0.17941603	0.24032624	-0.47455662	-0.19908015	0.39424029	-0.04657456	-0.11317601	-0.00158157	0.37019044	-0.37393275	-0.15422367	0.29529986	0.52477717	0.00654892	-0.17603937	-0.18166968	0.23345913	-0.15535119	-0.13976793	-0.14977030	0.27639374	0.27477857	0.28987667
C0346990	-0.07573211	0.16333336	0.07239461	0.00614959	-0.18331040	-0.03709349	0.13004203	0.02177594	-0.12230939	-0.10763509	0.12998904	-0.03559109	-0.03438139	0.04162620	-0.01069258	0.04206400	-0.02489525	0.02620920	-0.12139392	0.13613909	0.03255587	0.00224849	0.15246457	0.06662171	0.03123558	-0.01039493	0.02067001	-0.04336464	-0.10509749	-0.05179533	0.06939396	0.05193941
C0856825	0.03775940	-0.00435194	0.00811213	-0.08541238	0.00828054	-0.06109267	-0.07449491	-0.04295105	0.00898480	-0.06394506	0.04643517	-0.02295615	-0.04813378	0.10327071	-0.16241142	-0.09390572	-0.03100809	0.06317872	-0.05662752	0.01279526	-0.07953458	0.06591752	0.03089254	-0.02602744	-0.00492761	-0.04457298	0.07431240	0.05976539	-0.02266835	0.11477757	0.09868028	0.02479339
C0346993	-0.12606089	0.19960003	0.01592825	0.07024010	-0.22022681	-0.06390303	-0.02900033	0.00198517	-0.20974748	-0.12432438	0.16720504	0.19767122	0.06101588	0.07959709	-0.09479459	0.00346197	0.00865776	-0.09111092	-0.21998060	0.20259109	-0.08870004	-0.03022209	0.21407436	0.02003466	0.09563052	-0.14705119	0.12556434	0.05765454	-0.07485991	0.02530402	0.07089708	-0.04783320
C0022548	-0.01853712	0.06469497	-0.02394816	-0.06602749	-0.00411288	-0.06796797	-0.15417776	-0.01080055	0.06026931	-0.05685493	0.04465612	0.03063289	0.01215977	0.07558756	-0.19640635	-0.12572137	0.00571415	0.03367049	-0.02564655	0.08142530	-0.07467932	0.00978136	-0.05320673	-0.03616120	0.01890163	-0.11417928	0.11218153	0.06644981	-0.04547165	0.15593059	0.08110090	-0.04442463
C0008732	-0.17208183	-0.10760646	0.09588325	-0.04352757	0.06077243	-0.17532483	-0.03283814	0.00368749	-0.01903585	0.01997707	-0.01728169	0.02026751	-0.22265549	-0.06843197	-0.07630005	-0.02064615	-0.05552839	0.15431100	0.07534115	-0.08528987	-0.08413658	-0.01384395	-0.00662383	-0.06272659	-0.10510960	-0.13832623	0.11024209	0.05291558	0.01236332	0.00394303	0.02988123	-0.02386734
C3715156	0.00507767	-0.03750851	0.18265595	-0.04616497	0.03241259	-0.10844827	0.06767061	0.00503746	0.02540164	0.01899804	-0.16349536	-0.15167281	-0.07005356	-0.15045306	0.25450209	0.14471059	-0.11182246	0.08587002	0.25490895	-0.11848817	0.08518703	-0.18548529	-0.04888342	0.01770728	-0.04391143	0.03473884	0.01446626	-0.24316616	-0.05415286	-0.26670015	-0.05557259	0.13088210
C3715155	0.01720206	-0.06186350	0.19209681	-0.05496411	0.05314089	-0.11184110	0.06703001	-0.00429417	0.03326852	0.02160926	-0.16735870	-0.16645068	-0.08652382	-0.14665902	0.25198698	0.14286198	-0.12197237	0.09802806	0.26406398	-0.14066176	0.07329132	-0.18507327	-0.05142254	0.00773601	-0.05612899	0.04279929	0.01824809	-0.24505427	-0.04879481	-0.27084026	-0.04636798	0.14674124
C3806712	-0.09613809	0.15667368	0.01970709	-0.16803101	-0.15271257	-0.04738344	0.07341369	-0.29586771	-0.16215518	-0.21360706	-0.03517343	0.22106977	0.01300385	-0.12008814	-0.27349621	0.06363317	-0.19488172	-0.07346447	0.12650678	0.13311678	-0.03232860	-0.17830312	0.09503671	0.33452979	0.32752216	-0.23225823	-0.02103039	0.09047645	0.02374538	-0.04341689	-0.17843017	-0.27396318
C0496956	-0.10354488	0.26576096	0.08023897	-0.01109669	-0.24429050	-0.04425682	0.04165884	-0.03442017	-0.18467432	-0.17612483	0.14396550	0.11372420	0.05038095	0.03551282	-0.11785404	0.00317949	-0.03736008	-0.07770538	-0.12925941	0.24143909	-0.02619462	-0.06061605	0.17306864	0.11981004	0.12758577	-0.13417378	0.04072782	0.01641244	-0.10581873	-0.01741170	0.03492901	-0.05342903
C0936223	-0.11301072	0.21376452	0.01186801	0.00635342	-0.23515165	-0.09764387	0.15559804	0.00458486	-0.15827572	-0.13020802	0.12784138	0.02399891	-0.03335036	0.07539996	-0.07843099	0.03831059	0.00059810	0.04648443	-0.17462410	0.17943645	0.03424939	-0.01378721	0.21939723	0.08640973	0.02218368	-0.03510875	0.09383231	0.01217092	-0.13846372	0.02515878	0.06344035	0.01959353
C0153425	-0.18607274	0.13154015	-0.01728917	0.06810914	-0.23193718	-0.09813693	0.22441009	0.09422811	-0.17798007	-0.10370557	0.10974409	0.01578190	-0.11706639	0.01075089	0.04574415	0.08042435	0.01514172	0.14723259	-0.22247729	0.11486956	0.14948620	-0.00902980	0.23122028	-0.05255444	-0.06642370	0.04913066	0.03406670	-0.04735313	-0.13141562	0.00330520	0.06355140	-0.02239119
C0153426	-0.23870966	0.20306408	0.10191065	0.06285943	-0.27192479	-0.03992251	0.13530193	-0.01437737	-0.32582429	-0.17732871	0.18294458	0.17810912	-0.06213698	0.00505027	-0.02970079	0.03753335	-0.00564183	-0.04353504	-0.19800816	0.21394713	-0.01061355	-0.01942122	0.26456606	0.06622030	0.05168141	-0.14344658	0.05112391	0.07991535	-0.05522888	-0.02495982	0.05014657	-0.07524624
C0153421	-0.19416052	0.19549923	-0.02578758	0.06093354	-0.28205439	-0.10700559	0.10551392	0.06338267	-0.15154316	-0.06212616	0.11387503	0.08559972	-0.02773087	0.01301389	-0.05970540	0.07714801	0.02237039	0.08478025	-0.15288641	0.22547391	0.05303127	-0.00328754	0.17195371	0.10247399	0.05349854	-0.11587969	0.07169725	0.02331893	-0.12111344	0.05049598	0.00223162	-0.09684245
C0153422	-0.19416052	0.19549923	-0.02578758	0.06093354	-0.28205439	-0.10700559	0.10551392	0.06338267	-0.15154316	-0.06212616	0.11387503	0.08559972	-0.02773087	0.01301389	-0.05970540	0.07714801	0.02237039	0.08478025	-0.15288641	0.22547391	0.05303127	-0.00328754	0.17195371	0.10247399	0.05349854	-0.11587969	0.07169725	0.02331893	-0.12111344	0.05049598	0.00223162	-0.09684245
C0153423	-0.19416052	0.19549923	-0.02578758	0.06093354	-0.28205439	-0.10700559	0.10551392	0.06338267	-0.15154316	-0.06212616	0.11387503	0.08559972	-0.02773087	0.01301389	-0.05970540	0.07714801	0.02237039	0.08478025	-0.15288641	0.22547391	0.05303127	-0.00328754	0.17195371	0.10247399	0.05349854	-0.11587969	0.07169725	0.02331893	-0.12111344	0.05049598	0.00223162	-0.09684245
C1140680	-0.16263044	0.22877419	0.04657077	0.01846938	-0.23219100	-0.05401069	0.12489889	-0.00175721	-0.18838817	-0.13818118	0.14696462	0.07698011	-0.01636668	0.03055662	-0.08180076	0.02680308	-0.01575088	-0.02174182	-0.14790456	0.21082781	0.00806632	-0.04189435	0.18951410	0.09084334	0.05311482	-0.08769895	0.05178119	0.01297075	-0.10410655	-0.02447719	0.02914094	-0.02502536
C0264303	-0.12371624	0.10472898	0.04306358	-0.04745118	-0.03090844	-0.10591244	-0.04375542	0.05856780	0.06674513	-0.04796828	0.01865720	-0.07299121	-0.04340624	-0.03461415	-0.06706815	-0.03708654	-0.03082407	0.07225227	0.05846617	0.09420907	0.03888387	-0.10075764	-0.07080629	-0.03522275	-0.00919763	-0.06578058	0.10059324	-0.11709505	-0.12114526	0.00363456	0.02887863	0.01337614
C1334963	-0.05535454	0.36953032	0.14100201	-0.18091936	-0.28513697	-0.06531117	0.04262729	-0.16399573	-0.24241294	-0.29226789	0.23116449	0.17530534	0.17043616	-0.02911719	-0.21666260	-0.09740877	-0.12265354	-0.11948772	-0.10224248	0.29205218	-0.26640141	-0.03963403	0.25742602	0.25148791	0.27269617	-0.21585691	-0.03363310	0.17539507	0.03948250	-0.07584149	0.15844952	0.03755037
C3873361	-0.07394703	0.00890501	0.18251725	0.06324816	-0.22107595	-0.26883751	-0.15912455	0.14727238	-0.11996660	-0.28887182	0.06945614	0.11012754	0.00114394	-0.03190570	-0.02415274	0.02419417	-0.16390134	0.12144610	-0.09638577	0.03763417	-0.02943407	-0.09346630	0.19237766	-0.19692732	0.08032406	-0.08834393	0.04554745	-0.19472331	-0.14354937	0.00249686	0.09888127	-0.14903860
C0346191	-0.08820284	0.27140814	0.07074638	0.01231678	-0.27987084	-0.06186310	0.12034913	-0.02969145	-0.23243189	-0.17950806	0.15736172	0.09821351	0.02336153	0.06982690	-0.07569499	0.02957887	-0.01413622	-0.05859563	-0.19600764	0.22515889	0.00073016	-0.01344804	0.23913459	0.12323399	0.09671570	-0.07848306	0.00757515	0.03717284	-0.11166903	-0.02544444	0.07476112	-0.02900417
C0334240	-0.00603911	0.09008285	0.20847890	-0.14166544	-0.13526878	-0.12960240	0.22935683	0.05379908	-0.11312224	-0.20776573	0.07715478	-0.17471091	-0.16567124	-0.11390292	0.11122265	0.09324431	-0.16110663	0.25209254	-0.07672048	-0.01852909	0.19144601	-0.00779954	0.15346980	0.04094883	0.03795867	0.08758321	-0.07950811	-0.22638381	-0.14054900	-0.23747395	0.07851013	0.13430211
C0334245	-0.04736174	0.18983461	0.14146318	-0.08362247	-0.20294376	-0.04052718	0.16331135	-0.01580684	-0.17751722	-0.18544181	0.14674595	-0.04367032	-0.06412405	0.12124823	-0.04152110	0.00232967	-0.08015148	0.07712695	-0.15415056	0.11625477	0.02048784	0.04703921	0.20059472	0.08646895	0.02015115	-0.03226597	-0.02410131	-0.02626156	-0.12490766	-0.04156950	0.13386914	0.08264459
C0334244	0.00599750	0.19384548	0.13166423	-0.00558101	-0.22084275	-0.00743702	0.09740686	0.07126116	-0.09572913	-0.16338831	0.15297428	-0.09679057	0.03899056	0.07166129	0.09680267	0.01543259	-0.02501107	0.06932682	-0.17285657	0.14568201	0.06122034	0.08015634	0.14681634	0.01930827	0.06411830	0.02785611	-0.06160727	-0.09242074	-0.09779532	-0.08649595	0.18151206	0.10943498
C4048549	-0.10233398	0.37231070	0.14280103	-0.10401133	-0.08068106	0.15235959	-0.17311610	0.13729794	0.17171413	-0.17900759	0.24197797	-0.19801277	0.16044480	0.08511277	-0.06325531	-0.31674540	-0.05728790	-0.07888808	-0.00990583	0.34129301	0.10197662	-0.05815939	-0.28466910	-0.03565991	0.01376524	-0.09792985	-0.08557425	-0.22119507	-0.15640485	-0.00792075	0.15646803	0.06222308
motor neuron disease	-0.05751665	0.01411529	0.18202162	-0.04106148	-0.00123254	-0.08007137	0.07396452	0.02773960	0.01818046	-0.00979437	-0.11867774	-0.14100333	-0.05902695	-0.16134872	0.22310957	0.14149211	-0.11774155	0.06324776	0.23672280	-0.05293341	0.11131322	-0.19376661	-0.06436749	0.02406479	-0.01194471	0.00836414	-0.00953774	-0.26746213	-0.07337340	-0.25994927	-0.06108057	0.08870647
C0438413	-0.06984935	0.30473298	-0.14410573	0.06509378	-0.23865184	-0.09056479	0.03070071	0.02724915	-0.05164151	-0.05931301	0.05861829	0.14868124	0.11267248	0.05297169	-0.11299749	0.01124015	0.10795766	-0.06118191	-0.17647342	0.26052365	0.03671656	-0.03632884	0.14504762	0.08681849	0.08753127	-0.04416474	0.16212693	0.07643936	-0.11298336	0.11838876	0.01647298	-0.11002599
C1527249	-0.15198705	0.13934828	0.02100811	0.00313840	-0.16482413	-0.09227388	0.11499363	-0.00596042	-0.12701970	-0.08879833	0.08176675	0.03262001	-0.07063835	0.01536891	-0.07448646	0.04988649	-0.01021697	0.04810387	-0.09397143	0.13331085	0.02359292	-0.03807649	0.14971901	0.05263849	0.00792500	-0.06267898	0.09084494	0.00348769	-0.09488296	0.00650898	0.01629037	-0.02340507
C0013221	-0.06867795	0.06403886	0.05746407	0.00293142	-0.07155882	-0.06307078	-0.04102395	-0.02022424	-0.04366819	-0.03162718	-0.02413259	0.05573197	0.01210993	-0.01991424	-0.01313212	0.04194941	-0.01889550	-0.00139293	0.06978875	0.06485398	-0.02792719	-0.09189136	0.00297305	0.00403065	0.04027485	-0.09683813	0.06026992	-0.03056686	-0.04629724	-0.01250298	-0.02448054	-0.05966512
spinal cord diseases	-0.09102623	0.03067371	0.21174879	-0.09181701	0.01873148	0.03479116	0.13675021	0.12028928	0.08120390	-0.07473670	0.02789896	-0.36635455	-0.13009195	-0.01051126	0.20091683	0.06145770	-0.10247400	0.15289657	0.09526870	-0.03350110	0.24112098	-0.04854679	-0.11158025	-0.07115046	-0.13548364	0.10845540	-0.04319811	-0.36995545	-0.16208254	-0.18571763	0.05359866	0.21674600
C0242006	-0.03146560	0.00800484	0.06796524	-0.13764895	0.04197744	0.21716273	-0.09376737	0.22560427	0.14003864	-0.15464853	0.23576194	-0.35925823	-0.06257477	0.16997553	-0.03567392	-0.20637986	0.00549810	0.15777974	-0.21594438	0.08975407	0.21859592	0.30075520	-0.17755681	-0.16532141	-0.08578061	0.05856250	-0.12236381	-0.21070506	-0.10840067	0.15530573	0.19418763	0.11900380
C0011608	0.01671524	0.03948681	0.00086453	-0.10698918	0.05133067	-0.04886115	-0.18107268	-0.02024977	0.11841936	-0.06016278	0.02823727	-0.03623442	0.00190302	0.11554290	-0.20064788	-0.17426379	-0.01315753	0.06031960	0.01326264	0.05275644	-0.08420018	0.02928719	-0.10545495	-0.06571406	-0.01696061	-0.10126373	0.11010805	0.04972066	-0.03443098	0.16512035	0.12276617	0.01015458
C4054945	0.07784970	0.10671853	-0.01157134	-0.01770502	0.00726554	-0.20938301	-0.30264017	-0.14384834	0.10524353	-0.02067424	-0.10638865	0.18778977	0.09293371	-0.02097656	-0.19512120	-0.09534669	-0.01491442	-0.10354448	0.13555086	0.08183885	-0.22184265	-0.16930643	-0.05700137	-0.05250685	0.16221650	-0.11337364	0.21843600	0.08241791	0.00153142	0.07236161	0.07331709	-0.12726592
C0278827	0.11939631	0.03044929	0.16606195	-0.17803779	-0.04351456	-0.06361899	0.05369063	-0.10805291	-0.11048663	-0.17832437	0.09002852	-0.12034823	-0.11794230	0.15420157	-0.12136879	-0.06084799	-0.12901829	0.08457190	-0.08607690	-0.03410403	-0.05361246	0.09710396	0.14486703	0.04951826	0.00806763	0.02080610	-0.02515899	0.00764431	-0.07287681	0.00254698	0.18986543	0.15205148
C1334363	-0.17556310	0.32997724	0.35769117	-0.00824947	-0.24715482	0.00958955	0.20965099	0.06553426	-0.17912757	-0.19936180	0.21532370	-0.10612682	0.02413876	-0.05078034	0.16496126	0.04116202	-0.21714067	-0.08490528	0.01843662	0.22023213	0.00640818	-0.22945526	0.11772639	0.13985345	0.03134953	-0.06488957	-0.13555771	-0.28380132	-0.16119020	-0.42199892	0.06525543	0.18440573
C0002390	0.17294066	-0.10898928	-0.01017764	-0.19601655	0.14828317	-0.11950284	-0.20928524	-0.13124935	0.11757606	-0.05549780	-0.04544423	-0.01980000	-0.03622879	0.13771591	-0.28317863	-0.20852938	-0.06649021	0.09529804	0.05734256	-0.11147731	-0.19387263	0.05935021	-0.07034651	-0.06150921	-0.00480655	-0.06474178	0.07815205	0.14210950	0.02671692	0.20403533	0.11910682	0.02353785
C0346421	-0.06991069	0.07845678	0.08797787	-0.07863588	-0.01657204	0.13327454	-0.07293177	0.20034149	0.07777876	-0.12685789	0.24200118	-0.23770554	-0.03162302	0.11419598	-0.04319123	-0.20002063	-0.01718035	0.09947006	-0.16231857	0.13150686	0.09834827	0.18416478	-0.12882936	-0.11638670	-0.06511194	-0.01233548	-0.10127474	-0.14601202	-0.09307434	0.06762829	0.18492743	0.10922264
C0002395	-0.13151357	-0.01725703	-0.01936376	0.03393785	0.02094664	-0.11894219	-0.07701587	0.07887171	0.10742865	0.06612394	-0.05585820	-0.04108787	-0.06536881	-0.04871533	0.02209790	0.04139482	0.03668476	0.10677242	0.07748109	0.00268407	0.04454360	-0.08150633	-0.08993242	-0.10521951	-0.07829554	-0.05299981	0.18347403	-0.08065560	-0.06902604	0.04671026	-0.01040546	-0.03690561
C1335184	0.10135388	0.20460580	-0.03137735	0.05635170	-0.37087303	-0.27262819	-0.21005516	0.00634466	-0.12661603	-0.28277969	0.01408422	0.16118684	0.18808152	0.23386973	-0.08523441	-0.02977199	-0.01535232	0.05567415	-0.21850236	0.21662596	-0.08779276	0.00650718	0.34107932	-0.01881011	0.14431588	-0.09884657	0.31133181	-0.01098008	-0.15101899	0.22464742	0.17956036	-0.05194988
C1263758	0.08846565	-0.09459826	0.26924133	-0.34226122	0.09859690	-0.16114146	0.13869342	-0.31144464	-0.15274592	-0.23727421	-0.00616157	-0.09425835	-0.28529760	0.05733243	-0.30926749	-0.10223509	-0.43127084	0.13300250	0.20267293	-0.16894756	-0.23006693	-0.11341303	0.16011223	0.19370545	0.05619617	-0.05209672	-0.07422504	-0.02330458	-0.01855205	-0.14073457	0.07775433	0.13191371
C0555198	-0.15626220	0.18131176	0.01748057	0.03675433	-0.16492108	-0.09614469	0.01172376	0.00657373	-0.09062655	-0.06580800	0.06621212	0.10457907	0.00287253	-0.03412740	-0.07467236	0.01798715	-0.00811022	-0.02154479	-0.03358864	0.17385978	-0.02028435	-0.10967896	0.08041593	0.05291551	0.05689101	-0.12546647	0.10889098	0.00675313	-0.08198428	-0.01230998	-0.00325473	-0.07419115
C0220624	-0.04645814	0.16888934	0.05044926	-0.04539913	-0.11890770	0.03497631	-0.07978833	0.02009163	-0.07728709	-0.13783312	0.10991942	0.07485189	0.08781837	0.10064229	-0.09699526	-0.11063327	-0.00310554	-0.04717972	-0.10074302	0.14561307	0.00401074	0.02553243	0.00009871	-0.00736524	0.02523978	-0.10569813	-0.05371565	0.02243257	-0.05774569	0.07640887	0.05830119	-0.06809910
C3806670	-0.29952592	-0.17019635	0.00069547	-0.14653908	0.19422820	-0.32707354	-0.29033378	-0.05914981	0.18104991	0.05691433	-0.11726336	0.10050440	-0.25225240	-0.13769409	-0.45709759	-0.01306716	-0.11223561	0.18030730	0.28729159	-0.05903737	-0.22284704	-0.24054031	-0.20271409	-0.13158800	-0.03538676	-0.35960844	0.33025572	0.03366799	-0.04375226	0.17204288	-0.09517629	-0.21080412
C0220621	-0.03213004	0.07209940	0.02413021	-0.09002956	-0.08399668	0.09341501	0.09718871	0.16442268	0.04033501	-0.12066171	0.21943986	-0.26788142	-0.07376136	0.18700133	-0.04735550	-0.05038530	0.04014503	0.20302600	-0.26028341	0.08719388	0.17525102	0.26115051	0.01581009	-0.06153834	-0.07578497	0.09025384	-0.05112700	-0.10491312	-0.14812921	0.14543644	0.17892952	0.13125025
C0220620	-0.06893488	0.16529825	0.03053475	-0.00322881	-0.16124260	-0.03198058	0.07590923	0.03367979	-0.10111381	-0.11006485	0.13497975	-0.00748576	-0.01557713	0.07814591	-0.06221003	-0.01425018	-0.00098443	0.02976464	-0.15845458	0.14994068	0.02318760	0.03860623	0.13175991	0.03359200	0.01593731	-0.02714615	0.03707124	-0.00622509	-0.09959734	0.02450887	0.09223785	0.03135591
C1527424	0.08848597	0.00624393	0.05184053	-0.12372408	-0.05482647	-0.04307736	0.12417056	-0.06072340	-0.09851435	-0.12545702	0.11308980	-0.10745740	-0.12255087	0.17211550	-0.11790159	-0.05723415	-0.03629239	0.15108973	-0.18470272	-0.02067766	-0.03266080	0.17808273	0.18975013	0.02579182	-0.05644969	0.05995614	0.01524720	0.07256375	-0.04249851	0.08086765	0.15939006	0.14998110
C0017677	0.11886524	-0.09130213	-0.00394680	-0.13579883	0.06335147	-0.14954892	-0.12450799	-0.17864341	0.02239796	-0.04202199	-0.05368593	0.05928525	-0.05469420	0.09550246	-0.25141138	-0.08736490	-0.06683853	0.08741704	0.05212454	-0.08955228	-0.19702642	0.02089149	0.02931097	0.00961538	0.03579316	-0.09242630	0.10905382	0.16885692	0.03575092	0.14793512	0.06639130	-0.02664201
C0035304	-0.16978206	-0.08641206	0.00363217	0.00954816	0.07822468	-0.17671217	-0.04957994	0.03421813	0.09432428	0.07787643	-0.10452861	-0.04156484	-0.14573613	-0.06280335	0.00052295	0.07031481	0.01778402	0.14064051	0.12983069	-0.07467747	0.01451911	-0.11732018	-0.07797475	-0.14243428	-0.13409917	-0.06262274	0.22333238	-0.07368051	-0.05997409	0.03678848	-0.03054330	-0.03393805
C0013537	-0.02471812	0.01019877	0.01119534	-0.01512463	-0.02837514	-0.14670266	-0.06687053	-0.09785055	-0.03325195	-0.01805858	-0.03489794	0.10615829	-0.04363430	0.00271919	-0.12779190	-0.00397181	-0.03337768	0.01715362	0.04852229	0.00889445	-0.12515871	-0.07872792	0.05726589	0.00637749	0.02515195	-0.09905735	0.14332183	0.08536685	-0.00250860	0.04377878	0.01573060	-0.05925127
C0035309	-0.07205712	-0.02609086	-0.00769867	-0.02693721	0.02410808	-0.11433328	-0.06953820	0.01671606	0.06323123	0.00997729	-0.02466099	-0.03147995	-0.07443863	0.01580982	-0.07221870	-0.01261480	0.00748188	0.10606497	0.03561465	-0.00532588	-0.01720249	-0.02561225	-0.03813300	-0.07624857	-0.05984944	-0.05988804	0.14508842	-0.00905705	-0.05030783	0.08943895	0.03509206	-0.01491466
C1562585	0.05687915	-0.11330888	0.05213578	-0.09125854	0.02144864	-0.21455403	0.04806466	-0.19933201	-0.05745937	-0.01882008	-0.09658011	0.04197519	-0.14955151	0.02267669	-0.15795894	0.06665625	-0.08815709	0.13815442	0.08537565	-0.11192630	-0.15190654	-0.06043976	0.14654298	0.05709367	-0.01135990	-0.04726812	0.14313816	0.12863183	0.00856991	0.03011115	0.00934646	0.01495183
C0085437	0.05223162	-0.07829551	0.12507576	-0.10071795	0.00277603	-0.19447725	0.10203665	-0.21782731	-0.15007800	-0.06879162	-0.07351580	0.05048252	-0.15819216	0.01981528	-0.10860738	0.06974182	-0.14579144	0.07478560	0.08804461	-0.13088080	-0.16181202	-0.07879063	0.19700570	0.09366108	0.00616432	-0.04596529	0.09045846	0.08723820	0.01148807	-0.07392046	0.01177628	0.05424588
C0085436	0.01828637	-0.01227970	0.06383035	-0.14225426	0.01915861	-0.04054701	-0.03202110	0.02927314	0.06456077	-0.11940919	0.02110415	-0.11973657	-0.03268130	0.00345393	-0.06699277	-0.05388739	-0.09576310	0.09990072	0.03637423	-0.00644282	0.02569442	-0.00934037	-0.05296228	-0.01450232	0.02689522	-0.01414637	-0.05183367	-0.08658110	-0.05815101	0.03241975	0.05957263	0.01097293
C0151779	-0.14329751	0.23860922	0.06266500	0.00749224	-0.20430110	0.00463195	0.08197147	0.03018082	-0.15841602	-0.14482495	0.15824176	0.05155365	0.01690794	0.01167338	-0.04996934	-0.01290535	-0.02155332	-0.05241614	-0.12972619	0.22296837	0.03348011	-0.02839049	0.11806154	0.08790245	0.07215358	-0.09561583	-0.00608917	-0.01991001	-0.09270985	-0.04316725	0.03890337	-0.02469746
C0279592	-0.19306165	0.09512565	0.03459180	-0.03261679	-0.10217055	0.17498018	0.06272100	0.29516679	0.03130566	-0.13223705	0.29656798	-0.33115429	-0.11803911	0.15979777	0.05758680	-0.09801021	0.06517877	0.20872675	-0.31256095	0.16877738	0.27263412	0.30355120	-0.03974934	-0.16970333	-0.14870444	0.06156239	-0.04418892	-0.21307053	-0.14548080	0.12907891	0.21442807	0.12059371
C1709656	-0.31079295	0.45307440	-0.19844647	0.02050575	-0.25747266	0.18154588	0.00456526	0.23682171	0.10429533	-0.16462761	0.24699825	-0.10340399	0.11191154	0.06548848	-0.15125452	-0.12951469	0.20670994	0.00140984	-0.27422130	0.50977713	0.39938653	0.12821347	-0.17134410	0.03451478	0.07258911	-0.09101834	0.04696464	-0.09370921	-0.21011125	0.27692038	0.03965101	-0.18061824
C0349081	-0.19335072	0.09891942	0.03610239	0.10365624	-0.08511173	-0.18617377	0.06040514	-0.00726502	-0.04935061	0.01649329	-0.11004917	0.14975148	-0.04848959	-0.23114757	0.10750754	0.17943288	-0.00439076	-0.00384126	0.12902284	0.05858497	0.07262389	-0.22905853	0.01633592	0.06317125	0.04401410	-0.09217402	0.14192913	-0.07466858	-0.02797167	-0.15733948	-0.12084429	-0.14162548
C0029453	0.00916943	-0.06820307	-0.02959629	-0.05683438	0.01422876	-0.13822506	-0.01777876	-0.05529794	-0.00754963	-0.01442804	-0.03745406	-0.00457730	-0.09957675	0.08484393	-0.11158658	0.00897168	0.01516055	0.12102519	-0.04301020	-0.05967696	-0.04882378	0.04164549	0.08397124	-0.05896717	-0.06379544	-0.01324704	0.15021269	0.07407860	-0.03122189	0.13808826	0.05196623	0.00109511
C0543663	0.04688890	0.02581436	0.03428517	-0.18714206	0.13206029	0.20744318	-0.29337579	-0.05404485	0.21019465	-0.12596017	0.17639384	-0.22454534	-0.03271976	0.23703498	-0.38692567	-0.35335922	-0.02696179	-0.09180863	-0.04172600	0.12675864	-0.06487289	0.21004935	-0.30579531	-0.03081175	0.00679338	-0.07787751	-0.06077823	0.01233710	0.00841360	0.22542317	0.16216464	-0.00785804
C1827894	0.09272485	-0.08229148	0.21290338	-0.17640936	0.08250359	-0.12780401	0.19836883	-0.37395921	-0.08694224	-0.00607455	-0.18992457	-0.10049193	-0.20350718	0.05713035	-0.08223723	0.23553909	-0.17482772	0.01159240	0.26204705	-0.19338369	-0.10948421	-0.15300605	0.11308012	0.19910306	0.01452136	-0.02122208	0.06098095	0.01151848	-0.01940999	-0.15406930	-0.04023338	0.08611285
C0029456	-0.03801968	-0.06730211	-0.04767951	-0.03496684	-0.04111405	-0.17799713	0.06998497	-0.05408602	-0.07250147	-0.02344291	-0.03665680	0.01491784	-0.14318182	0.07910904	-0.09162866	0.06283615	0.02838279	0.16822128	-0.08348551	-0.06057158	-0.01443753	0.05000629	0.16739193	-0.03745024	-0.07971869	-0.00141559	0.17392957	0.09188108	-0.04607831	0.14446616	0.03145222	-0.00894764
C4015512	0.03432152	-0.06535544	0.18892786	-0.05832836	0.05572744	-0.09334257	0.06408529	0.01341152	0.03949609	0.04317294	-0.17988104	-0.18590066	-0.06830717	-0.14030114	0.27271625	0.16538957	-0.09375142	0.08938944	0.26065958	-0.13958393	0.08207555	-0.16575696	-0.05151738	0.00354567	-0.05452381	0.05074827	0.01578978	-0.25018716	-0.05952717	-0.25318524	-0.05198823	0.16346674
C0855111	-0.09406185	0.13755320	0.01370194	-0.02158393	-0.09460481	0.18877175	-0.05649788	0.25241318	0.03568606	0.00573451	0.18003508	-0.17304945	0.04895712	0.04196467	-0.01383298	0.00487833	0.15251018	-0.04283133	-0.16454619	0.18575782	0.17687191	0.10091735	-0.10005064	-0.08053008	0.02644567	-0.05632441	-0.00868315	-0.12679695	-0.21351661	0.15587313	-0.01083520	0.03591337
C1269683	-0.12699634	0.05365906	0.02515532	0.04572184	0.01001662	-0.05873645	-0.10077573	0.09142580	0.14321712	0.07055137	-0.06076111	-0.06712146	0.00362027	-0.06479576	0.08186507	0.03898774	0.03231814	0.03489691	0.13873217	0.04901752	0.05617063	-0.13170277	-0.16373003	-0.09467653	-0.05834681	-0.05800850	0.13451418	-0.14402476	-0.07679160	-0.02439811	-0.00799937	-0.02748745
C0855112	-0.02867839	0.19805354	0.16886291	-0.13048163	-0.19339021	-0.08712297	0.03384558	0.05518067	-0.15067092	-0.31736064	0.20383997	-0.09410130	-0.06719923	0.14877439	-0.02429050	-0.14652266	-0.10465548	0.14883859	-0.21152687	0.07678139	0.06838632	0.06953254	0.13420251	-0.10341703	-0.03145164	0.00758445	-0.02784200	-0.11803180	-0.14819443	-0.00388178	0.27177623	0.10365550
C0023343	0.02329250	-0.00824833	0.02185379	-0.10660530	0.03881671	-0.09144554	-0.09453223	-0.05656429	0.06247260	-0.06123862	0.01049398	-0.03670101	-0.05185897	0.06097347	-0.17115842	-0.10155565	-0.05892885	0.07939243	0.02723910	-0.00590624	-0.08164669	0.00366635	-0.03187198	-0.02349077	-0.00358369	-0.05809198	0.07846321	0.03386229	-0.02262517	0.09019017	0.08576850	0.01049048
C0030807	0.00183190	0.07461905	0.03844904	-0.10182553	0.05488501	0.04413327	-0.20622498	-0.00621379	0.12328893	-0.05411674	0.10737914	-0.08101752	0.00772258	0.11565921	-0.21912560	-0.21399517	-0.00450089	-0.02129163	-0.00417145	0.10651074	-0.07466608	0.05720706	-0.16552901	-0.05020879	0.00001905	-0.10789721	0.06069583	0.02775693	-0.03509724	0.13845402	0.12195374	0.02885435
C0030809	-0.11199798	0.13568425	0.01799960	-0.03492901	-0.08111560	-0.06476326	-0.03424090	0.03015918	0.02077744	-0.07591717	0.06728042	-0.03158419	-0.02332875	0.01872747	-0.09920466	-0.05583535	-0.01316699	0.04704693	-0.02294494	0.14272250	0.01558229	-0.04139624	-0.01113150	-0.00298051	0.01649336	-0.08524260	0.10612038	-0.04036662	-0.09177556	0.04765768	0.05838265	-0.00908966
C0023418	-0.14056763	0.09407059	-0.06891584	-0.00375477	-0.10336947	0.00087988	0.03659835	0.14556928	0.02443010	-0.06138767	0.14369461	-0.11568845	-0.06913772	0.11664668	-0.07627152	-0.04266754	0.09519483	0.15677591	-0.21308081	0.14458586	0.14049205	0.16304454	0.01630765	-0.07950477	-0.08594605	-0.00691115	0.07423422	-0.02006030	-0.11607157	0.19187108	0.11886900	-0.00120018
C0009088	-0.05960020	-0.03576380	-0.00922365	0.05316457	0.02593675	-0.08215096	-0.08925186	0.09052211	0.08821123	0.08489258	-0.05672051	-0.03094186	-0.03020446	-0.00813344	0.08186709	0.02772663	0.08773333	0.07970132	0.02508654	-0.00889173	0.02071474	-0.01573581	-0.05503809	-0.14955659	-0.10306766	-0.01230298	0.14730015	-0.03358655	-0.03574697	0.06821398	0.03457336	-0.00114316
C1527336	-0.03997029	0.04699958	-0.00757395	-0.06362727	-0.01174116	-0.06858477	-0.09778475	-0.00576581	0.04580150	-0.05733709	0.04656535	-0.00385229	-0.03120872	0.06293913	-0.16342895	-0.09510443	-0.01045144	0.06504336	-0.02881586	0.06176947	-0.04263321	0.01610227	-0.03043021	-0.03411425	-0.00053755	-0.08735029	0.10100682	0.03647012	-0.04765218	0.11861265	0.07684850	-0.02482631
C0206307	-0.29968876	0.14393707	0.10924922	0.08426195	-0.01509351	0.05004775	-0.05971887	0.22628188	0.09302264	-0.00581658	0.09016548	-0.12778328	-0.00373877	-0.11032271	0.12639754	0.01651858	-0.00817047	-0.00766646	0.12080878	0.16265398	0.13215798	-0.16619998	-0.23868653	-0.10738914	-0.06166667	-0.12305528	0.03575370	-0.29676467	-0.13095164	-0.13713132	0.01316553	0.01516509
C0432487	-0.05320701	0.08583667	0.05877747	-0.06583226	-0.06910199	0.02748949	0.01688805	0.08512473	0.02356870	-0.07774915	0.12780043	-0.14220709	-0.04723066	0.05957240	-0.05721794	-0.05127108	-0.02704232	0.08136889	-0.07495569	0.09381992	0.06708444	0.05463712	-0.01905739	-0.01077695	0.00573765	-0.01894967	-0.00990515	-0.08710150	-0.12167928	0.04487742	0.08916465	0.06031035
C0265309	-0.05885292	-0.13131128	-0.12982118	0.06586742	0.03680258	-0.27519462	-0.04593184	-0.08003128	0.09107704	0.15195647	-0.16830604	0.09309814	-0.15329657	-0.05833956	-0.12983206	0.13666444	0.05876711	0.15305418	0.10326146	-0.09054805	-0.06181702	-0.09758136	0.02692933	-0.04868833	-0.07006434	-0.03784358	0.30602133	0.11704007	-0.01604081	0.15015173	-0.04052797	-0.13256565
C0280220	-0.12735862	0.21104866	0.05252939	0.02400943	-0.23591428	-0.06503954	0.23093510	0.01520641	-0.17948748	-0.11789133	0.13051353	-0.00849180	-0.04819787	0.03869628	0.00754923	0.10418116	-0.02220732	0.05301558	-0.15626581	0.15686674	0.07843485	-0.00519479	0.21229444	0.10460095	0.02431847	-0.00567126	0.01226871	-0.04841096	-0.12345141	-0.07669530	0.05256051	0.03309301
C2677774	0.05268542	-0.02988216	0.19051749	-0.04572862	-0.00515276	-0.00306484	-0.04745207	-0.17091544	-0.21749651	-0.05675653	-0.01018947	0.17553054	0.02286978	-0.01248526	-0.02435879	0.03907820	-0.18906954	-0.15983859	0.10264736	-0.09687483	-0.18652940	-0.09442690	0.08442830	0.13059783	0.12095417	-0.15506034	-0.13934001	0.03107752	0.06551484	-0.19829465	-0.05445481	-0.05510616
C0020542	-0.06034417	0.02919326	0.07097245	0.00075312	-0.02900535	-0.15394711	-0.07968034	-0.08860023	-0.03523626	0.00270333	-0.05294612	0.11780305	-0.02910053	-0.06914755	-0.08163263	0.03001915	-0.07192454	-0.02677752	0.13758057	0.01815921	-0.14947456	-0.17197041	0.02398563	0.02641375	0.05860205	-0.13893642	0.12728904	0.02468161	-0.01138933	-0.05621371	-0.02315839	-0.06055487
C0016034	-0.00753431	0.14889577	0.07548136	-0.04267136	-0.13960776	-0.02304695	-0.05062514	-0.03389562	-0.11541913	-0.14804450	0.11762059	0.06765107	0.05505139	0.10216674	-0.12222350	-0.09082648	-0.03442305	-0.04966545	-0.10896611	0.14304940	-0.08394054	0.01247499	0.11053618	0.02652193	0.06456201	-0.09633326	0.01495006	0.04973391	-0.05462091	0.04800069	0.08319708	-0.00050432
C0020544	0.03862566	-0.05076104	0.01683096	0.03169874	0.04021712	-0.15815039	-0.10120466	-0.12525827	0.00695644	0.06939309	-0.16214381	0.10189810	-0.02963074	-0.06496969	-0.00061253	0.04031210	-0.01559790	-0.01786405	0.19635615	-0.04645112	-0.15984572	-0.12807503	0.01597246	-0.00683401	0.03333330	-0.07317530	0.18556347	0.07296610	0.06170143	-0.02833559	0.00192194	-0.02179532
C0024419	-0.12779337	0.13830371	0.00751115	-0.02436670	-0.07721435	0.05192617	-0.03468938	0.15150176	0.06671925	-0.07264654	0.13792880	-0.12570380	-0.00795572	0.04966892	-0.04474015	-0.07007472	0.04157173	0.06360818	-0.10385332	0.17127937	0.12211211	0.06764793	-0.08397081	-0.04949204	-0.01934905	-0.04453994	0.02887159	-0.10853660	-0.12018031	0.09244274	0.08333585	0.00617614
parkinson disease	-0.12769534	0.03112041	0.25381121	-0.01934937	0.07261399	-0.02971124	-0.02531088	0.01971267	0.08758975	0.01455381	-0.05788399	-0.17488545	-0.07613087	-0.14873108	0.19324237	0.08413860	-0.11367088	-0.03739824	0.29064694	-0.04411600	0.04916535	-0.26485544	-0.17571755	-0.05086948	-0.09927519	-0.02463801	0.08543328	-0.31711271	-0.07508226	-0.29461887	-0.05310568	0.11373203
C2243086	0.10135381	0.10170648	0.25781524	-0.06301686	-0.06750381	0.02728201	-0.02311870	0.01885396	-0.13777101	-0.09632061	0.09971572	0.04532846	0.08111552	-0.06891885	0.07184833	-0.08260006	-0.07264488	-0.18675759	-0.01909109	0.04919221	-0.11603673	-0.08519928	0.06490944	0.02629782	0.07991552	-0.01579869	-0.23760843	-0.02581646	-0.03124612	-0.20396668	-0.00534273	0.07538678
C1262117	0.11414422	0.00000941	0.06809787	-0.17077234	0.03280365	-0.12486141	-0.02947972	-0.19654274	-0.04186590	-0.11945057	-0.00382357	0.03318735	-0.05522252	0.09453721	-0.22809722	-0.12560192	-0.15745018	0.04741263	0.05437510	-0.04386161	-0.18825890	-0.00676612	0.07530317	0.11215439	0.07202137	-0.07845110	0.04674546	0.11634782	0.02207595	0.03184557	0.09429628	0.05944069
C0392622	-0.18111572	0.01299599	-0.05700681	0.15442389	-0.15990880	-0.26658404	0.44123688	-0.11338908	-0.20185973	0.14068668	-0.17972279	0.02824441	-0.33782545	-0.11647674	0.11877954	0.42870647	0.07512054	0.16777647	0.05039110	-0.03304519	0.11777329	-0.11406776	0.35050365	0.07404067	-0.11060177	0.12373918	0.32219005	0.02705535	-0.09708544	-0.09826176	-0.07599086	-0.00898892
C0027066	-0.21559581	0.05218651	0.01412995	0.05486771	0.02671470	-0.07555065	-0.10520633	0.11749079	0.17278066	0.08197068	-0.05984456	-0.08088297	-0.04239327	-0.09624360	0.05276429	0.04196617	0.03940476	0.06020531	0.17233516	0.06546766	0.09707030	-0.16335484	-0.21722703	-0.11494730	-0.08495832	-0.08617040	0.18108837	-0.17366439	-0.10326930	-0.00378315	-0.04032183	-0.05731027
C1412036	0.00462191	0.34706604	0.18107602	-0.11942969	-0.29107836	0.02945465	0.20473807	-0.02493208	-0.23260361	-0.31002519	0.28975901	-0.09303582	0.02259293	0.17525603	-0.09201195	-0.09185346	-0.10615018	-0.01307392	-0.27636003	0.25000149	0.02480557	0.07568216	0.26561132	0.14881957	0.07086467	0.01357071	-0.10199122	-0.05829003	-0.15333956	-0.09663130	0.18412009	0.18084525
C0268490	0.01504805	0.00185530	0.12345101	-0.08695672	0.05570323	-0.01082595	-0.05024390	0.02925848	0.06208924	0.01819022	-0.09277453	-0.13768604	0.03449328	-0.03030971	0.11055347	0.05577509	-0.05794719	-0.04993807	0.18592790	-0.06004320	-0.00296191	-0.15338093	-0.07645816	-0.04333808	0.00261951	-0.00662151	0.02275421	-0.17566569	-0.09881757	-0.09655511	-0.04182862	0.10312621
leprosy	-0.07526834	-0.03961091	0.08584598	-0.08629633	0.07340747	-0.07166523	-0.02082118	0.01312905	0.10645169	-0.01652660	-0.00164751	-0.16501807	-0.14206193	0.00463057	-0.06739058	-0.03007023	-0.07574256	0.12416702	0.10372046	-0.03176639	0.00643134	-0.04440327	-0.09834539	-0.07647321	-0.09524506	-0.01821570	0.07175981	-0.10732332	-0.06359841	0.00157238	0.06881258	0.06234222
C4016880	0.16934687	-0.15296906	0.05464549	-0.31188363	0.11900387	-0.29389644	0.22009875	-0.28767410	0.02901687	-0.14454316	-0.13946770	-0.33917874	-0.38900724	0.27799854	-0.22211492	0.03204555	-0.06926474	0.34673163	-0.00476857	-0.26368412	0.06235749	0.06251039	0.19997518	-0.07335190	-0.26205435	0.24409232	0.30841970	0.01511421	-0.15445909	0.19213517	0.17781670	0.28210786
C0280135	-0.12757872	0.02448793	0.06741191	-0.11972248	-0.06199214	0.05691434	0.10377786	0.20736220	-0.00146081	-0.09167253	0.14343029	-0.32199457	-0.14841160	0.02161976	0.05619069	0.03246893	0.04804606	0.16068842	-0.10832308	0.03201287	0.20218077	0.11606199	-0.05505744	-0.10179505	-0.09264348	0.03976275	-0.06713732	-0.17582527	-0.17670235	0.04403790	0.09107802	0.10868950
C1852581	-0.07753666	0.00071093	-0.02872843	0.03448194	0.04552448	0.02314449	-0.02038402	0.02674473	0.17332180	0.06207896	-0.04087920	-0.16184665	-0.06662127	0.02569446	0.05159661	0.02764440	0.09220656	0.08528589	0.06278048	0.01513769	0.11171815	0.01713997	-0.13609071	-0.09193482	-0.08978125	0.04228577	0.17958380	-0.07392254	-0.03987331	0.08231839	0.04637676	0.02163960
C1852587	0.05678402	0.05727610	0.03053126	0.07386597	-0.00835960	0.13770302	-0.00827878	-0.07314350	0.16306970	0.08755925	-0.04530310	-0.30057597	-0.02542836	0.16633485	0.10236433	0.04430408	0.13506229	-0.05893747	0.11768690	0.03664041	0.12361755	0.06466316	-0.17489737	0.00936885	-0.07015482	0.10572708	0.12502587	-0.06215170	-0.06735812	0.07624008	0.11553241	0.10828547
C0030578	0.02272404	-0.02039113	0.09747797	-0.07726213	-0.00700882	-0.21811566	0.09736860	-0.22183542	-0.13689104	-0.05597933	-0.09010046	0.08388530	-0.16691059	-0.04809214	-0.12872659	0.10532476	-0.14396891	0.03858180	0.11083839	-0.09290726	-0.15300649	-0.15463921	0.19790672	0.09661546	0.04091750	-0.04687623	0.15164231	0.05063963	-0.00958032	-0.12088062	-0.01111770	0.01754949
C0457334	0.02027103	-0.08686037	0.09938470	-0.12697372	0.04222840	0.08028100	0.05406676	0.04062560	-0.02831795	-0.09621139	0.09449358	-0.22132044	-0.12658350	0.12534644	-0.00550892	-0.02657779	-0.04146479	0.13994026	-0.09756920	-0.05866343	0.07190284	0.19893736	0.01276843	-0.04340822	-0.06110222	0.03433667	-0.07273017	-0.07136109	-0.04050791	0.04646004	0.11916061	0.13476655
C0751340	-0.04085197	0.12691051	0.01101998	-0.08609184	-0.01640365	-0.03558874	-0.10771827	-0.03804060	0.07087141	-0.07976021	0.06381784	-0.04420499	0.00183260	0.08694035	-0.19503455	-0.12300116	-0.00305863	0.00318989	-0.00317883	0.12771039	-0.03627238	0.00021147	-0.07809914	0.00088647	0.02671512	-0.09505618	0.10016885	0.01464621	-0.06300338	0.10522501	0.08675785	0.00436634
C1333984	-0.35605079	0.18289627	0.07957539	0.00409988	-0.00676431	0.38929668	-0.18962860	0.34557647	0.13262492	-0.17124866	0.43214515	-0.26825750	-0.01405019	0.05992503	-0.05488878	-0.29364371	0.01215994	-0.02577334	-0.23491351	0.36859077	0.23118970	0.19124833	-0.32059157	-0.21498059	-0.05303899	-0.08683006	-0.08998880	-0.30467373	-0.08744061	0.06467655	0.14954846	0.01079233
C1145670	-0.08951937	0.03412363	0.07073878	0.00778223	0.00766443	-0.12461592	-0.11617346	-0.01890478	0.02365142	0.02901328	-0.05563088	0.07284238	-0.01080143	-0.08140933	-0.02848520	0.00642335	-0.04126484	-0.02188802	0.14892818	0.02676377	-0.09598015	-0.17523555	-0.05835423	-0.03689920	0.01327144	-0.12878868	0.12244403	-0.03607338	-0.03193850	-0.05558819	-0.02737371	-0.04458330
C1328252	-0.02091573	0.06445047	-0.06299268	-0.05745169	-0.00643864	-0.10895787	-0.07902224	-0.05607878	0.11728149	-0.00172959	-0.03455956	-0.01632444	-0.00597217	0.01899894	-0.17469700	-0.02986608	0.00240001	0.06697874	0.07012397	0.07176529	-0.02726598	-0.04434037	-0.07318163	0.03997174	0.05675674	-0.08824407	0.13523193	0.03510179	-0.05172430	0.12534937	0.03128422	-0.05843956
C1336456	0.18642028	0.07752302	0.10701732	-0.13849598	-0.11028403	-0.00541456	0.14591645	0.01649830	-0.10226864	-0.10953820	0.13819054	-0.12821202	-0.05904265	0.01091428	-0.06601831	-0.01638699	-0.02564086	0.00842314	-0.19692475	0.03153307	0.08908166	0.12280387	0.16348664	0.09533706	0.05050018	0.16456848	-0.18313518	0.00693034	-0.10586937	-0.02542978	0.06308369	0.16072075
C0085652	0.04628638	-0.22751287	-0.05041239	-0.26894006	0.14356539	-0.23394722	-0.04998296	-0.18912226	0.02932300	-0.09248032	-0.07015411	-0.03018141	-0.27559093	0.11717860	-0.38248980	-0.14068457	-0.12173894	0.30739602	0.00950527	-0.19971584	-0.11686353	0.11331074	0.05271031	-0.02670434	-0.06425045	-0.08207236	0.14354126	0.19397795	0.02197842	0.27331203	0.07579279	-0.03532120
C0029077	0.00358181	0.15269081	0.02987782	-0.21987325	0.06520890	0.07063855	-0.24575911	0.02112487	0.14733370	-0.13255121	0.08774982	-0.07390223	0.10504460	0.10334124	-0.24926649	-0.28793830	-0.00257097	-0.04481963	0.02134603	0.14604437	-0.04371601	0.03859908	-0.23820359	-0.08219485	0.06737122	-0.12422416	-0.04162795	0.01537945	-0.06667288	0.18685211	0.12127334	-0.00152198
C0700292	-0.10163388	0.02242805	0.08612233	0.04216026	-0.05639358	-0.17684992	-0.04907519	-0.10166366	-0.07204802	0.01837735	-0.10799493	0.13829806	-0.04271645	-0.08724613	-0.00802240	0.08620629	-0.02939781	-0.02536711	0.17829537	0.00858712	-0.12623051	-0.19873834	0.04293789	0.01266756	0.03778160	-0.14764000	0.15987730	0.04256298	-0.01026366	-0.07131589	-0.04325927	-0.06945223
C0221406	-0.03135690	0.06424923	-0.03487828	-0.01216758	-0.05005142	-0.07068159	-0.08636206	0.03767578	0.06048639	-0.00174869	0.00424369	-0.01746600	0.01975163	0.08298381	-0.07397654	-0.02534284	0.07516269	0.05154636	-0.04467794	0.07872900	0.00888928	0.01862373	-0.01898468	-0.05797333	-0.01632892	-0.05502244	0.13252662	0.02231072	-0.08862064	0.15580174	0.04917936	-0.02164974
C1334634	-0.24889420	0.19020879	0.01458160	-0.01970121	-0.08225903	0.20525058	-0.02525426	0.30050704	0.11140893	-0.11593925	0.24566111	-0.27858573	-0.04883350	0.11295395	0.01102436	-0.12741391	0.07144351	0.09416746	-0.21381456	0.25941756	0.32088956	0.19312532	-0.17991030	-0.12030047	-0.08962265	0.00053042	-0.00998032	-0.25392425	-0.17917998	0.12952839	0.12631555	0.03474414
C0854248	0.04336642	-0.11533125	0.32879087	-0.14428285	0.02535832	-0.08951233	0.17139652	-0.28280181	-0.26523677	-0.16324061	-0.02623714	-0.05790885	-0.23856935	0.03087809	-0.01210273	0.07546130	-0.27275547	0.01447297	0.15639585	-0.16569734	-0.18340835	-0.07505119	0.22326742	0.13858247	0.00280185	-0.03543184	-0.03556998	-0.01527231	0.05376907	-0.25353348	0.06029017	0.15803526
C1843366	0.08209441	-0.09370483	0.08548483	-0.04083670	0.05919955	-0.11102384	0.07542485	-0.08151398	0.00837757	0.06324621	-0.07239737	-0.07029511	-0.11955597	0.01308208	0.03842130	0.14589919	-0.09331865	0.09824403	0.07675982	-0.16624458	-0.04583594	-0.03868886	0.07410138	-0.01467318	-0.03151371	0.07934798	0.07230923	-0.08528796	-0.03312612	-0.10709414	0.00771080	0.08680827
C4023641	-0.19765526	0.01447493	0.04455541	0.01209942	-0.05365013	0.07979707	0.03364531	0.10108481	-0.05162054	-0.04558410	0.16259789	-0.03806132	-0.10475937	-0.08543528	-0.00410211	0.00229744	-0.05826069	0.08029713	-0.06644077	0.11309002	0.06635955	0.06184206	-0.02481766	-0.00014639	0.04337955	-0.09584136	-0.05475473	-0.10483883	0.00476074	-0.03938639	0.00929654	-0.06436229
C0751830	-0.22300270	0.00767892	0.00063910	0.10868914	-0.00119323	-0.14816689	-0.04252633	0.13512103	0.09307387	0.11289972	-0.14557275	0.01277418	-0.02133451	-0.16419460	0.24317855	0.15398985	0.08708901	0.08520658	0.13768752	-0.01521324	0.14858586	-0.16458073	-0.11548685	-0.16947222	-0.08113940	-0.03784817	0.17244653	-0.16172931	-0.06630506	-0.05344794	-0.08097409	-0.09343770
C0041408	0.00648819	0.05164398	0.03573348	-0.05782482	-0.03933533	-0.09620365	-0.06939166	-0.11134426	-0.04974315	-0.07225630	0.01154210	0.07956555	-0.01689888	0.04362582	-0.17004336	-0.04634468	-0.04252388	-0.01859947	0.00908277	0.04624470	-0.12182525	-0.04169382	0.06242252	0.04229651	0.05619845	-0.10237328	0.10392980	0.08398896	-0.01533314	0.05055568	0.03385120	-0.02637023
C0154639	0.27954802	0.08857368	-0.09892449	-0.15088898	-0.04308869	-0.14481772	-0.00549814	-0.27856815	0.12488445	-0.06850556	-0.05659798	-0.16755320	0.01917295	0.37718132	-0.29559061	-0.09720540	0.06989196	0.05511178	-0.02191436	0.00241981	-0.10643673	0.14790730	0.07491523	0.09693097	0.06865941	0.06341233	0.21224120	0.22094543	-0.08898798	0.33553252	0.25202090	0.15933591
C0153467	-0.17433627	0.09866611	0.03828651	0.01576552	-0.17169896	-0.08355573	0.21233720	0.01661574	-0.14774351	-0.10855237	0.06493251	-0.01106305	-0.12258145	0.03857090	0.03369334	0.11279178	-0.00411421	0.13830212	-0.12316830	0.07328073	0.10656481	0.00982746	0.18070719	-0.00797145	-0.05347162	0.02348258	0.05775844	-0.05006813	-0.09552248	-0.00357878	0.04549411	-0.01704416
C0011860	-0.00309236	-0.14839421	-0.00012140	-0.03990488	0.03622549	-0.21133254	0.05849971	-0.07547449	0.02196362	0.04610101	-0.11398113	-0.04773497	-0.18789269	0.00572792	-0.02567013	0.11894563	-0.02328370	0.20291491	0.05519516	-0.15755187	-0.02648910	-0.02212214	0.09589457	-0.04701658	-0.10476308	0.03090417	0.20154293	0.01925626	-0.02462595	0.04758446	0.00967614	0.02310912
C0677607	-0.00029907	0.05399078	-0.01034144	-0.04302984	-0.05594815	-0.10492222	-0.05395863	-0.03994406	-0.02502285	-0.05101353	0.03839988	0.04946233	-0.01962249	0.08170163	-0.15481566	-0.05540699	0.00224733	0.04810290	-0.06155940	0.05620097	-0.08634982	0.02362102	0.06615622	-0.00223264	0.00900703	-0.07493411	0.10437473	0.09148911	-0.03908673	0.11634742	0.07670468	-0.01705572
C0423775	-0.05259692	0.10956792	0.00396179	-0.03662365	-0.06645869	-0.06562231	-0.08265096	-0.14967361	-0.17944993	-0.04082297	0.01568049	0.27813837	-0.00512242	-0.07722225	-0.27423805	-0.08056528	-0.11992785	-0.16911337	0.03432357	0.14073004	-0.20542559	-0.11981531	0.11035576	0.17008141	0.24900618	-0.22373758	0.02990646	0.13331786	0.01435802	-0.04369557	-0.11196862	-0.14038551
C2874125	-0.14870203	0.10414199	0.21589899	-0.00078346	0.05097196	0.06154725	-0.16074550	0.08029555	0.14677647	0.00345806	0.00556724	-0.09215333	0.04452658	-0.17613755	0.11108757	0.04132739	-0.09790195	-0.11009474	0.27976120	0.08708499	0.02800917	-0.24722154	-0.28662643	-0.02155437	0.01631383	-0.11302157	0.03797807	-0.29541326	-0.05048157	-0.24191657	-0.05466233	0.01735092
C2874124	-0.14870203	0.10414199	0.21589899	-0.00078346	0.05097196	0.06154725	-0.16074550	0.08029555	0.14677647	0.00345806	0.00556724	-0.09215333	0.04452658	-0.17613755	0.11108757	0.04132739	-0.09790195	-0.11009474	0.27976120	0.08708499	0.02800917	-0.24722154	-0.28662643	-0.02155437	0.01631383	-0.11302157	0.03797807	-0.29541326	-0.05048157	-0.24191657	-0.05466233	0.01735092
C0039445	-0.07151075	0.12053353	0.07483267	0.00785625	-0.11577419	-0.12035130	-0.02150030	-0.07308087	-0.12132815	-0.07774349	0.04969200	0.14453648	0.00014407	-0.02150361	-0.11226936	0.00459875	-0.09096038	-0.04289654	0.01837289	0.10306185	-0.14855281	-0.13177602	0.11348634	0.06749035	0.07651901	-0.13586351	0.08078364	0.03253194	-0.02726729	-0.07074524	0.01920802	-0.04619197
C0393571	0.03692314	-0.05214000	0.05504893	-0.02863050	0.08681407	-0.07227401	-0.14078693	-0.00941054	0.09219471	0.00814213	-0.11804865	-0.02095206	0.01488773	-0.04547893	0.08019437	0.04647745	-0.04805231	0.00906948	0.13861662	-0.08243798	-0.03052554	-0.08254371	-0.10308394	-0.07939418	-0.05019895	-0.02820281	0.06989986	-0.10334829	0.04084454	-0.07723641	0.03542117	-0.01654278
C0278701	-0.10864344	0.16470332	0.03565983	0.01075864	-0.16748121	-0.07194083	0.06916490	0.00620530	-0.11952576	-0.09013581	0.09214947	0.05250488	-0.01522466	0.01074040	-0.05620655	0.02427616	-0.01280345	0.00335942	-0.08534221	0.14647104	-0.00066555	-0.04278199	0.12354660	0.06058063	0.03972990	-0.07315671	0.05729420	0.00208835	-0.08594313	-0.01464172	0.03005938	-0.02076606
C0152253	0.24156180	-0.00963342	-0.04097210	-0.09422093	0.13809913	-0.00133283	-0.23948756	0.06384940	0.09207506	-0.00773877	-0.05915534	0.08295965	0.15095070	0.03383467	-0.16948502	-0.31450230	-0.07775939	-0.23467252	0.03781444	-0.01279064	-0.10158564	0.05429879	-0.09683311	-0.06935770	0.15452082	-0.04871907	-0.20727152	0.09754305	0.00553041	0.11014764	0.01343604	0.02700980
C0021141	0.02136280	-0.03539839	0.08022115	-0.00583244	0.09513735	-0.11084366	-0.28064272	-0.02781392	0.12749301	0.09731756	-0.06828669	0.04290579	0.04094490	-0.11053137	-0.06685290	-0.09750570	-0.07163157	-0.04841623	0.26178086	0.00831060	-0.25525352	-0.17483373	-0.16605251	-0.05561251	0.05989056	-0.17633550	0.13273849	0.00891533	0.04673994	-0.06410490	0.02496052	0.03405331
C0278704	-0.10704978	0.13408086	0.04263674	0.02144472	-0.13922608	-0.00917015	0.03066350	0.05419806	-0.08096334	-0.06833857	0.10102230	0.00902065	-0.00033172	0.03536839	-0.00276045	0.01191713	0.00937879	0.01261166	-0.10093706	0.13688605	0.03814844	0.00917444	0.06934915	0.00374961	0.01544235	-0.06008419	0.03644979	-0.03860274	-0.08053877	0.00649803	0.04242965	-0.00880930
C0279650	0.02597110	0.01018283	0.00949144	-0.15542489	-0.06313809	0.13687639	0.15064703	0.14229588	-0.00852808	-0.18134481	0.28730044	-0.31952012	-0.13854733	0.32737899	-0.11326545	-0.10715654	0.04656243	0.28303450	-0.42056933	0.03060533	0.17999697	0.42811927	0.11332495	-0.12053831	-0.13302794	0.16400762	-0.06839139	-0.04369405	-0.13868982	0.26185793	0.27477413	0.19839790
C2346458	-0.03184300	0.14063780	-0.05206453	-0.05034729	-0.07402224	-0.04617541	-0.03486595	-0.06443396	-0.02787800	-0.03878957	0.00198056	0.07446858	0.04119391	0.02840994	-0.13833672	0.00291144	-0.00466337	-0.00175938	-0.00636393	0.12355355	-0.00678372	-0.00392767	-0.00053270	0.11039349	0.08969898	-0.14611037	0.05055737	0.04980122	-0.02700860	0.06049199	0.00273197	-0.09996103
C1442903	-0.05031874	-0.19078723	-0.06752919	-0.04907272	0.04912243	-0.16272716	0.04854499	0.05720926	0.05625387	0.01878515	-0.05141818	-0.14874850	-0.22736263	0.12240760	-0.04324623	0.05001565	0.02956206	0.33299953	-0.10191549	-0.14534077	0.09041703	0.13914560	0.07129265	-0.15141997	-0.21741715	0.07471097	0.16644569	-0.01344820	-0.08387575	0.21385041	0.07901439	0.02063133
C0242596	-0.10655870	0.05852871	0.01196900	-0.03924190	-0.04684013	0.07234089	-0.00152003	0.15061563	0.04931238	-0.06709298	0.14588289	-0.17879145	-0.06987599	0.09496880	-0.02445387	-0.06140792	0.03695330	0.12622793	-0.14856625	0.11051574	0.13907373	0.15364851	-0.04999511	-0.08428842	-0.07074638	0.00009887	0.01284156	-0.10490209	-0.10096890	0.11424176	0.11515108	0.04249103
C1333001	-0.14987777	0.28581569	0.24100286	-0.04164969	-0.12280799	0.20843659	-0.09273386	0.11752819	-0.14031804	-0.20512159	0.36679718	-0.02830115	0.07942455	0.03560165	-0.07968266	-0.27340263	-0.11061892	-0.19278547	-0.12835452	0.32352465	-0.10422546	0.02265113	-0.03251589	0.01302407	0.09641593	-0.17275897	-0.16588096	-0.11605390	-0.04907461	-0.15349057	0.15258931	0.13215686
C2215257	-0.08452703	0.03255932	0.02031781	0.10345538	-0.04853721	-0.08892816	-0.05473549	-0.00902484	0.09904546	0.11758570	-0.04102700	-0.03290676	-0.02143593	0.00830668	0.02217182	0.11689931	0.07289679	0.03201939	0.12175950	0.03198160	-0.03742984	-0.08457025	-0.08089736	-0.04409409	-0.02855104	-0.06306329	0.18334810	-0.02450333	-0.05539370	0.02081845	0.02749321	-0.03083966
C0023485	-0.04842153	0.01881902	-0.01949758	-0.06027354	-0.00713223	0.08937340	-0.00616437	0.15563779	0.09832007	-0.06244278	0.15496643	-0.23464409	-0.08134685	0.14226192	-0.04509012	-0.09168313	0.05862056	0.17066185	-0.18361665	0.07488980	0.15820968	0.24245530	-0.07842094	-0.09963745	-0.09725491	0.04323957	-0.01165918	-0.07853272	-0.08256517	0.17502509	0.17092286	0.06906038
C1319193	0.03540902	-0.17616236	0.33948278	-0.27680016	0.10331017	-0.16939610	0.13150023	-0.39305609	-0.28220484	-0.15063360	-0.16599032	0.05265883	-0.27494532	-0.06826226	-0.13455965	0.10171076	-0.41543925	-0.01100106	0.32100627	-0.27617523	-0.21485052	-0.19256836	0.18609665	0.25266996	0.08098632	-0.15993440	-0.09396944	-0.00824070	0.06579103	-0.29063404	-0.08631457	0.01317058
C0004604	-0.11295931	-0.15106413	-0.00939286	0.06846273	0.04584903	-0.21930283	-0.06083646	0.09169997	0.05246608	0.11517877	-0.10631590	0.01490094	-0.11516815	-0.08145265	0.08657213	0.10771665	0.02065733	0.20553026	0.07322079	-0.11929158	-0.01377506	-0.04541972	-0.01582612	-0.15643367	-0.10808685	-0.06871817	0.16914043	-0.03710052	-0.01637431	0.01793498	0.00487451	-0.02981192
C0036323	-0.07351506	0.14487995	0.03978390	-0.02129153	-0.07064053	0.00669780	-0.10020981	0.05332613	0.01567347	-0.07039202	0.09779473	0.00930276	0.04859406	0.02968588	-0.08917352	-0.09393215	-0.00451591	-0.02970183	-0.02850430	0.15592819	-0.01954408	-0.01430225	-0.06018871	-0.00844015	0.04632428	-0.10776553	0.02105176	-0.01973543	-0.06446436	0.04509472	0.06784862	-0.02852544
C1701940	-0.07836174	-0.02352376	0.05333305	-0.11646800	0.04486855	-0.14621590	-0.03319616	-0.12152952	0.02062171	-0.06600579	-0.02103343	-0.02421732	-0.16082497	0.04239504	-0.21042414	-0.04635734	-0.09120974	0.10692734	0.08742204	-0.02256427	-0.08054423	-0.06791094	0.00086512	-0.00915904	-0.05472333	-0.09516928	0.17221481	0.03100030	-0.03747567	0.07428914	0.04625602	-0.00892197
C0178782	-0.15665120	0.09061664	0.08276606	0.10330932	0.03226156	0.04679070	-0.23681523	0.06270325	0.11026581	0.13893534	-0.06086500	0.09461898	0.14915884	-0.19319969	0.12617576	0.01411663	0.02463232	-0.17225371	0.26820645	0.13231163	-0.09233648	-0.21981105	-0.25462303	-0.02825058	0.09301290	-0.23593825	0.05452918	-0.07129727	0.04263163	-0.15113556	-0.07742406	-0.08937377
C0039103	0.03018727	-0.02245945	0.00067988	-0.11158320	0.04336226	-0.06810284	-0.09117956	-0.03284538	0.06405122	-0.06134436	0.03203314	-0.06755521	-0.07040787	0.10099968	-0.18089823	-0.11367540	-0.02547057	0.10689154	-0.02424444	-0.00462830	-0.05622012	0.07242732	-0.02941865	-0.04830775	-0.02612417	-0.04564714	0.07893509	0.05080871	-0.03050680	0.14525448	0.11461433	0.02362107
C0206651	-0.11555354	0.15053824	0.08296334	-0.00678457	-0.12274284	-0.00148271	0.03619739	0.06465036	-0.06216976	-0.08533013	0.12309621	-0.03476777	-0.02872918	0.01641269	-0.00839183	-0.01161239	-0.01224664	0.01812462	-0.08824609	0.14424160	0.04214332	0.00656850	0.04670274	0.00888302	0.01133548	-0.06482317	0.02879722	-0.06269085	-0.08935330	-0.02470156	0.07401960	0.02537454
C1336079	0.04186486	0.20107999	0.06518392	-0.07995733	-0.12937805	-0.01044490	0.11223352	-0.08389026	-0.07882755	-0.14685884	0.04910238	-0.03879952	0.05278175	0.05583300	-0.02501906	-0.02610103	-0.03888758	-0.01091964	-0.01651596	0.11959764	0.01252603	-0.03693881	0.12417354	0.09453674	0.08898668	0.03365379	0.01102313	-0.02980324	-0.07500457	-0.02157821	0.06440626	0.09352355
C0037278	-0.14048858	0.05182851	0.13777106	-0.02092748	-0.04043727	-0.12300607	-0.02308529	-0.07268118	-0.06553794	-0.05833542	0.02514516	0.07364103	-0.08301938	-0.07310317	-0.08741337	-0.01301597	-0.14097853	0.01519750	0.13516514	0.04092304	-0.11262473	-0.16512084	-0.00030235	0.02749011	0.04482507	-0.15880716	0.06141160	-0.03602682	-0.02068105	-0.11572907	0.00173686	-0.03553578
C0030201	-0.08506422	0.03855279	0.02359360	0.03871528	0.02761384	-0.05389485	-0.14982958	0.00333253	0.14675523	0.07973924	-0.04717856	-0.01802921	0.00665054	-0.02497673	-0.03391774	-0.00519393	0.02912146	0.00357896	0.16267475	0.04990700	-0.03418516	-0.11833002	-0.17680550	-0.06183628	-0.01659064	-0.11221343	0.16177283	-0.03878716	-0.04193898	0.03375466	0.00879270	-0.04660404
C0032463	-0.10519312	0.15549557	0.03068754	-0.00237872	-0.12173970	0.00079734	-0.02479671	0.05708007	-0.03719397	-0.08992003	0.12272063	0.01553080	0.02521146	0.01693912	-0.07466726	-0.04876632	-0.01071745	-0.00716974	-0.07874376	0.16151065	0.02046544	-0.00230625	0.00934579	0.02127222	0.05816001	-0.09344298	0.00909871	-0.03042050	-0.07732500	0.02359654	0.05035168	-0.03780555
C0039841	-0.10302259	-0.00740775	0.13875875	0.00520391	-0.01069828	-0.06891811	-0.04011002	-0.00777757	-0.04036288	0.00486314	-0.06005874	-0.00845031	-0.06011350	-0.04579175	0.13127056	0.09693750	-0.05679848	0.02806777	0.12083644	-0.00651457	-0.02931400	-0.11485762	0.01258784	-0.02095038	-0.04486477	-0.10307053	0.17033628	-0.11376221	-0.01833457	-0.12699637	-0.01549326	0.04175330
C0152072	0.16166346	0.06362428	0.14654906	-0.17301884	0.06118200	0.04047755	-0.14911763	-0.01793980	0.06155361	-0.11853653	0.13515355	-0.10480664	0.03322689	0.19065240	-0.17247203	-0.24774492	-0.18137388	-0.08615867	-0.02964553	0.00289157	-0.19092706	0.00920824	-0.01739170	-0.00531154	0.03856513	-0.00167019	-0.04387369	-0.02497536	-0.07303509	-0.01387785	0.19206513	0.17089474
C0392171	-0.05206810	0.01828036	0.02519223	0.08469796	-0.00617916	-0.06907247	-0.12193137	0.01903889	0.06157645	0.09350106	-0.02341191	0.03853220	0.00827918	-0.07709181	0.05948246	-0.01017796	-0.02293869	0.02201798	0.14765105	0.05266546	-0.13558374	-0.08637568	-0.08309570	-0.05423702	0.03304313	-0.07900373	0.12967643	-0.03029559	0.04593569	-0.09047571	0.04148697	0.01397870
C0004114	-0.15989913	0.18072318	0.03655424	0.02232425	-0.17449294	-0.07987656	0.06226860	-0.00535447	-0.11593325	-0.08290102	0.06980113	0.08509570	-0.01122702	-0.03778953	-0.05752550	0.04584081	-0.02569060	-0.01574655	-0.03630595	0.16716862	0.00435326	-0.10052163	0.10091820	0.07828414	0.06820672	-0.11204458	0.07268274	-0.01271600	-0.08322429	-0.04093859	-0.01335254	-0.06664840
C1879321	-0.09800804	0.00492853	0.06083008	-0.13281167	0.00780033	0.14723763	0.07342592	0.17190483	0.07556338	-0.15939960	0.23729293	-0.38895324	-0.17957698	0.20180370	-0.05469730	-0.10307366	0.01242912	0.22026260	-0.24582800	0.06660616	0.23980390	0.28154871	-0.04799860	-0.15950674	-0.15536726	0.12605526	-0.02248198	-0.20001069	-0.15030316	0.16342789	0.20685512	0.16673751
C1858991	-0.17331673	0.11673941	0.20639487	-0.05288944	-0.02165634	0.05402119	0.13879019	0.14021190	0.07648954	-0.07894206	0.07607100	-0.34704462	-0.11947366	0.00296349	0.17367004	0.04712352	-0.08348672	0.10652527	0.07811639	0.04516181	0.26033071	-0.08513751	-0.13244535	-0.06546573	-0.14459428	0.07905964	-0.00777614	-0.38753900	-0.20211507	-0.18302664	0.04101576	0.18858993
C0037772	-0.10675137	-0.01044972	-0.01946742	-0.06872792	0.09302004	-0.05166520	-0.17735149	0.10367953	0.15446812	-0.02337139	0.05842863	-0.11476333	-0.07309791	0.08940987	-0.13554142	-0.16893445	0.04549200	0.12401202	-0.02147536	0.02920188	0.02436181	0.05441354	-0.17772706	-0.19387065	-0.14082994	-0.06609250	0.13007042	-0.04130002	-0.07418703	0.19121309	0.10599216	0.01030121
C0238425	-0.24508637	0.14849129	-0.05455605	0.19639510	-0.18564767	-0.25792038	-0.07011544	0.02665685	-0.01441352	0.14696729	0.00232201	0.30224466	-0.00839564	-0.17600186	-0.11512706	0.10075732	0.02604479	0.00936773	0.06192134	0.17843203	-0.18651269	-0.22217678	0.06844212	0.04761489	0.09570102	-0.25257301	0.28074020	0.13996062	-0.03399400	-0.02454115	-0.05089464	-0.18866949
C0013404	-0.10845398	-0.04975789	0.03975894	0.01011199	0.06100764	-0.12407600	-0.10681701	0.02099712	0.08748291	0.06765193	-0.08350857	0.00105757	-0.06867296	-0.08839101	0.00672769	0.03602175	-0.02023647	0.06355470	0.15572040	-0.03113478	-0.04141038	-0.12891960	-0.09890599	-0.08505000	-0.04658051	-0.09355515	0.14776261	-0.06523465	-0.02246930	-0.02077230	-0.02326110	-0.04349477
C0019348	-0.09077394	0.07383062	0.00978058	-0.01499759	-0.09165539	-0.08577541	0.04318038	0.02160099	-0.04652800	-0.06153543	0.06256287	-0.01773499	-0.07259946	0.04136118	-0.06574138	0.00553795	-0.00052404	0.09011525	-0.07927004	0.07284481	0.02165674	0.00867764	0.07932441	-0.01081614	-0.03017929	-0.03829266	0.09805889	-0.00526253	-0.08178291	0.05062114	0.05784236	0.00418056
C0263338	-0.02316384	0.16246578	0.07195506	-0.01530750	-0.00535072	0.02262988	-0.25258139	-0.05531923	0.05890620	-0.03769305	0.02717538	0.11544850	0.14772406	-0.01603275	-0.12728365	-0.15227152	-0.04468671	-0.19465089	0.13537827	0.16563062	-0.16127285	-0.13703538	-0.16448534	0.03182926	0.12254335	-0.19736217	0.03027700	0.02167570	0.02148183	-0.02878159	0.01812598	-0.07954036
lymphoma	-0.14001845	0.04826345	-0.02793763	-0.09075369	-0.01574297	0.01942601	0.06039277	0.09212646	0.06988737	-0.09117691	0.09712276	-0.21426882	-0.15150535	0.07323217	-0.09211417	-0.04494644	0.04924510	0.18655501	-0.11202923	0.09966347	0.18006583	0.13462418	-0.04570204	-0.08121829	-0.09229247	0.01793978	0.08354388	-0.07908016	-0.10926644	0.17024346	0.11681056	0.03471272
C0022951	-0.05517811	0.13212290	0.11962152	0.00549561	-0.06914996	-0.05469017	-0.09251685	-0.16834788	-0.13243869	-0.07928559	-0.02510443	0.24534981	0.07284869	-0.05767665	-0.11052934	-0.01377153	-0.09645410	-0.18277910	0.13824150	0.11150905	-0.16786039	-0.20817387	0.01867975	0.11626215	0.14144541	-0.21974967	0.03369563	0.06786244	0.03363885	-0.12144323	-0.07269935	-0.11715968
C0025281	-0.02279069	-0.00468344	0.01249331	0.00748818	0.00483044	-0.08142260	-0.12880418	0.02420972	0.04671838	0.01490051	-0.02880259	0.03024304	0.01261394	-0.02418245	-0.00970961	-0.01068416	0.01226234	0.02620683	0.05618018	0.01946222	-0.07271545	-0.03707150	-0.04079000	-0.06646360	0.01864260	-0.07680892	0.09225748	-0.00018503	-0.00444654	0.03748088	0.03802643	-0.03878295
multiple sclerosis	-0.14906769	-0.05545851	-0.05651991	0.00151229	0.06493302	-0.06955166	-0.13680944	0.06240251	0.14251579	0.04596942	-0.00669430	-0.02385538	-0.09692501	-0.03041566	-0.09491378	-0.02065174	0.04501862	0.09987759	0.01762006	0.01222873	0.01883584	-0.01051656	-0.11505412	-0.14602874	-0.06668948	-0.06278332	0.18237078	-0.03041666	-0.03040261	0.13638288	0.00474394	-0.10797681
C0025289	-0.07744735	0.00960580	0.03920901	-0.01519550	-0.10569767	-0.12028039	0.17069480	-0.03357866	-0.11219075	-0.06343228	0.05042904	-0.03237060	-0.15451404	0.01940623	-0.02955822	0.07883867	-0.05908050	0.15332012	-0.07799309	0.00852806	0.01641725	0.02099420	0.18338132	0.03349107	-0.03149017	0.01005569	0.06868326	-0.00108204	-0.05243582	-0.01806788	0.05536539	0.03379552
C0242172	0.10501799	-0.04576330	0.17240809	-0.14735831	-0.00925346	-0.21890637	0.05159736	-0.29729241	-0.19609821	-0.10821424	-0.09429675	0.13441436	-0.10416584	-0.00950804	-0.17684887	0.04034888	-0.23865400	-0.01379369	0.16263469	-0.12766154	-0.26707608	-0.17294392	0.21462403	0.15619077	0.10789805	-0.10215788	0.03000538	0.09802086	0.02261043	-0.14295019	-0.02762998	0.01836888
C0042344	-0.01860416	0.06525149	0.04248684	-0.01588281	-0.08566086	-0.14714648	-0.09305686	-0.07800553	-0.07351749	-0.09136893	0.04101361	0.11853828	-0.01695682	0.04704060	-0.15670052	-0.06765977	-0.06337349	0.01518754	-0.01810366	0.06623058	-0.16291374	-0.05916410	0.10311758	0.01305863	0.04570805	-0.12447426	0.13719426	0.08046559	-0.02147315	0.03518658	0.07481726	-0.03222147
C0042345	0.03715221	-0.04581859	0.01567184	-0.02778291	0.00165415	-0.16945793	-0.09451653	-0.09019723	-0.05657023	-0.00641810	-0.03300526	0.10804611	-0.04343172	0.03947685	-0.11404122	-0.02318064	-0.02539649	0.03051412	0.00187067	-0.05213629	-0.17652422	-0.03134925	0.10085068	-0.02906921	0.00189257	-0.08717890	0.15139909	0.11601467	0.01208360	0.05204576	0.04165935	-0.00278437
C0152109	-0.15056452	0.14818729	0.15395941	-0.01845294	-0.06759126	-0.07198143	-0.06758019	-0.13952655	-0.09829149	-0.06611033	-0.06152494	0.18631649	0.06480323	-0.21808329	-0.03049300	0.07704896	-0.15507485	-0.19080675	0.25951797	0.12725142	-0.12330899	-0.31428945	-0.02667834	0.11858585	0.21497303	-0.22492881	-0.01468895	-0.07437738	0.02294783	-0.24930567	-0.12421341	-0.15052930
C0024137	-0.04022485	-0.17217678	-0.15297371	-0.07981764	0.08410402	-0.11033069	0.00552429	0.09953040	0.13353509	-0.00803953	-0.00042772	-0.19829486	-0.21801192	0.14715256	-0.11240361	-0.04341730	0.10722101	0.35417563	-0.16389316	-0.09574105	0.12595277	0.23752461	-0.00314846	-0.23821358	-0.18990627	0.09437077	0.16281001	0.04008082	-0.06107527	0.32715943	0.15986101	0.03315851
C0877578	-0.00759042	0.08202523	0.00323124	0.00909993	-0.07497667	-0.07227265	-0.04416555	0.03146633	-0.01108940	0.02996139	-0.05660215	0.02521510	0.05741479	0.01821237	0.07388909	0.06767800	0.07284997	0.01422825	0.00626711	0.03525584	0.02085664	-0.02544735	0.03065201	-0.04380830	0.01948097	-0.03776545	0.11973287	-0.03405058	-0.07474077	0.03945346	-0.00321283	0.00669928
C0153504	-0.32371664	0.03424826	0.12247887	0.08587880	-0.17682613	-0.05801789	0.29918572	0.07230848	-0.19380994	-0.05307703	0.17389792	-0.06797571	-0.29947543	-0.14152409	0.07710873	0.17922860	-0.03799822	0.19476706	-0.11507280	0.14222306	0.09238675	0.01198313	0.21986112	0.00107259	-0.04612175	-0.00681428	0.08128819	-0.10156663	-0.05397744	-0.13881689	0.04321425	0.02719402
C0025517	-0.09970120	-0.02506778	0.00073104	0.00713162	-0.01212578	-0.12970197	-0.01192549	0.03019114	0.03719202	0.02924851	-0.03916628	-0.02491192	-0.09254166	-0.00642358	-0.01441260	0.05479202	0.00997199	0.12485373	0.03334603	-0.01265635	0.01130425	-0.04439678	0.00550975	-0.07153577	-0.06794561	-0.03813898	0.15534553	-0.03505829	-0.06486206	0.05230892	0.00976164	-0.01833910
C0008149	0.00410861	-0.00252804	0.03396257	-0.05077315	-0.02078337	-0.15439960	-0.04559090	-0.16374540	-0.05213889	-0.04637605	-0.07881157	0.10953417	-0.04816550	-0.03880438	-0.09754564	0.01201061	-0.08926433	0.02088134	0.12947707	-0.02258083	-0.12268124	-0.10534476	0.05808949	0.05583847	0.06593043	-0.11010182	0.12609626	0.07904544	0.04310279	-0.00775768	0.00824086	-0.06763805
C0015944	0.09350279	-0.00877051	0.07192935	-0.09039545	-0.02737172	-0.20374316	-0.17261571	-0.25575566	-0.14924413	-0.06352527	-0.13062462	0.25057504	0.01197548	-0.03586548	-0.18211079	0.03345507	-0.07338625	-0.12186648	0.12881842	-0.04064136	-0.29264033	-0.16026770	0.15203597	0.06047358	0.14429680	-0.17800328	0.17587912	0.16515674	0.05476286	0.00826872	-0.04395191	-0.11773467
C0279681	0.04177915	0.09018397	0.12422508	-0.02162211	-0.08764198	0.05084921	0.05737919	-0.02675021	-0.12974599	-0.12127221	0.10474193	-0.01534021	0.02865187	0.10862257	0.02002660	-0.01499755	-0.03022775	-0.05130901	-0.10263838	0.05094125	-0.03205144	0.05609223	0.12374563	0.03228147	0.01822383	-0.00458047	-0.06036349	-0.00132958	-0.03170938	-0.04690722	0.10019071	0.08619346
C0153500	-0.23174405	0.30828291	0.11497276	0.09849346	-0.29062417	0.02888846	0.17318322	-0.07617874	-0.28822207	-0.08964150	0.16145420	0.16843832	-0.04543076	0.05227522	0.02290677	0.09641933	0.02591610	-0.08831398	-0.13136341	0.24605067	-0.04239615	-0.03893685	0.18092880	0.06822827	-0.00648791	-0.09463782	0.00372141	0.08061497	-0.02015295	-0.13429832	0.08102647	-0.11610793
C0025323	0.10851467	0.02362391	0.07906929	-0.07396423	0.03005465	0.00880244	-0.23640180	-0.10909224	-0.05279594	-0.08940023	0.09633197	0.12694791	0.09994326	0.11411770	-0.23147529	-0.18586780	-0.06710424	-0.15368873	-0.02620800	0.04792931	-0.26556262	0.02491987	-0.00214352	0.02663498	0.11960121	-0.16438666	-0.01018234	0.13444555	0.04948567	0.06050612	0.08079038	0.00187926
C4021245	-0.05996358	0.14698657	0.12881795	0.02440966	-0.11833220	-0.01432671	0.09079045	-0.09753074	-0.14961027	-0.06102891	-0.06354530	0.14822805	0.06756467	-0.15184695	0.08717553	0.16652149	-0.12974504	-0.15540700	0.14433210	0.04895258	-0.02585926	-0.23757088	0.08463313	0.17204697	0.16166599	-0.10956891	-0.05755997	-0.10309187	-0.00854412	-0.27460533	-0.11801514	-0.09281801
mycobacterium infections	-0.02957752	-0.03412269	0.11990198	-0.11743650	0.04180839	-0.10513459	0.01101444	-0.08064727	0.01987503	-0.06017230	-0.01908584	-0.10030115	-0.14368139	0.02030085	-0.11230013	-0.00369709	-0.11959147	0.08751155	0.10161024	-0.05081861	-0.05014291	-0.06988153	-0.00220395	-0.00405338	-0.04882452	-0.04020892	0.06741673	-0.05673100	-0.05332991	-0.02639903	0.04669407	0.05693980
C0279682	-0.12495184	0.29668978	0.13919954	-0.05847441	-0.21775486	-0.01627112	0.09227763	0.02578197	-0.13171619	-0.21832459	0.21533130	-0.00589259	0.00342209	0.02856620	-0.09758808	-0.07378365	-0.07337056	-0.00139160	-0.13722128	0.24952066	0.01749647	-0.04102521	0.10991676	0.07805718	0.05933750	-0.08560379	-0.02375413	-0.04971753	-0.12730600	-0.07776291	0.11254787	0.04000489
C1708350	-0.10471506	0.16920434	0.08637571	-0.02792245	-0.12492768	0.00257080	-0.01111068	0.05015077	-0.03091845	-0.10195396	0.10106958	-0.03750794	0.01498231	-0.00624988	-0.01481722	-0.02485588	-0.03298412	-0.00557883	-0.02306810	0.16164054	0.03292810	-0.03565967	-0.00428508	0.03094974	0.06043874	-0.09062071	0.02022307	-0.08470929	-0.08567789	-0.03445977	0.06017049	0.01030908
C3152097	0.03142988	-0.07287937	0.19866525	-0.06326015	0.06187518	-0.11212621	0.06187342	-0.00828849	0.03604528	0.02290022	-0.17747690	-0.17401296	-0.08596538	-0.14605628	0.25767639	0.14118533	-0.12643939	0.09827406	0.27413172	-0.15441525	0.07197449	-0.18414922	-0.05461050	0.00786505	-0.05808065	0.04658967	0.01375734	-0.24782079	-0.04636072	-0.27397773	-0.04877042	0.15566045
C3711382	0.08643801	0.05325558	0.10428434	-0.24434772	-0.04523206	-0.03917706	-0.01677908	0.02557276	0.21748388	-0.31554389	0.06105472	-0.50401509	-0.13109571	0.17553268	-0.01669686	0.05256671	0.02365534	0.34576702	-0.19649865	0.06194698	0.42024279	0.26491404	-0.02713032	-0.11531651	-0.00312323	0.21772528	0.14343598	-0.34425130	-0.21678936	0.23498321	0.24643601	0.08437747
C0019829	-0.07457111	0.11453258	-0.03228530	-0.03451062	-0.06101256	0.01198670	-0.05184417	0.09451744	0.06137060	-0.07830398	0.12993142	-0.08341339	-0.00687352	0.09136067	-0.11979371	-0.10008514	0.04473471	0.07334499	-0.13277300	0.14503227	0.07058445	0.09417276	-0.04700586	-0.05095270	-0.01481048	-0.03843038	0.04888451	-0.02453145	-0.09485837	0.14746159	0.11137223	-0.00521648
C0042165	0.04071453	0.01960737	0.07966572	-0.11109271	0.00978536	-0.08779029	-0.05217698	-0.13985611	-0.02825056	-0.07895450	0.00137010	0.02310058	-0.04455396	0.03547768	-0.16716845	-0.07007620	-0.11029786	-0.00359692	0.06851403	-0.00165321	-0.14018601	-0.04578051	0.02938197	0.07139002	0.07283781	-0.09888020	0.04149706	0.06363401	0.00109096	0.00027274	0.05393760	0.01080885
C0019045	-0.11613066	0.03841150	0.05721126	-0.04837609	-0.00948374	-0.02726360	-0.01088884	0.08251809	0.05955802	-0.03920639	0.04098441	-0.11244919	-0.06900064	-0.01156220	-0.00770610	0.00082170	-0.04628641	0.08695295	0.02916463	0.04481666	0.08766027	-0.03466129	-0.07853357	-0.03685988	-0.04429636	-0.03896151	0.04397881	-0.14021793	-0.09649154	0.00325585	0.01786494	0.00255392
C0024138	0.00310373	0.04070557	-0.00242309	-0.11467458	0.04410757	-0.00450431	-0.20890228	-0.00347372	0.10121886	-0.09849632	0.09134953	-0.02228273	0.01097748	0.11586063	-0.25080338	-0.21218050	-0.00904645	0.02815061	-0.04398977	0.08003604	-0.07497427	0.06981391	-0.11783866	-0.07260934	0.01424767	-0.11254837	0.05517104	0.05991679	-0.03041309	0.19779862	0.11943590	-0.03409782
C1260880	-0.09632663	0.00343528	0.20158471	0.01334567	0.12600155	0.03215931	-0.22793455	0.02235694	0.10860146	0.07194702	-0.05656488	0.03686339	0.04384014	-0.17362286	0.07966487	-0.03596004	-0.12771645	-0.14712594	0.32121226	-0.00445373	-0.06183150	-0.21013039	-0.30994692	0.00747653	0.08023974	-0.20064038	-0.07495777	-0.16288984	0.02407473	-0.20119566	-0.08476415	-0.09846380
C0028734	-0.08623338	0.03381670	0.16094492	0.06492995	0.03574239	-0.12983876	-0.33096713	-0.10038725	0.08840781	0.10135894	-0.19631642	0.16769454	0.13821378	-0.13292497	0.01518180	0.04808958	-0.04357547	-0.16646987	0.40759492	0.05701429	-0.21531399	-0.35474291	-0.19829775	-0.00518074	0.06055016	-0.31932729	0.23555404	-0.02994094	0.01694205	-0.10770874	-0.12556972	-0.10345560
C1168401	-0.08766908	0.18173607	0.06560985	-0.01212160	-0.16725971	-0.01945147	0.07156356	0.01547530	-0.13259189	-0.12742786	0.15231508	0.01592583	-0.00866537	0.06011724	-0.07093081	-0.02730206	-0.02917591	-0.00951527	-0.13789675	0.16397996	-0.00749463	0.00709719	0.13096614	0.05741584	0.03556686	-0.06163358	0.01212339	-0.00475912	-0.08715070	-0.02072106	0.07347407	0.02680571
C0018081	0.02727830	-0.14460893	0.18853430	-0.13931164	0.06218795	-0.26456368	0.04335491	-0.26613495	-0.20465302	-0.08115423	-0.08633188	0.14409161	-0.19624899	-0.04892591	-0.16445225	0.02289660	-0.26098379	0.04856207	0.16479996	-0.19880503	-0.29120421	-0.17705476	0.21409442	0.08057737	0.02641302	-0.12145853	0.07895130	0.08515248	0.04819665	-0.15607600	-0.03342158	0.03575006
C0028738	-0.15112026	-0.02332760	-0.00866533	-0.00751917	0.06383566	-0.13953233	-0.12428538	0.03646536	0.11500600	0.04553416	-0.05744651	-0.01571531	-0.08254694	-0.04620082	-0.07536998	-0.02110631	0.01649715	0.08467861	0.11269929	0.00569078	-0.01044162	-0.11420425	-0.12575305	-0.12507471	-0.08248740	-0.09944525	0.18724824	-0.04643787	-0.06057343	0.07488263	-0.00889118	-0.05538161
C0153437	-0.09791464	0.27025416	0.05557453	0.05234243	-0.28950638	-0.08397995	0.11888644	0.01401508	-0.16553834	-0.12687376	0.07186881	0.08494492	0.05978138	0.01571823	0.03434044	0.10712943	0.02192290	-0.02015995	-0.12068305	0.20686847	0.06333986	-0.07197104	0.20182884	0.09020181	0.10973688	-0.05541294	0.07422804	-0.02920479	-0.13712534	-0.03989021	0.03830207	-0.02152519
C0153436	-0.31305572	0.14140874	0.04307395	0.01754325	-0.21167934	-0.07890948	0.15307736	-0.00428002	-0.22929114	-0.14056909	0.07904661	0.07996223	-0.14961785	-0.08140638	-0.02457178	0.09276080	0.03471345	0.04905622	-0.09611695	0.17718357	0.10976262	-0.05619004	0.16861494	0.04316732	0.00654068	-0.13879341	0.12582870	0.02746735	-0.07671508	0.02003683	-0.03784540	-0.12479939
C0264487	-0.09991617	0.22667344	0.00069440	0.04659364	-0.23079939	-0.04267696	0.10571450	-0.03579943	-0.15765031	-0.10262132	0.01725850	0.05401251	0.06327872	0.08832686	-0.00210783	0.06579862	0.01207242	-0.04332411	-0.03303059	0.18518111	0.06081776	-0.03634981	0.16128990	0.13648322	0.08720073	-0.06104710	0.09167092	-0.01469537	-0.10708442	0.02934219	0.00048115	-0.00703632
C0936215	-0.20448779	0.01871199	0.00177544	0.07025500	-0.08117955	-0.15984020	0.14497375	0.00077944	-0.09137559	0.07665819	-0.09434485	0.11644500	-0.10889633	-0.14866740	0.06921571	0.23866624	-0.00534770	0.08419287	0.08141574	0.00055932	0.03805646	-0.17128032	0.10080734	0.03397981	-0.01156642	-0.07919933	0.14537808	-0.01422728	-0.05627530	-0.09065301	-0.12006006	-0.10213429
C1456868	-0.02603027	0.11289577	0.12407114	-0.04385045	-0.11612973	-0.15044217	0.01541308	-0.16467908	-0.18640395	-0.10434894	0.00623352	0.18858367	-0.01112585	-0.04196297	-0.10621097	0.00444579	-0.14538305	-0.06985365	0.06495754	0.04739468	-0.19118893	-0.16855511	0.17048332	0.13517317	0.11434077	-0.15207241	0.06735254	0.07451874	0.00188279	-0.13337645	-0.01411554	-0.02676660
C0600113	-0.11413284	0.25045112	0.18066910	-0.03072438	-0.20826818	-0.02488095	0.14121903	0.00040807	-0.22845098	-0.17953424	0.17698224	0.01621353	-0.00433734	-0.01238977	-0.02639526	-0.00853347	-0.08562338	-0.07296381	-0.09132148	0.19890045	-0.02181563	-0.06893359	0.18038195	0.10611293	0.06365936	-0.06929472	-0.05602389	-0.06105172	-0.10374060	-0.16997375	0.04852989	0.09253811
C1522378	0.06473573	-0.00558584	0.03429110	-0.12432939	0.04679369	-0.03816671	-0.10783163	-0.01632273	0.06791915	-0.08937881	0.08354747	-0.10716613	-0.04593479	0.12341147	-0.16326135	-0.15800245	-0.04052357	0.08370256	-0.05811685	0.00111171	-0.06608421	0.09281121	-0.02917980	-0.06903982	-0.02815024	-0.01652469	0.04641545	0.01446336	-0.03403575	0.12070312	0.15176819	0.07542830
C2937358	-0.07823087	0.07670139	0.01588844	0.02858235	-0.05237793	-0.09278809	-0.10683744	0.03791941	0.02020797	0.00260845	-0.01678211	0.06669764	0.03398835	-0.04339530	-0.01637218	0.00511874	0.00750136	-0.01333072	0.05587107	0.08118330	-0.03971612	-0.09861061	-0.03509906	-0.01909741	0.02917421	-0.11214283	0.11110958	-0.02391523	-0.04704911	0.00652212	-0.00288931	-0.06335954
C0018939	-0.13345662	0.17474976	0.00772353	0.00938565	-0.13451912	0.02873165	-0.00562368	0.07484413	-0.03762400	-0.09238390	0.14011493	-0.00173605	0.02013517	0.04023914	-0.07467748	-0.03339339	0.02916737	-0.00287739	-0.11850117	0.19717541	0.05517043	0.03434397	0.01013716	0.01032998	0.03997015	-0.08662374	0.02632566	-0.03151440	-0.08469915	0.06016947	0.06026626	-0.04648479
C0022081	0.00676335	0.12897633	-0.02956316	-0.16135302	0.06595338	0.02451017	-0.42200461	-0.06786259	0.18771617	-0.10751954	0.01688305	0.10506988	0.17569667	0.01418602	-0.34291252	-0.28069302	-0.06185369	-0.11696377	0.14641279	0.17786349	-0.13037249	-0.05176441	-0.29753011	0.05052963	0.21732908	-0.29267642	0.04194456	0.06890367	0.02245618	0.20588729	0.02150527	-0.20749946
C0496892	-0.03389346	0.18576083	-0.08348122	-0.10327165	-0.14293537	0.04733473	0.02560026	0.01088790	-0.08072668	-0.23399574	0.26796722	-0.06905305	-0.04150202	0.31123927	-0.32093015	-0.23705743	0.10334022	0.07103100	-0.43835366	0.24824393	0.03977005	0.29359278	0.17952311	-0.04474814	-0.08743033	-0.00850995	0.07230921	0.17108095	-0.08784918	0.34487456	0.22382766	0.02327615
C0270327	-0.09401242	0.02395709	0.12921819	-0.03352166	0.06452603	-0.04748410	-0.05013408	-0.03530245	0.03468878	0.02000474	-0.05953152	-0.03056523	-0.07770513	-0.07415263	-0.00655386	-0.00122308	-0.02697446	-0.04116467	0.16871433	0.00793503	-0.02516380	-0.16257176	-0.10086429	-0.04124010	-0.03070796	-0.08412156	0.07825580	-0.05773217	-0.05318666	-0.08076070	-0.02624863	0.01734452
C0019187	-0.01540383	0.01046407	0.05350569	-0.03725872	-0.03066619	-0.15047894	-0.02296935	-0.07745337	-0.04529230	-0.02399851	-0.01848868	0.05983011	-0.06201721	-0.02240730	-0.09561608	0.01432311	-0.08063707	0.03705510	0.05583322	-0.00650002	-0.12247633	-0.09307501	0.07797053	0.02881432	0.04110120	-0.08066213	0.10748195	0.02952998	-0.02766437	-0.02655004	0.01825789	-0.00536330
C0262421	0.05864256	-0.12434199	0.35687959	-0.23282009	0.10146292	-0.20391007	0.14899522	-0.39233124	-0.15450393	-0.14790736	-0.11742067	-0.04417740	-0.28337964	-0.06741563	-0.14143628	0.07470700	-0.40663537	0.07673696	0.34635708	-0.23287897	-0.23206800	-0.23135987	0.14661613	0.17532344	0.06795001	-0.09365419	0.04029423	-0.03744506	0.03987074	-0.31459945	0.01847692	0.13438118
C1335177	0.04508374	0.09565447	0.05922353	-0.08135083	-0.09664255	-0.01073278	0.08663057	0.01306662	-0.07285136	-0.09886487	0.13738216	-0.09119503	-0.04001548	0.13903210	-0.06814262	-0.01670148	0.00620337	0.07721625	-0.16238827	0.05434939	0.01184199	0.12569155	0.10738955	0.05561652	-0.03356132	0.02115427	0.01677415	0.01654189	-0.09242029	0.05930173	0.12005137	0.12582947
insulin resistance	-0.03084192	-0.21390212	-0.00879344	-0.06682987	0.07827259	-0.14018883	0.00368410	-0.06521861	-0.07068290	0.02705279	-0.06102371	0.02098256	-0.20226392	0.06145315	-0.08247040	0.05102914	-0.04266220	0.18013453	-0.02961264	-0.17344238	-0.06460005	0.08563472	0.11020020	-0.06132274	-0.09650739	-0.04265807	0.11798362	0.07112632	0.02706944	0.10977020	0.00308897	-0.02586369
C0272285	-0.15136950	0.12619731	0.13686000	-0.02542253	-0.05165860	0.03499831	-0.10980186	0.10708119	0.02144989	-0.10281901	0.14105090	-0.05170777	-0.00468220	-0.00353812	-0.05657313	-0.11853108	-0.07901091	0.00382831	0.01704762	0.16295934	-0.00404750	-0.02941002	-0.12442875	-0.03461576	0.03432519	-0.15455805	-0.03021892	-0.11927874	-0.06928929	-0.04351896	0.08829975	0.00055121
C0031511	-0.11135801	0.08938862	-0.00867891	0.03585820	-0.08632141	-0.11117132	-0.02838255	0.01391802	-0.02164990	-0.00651507	-0.00177233	0.06261723	-0.00858204	-0.00635208	-0.03945449	0.02438897	0.02395964	0.02545029	0.00971216	0.08598270	-0.01438658	-0.07426850	0.02513750	-0.00797112	0.00092349	-0.09434001	0.13585466	0.00788580	-0.06397163	0.04082424	0.00950337	-0.05476259
C0342751	0.02164980	-0.05878780	0.05663725	-0.03862999	0.04750213	-0.00482912	-0.04831099	-0.00184972	0.03150514	0.00860031	-0.02174187	-0.12021103	-0.06301907	0.06751691	0.02448787	-0.00214051	0.00352467	0.06316254	0.02767760	-0.04193135	-0.02068891	0.03486164	-0.01634594	-0.08950865	-0.07762854	0.01332130	0.08346631	-0.05790576	-0.02691234	0.02336068	0.06972663	0.09281424
C1561828	-0.03755341	-0.10845885	0.12821598	-0.03287695	0.01798846	-0.02678926	-0.00780643	0.10765471	-0.16843972	0.04053674	-0.02678942	0.11875014	0.00633635	-0.12049267	0.11206732	0.13243923	-0.02614716	0.01441143	0.01052556	0.01279145	-0.13528365	-0.04551262	0.12929986	-0.00581640	0.02583190	-0.15392697	-0.00386219	0.02159195	-0.00593564	-0.05402471	-0.08769984	0.03002990
C0023051	-0.16172759	0.19216689	0.01725273	-0.01474612	-0.08002544	-0.07194588	-0.13275997	0.04717679	0.06039683	-0.05150775	0.04811424	0.04335871	0.03384300	-0.04559146	-0.14444830	-0.05467384	-0.01408937	-0.02740669	0.05932171	0.19790274	-0.00711197	-0.14859149	-0.10359499	0.00449934	0.06447204	-0.16738796	0.13121623	-0.06289916	-0.11529401	0.03679486	0.00325031	-0.08729329
C3495917	-0.02218968	0.22871666	0.06233677	0.02811466	-0.28478223	-0.16578916	0.02939867	-0.07111219	-0.23856664	-0.18199264	0.07572700	0.20949551	0.07957132	0.06399988	-0.06057998	0.05718772	-0.06211418	-0.04768483	-0.14253274	0.15866025	-0.08739360	-0.08655043	0.29841933	0.10493279	0.14981714	-0.10278346	0.11400686	0.03279896	-0.09415111	-0.02851437	0.05340139	-0.04944592
C0017205	0.04262405	-0.01956208	0.01255774	-0.01268441	-0.02157933	-0.13453628	0.06052652	-0.09998934	-0.06403173	0.00234110	-0.06312581	0.03868240	-0.07696225	0.02036031	-0.02163116	0.08255403	-0.02838435	0.06368885	0.01883739	-0.05465217	-0.05302111	-0.01971415	0.12250569	0.02963785	-0.00304858	0.00131813	0.10804513	0.05203488	-0.00447445	-0.00989532	0.03144584	0.01802538
C0278838	-0.05520355	0.15067357	-0.07490556	-0.02805059	-0.20555839	-0.09531131	0.18673284	0.05049069	-0.07621797	-0.12844107	0.15440968	-0.09645874	-0.09264580	0.19455542	-0.13090467	0.00855303	0.08499360	0.19729790	-0.30982125	0.13572599	0.12306706	0.16553430	0.21497382	-0.00328270	-0.07977293	0.07181589	0.10610233	0.05543537	-0.16738364	0.20785488	0.15792300	0.05115172
C0028840	-0.08322866	0.04250058	0.00175119	0.05180898	-0.03677867	-0.20778956	-0.11477818	-0.06574161	0.00830093	0.05847459	-0.09766033	0.18647280	0.00490154	-0.09854744	-0.08499118	0.05377571	-0.01165733	-0.02325264	0.13770863	0.04401036	-0.12705196	-0.19716696	-0.00784297	0.01745543	0.06425253	-0.16176331	0.17532335	0.06086069	-0.01729308	-0.01302457	-0.07178009	-0.13118604
C0278837	0.04060367	0.12517588	0.07934470	-0.08204347	-0.13448353	0.02202661	0.21090591	-0.04490549	-0.17827609	-0.16448101	0.18543300	-0.10789378	-0.07823677	0.12339336	-0.07655700	-0.04347561	-0.09440789	0.03754096	-0.20195201	0.10524008	-0.04568436	0.10592467	0.25001475	0.11679012	0.02110791	0.06563043	-0.08591379	0.00847124	-0.05457029	-0.06644057	0.14957732	0.15481804
C0278836	0.01726045	0.09871016	0.25042677	-0.06225432	-0.12845658	0.01558108	0.05137280	0.01805710	-0.11833242	-0.21304132	0.21628371	-0.16828559	-0.09119512	0.11462997	0.03298619	-0.04148231	-0.11540903	0.10027759	-0.13791825	0.07107281	-0.00367477	0.13666576	0.11159933	0.01421363	0.01412984	-0.01973988	-0.02256727	-0.11236076	-0.05535598	-0.11616847	0.27332190	0.20783612
C1865866	-0.03491485	-0.10056973	-0.04877385	-0.01065561	0.02894973	-0.21083775	0.07512374	-0.08892631	-0.03933810	0.04563262	-0.08799237	0.05203715	-0.15835802	0.00783057	-0.08031192	0.10344041	-0.00324063	0.13837959	-0.01272951	-0.10435020	-0.05980012	-0.02178573	0.14549747	-0.03291638	-0.08201751	-0.00910687	0.18743159	0.08663199	-0.00381503	0.05511120	-0.00342763	-0.02076676
C1865864	0.02252685	-0.08019292	0.20477025	-0.07023066	0.06849160	-0.10718034	0.06290481	-0.00870817	0.03265957	0.01793884	-0.16928923	-0.18060817	-0.09800155	-0.14158088	0.24902473	0.13630995	-0.12944691	0.10292652	0.27028313	-0.15706868	0.07097939	-0.17627521	-0.05657467	0.00132133	-0.06692082	0.04314458	0.01038380	-0.24678658	-0.04427656	-0.26986215	-0.04476306	0.15761240
C0265843	0.17059067	-0.31106359	0.04128841	-0.13129759	0.08039363	-0.31698778	0.08077955	-0.30440864	-0.20133485	-0.04074056	-0.14307894	0.06206097	-0.26491520	0.08722109	-0.26450956	0.08333996	-0.08928726	0.15398617	0.03124407	-0.27816579	-0.35255149	-0.00611001	0.38957083	-0.03125680	-0.02331034	0.03244459	0.23207098	0.26972079	0.05244812	0.12192490	0.05948630	0.13277100
C1367654	-0.22910613	0.17930837	0.01189185	0.01766279	-0.09120056	0.08076117	0.00196609	0.21815129	0.11047927	-0.05496413	0.14761789	-0.18605870	-0.03668674	0.00520176	0.02492950	-0.04141078	0.05858316	0.09157459	-0.08673966	0.22333482	0.23718183	0.05351004	-0.14952558	-0.07323822	-0.05143104	-0.03251320	0.02783834	-0.19788717	-0.15061772	0.05968766	0.07941963	-0.00966811
C0026705	-0.00758514	-0.20288967	-0.00341414	-0.07902771	0.13682583	-0.01077150	0.06703518	0.11180875	0.16524681	0.01051930	0.00154462	-0.32804671	-0.23298125	0.09552284	0.05327725	0.03012417	0.02727088	0.32157689	-0.06916878	-0.15879489	0.18721220	0.19172859	-0.06938782	-0.20469019	-0.23490153	0.16585740	0.06381072	-0.13875477	-0.05695807	0.12743764	0.13932800	0.12659803
C0026709	0.04900767	-0.25559238	0.14067069	-0.12096021	0.16771819	-0.18169208	0.11035717	-0.13520446	-0.01176374	-0.01761507	-0.04607977	-0.15278021	-0.31705862	0.08581318	-0.08753112	0.03089670	-0.16771278	0.22536568	0.07074273	-0.31510276	-0.08730672	0.01119332	0.06704468	-0.09922718	-0.19462226	0.10330928	0.04131605	-0.04797551	-0.01092211	-0.06616106	0.08735625	0.13887842
C0151908	-0.11112452	0.01281277	0.01033515	-0.01604412	0.02034008	-0.07541147	-0.09747383	0.04075658	0.05477661	-0.00138323	0.01230439	-0.01739816	-0.05841672	-0.00963907	-0.06588034	-0.04720602	-0.00100628	0.05903541	0.03650223	0.03953392	-0.00724358	-0.03062232	-0.07947490	-0.07082226	-0.04431901	-0.09430836	0.11199575	-0.03514290	-0.03825394	0.05602054	0.02731751	-0.03366086
C0948780	0.03016397	-0.01707714	-0.01996707	-0.10493275	0.06387907	-0.09425636	-0.13657279	-0.11385398	0.08858987	0.00069030	-0.05429001	0.02089805	-0.02577197	0.02941639	-0.20928082	-0.06164515	-0.02828384	0.02808548	0.09634040	-0.02272568	-0.10275692	-0.02504976	-0.08241120	0.00920936	0.04382713	-0.10805596	0.08561983	0.08770233	0.00293963	0.12030926	0.02862254	-0.07714958
C0494165	-0.15713294	0.23722033	0.02706275	0.02236285	-0.22560783	-0.03120535	0.10132517	0.03136056	-0.15629880	-0.12938601	0.15546016	0.06266763	0.00072029	0.02482823	-0.07235515	0.00313540	-0.00314837	-0.01767222	-0.14932069	0.22593470	0.03166051	-0.02384327	0.14676858	0.08606926	0.05940037	-0.08359959	0.03885895	-0.00045726	-0.10564324	-0.00649715	0.03522285	-0.03190811
C0494164	-0.28107345	0.30256051	0.00588139	0.14542443	-0.28211904	0.05758046	0.10327831	0.02662592	-0.22683346	-0.10313419	0.22131655	0.18634322	-0.00265630	-0.05563561	-0.07431339	0.08334017	0.00985156	-0.16211486	-0.20316240	0.31148931	0.04995571	-0.09947021	0.17502311	0.11757298	0.09211367	-0.14151886	0.06859289	0.01129492	-0.08525822	-0.07166708	-0.01992053	-0.17198908
C0027609	-0.11676382	0.01017005	0.06588528	0.10751221	-0.02186601	-0.10147595	-0.14752926	0.07024378	0.09357154	0.12013082	-0.09558863	0.04912195	0.03100072	-0.14810996	0.07585907	0.09043556	0.06327951	-0.02989427	0.21416277	0.04981226	-0.01597258	-0.19124888	-0.15503806	-0.06457206	0.02711417	-0.11947464	0.12019428	-0.06362177	-0.07057266	-0.02290172	-0.09523350	-0.10120157
C2698203	-0.07276379	0.17003189	0.05152289	0.05821408	-0.14273190	-0.16205789	-0.03457497	-0.05011957	-0.15540135	-0.07588097	0.02733660	0.26423633	0.07685406	-0.07703595	0.01023699	-0.01923104	-0.10515015	-0.09290127	0.03976333	0.08286573	-0.21458769	-0.22820406	0.13159066	-0.00913928	0.07330687	-0.09984542	0.05525419	0.02428916	0.02473148	-0.15665093	0.03664745	-0.08707737
C0017665	-0.07393271	0.02023648	0.01696100	-0.04011142	-0.00236103	-0.05665794	-0.07389555	0.00041688	0.03812999	-0.03581997	0.02798215	-0.02961094	-0.05895753	0.03746159	-0.10502618	-0.05536057	-0.02549967	0.07059666	0.01085935	0.05138678	-0.03124293	-0.00046189	-0.03277659	-0.03638723	-0.01096084	-0.07949293	0.10302934	-0.01158263	-0.03813024	0.06933251	0.05800997	-0.01206791
C1332079	-0.30015719	0.28720596	0.03099593	0.02964895	-0.14913249	0.18902749	0.00926891	0.33165699	0.10203008	-0.12397563	0.30594632	-0.28097871	-0.02730050	0.05038109	0.02635602	-0.10586885	0.07878079	0.08733476	-0.20787475	0.34502402	0.30980858	0.14729692	-0.18204424	-0.09694877	-0.05348132	-0.03203739	-0.01879828	-0.28735802	-0.20229952	0.05832377	0.16342689	0.04214332
C0345988	-0.17063026	0.36319822	0.05914931	-0.05646408	-0.12759063	0.37967208	-0.10621607	0.23790148	0.10752887	-0.25386170	0.35798791	-0.23371918	0.17712441	0.09639677	-0.04910697	-0.30168372	0.05029658	-0.11730211	-0.21276395	0.45962933	0.25018385	0.16132715	-0.24896634	-0.07514750	0.05383603	-0.04269104	-0.20588283	-0.19597405	-0.09888761	0.08909483	0.18258119	0.02725229
C0749163	-0.04261858	0.31452337	0.05406087	-0.00058468	-0.26820374	-0.06246925	0.19648778	-0.03020466	-0.17291586	-0.19883487	0.17439489	0.02935839	0.04322365	0.10431670	-0.08219329	-0.00003248	-0.07666634	-0.04355199	-0.18405530	0.18863340	0.00821701	-0.04438318	0.24974893	0.14578032	0.08294792	0.00451779	0.00050677	-0.03354179	-0.14010282	-0.06972183	0.08691847	0.03317536
C2937225	0.19716486	-0.16488734	-0.11152059	0.15812634	0.00710845	0.04814966	-0.10823558	0.13354315	0.22849992	0.24659361	-0.13917920	-0.20505351	0.10810129	0.15800820	0.32965735	0.16320324	0.32400334	0.11137559	-0.12995762	-0.12173747	0.19592586	0.23865701	-0.01786675	-0.19259785	-0.14919573	0.18730889	0.18647771	-0.01865254	-0.04707961	0.27713117	0.03007429	0.04302465
C1541317	-0.00767443	0.17549673	0.11563619	0.01570018	-0.26828176	-0.12470432	0.12019511	-0.01120257	-0.16665845	-0.14804026	0.06641249	-0.00957807	-0.01163633	0.02740393	0.08104578	0.15245070	-0.04479094	0.08869995	-0.11818479	0.11410025	0.03241993	0.00742081	0.23895080	0.08647898	0.11301656	-0.01955180	0.05323093	-0.08143823	-0.10159758	-0.10130925	0.13081186	0.03760482
C4016662	0.15690158	-0.04295059	0.16596670	-0.16489395	0.07368919	0.11139116	-0.20450033	-0.06621328	0.15235522	-0.03567785	0.01243917	-0.28361553	-0.00507425	0.28844130	0.00514952	-0.17812638	0.02056632	0.04867563	0.02887052	-0.04580623	0.00686497	0.20685898	-0.17108965	-0.11127529	-0.10142583	0.03679893	0.01125149	-0.01436672	-0.00565995	0.12934592	0.23281938	0.22395830
C4520732	-0.12339902	0.22822221	0.10110956	-0.03283264	-0.07056595	0.02490987	-0.02965178	0.12352090	0.02047917	-0.10112209	0.13140184	-0.12780219	0.05000597	0.03949191	0.00242944	-0.12401452	-0.03814039	-0.07242786	-0.01985162	0.20780115	0.04309511	-0.07120600	-0.08226387	-0.04141108	-0.01746658	-0.02543781	-0.05074216	-0.20225191	-0.14053373	-0.08766358	0.07998886	0.09303388
C0596170	-0.22819588	0.09474578	0.13390006	0.22836320	0.12275723	0.00287767	-0.21738836	0.07941864	0.32268962	0.31082323	-0.26805651	-0.09757438	0.17518894	-0.20197913	0.39983118	0.21917725	0.12800549	-0.22144496	0.57365042	0.02606340	0.08915433	-0.46053529	-0.50171155	-0.08603040	-0.08439465	-0.14093506	0.23859054	-0.31078291	-0.09118603	-0.20121425	-0.15329072	-0.03428372
C0031149	-0.14284196	0.16465507	0.11307043	-0.07026905	-0.12371092	0.02530465	0.06735855	0.03633807	-0.09416047	-0.17476657	0.14068647	-0.07264678	-0.05146105	0.04170472	-0.05521475	-0.03160056	-0.07528710	0.03194831	-0.08460315	0.14513379	0.09815685	0.00414723	0.04077663	0.03037570	0.03268000	-0.07508332	-0.01948134	-0.11330951	-0.11793088	-0.03822207	0.06084487	0.02476597
C0740345	-0.12155513	0.09029079	-0.00521660	-0.07695961	-0.11057471	-0.01875004	0.14891489	0.14873740	0.00738002	-0.13954738	0.20873322	-0.27782550	-0.17207265	0.18214116	-0.11305501	-0.06504454	0.04217925	0.25596085	-0.25096804	0.13330422	0.15524825	0.20320976	0.09146503	-0.08785389	-0.12411306	0.08698219	0.07921842	-0.08781354	-0.18725289	0.17874277	0.20743725	0.16266924
C0154246	-0.23549339	0.24965939	0.15997347	-0.09154811	-0.08885284	-0.03575822	-0.08937223	-0.15916634	-0.00023080	-0.15461344	-0.09000088	0.04951095	0.04611714	-0.12037183	-0.14781146	0.04919964	-0.15089373	-0.18496060	0.35423008	0.21250886	-0.05440306	-0.40299332	-0.12804244	0.11608639	0.16866469	-0.24737132	0.12795314	-0.16926500	-0.10091205	-0.14857730	-0.13416721	-0.13915578
C1709661	0.03799016	-0.11586371	-0.13481250	-0.09296008	0.02919194	-0.16902716	0.14860007	-0.07694115	0.08720492	0.00084121	-0.05411592	-0.21885306	-0.27315131	0.21536851	-0.16754086	0.06093040	0.09394739	0.37216282	-0.12718636	-0.08723869	0.11119524	0.22105637	0.11974411	-0.07730588	-0.18580149	0.15470460	0.27675879	0.08548222	-0.08808409	0.31978586	0.16719028	0.09570356
C0270871	0.12967262	-0.25756663	0.33059633	-0.30440542	0.35846058	0.00412212	-0.17461066	0.02995935	0.29517284	-0.07306078	-0.03393646	-0.41131207	-0.12604873	-0.01724837	0.05782346	-0.16081116	-0.29177150	0.14455879	0.29051936	-0.32394364	0.01657647	-0.09816455	-0.36656731	-0.17421122	-0.16973992	0.05193782	-0.16417424	-0.35569412	-0.03871104	-0.19408265	0.08006004	0.25469786
C0017689	-0.05697097	-0.03695425	0.00431351	0.00247623	0.01832748	0.00662861	-0.02497548	0.17070949	0.13062227	0.02217308	0.02118446	-0.18750593	-0.05037154	0.07122687	0.09951864	0.02137272	0.04136304	0.18417634	-0.03499793	-0.00444422	0.15191977	0.07806540	-0.09640981	-0.14557821	-0.11987349	0.04177520	0.08856655	-0.16699575	-0.11293590	0.09569611	0.07915288	0.06262005
C3502417	0.03142988	-0.07287937	0.19866525	-0.06326015	0.06187518	-0.11212621	0.06187342	-0.00828849	0.03604528	0.02290022	-0.17747690	-0.17401296	-0.08596538	-0.14605628	0.25767639	0.14118533	-0.12643939	0.09827406	0.27413172	-0.15441525	0.07197449	-0.18414922	-0.05461050	0.00786505	-0.05808065	0.04658967	0.01375734	-0.24782079	-0.04636072	-0.27397773	-0.04877042	0.15566045
C3501679	-0.26631036	0.03251656	0.02235897	-0.10016347	0.04408232	0.25880718	-0.05110577	0.30834734	0.23863287	-0.13420209	0.19502591	-0.42404997	-0.07118391	-0.06559073	0.12189916	-0.15186688	0.06466346	0.19484828	-0.12405150	0.21300614	0.35991821	0.19941409	-0.28775001	-0.20909852	-0.07092310	0.03547343	-0.11224625	-0.30381891	-0.03341953	0.06554627	0.09436488	0.01443584
C0029463	-0.13331705	0.16012383	-0.00409005	0.01500507	-0.18255068	-0.07147322	0.12843712	0.03203661	-0.11300857	-0.09322185	0.11657830	0.00645414	-0.05452698	0.04973818	-0.06587192	0.03720283	0.01764774	0.06847709	-0.15570976	0.15224102	0.05602454	0.01862920	0.15152703	0.04232642	0.00075531	-0.03269899	0.07234053	0.00380146	-0.10875367	0.03648780	0.05398098	-0.00753177
C0042900	-0.06466074	0.08050885	0.01076046	-0.02913816	-0.05811922	-0.06250532	-0.04293950	0.00801286	-0.00763065	-0.05673666	0.05894270	0.00911550	-0.02072757	0.03367178	-0.10646039	-0.05127905	-0.00935257	0.03399239	-0.03993018	0.08468612	-0.02758067	-0.00764423	0.01419520	-0.01359846	0.01548372	-0.07423451	0.07697628	0.01054547	-0.05701315	0.05757422	0.05360717	-0.01549515
C0272126	0.04981925	-0.05244741	-0.18715680	-0.10374603	0.10607906	0.09526816	-0.23224974	0.24624287	0.23670635	-0.05795889	0.24443150	-0.21921426	-0.02040353	0.20026529	-0.22959074	-0.36923057	0.18916215	0.16927621	-0.32903612	0.08567917	0.08702068	0.40883657	-0.17914239	-0.26669466	-0.12793173	0.05165286	0.02236030	0.09526428	-0.03671431	0.47837383	0.25300097	0.04961672
C0162834	-0.05564901	-0.09146973	-0.03749527	-0.05026368	0.07997303	-0.07731013	-0.08177619	0.07309335	0.10657023	0.01402284	-0.02016084	-0.10189037	-0.09448483	0.04770727	-0.04823492	-0.04660511	0.03990689	0.16397044	-0.00200998	-0.04738305	0.05520541	0.07481809	-0.09711558	-0.12849830	-0.11376766	-0.02773131	0.09617043	-0.02011211	-0.03726047	0.15927462	0.05402943	-0.00287697
C0023176	0.09482308	0.05887447	0.05402191	-0.04697909	-0.14983334	-0.15562887	0.00452449	-0.09334318	-0.18778259	-0.08414318	-0.10217634	0.10585076	0.06568732	0.08429189	-0.00390282	0.06916464	-0.02195533	-0.04119768	0.00680187	0.02541969	-0.15274704	-0.07319652	0.26345697	0.07255979	0.07168442	-0.06341551	0.08399744	0.09036228	-0.05497813	0.02203890	0.00559406	0.03565551
C3278153	-0.02901201	0.00093407	-0.07203386	0.06198720	0.05431434	-0.23579280	-0.09735727	-0.02580929	0.00249210	0.11549049	-0.19710776	0.25981885	0.02143129	-0.17462207	-0.08150662	-0.00260860	-0.03574968	-0.11734551	0.19230734	-0.01828456	-0.12797697	-0.20824373	0.00491523	-0.00364256	0.10842650	-0.15137607	0.09503409	0.09890949	0.00714883	-0.02725612	-0.12770070	-0.11918441
C3278152	0.04245851	-0.06951328	-0.00155427	0.02062670	0.06152784	-0.27531144	-0.00427646	-0.09184970	-0.04052489	0.09811990	-0.24665856	0.17417859	-0.04709528	-0.16518050	0.01828869	0.09549440	-0.07376053	-0.03100999	0.22593060	-0.12772161	-0.11073291	-0.21663792	0.08013253	0.02295047	0.05721667	-0.06458206	0.11657256	0.04074054	0.00779799	-0.10700630	-0.11573364	-0.02543611
C0079773	-0.03049085	0.10314456	-0.00677618	-0.06298773	-0.02866165	0.02779352	-0.13310347	0.06653798	0.06504790	-0.09119447	0.13330099	-0.04914747	0.02436800	0.10125215	-0.15420884	-0.16913840	0.02493639	0.02704855	-0.11486786	0.13840404	-0.00645368	0.09141988	-0.06617222	-0.05802672	0.00919016	-0.07580074	0.04393864	0.01105715	-0.06157862	0.15421242	0.12500949	-0.00123263
C0079772	-0.10971769	0.13753729	0.00775372	-0.02306761	-0.09028836	0.04502260	-0.01356671	0.12837273	0.02481200	-0.08521605	0.14588039	-0.10053953	-0.00923908	0.06288384	-0.04395811	-0.07377521	0.03357835	0.05950212	-0.13435851	0.16089346	0.10984126	0.08493044	-0.03776260	-0.04253436	-0.01537088	-0.03411466	0.01106067	-0.07714070	-0.10511454	0.08167776	0.09370776	0.00956603
C0006060	0.13233650	0.05539132	0.05936623	-0.07475735	-0.03505588	-0.09687623	-0.05720938	-0.23150201	-0.04513361	-0.08973337	-0.03571695	0.05690030	0.00522174	0.14326462	-0.17453022	-0.09376822	-0.07541826	-0.02619610	0.06523663	0.00746336	-0.19525813	-0.01542910	0.08323275	0.09405499	0.06037370	-0.08340590	0.09180812	0.15051851	0.03098120	0.04750251	0.10485597	0.01990283
C3697982	-0.25042722	0.06369458	0.16535839	-0.09888025	-0.01781997	-0.26455277	-0.04707918	-0.15780906	-0.03687004	-0.07455844	-0.08199310	0.05967675	-0.16852242	-0.16942362	-0.21082947	0.06777027	-0.08423188	0.02181566	0.26425156	0.09257077	-0.18623157	-0.35163721	-0.00861468	-0.02225802	0.07228883	-0.20114146	0.24916150	-0.02468342	-0.06969595	-0.11406266	-0.10010330	-0.02859003
C0268318	-0.12196329	0.06083402	0.08069318	0.03574080	-0.02891987	-0.07623585	-0.08834901	0.01330578	0.02672347	0.02394268	-0.02126359	0.03756226	-0.00216124	-0.05137748	0.00056894	0.02615333	-0.02646668	-0.00971298	0.12005018	0.06775408	-0.05446089	-0.14794049	-0.06484939	-0.03935941	0.00415865	-0.12076820	0.11717948	-0.06970771	-0.05090219	-0.05901504	-0.02173825	-0.03181720
C0280217	-0.11499636	0.23859556	0.26524916	-0.04312870	-0.20839962	0.07304049	0.12627482	0.03202349	-0.26702589	-0.25017282	0.25800884	-0.03291902	-0.00061957	0.02872044	0.03433929	-0.06560767	-0.15131015	-0.08407647	-0.12264093	0.19965643	-0.01236364	-0.02735298	0.15608107	0.10758440	0.06929984	-0.08868118	-0.14776899	-0.12219019	-0.08598075	-0.24093533	0.09355152	0.14018284
C0919267	-0.13313036	0.17254964	0.04065572	0.00507531	-0.18635564	-0.06148707	0.09691998	0.00852501	-0.15451178	-0.11495958	0.12534112	0.05486963	-0.03135657	0.03355236	-0.07532621	0.01546056	-0.01308254	0.00891559	-0.13253973	0.16263132	0.00150921	-0.01838609	0.15983103	0.05907295	0.03002798	-0.07573693	0.04889501	0.01652867	-0.09102509	-0.00144938	0.04054900	-0.01436919
C0030783	-0.24618246	0.39505118	0.12210112	0.17956828	-0.33534709	-0.11058650	0.09336635	0.12842375	-0.18390176	-0.07435296	0.14882345	0.11149711	0.09464834	0.00088585	0.18185724	0.03171792	0.08331107	-0.06083732	-0.11656611	0.27759600	-0.00477399	-0.16062489	0.17256169	-0.08509940	-0.05995717	-0.07936163	0.14878798	-0.06531202	-0.14994533	-0.16794467	0.10094500	0.07103171
joint diseases	-0.02516683	-0.09019619	-0.03189764	-0.10597607	0.07810362	-0.09920041	-0.07311873	0.01435982	0.11439002	-0.02453664	0.01231598	-0.11693785	-0.13533007	0.13587700	-0.18334949	-0.09635233	-0.01562577	0.20769826	-0.04441654	-0.05091275	0.00363776	0.09607568	-0.05141617	-0.10903383	-0.11223093	-0.02645862	0.12707128	0.01971041	-0.06733923	0.19976982	0.09960656	0.02559905
C0017531	-0.01452695	0.06343744	0.02956650	-0.08870263	-0.03939266	-0.06596000	-0.03951994	-0.01098361	-0.01741923	-0.08649395	0.02846581	-0.00332735	-0.01368471	0.02591283	-0.11265232	-0.06096924	-0.07218844	0.04479754	0.00835045	0.04972063	-0.04174530	-0.03335366	0.02059480	0.00209194	0.05680446	-0.06589478	0.03643230	-0.02325005	-0.06814774	0.03768776	0.03342648	-0.00704474
C0020557	-0.02606522	-0.16014831	0.06938651	-0.08400933	0.06317694	-0.17855333	0.04479986	-0.06219303	0.02843197	0.02142477	-0.09315863	-0.10954240	-0.20955893	0.02064020	-0.02117409	0.08692684	-0.06939302	0.22819725	0.09231748	-0.15939273	-0.03278531	-0.01397198	0.05308361	-0.06439335	-0.12398945	0.00427792	0.15870261	-0.02801070	-0.02842868	0.01849175	0.03686672	0.06688962
C0020550	-0.02654717	0.03954230	0.05245994	-0.01240843	-0.05236201	-0.08946428	-0.03553342	-0.04121135	-0.04533249	-0.03608670	0.01681430	0.04747754	-0.02282811	0.01381665	-0.06170072	-0.00043813	-0.03623295	0.01795171	0.01390501	0.04165619	-0.09184191	-0.03996657	0.05978289	0.01488517	0.03179445	-0.08071452	0.08956860	0.02820377	-0.01971943	-0.00249466	0.04205113	0.00176150
C0242292	0.04478716	-0.03179494	0.02035730	-0.05212056	0.01546483	-0.12162660	-0.14441867	-0.11054960	-0.04140581	-0.01902347	-0.01038193	0.12463797	-0.01320378	0.06244828	-0.18037093	-0.07080372	-0.04151075	-0.01216372	0.01159832	-0.02971144	-0.20951872	-0.03036387	0.05931750	-0.01345509	0.02007165	-0.12511575	0.12188172	0.13475603	0.02341139	0.07797559	0.03562047	-0.02987153
C0017536	-0.17391729	-0.00412089	-0.08279515	-0.11806738	-0.06390828	-0.35951734	-0.02534037	-0.21735348	-0.02438147	-0.06996483	-0.12439416	0.18181954	-0.19160627	-0.05053685	-0.40340865	-0.06317768	-0.07403772	0.23379716	0.17865449	0.01525537	-0.11982103	-0.17570987	0.04001562	0.11325210	0.06274610	-0.27825719	0.33934534	0.25932306	-0.05162848	0.21455750	-0.08563299	-0.17457657
C0085082	0.23575535	-0.14241855	-0.05906579	-0.24131843	0.08554371	-0.25410503	-0.05423818	-0.39341176	0.03144977	-0.08774395	-0.19177742	0.02616144	-0.12313504	0.18628670	-0.36679012	-0.05791063	-0.07900952	0.13473937	0.10261935	-0.18793669	-0.18257055	0.02155867	0.10993304	0.11198501	-0.00710174	-0.02239812	0.20497753	0.27518851	0.04986073	0.25737619	0.04209211	-0.04067257
C3658302	-0.01117535	0.07466078	0.05418885	-0.07549480	0.01187497	0.03043264	-0.14991508	0.03681764	0.03380697	-0.06479507	0.01771036	-0.01305991	0.04744813	0.06160378	-0.07970601	-0.09347336	-0.00851641	-0.01072495	-0.00646704	0.08478421	0.01169123	0.02876060	-0.10352479	-0.04020302	0.02469050	-0.12514524	-0.00967500	-0.03938270	-0.05449737	0.06925957	0.05086687	-0.02887938
C0029882	-0.00988057	-0.03593180	0.03795907	-0.08985253	0.00299364	-0.15444824	-0.03182553	-0.12399234	-0.06396531	-0.05049471	-0.04289536	0.06915170	-0.09987126	0.02056824	-0.16947097	-0.02659632	-0.05974171	0.05575510	0.05097808	-0.03927733	-0.12579316	-0.05071332	0.07885686	0.02169590	0.00806880	-0.10190802	0.11742806	0.10743792	-0.01043829	0.06561050	0.00545918	-0.02902028
C0023281	-0.05919464	0.09347807	-0.01064251	-0.04302030	-0.09372201	-0.12896655	0.03110082	-0.03571695	-0.02369231	-0.06842837	0.01272677	0.01813112	-0.04314151	0.02727333	-0.13014106	0.01178505	-0.02787687	0.08511195	-0.01606876	0.08348371	-0.01156574	-0.04228318	0.07101447	0.04668742	0.02858084	-0.06763878	0.11235474	0.02112859	-0.08131524	0.06016644	0.03467224	-0.02570368
C0023283	0.00342133	0.08462146	0.03630219	-0.11582082	0.00321231	-0.03109807	-0.10942799	-0.03912040	0.06181936	-0.08663531	0.05152394	-0.03127369	0.00771563	0.05695030	-0.18071163	-0.13328849	-0.05803148	0.01141477	0.02472664	0.08339780	-0.06806342	-0.00458125	-0.06816236	0.02226257	0.04997313	-0.09416029	0.03533661	0.01756901	-0.03805492	0.07394636	0.07804058	-0.00252802
C0302592	-0.15448090	0.18709204	0.02862170	0.02112882	-0.20921873	-0.05595991	0.15212663	0.03391019	-0.14536488	-0.11238117	0.13787930	0.00492159	-0.05373765	0.03031976	-0.03955829	0.04299797	-0.00511621	0.04908102	-0.15270460	0.17676219	0.05328869	-0.00201875	0.17275156	0.06093006	0.01507816	-0.03894655	0.05512354	-0.01976712	-0.10857425	-0.01784024	0.05227814	0.00731411
C1561643	-0.03900751	-0.03835129	0.00553576	-0.01510587	-0.01367882	-0.18205504	0.00823215	-0.08031184	-0.02603071	0.01566585	-0.07861465	0.05314551	-0.09738650	-0.01427953	-0.07069299	0.07324539	-0.03201791	0.08911386	0.06241155	-0.04630049	-0.07479636	-0.08086871	0.08016208	0.00373217	-0.01543616	-0.05568286	0.15919621	0.04095264	-0.02480781	0.02188435	-0.00910305	-0.03163191
C0023772	-0.13910826	-0.03528286	0.09268185	-0.04244566	0.04060646	-0.10614977	0.00342828	0.01971481	0.06191842	0.00245598	-0.05371138	-0.11294943	-0.13492563	-0.03897946	0.01165065	0.05271498	-0.06726213	0.12243664	0.14065264	-0.04182349	0.04743924	-0.11638447	-0.07683616	-0.07360043	-0.09584112	-0.04262005	0.10941007	-0.14791736	-0.08480188	-0.04829197	-0.01700694	0.02134221
C0280451	-0.14188235	0.04159974	0.03372915	-0.06695839	0.00069417	0.17792435	-0.03564597	0.22697242	0.14109321	-0.10259556	0.23267274	-0.29003319	-0.07931961	0.08189813	-0.03671874	-0.12621073	0.01379176	0.16706821	-0.16470501	0.13603951	0.23104836	0.22565712	-0.18522497	-0.11618656	-0.05225409	0.00630510	-0.08433077	-0.18670946	-0.10562731	0.12812927	0.16472824	0.05176663
C0280100	-0.13984653	0.13052838	-0.01422577	0.00672087	-0.13682549	-0.02859310	0.08694131	0.10583682	-0.03424555	-0.07224440	0.12438351	-0.07693677	-0.05655717	0.06191630	-0.03401501	0.00704092	0.04135637	0.10804775	-0.15683477	0.14531334	0.11140397	0.06421438	0.06679700	-0.01967903	-0.04183340	-0.01114984	0.06210372	-0.05315326	-0.12355924	0.07565676	0.07711853	0.01613467
C0232849	-0.02389432	-0.00080075	-0.02327158	-0.06875266	0.10953221	-0.04247548	-0.29687503	0.01669000	0.12323695	-0.02533823	0.01098797	0.10501409	0.08309621	0.07875439	-0.13770735	-0.20130157	0.01001241	-0.00412705	-0.00129067	-0.00395491	-0.11544149	-0.00346030	-0.17150658	-0.11987321	-0.02729498	-0.18347114	0.08172784	0.10093465	0.03323595	0.15609580	0.08526517	-0.09317195
C1838103	-0.11014132	-0.13101235	-0.01476664	-0.01795417	0.15760297	-0.17293477	-0.33763209	-0.02350313	0.12650171	0.04401500	-0.13464648	0.14705563	-0.03052367	-0.06080594	-0.15221536	-0.12473463	-0.03339915	0.00849289	0.19353342	-0.06742433	-0.20090395	-0.16874850	-0.17760584	-0.18902072	-0.03788901	-0.20621432	0.18529800	0.04883119	0.05390433	0.07598916	-0.03474133	-0.15282038
C1838100	-0.04749771	-0.13105500	0.10507041	-0.09651995	0.07747883	-0.13323838	0.11270840	-0.04179911	0.02027526	-0.02381712	-0.06596375	-0.16456108	-0.22208123	-0.02780402	0.01353720	0.12311578	-0.11709519	0.20705888	0.10260870	-0.15562406	0.04449755	-0.04935682	0.02037722	-0.02763194	-0.10237986	0.03653377	0.07815194	-0.13510934	-0.05454194	-0.08090741	0.01472475	0.07299278
C0006664	-0.07483152	0.08126070	0.06345911	0.10900661	-0.15052560	-0.14004251	0.25927949	-0.08713824	-0.19834416	0.03579755	-0.14249599	0.11458857	-0.03774559	-0.14951982	0.22302310	0.35465911	-0.06146370	-0.04688112	0.07692249	-0.02673343	0.06303501	-0.23604454	0.25026703	0.13492206	0.06180876	0.03778968	0.08223967	-0.13004300	-0.05615992	-0.29165909	-0.16410238	-0.03334840
C0026896	-0.00444836	-0.02465121	-0.06135678	-0.04165897	0.01861256	-0.10406832	-0.09281141	0.01064351	0.06979048	-0.00760289	0.00102759	-0.01675403	-0.04770498	0.07281229	-0.13282044	-0.05795088	0.02802087	0.11888544	-0.04055676	0.00262640	-0.03262082	0.05123349	-0.01124481	-0.07453065	-0.03655354	-0.04268020	0.13989162	0.04879640	-0.04048690	0.16810520	0.07507132	-0.01753182
C0032768	-0.05244710	0.00132838	0.00360476	-0.03030908	0.03032384	-0.14210768	0.01597892	-0.06674845	0.10711235	0.06130211	-0.10499041	-0.10315157	-0.12433673	-0.01160849	-0.07322402	0.08617073	0.00995958	0.10515644	0.15656617	-0.02311971	0.01841037	-0.09346138	-0.06083763	0.00950317	-0.03329150	-0.02600310	0.21773799	-0.04145905	-0.08762999	0.04263537	-0.00280899	0.02923697
C1274355	0.07753504	-0.13378708	0.30987513	-0.12281219	0.05898174	-0.17290971	0.09881747	-0.38426819	-0.16924514	-0.10941397	-0.14730242	0.01598115	-0.19932713	-0.04521569	-0.05469694	0.11679961	-0.28434929	-0.04267795	0.34171554	-0.19350916	-0.26814821	-0.21874557	0.14410022	0.20719521	0.06343187	-0.06534971	0.05367959	0.01678838	0.09312213	-0.26287317	-0.00700480	0.08150093
C0007820	-0.06874195	-0.02319481	0.03321420	-0.00234312	0.01958818	-0.13694152	-0.09439067	-0.02930596	0.04276470	0.02396365	-0.05759551	0.03919548	-0.05071566	-0.04637313	-0.05368938	0.01655380	-0.02879244	0.04766664	0.11291419	-0.00977934	-0.08408387	-0.10814505	-0.03711776	-0.04305812	-0.01371911	-0.09780397	0.14225572	-0.00498588	-0.01372895	0.00590569	-0.00102608	-0.04663112
C0030567	-0.12658794	0.00063864	-0.00030727	0.06308229	0.02021668	-0.13320097	-0.11189727	0.05968941	0.10265306	0.09551411	-0.08370121	0.01442729	-0.02936352	-0.09700911	0.04422115	0.06367110	0.02650652	0.04358453	0.13841742	0.00379719	-0.00272087	-0.15237322	-0.10613131	-0.09283517	-0.05107922	-0.08438239	0.18979131	-0.08692557	-0.05463167	-0.01300099	-0.03935056	-0.06048247
C0010418	-0.03744231	0.00528883	-0.04344688	-0.01926819	-0.03340064	-0.13252003	0.09873396	-0.05463568	0.00142624	-0.01540983	-0.04878034	-0.07328837	-0.12787789	0.05775463	-0.05769573	0.06171263	0.02264046	0.14923707	0.00140747	0.00016638	0.03285192	0.01815396	0.08215254	0.01065571	-0.04428584	0.00861477	0.18336979	0.02969465	-0.06054871	0.08898292	0.06588665	0.03475593
C0010417	-0.05635712	-0.01621790	-0.02528317	-0.04667206	0.01150932	-0.12717262	-0.08187455	-0.02651387	0.02113608	-0.02914648	0.00317230	0.02266144	-0.07630434	0.04419423	-0.16741535	-0.05460167	0.00780912	0.08416589	-0.02016432	0.01342990	-0.05927636	-0.00341675	0.00882245	-0.06850576	-0.03312429	-0.07876731	0.14060065	0.06457814	-0.03933059	0.13526382	0.04752708	-0.03780912
C0751335	-0.05942222	0.07515685	0.10305353	-0.05185940	-0.03744826	-0.04987237	0.00991573	-0.09844210	-0.04262623	-0.05038273	-0.08413783	0.03732725	-0.00569857	-0.17185417	0.02766472	0.11866323	-0.11602798	-0.06138546	0.20538433	0.07267714	-0.02031274	-0.17018951	-0.00684554	0.11105052	0.17510803	-0.10967703	-0.00620972	-0.10706469	0.02175632	-0.16617975	-0.04409873	-0.06848416
C0280856	-0.01424958	0.16219781	0.18621537	-0.07502276	-0.16026731	-0.00722387	0.18707633	-0.05284062	-0.21144240	-0.18480423	0.15009844	-0.08634873	-0.07770406	0.13022931	0.00159505	0.01120945	-0.10828778	0.02138086	-0.13876209	0.07528967	0.00492868	0.03675736	0.22429970	0.09057691	-0.00339299	0.01226657	-0.03352213	-0.06875141	-0.10281156	-0.13725056	0.12006645	0.16247080
C0010414	-0.06258787	0.18492478	0.15980901	-0.12276182	-0.09971218	-0.14231975	-0.08707120	-0.23068795	-0.13914551	-0.15056382	-0.05133351	0.22862716	0.07924149	-0.09676611	-0.18510672	-0.02387030	-0.20832366	-0.15378778	0.23464341	0.11397669	-0.21704137	-0.32532531	0.04590325	0.17647868	0.21548702	-0.26159972	0.04479331	0.02291854	-0.01668710	-0.15478334	-0.09862533	-0.11175025
C0007282	-0.02034895	0.02719939	0.07827482	-0.04575893	-0.04847552	-0.12050597	0.01481839	-0.10785891	-0.06514692	-0.03670935	-0.03732720	0.03703146	-0.05202919	-0.00474452	-0.06141872	0.04965086	-0.08539157	0.03371167	0.08544835	0.00741845	-0.09717736	-0.08373581	0.07990976	0.07331805	0.04522966	-0.08634338	0.08316525	0.01563586	-0.01527499	-0.04616243	0.01101577	0.00021458
C0149704	0.01153814	-0.00689891	0.08452585	-0.09805387	-0.03647416	-0.24435437	0.06736357	-0.31566802	-0.16140361	-0.06722537	-0.14083171	0.20145744	-0.09567511	-0.07551414	-0.19405766	0.09899321	-0.19879603	-0.01532438	0.22024657	-0.07974888	-0.22302866	-0.24413025	0.17496803	0.23124883	0.14743739	-0.13993245	0.11159089	0.11443698	0.02755092	-0.10721093	-0.10248450	-0.08746180
C0271932	-0.03755341	-0.10845885	0.12821598	-0.03287695	0.01798846	-0.02678926	-0.00780643	0.10765471	-0.16843972	0.04053674	-0.02678942	0.11875014	0.00633635	-0.12049267	0.11206732	0.13243923	-0.02614716	0.01441143	0.01052556	0.01279145	-0.13528365	-0.04551262	0.12929986	-0.00581640	0.02583190	-0.15392697	-0.00386219	0.02159195	-0.00593564	-0.05402471	-0.08769984	0.03002990
C0029089	-0.03296336	-0.12949952	0.05585041	-0.06952420	0.14018378	-0.09857193	-0.09181927	-0.01974398	0.10316572	0.03205597	-0.07185348	-0.10818093	-0.12751563	0.03726638	-0.04025062	-0.02092975	-0.01365279	0.10998078	0.10720908	-0.11390001	-0.04128087	-0.02607921	-0.08779289	-0.14832443	-0.13512166	-0.02092594	0.13698500	-0.04180504	-0.02231890	0.07014081	0.05829101	0.04995325
hyperinsulinism	-0.03084192	-0.21390212	-0.00879344	-0.06682987	0.07827259	-0.14018883	0.00368410	-0.06521861	-0.07068290	0.02705279	-0.06102371	0.02098256	-0.20226392	0.06145315	-0.08247040	0.05102914	-0.04266220	0.18013453	-0.02961264	-0.17344238	-0.06460005	0.08563472	0.11020020	-0.06132274	-0.09650739	-0.04265807	0.11798362	0.07112632	0.02706944	0.10977020	0.00308897	-0.02586369
C1334647	-0.05505421	0.26500359	0.27906832	-0.09288082	-0.19837768	0.08329827	0.11821495	-0.03752948	-0.26840344	-0.29065815	0.25358996	-0.04170184	0.02290310	0.08152778	-0.01157114	-0.12574272	-0.14075671	-0.14360403	-0.13951929	0.19543500	-0.05512873	-0.02127273	0.19579691	0.08526701	0.07584931	-0.03284414	-0.15703960	-0.07944202	-0.08442474	-0.19606185	0.13286433	0.16006593
C0040517	-0.17662267	-0.02944721	0.04258941	0.05683988	0.08205374	-0.10654805	-0.12408474	0.07033502	0.17322466	0.14014380	-0.12223954	-0.07077141	-0.06230173	-0.13994785	0.09016591	0.07909711	0.02655113	0.05102820	0.25424653	-0.02152878	0.03939713	-0.19962299	-0.22795263	-0.11957139	-0.08770158	-0.09403683	0.18604630	-0.15659441	-0.06214846	-0.05789221	-0.07190789	-0.04278181
C3854329	-0.00603911	0.09008285	0.20847890	-0.14166544	-0.13526878	-0.12960240	0.22935683	0.05379908	-0.11312224	-0.20776573	0.07715478	-0.17471091	-0.16567124	-0.11390292	0.11122265	0.09324431	-0.16110663	0.25209254	-0.07672048	-0.01852909	0.19144601	-0.00779954	0.15346980	0.04094883	0.03795867	0.08758321	-0.07950811	-0.22638381	-0.14054900	-0.23747395	0.07851013	0.13430211
C0235782	-0.15923001	0.25751147	0.07771873	0.02494347	-0.24425094	-0.05784728	0.12939188	-0.01146603	-0.19025160	-0.13213025	0.14139490	0.08112860	0.00084222	0.00564584	-0.06353135	0.04302597	-0.04056256	-0.04976259	-0.10531976	0.22431165	-0.00132191	-0.08822927	0.18229741	0.12303051	0.08362779	-0.09867107	0.04215663	-0.01635049	-0.11528447	-0.07642544	0.01653865	-0.01400236
C1527349	0.00883362	0.16872019	0.02891663	-0.02146122	-0.18089582	-0.04404362	0.02254098	0.01179100	-0.15387413	-0.15126148	0.17588682	0.06353007	0.04351254	0.17701899	-0.11927248	-0.08374809	0.00764987	-0.00328840	-0.25804231	0.14343055	-0.06856281	0.08958066	0.20688169	0.00905676	0.01037209	-0.03582844	0.02601744	0.08516822	-0.08700663	0.08937284	0.13780113	0.04278894
C0020481	0.01397237	-0.13076259	0.06695029	-0.07923672	0.09144971	-0.05618656	-0.00859216	-0.00452454	0.07761568	0.00922804	-0.00808151	-0.14682503	-0.13709620	0.01438008	-0.01994470	0.00636038	-0.04891995	0.15860710	0.03768286	-0.09605420	-0.01240441	0.06547501	-0.03957434	-0.03917532	-0.05990294	0.00660100	0.03639069	-0.03133986	0.00891367	0.01460084	0.07608007	0.08067703
C0036916	-0.14156830	0.05044088	0.03989614	-0.00709844	-0.03720704	-0.13406958	0.00478489	-0.03452151	0.00803088	-0.00647583	-0.08726326	0.05409525	-0.05166982	-0.13933505	-0.02645006	0.11482009	-0.08217262	0.03512780	0.17093505	0.02989899	0.02034830	-0.20691612	-0.03675915	0.06711984	0.06456763	-0.13125993	0.09727518	-0.08834860	-0.06458278	-0.08955106	-0.09209651	-0.11190591
C0013604	-0.07034102	0.00368033	-0.04674023	0.02059593	-0.02067370	-0.17429835	-0.10230608	-0.09070124	-0.00466525	0.05476429	-0.11940532	0.16839977	-0.01937221	-0.09021466	-0.07612170	0.02296583	-0.00739608	0.02249356	0.14828567	0.02508423	-0.10709086	-0.12668277	-0.00589732	0.02271191	0.05785757	-0.15103656	0.18167073	0.08962478	0.03220629	0.05348214	-0.05478194	-0.13904496
C0155862	-0.00245712	0.05415360	0.18339403	-0.13464795	-0.02017351	-0.19017267	-0.03832520	-0.27702883	-0.15548807	-0.13542238	-0.07893784	0.20723253	-0.03332934	-0.08376588	-0.21110749	-0.02221427	-0.25131920	-0.07957577	0.24310519	-0.02446764	-0.25882256	-0.27193126	0.09143765	0.16821104	0.18472102	-0.22166854	0.03312707	0.06843828	0.01824506	-0.16394936	-0.06661265	-0.06947214
C0155860	0.09939358	-0.06497721	0.26423550	-0.10036998	0.08152714	-0.07288492	0.13003477	-0.16929719	-0.13341206	-0.09104613	-0.00943810	-0.04202311	-0.14859606	-0.00416263	-0.02517401	-0.01871360	-0.27057558	0.01260290	0.16489080	-0.15044092	-0.18884534	-0.09008017	0.11346242	0.09047130	0.02566589	0.00439546	-0.11261776	-0.05329929	0.02928432	-0.26586142	0.08562092	0.17574781
C0686625	-0.37267548	0.24470860	0.07484329	-0.09677441	-0.22589803	-0.02616946	0.13725390	-0.02484979	-0.24034062	-0.24026667	0.12416287	0.02862902	-0.11994985	0.09859970	-0.14803523	0.02950497	0.04849076	0.01818058	-0.18103571	0.24883789	0.12822671	-0.03220710	0.16941059	0.01583185	-0.07558202	-0.18015809	0.13938427	0.02175140	-0.15300564	0.11589005	-0.02028861	-0.09589756
C0154841	-0.02186703	0.04653255	-0.01973729	-0.05326373	0.00612117	-0.09923194	-0.23623100	-0.11280107	-0.03387066	-0.06431068	0.04573747	0.22082363	0.03743827	0.07636266	-0.31003922	-0.19506891	-0.01968518	-0.07444862	-0.01548089	0.07460871	-0.24399371	-0.02788436	-0.00003186	-0.02799912	0.07943059	-0.20584430	0.12424587	0.21676716	0.03355233	0.16517340	0.04417618	-0.11696897
C0007758	-0.15216386	-0.01575840	0.00186404	-0.00781501	0.07460597	-0.09772566	-0.12717396	0.08355701	0.14775649	0.05168795	-0.03615408	-0.07439946	-0.07565537	-0.02782583	-0.03806368	-0.02823148	0.03072589	0.09511329	0.09957727	0.01119789	0.03691838	-0.08021224	-0.16704577	-0.14819139	-0.10564930	-0.07825987	0.16990454	-0.09220751	-0.08057067	0.07826591	0.01057932	-0.02379140
C0023827	-0.07236513	0.10406967	-0.00412402	0.01407910	-0.19283047	-0.08983835	0.19345565	0.01927201	-0.20673077	-0.11608838	0.14615197	0.01507080	-0.08768497	0.11628273	-0.02968825	0.03697436	0.03332997	0.10095681	-0.28047100	0.07153030	0.03610301	0.11727462	0.28812039	0.01399675	-0.04273956	0.03186675	0.06669240	0.06148002	-0.08558430	0.04584512	0.09380766	0.06205274
C1292753	-0.10358986	0.08931291	0.00252263	-0.00483564	-0.06634731	-0.01336316	-0.02547625	0.08334887	0.03701501	-0.04998610	0.08812501	-0.07600121	-0.03187475	0.04863262	-0.04353230	-0.03484500	0.02399150	0.08060038	-0.06954898	0.10892507	0.06593236	0.04294379	-0.03379271	-0.04870090	-0.01955433	-0.04204093	0.07125781	-0.06208097	-0.08629242	0.07502252	0.08220821	-0.00141543
C1292754	-0.04235670	0.12278111	0.00840535	-0.07072584	-0.09071983	0.02604788	0.01935002	0.07241549	-0.02428875	-0.10398299	0.12981579	-0.08757764	-0.03245914	0.11768512	-0.09590267	-0.07325001	0.01106556	0.07990908	-0.15360329	0.11954834	0.08626226	0.13301772	0.02116041	-0.00674050	0.00003173	-0.03112780	-0.00506053	-0.01828878	-0.10423233	0.11589617	0.12427431	0.03191217
C1292758	-0.12103780	0.04657130	0.01065193	0.00173036	-0.01195680	0.12406254	-0.04267264	0.25323221	0.11610267	-0.04079089	0.16338399	-0.24265999	-0.04871312	0.05342024	0.07356304	-0.07489204	0.07000351	0.12899815	-0.15000442	0.10981979	0.20310017	0.18159638	-0.14143479	-0.15517123	-0.09472320	0.03295772	-0.02880719	-0.18742576	-0.09651846	0.08631165	0.14243716	0.05897050
C0010308	-0.04772731	0.08872493	0.00861285	-0.03949276	-0.10134168	-0.09356121	-0.00063353	-0.04760822	-0.11785614	-0.09532892	0.09019587	0.08665846	-0.03037644	0.12961151	-0.19001476	-0.03416165	-0.00283175	-0.00420003	-0.14153692	0.08649254	-0.10070578	0.02261355	0.16604686	0.02463698	-0.00458582	-0.08022183	0.12030318	0.09398892	-0.06836291	0.12448311	0.05752137	-0.01348660
coronary disease	-0.28649300	-0.00751652	0.00142799	-0.02037183	-0.00847773	-0.24274200	-0.06619976	-0.05280031	-0.04728807	0.06057208	-0.04232164	0.17639226	-0.17893781	-0.09729670	-0.24985431	0.08487517	-0.08648399	0.06914421	0.09752107	0.03500640	-0.14266297	-0.18855153	0.04826266	-0.02080057	0.01423845	-0.21471334	0.20873535	0.01661719	-0.06905035	0.02568112	-0.10544274	-0.18774821
C0042164	0.00101385	0.02085878	0.02683668	-0.07625747	0.04097395	-0.07779914	-0.18187974	-0.07090544	0.06418268	-0.04620236	0.00009277	0.03874995	-0.00016686	0.03307946	-0.18897951	-0.12541452	-0.05599310	-0.00204448	0.08103343	0.03980869	-0.13283965	-0.05040595	-0.08552816	-0.01942201	0.04433952	-0.13095428	0.08833417	0.04800024	-0.00180845	0.07721066	0.05341994	-0.04622250
C0021603	-0.04964465	-0.02461065	0.04647768	0.03836366	0.07664228	0.00405793	-0.16548403	0.15791181	0.21526337	0.06215983	-0.03913616	-0.18467939	0.01290190	-0.00018453	0.14527154	-0.05691484	0.04905715	0.08977529	0.13186099	0.00553175	0.12713051	-0.02962873	-0.26316488	-0.18005711	-0.12097341	0.00654549	0.07956205	-0.20147321	-0.07241996	0.04772337	0.04203188	0.04365405
C0338480	-0.01311435	0.01781737	-0.03119710	0.02990983	0.00911709	-0.09743726	-0.10109249	-0.00100400	0.13604364	0.10381504	-0.11996355	-0.04146178	0.00992013	0.02641195	0.04326726	0.01569777	0.09869197	0.07546056	0.13056707	0.01239551	-0.00926298	-0.05237036	-0.09631855	-0.09631988	-0.05496920	-0.01380477	0.21600920	0.00476418	-0.03942905	0.10676537	0.03390519	0.01602127
C0279644	0.08239403	-0.00819345	0.04758116	-0.13091785	-0.06820340	0.08806793	0.11986252	0.08472133	-0.05732861	-0.19905218	0.25667018	-0.21687008	-0.09692480	0.34422684	-0.10299250	-0.11593776	-0.01782827	0.22160923	-0.38914794	-0.02279566	0.15173496	0.36559519	0.14650218	-0.06937023	-0.08263250	0.12795036	-0.05451674	-0.02040855	-0.14138041	0.22066480	0.22206885	0.18697929
C0279646	-0.13408077	-0.10809346	0.10708431	-0.09710736	0.01546159	0.14730813	0.06507248	0.14543550	-0.08323698	-0.07454038	0.28416118	-0.26999012	-0.30666098	0.18611908	-0.06351980	-0.10240544	-0.01577094	0.21187054	-0.27122879	0.00248111	0.08668237	0.34619176	0.06051471	-0.16465163	-0.21160047	0.06446971	-0.01783053	-0.07724709	-0.07371335	0.16193102	0.22350250	0.15219443
C0279641	-0.16994177	0.08641325	-0.02235661	-0.10447725	-0.13917030	0.06571752	0.17156516	0.10361617	-0.11989400	-0.19050579	0.25165752	-0.18821321	-0.18769579	0.17758012	-0.16147189	-0.07888016	0.05623323	0.17751104	-0.33207667	0.15474467	0.16750988	0.26231664	0.13631886	-0.04972959	-0.09578549	0.03200851	-0.00383137	0.01288272	-0.13213801	0.22522317	0.16144061	0.06160312
C4225237	-0.01237518	-0.19316371	0.09517168	-0.20610991	0.17811091	-0.23150600	-0.04803971	-0.05656865	0.16796614	-0.01661172	-0.09816170	-0.22226967	-0.28709704	0.05464813	-0.13799258	-0.03893646	-0.08493528	0.30556616	0.12560599	-0.20439148	-0.03770561	-0.01063815	-0.05229632	-0.18647221	-0.20350491	0.02661031	0.24223867	-0.02725578	-0.06841960	0.11874314	0.12273856	0.12084066
C0235480	-0.06463705	-0.03964314	0.08720315	-0.00185856	0.03465306	-0.13953421	-0.09609330	-0.09182512	0.02535892	0.04200152	-0.07658157	0.04560282	-0.07594752	-0.06220188	-0.05883173	0.03086356	-0.04016620	0.00990420	0.17930503	-0.02917421	-0.14823161	-0.15897615	-0.02383047	-0.03919481	-0.00612789	-0.10866104	0.19055411	0.01726450	0.00207407	-0.03817929	-0.00948148	-0.00354648
C0553580	-0.14861670	0.17591815	0.03009920	0.00057037	-0.16352311	-0.00959726	0.08988860	0.08140548	-0.06683581	-0.10227824	0.14252852	-0.05750999	-0.03848849	0.04735475	-0.03352583	0.00516582	0.01169490	0.05702490	-0.13675429	0.17396443	0.09808224	0.02867109	0.07269052	0.01572811	-0.00280159	-0.03563115	0.03695980	-0.06812069	-0.12444180	0.02415198	0.06879038	0.01247737
C0406317	0.06884583	0.07325448	0.00886723	-0.09519430	0.03180793	-0.03202957	-0.18306492	-0.09594548	0.02027716	-0.05529435	0.03348118	0.07601649	0.05982953	0.13414863	-0.24676949	-0.17038515	-0.02444788	-0.06477384	0.00571332	0.07277855	-0.19177076	0.02545875	-0.03443059	0.02478806	0.05889636	-0.14591026	0.06914745	0.13254802	0.00776568	0.12926626	0.09650109	0.00002605
C0019693	0.02494191	-0.02214793	0.03879520	-0.13358009	0.00743552	-0.08465604	-0.01767165	-0.02023089	0.03543994	-0.09618000	0.07301842	-0.12677486	-0.11545929	0.15450159	-0.17154834	-0.11013839	-0.04101092	0.18047947	-0.08763540	-0.01553383	-0.02127528	0.10410116	0.02955127	-0.06083234	-0.08729165	-0.00769986	0.07677513	0.03477287	-0.07415444	0.14435036	0.14741068	0.09219339
C1336082	-0.01558439	0.13719887	0.10112616	-0.13065591	-0.14303011	0.02154373	0.14053009	0.03686526	-0.09915435	-0.16374300	0.13037708	-0.17774603	-0.04225388	0.00863359	-0.04654998	0.01047760	-0.01906817	-0.00513938	-0.11335029	0.11267828	0.09206107	0.01514713	0.10333218	0.06537732	0.06350435	0.03361722	-0.10787055	-0.07566879	-0.14984813	-0.04290944	0.03720267	0.10703643
C0038013	0.06238598	-0.06738900	-0.04405048	-0.10226315	0.07631867	-0.06437805	-0.14368191	0.00386891	0.10331091	-0.03123199	0.03455011	-0.06605159	-0.05320206	0.13210924	-0.19046958	-0.14088663	0.00697444	0.12111459	-0.07065237	-0.03079452	-0.06715125	0.12303635	-0.04549537	-0.10476537	-0.05224784	-0.02235638	0.08413874	0.06664358	-0.02164933	0.20595585	0.12565725	0.01774660
C0152068	0.11795062	0.07896890	-0.03245645	-0.03093056	-0.05337056	-0.19436249	-0.11130396	-0.16636631	0.00346615	0.01809766	-0.06574051	0.13325022	0.06417878	0.11219329	-0.19208241	-0.06293952	-0.01337668	-0.01985667	0.06973984	0.02902215	-0.23502520	-0.06997610	0.07000571	0.07069406	0.06316938	-0.10836011	0.17261331	0.19467372	-0.00512711	0.10495540	0.08135627	0.00785936
C0278601	-0.02567645	0.12498785	0.05181887	-0.04469941	-0.11472026	-0.00818443	0.04495756	0.03053807	-0.07009815	-0.12126483	0.13773853	-0.05847557	-0.01720116	0.09682711	-0.06374781	-0.04618854	-0.03469902	0.04416292	-0.14028166	0.10544603	0.01845365	0.05886484	0.09358279	0.01968531	0.01706529	-0.01171708	0.00817784	-0.04399068	-0.09335830	0.01959976	0.10260773	0.06372696
C0034734	-0.00330125	-0.03868729	0.01522282	-0.03150171	0.05250068	-0.14614087	-0.06535531	-0.04774498	0.06780815	0.03726329	-0.11484666	0.05336289	-0.03637822	-0.08414750	-0.03006950	0.02994271	-0.04914120	0.05475266	0.13920715	-0.05000887	-0.05926286	-0.11605303	-0.04047462	-0.01118471	0.00568370	-0.07253306	0.09992357	0.00473221	0.00822847	-0.02256905	-0.01976862	-0.05025840
C0001973	-0.13093682	0.06256721	0.05627255	0.02914826	-0.03145844	-0.05555992	-0.03373621	0.04241717	0.04884015	0.04129440	-0.03621188	-0.03867020	-0.02331270	-0.06660794	0.05665651	0.06060641	0.02414827	0.01740056	0.11042143	0.06509193	0.04146415	-0.11230987	-0.08137859	-0.03145944	-0.02515250	-0.07428439	0.11217026	-0.09000732	-0.06976569	-0.03809246	-0.03031560	-0.01427214
C0850572	-0.03400410	-0.04651497	-0.01681976	-0.03021945	-0.07718282	-0.16264233	0.16371255	-0.02757537	-0.07988679	-0.04863854	0.01211256	-0.05632790	-0.17600587	0.09136148	-0.04747559	0.09152353	-0.00442564	0.23255596	-0.12585539	-0.05905857	0.03320893	0.07685156	0.20454593	-0.03612849	-0.09225825	0.05770743	0.13389331	0.03476059	-0.07565767	0.09083016	0.08494731	0.04556704
C0000889	-0.02979943	0.00298007	-0.01858873	-0.06657667	0.07159640	-0.13187356	-0.25573131	0.03243751	0.19822556	0.01275551	-0.05479368	-0.03430204	0.00847903	0.01246234	-0.12777606	-0.10784641	0.01327666	0.07156476	0.11501065	0.00605419	-0.05484456	-0.08037800	-0.18363369	-0.13010132	-0.03101379	-0.09927554	0.18825193	-0.03666128	-0.06661443	0.14262065	0.04746220	-0.04416554
C0343751	-0.01091510	0.04755815	-0.03294966	-0.10453311	0.00318521	-0.00623377	-0.07531691	0.08072402	0.12762140	-0.07192849	0.09897019	-0.15986569	-0.04883199	0.15901215	-0.17036220	-0.13748281	0.05426946	0.15207177	-0.12207039	0.07312531	0.07278518	0.14572413	-0.09140778	-0.09954123	-0.08715360	-0.00909208	0.05648578	0.00947127	-0.10819408	0.23179199	0.16055462	0.03793791
C4040349	-0.00856958	-0.12662292	0.14743835	-0.20173046	0.04982474	-0.27919143	0.03266142	-0.27596247	-0.19406448	-0.08262239	-0.10967670	0.13311616	-0.23457579	-0.01990926	-0.25372419	0.00732468	-0.28225577	0.10691334	0.19236247	-0.19466218	-0.24370819	-0.15714774	0.16194624	0.14293833	0.01385322	-0.18909636	0.05244836	0.08282407	0.01637169	-0.07609504	-0.07033869	-0.05603079
C0267176	-0.04939966	0.09517106	0.03180447	0.08642352	-0.04249931	-0.03640524	-0.10902062	0.03647268	0.04225045	0.05004990	-0.01762708	0.11190030	0.10946734	-0.09713519	0.07855445	0.02784018	-0.01259715	-0.10591227	0.09492584	0.07361290	-0.04121558	-0.16851959	-0.06845897	0.03754695	0.06333217	-0.07480606	0.06340811	-0.07070708	-0.01930019	-0.07986790	-0.05105224	-0.07255954
C0400837	0.03876112	-0.08008323	0.08639053	-0.21899848	-0.01093226	-0.25752980	0.25432163	-0.27777871	-0.15113756	-0.20092458	-0.04931074	0.00390609	-0.26836234	0.05337414	-0.19953170	-0.00713712	-0.19185002	0.24621490	0.01989387	-0.17831226	-0.05443395	-0.00094723	0.26690552	0.09523343	0.00269306	0.03853681	0.09750722	0.12642658	-0.00924172	0.03933885	0.06612528	0.05793534
C3899154	0.04875711	0.15307108	0.11724700	0.04080194	-0.16408557	0.12506983	0.29400688	-0.12056401	-0.25772560	-0.11098567	0.16860953	-0.11078207	-0.08787514	0.27260280	0.07929289	0.04420821	0.01637176	-0.03823437	-0.23650265	0.06779005	0.03467418	0.21639872	0.29535061	0.12532693	-0.06708390	0.12663209	0.02227375	0.05284274	-0.02370313	-0.06677949	0.18850903	0.23942557
C0025293	0.03876112	-0.08008323	0.08639053	-0.21899848	-0.01093226	-0.25752980	0.25432163	-0.27777871	-0.15113756	-0.20092458	-0.04931074	0.00390609	-0.26836234	0.05337414	-0.19953170	-0.00713712	-0.19185002	0.24621490	0.01989387	-0.17831226	-0.05443395	-0.00094723	0.26690552	0.09523343	0.00269306	0.03853681	0.09750722	0.12642658	-0.00924172	0.03933885	0.06612528	0.05793534
C0025295	0.05751532	-0.06186480	0.09373986	-0.07328019	0.00742298	-0.14070535	0.02750799	-0.15492630	-0.11807887	-0.06831088	-0.02493582	0.06657402	-0.10028370	0.04205135	-0.09456168	-0.01100901	-0.13553627	0.06516450	0.04585844	-0.09477030	-0.17437907	-0.02804165	0.14356963	0.05315673	0.01285184	-0.06324963	0.05488436	0.08587667	0.03951062	-0.05735760	0.05584095	0.04670841
C0025294	0.02870320	-0.07089886	0.12450249	-0.15121719	0.01074456	-0.17979541	0.04994906	-0.22064669	-0.12765320	-0.13060445	-0.07365897	0.04629598	-0.14098933	0.00035008	-0.14729464	0.01453388	-0.19275290	0.08690158	0.12490190	-0.10735129	-0.14197578	-0.09517168	0.13815503	0.09404080	0.05040839	-0.08050430	0.05579408	0.05343656	0.01501359	-0.06018084	-0.00648181	-0.00162526
C0018671	-0.10578166	0.21305594	0.02309874	0.02335109	-0.20278558	-0.01329896	0.09456743	0.04433857	-0.14138593	-0.11202628	0.13701747	0.03465772	0.02407168	0.03594806	-0.03105405	0.01830348	0.01355843	-0.02145714	-0.15258321	0.20719521	0.02958499	0.00486931	0.14457920	0.05874579	0.06268954	-0.04764671	0.01024536	-0.01153768	-0.09416338	-0.01522095	0.05073490	-0.00343493
C1332182	-0.08534886	0.24640225	-0.03271024	-0.01686172	-0.15334238	0.13924316	0.03467143	0.23705566	0.06579582	-0.09676582	0.27039391	-0.19545345	0.03828952	0.14745709	-0.06303101	-0.09508754	0.12530491	0.10634658	-0.29258063	0.26708862	0.18559608	0.22093974	-0.06649449	-0.02011243	-0.01946947	0.01657325	-0.04372558	-0.07953592	-0.17834570	0.14075010	0.17023531	0.07532421
C1708776	-0.05617129	0.37856913	0.17819509	-0.00337965	-0.33979729	-0.00385675	0.19604105	-0.05294546	-0.27849695	-0.25684237	0.21202764	0.07816133	0.08940533	0.07720550	0.01653399	-0.01848912	-0.05220950	-0.11843336	-0.20700713	0.27989578	-0.04835137	-0.05307977	0.32125911	0.15922672	0.08846590	-0.03066586	-0.02115222	0.03231054	-0.08275861	-0.15631434	0.12865002	0.09883559
C0271568	-0.05111034	-0.04473268	-0.01144095	0.03649416	0.03677321	-0.01984991	-0.10491551	0.09292506	0.10257286	0.06288490	-0.04317673	-0.06336072	-0.00173253	-0.03192336	0.08263754	0.02536197	0.05304338	0.04801833	0.04834681	-0.00678243	0.05703017	0.00447773	-0.11400698	-0.10088963	-0.04441778	-0.02514192	0.06182861	-0.08088479	-0.01782084	0.04227900	0.00811307	-0.03357945
C2316810	0.00200631	-0.02680224	0.05487846	-0.03973906	0.00068872	-0.14487167	-0.05296937	-0.11128993	-0.05631514	-0.01954863	-0.03464479	0.08654281	-0.05530497	0.01418002	-0.11338130	0.00166814	-0.05994252	0.01425382	0.05073283	-0.03413254	-0.15477541	-0.07647456	0.08036288	0.00320157	0.01555215	-0.08884028	0.11703588	0.07280164	0.00024541	0.00447170	0.01046910	-0.01030059
C1318541	0.02169081	0.20700136	0.00927411	0.04334795	-0.25340155	-0.15310419	0.28942937	-0.13429438	-0.23993418	-0.06257987	0.08898459	-0.01725987	-0.10695787	0.18074006	-0.14276750	0.10894154	0.02245020	0.00028113	-0.19119166	0.15701258	-0.05095220	0.03360558	0.38510013	0.19853973	-0.01423345	0.07846023	0.11087140	0.11046831	-0.14529809	-0.00224197	0.10023899	0.14218833
C1318544	-0.02647665	0.01542063	0.02781460	-0.07848405	-0.05115823	0.02452377	0.07257730	0.05795036	-0.02664302	-0.11417607	0.12094314	-0.15974225	-0.09507780	0.12765466	-0.04694858	-0.02129602	-0.00104269	0.15045799	-0.15499352	0.03655488	0.09097027	0.17607260	0.04995450	-0.03489491	-0.05093107	0.03080824	-0.01823442	-0.03747228	-0.07087877	0.10263706	0.14853846	0.07176042
C0015773	-0.08329087	0.26439846	0.01450367	-0.06851557	-0.07932259	-0.02874757	-0.14832458	0.02773850	0.12066857	-0.10630446	0.10246035	-0.01473863	0.09130130	0.04890659	-0.20957878	-0.16216047	-0.01865351	-0.02912325	0.02084765	0.24426660	-0.01933650	-0.07393120	-0.13438144	0.04247587	0.07450336	-0.15373854	0.10617891	-0.03476714	-0.11492826	0.08632597	0.09389180	-0.02618410
C0278519	-0.06629223	0.08179840	-0.02700880	-0.08711873	-0.08382788	0.10684468	0.04865614	0.14992778	0.01857294	-0.12430517	0.18057604	-0.22694562	-0.06689137	0.16776256	-0.05741998	-0.08895051	0.04049157	0.14977872	-0.24186376	0.12903507	0.19869205	0.22781254	0.00786304	-0.06581092	-0.04544677	0.04662860	-0.02456834	-0.10654208	-0.14103751	0.19129236	0.14020355	0.06209583
C0278517	-0.18452652	0.25666019	0.30942929	-0.04167572	-0.21776915	0.07332568	0.13867238	0.02751567	-0.24615726	-0.24141464	0.27479431	-0.02339950	-0.01837820	-0.04500295	0.03138757	-0.01913717	-0.20887934	-0.06915516	-0.07156404	0.22168867	-0.01496214	-0.07893176	0.12528040	0.13027906	0.10757869	-0.12452987	-0.17212638	-0.17149724	-0.07691795	-0.31695050	0.07928533	0.09623270
C2237660	-0.10057736	0.18027270	0.21005003	-0.07231389	-0.13622332	-0.07360305	-0.01990644	-0.24493760	-0.28842509	-0.16816112	0.04194190	0.31435043	0.05323220	-0.12170410	-0.19200926	0.02340486	-0.24016905	-0.24470992	0.12591910	0.12581736	-0.24859558	-0.28006938	0.14833002	0.23917268	0.26138631	-0.29498386	-0.05268211	0.04944712	0.02799986	-0.26412544	-0.14061688	-0.13459718
C0278512	-0.01019779	0.09084283	0.06704947	-0.03044930	-0.10004560	-0.03992994	0.04237546	-0.00728095	-0.08751922	-0.10702477	0.09386372	-0.01524080	-0.01993137	0.09065046	-0.04574711	-0.02611357	-0.03547975	0.04912373	-0.11157825	0.07641654	-0.02709450	0.04980301	0.11719359	0.01559169	0.01889594	-0.02716822	0.01125222	0.00075635	-0.05560987	-0.00449969	0.10319073	0.05449845
C0278513	-0.00767443	0.17549673	0.11563619	0.01570018	-0.26828176	-0.12470432	0.12019511	-0.01120257	-0.16665845	-0.14804026	0.06641249	-0.00957807	-0.01163633	0.02740393	0.08104578	0.15245070	-0.04479094	0.08869995	-0.11818479	0.11410025	0.03241993	0.00742081	0.23895080	0.08647898	0.11301656	-0.01955180	0.05323093	-0.08143823	-0.10159758	-0.10130925	0.13081186	0.03760482
C0282193	-0.02333496	-0.15191615	0.04737849	-0.07667630	0.11889731	-0.16329835	-0.14228736	-0.01886059	0.08297193	0.03103787	-0.06585544	-0.03161159	-0.12627691	0.00475160	-0.08998318	-0.04367141	-0.07306238	0.15502147	0.11472973	-0.11933654	-0.12988861	-0.04765495	-0.05222827	-0.11022211	-0.09161707	-0.09338545	0.17108880	-0.00276867	-0.00204733	0.05524875	0.04877705	0.03059837
C0153535	-0.14004314	0.21237963	0.14637922	-0.13272594	-0.14715554	0.31000474	-0.00803813	0.02149247	-0.28543094	-0.30749071	0.31100866	0.03015411	0.02638624	0.11840099	-0.10088038	-0.28329623	-0.04877259	-0.13544852	-0.24393533	0.27003193	0.06377608	0.23870061	0.02475134	0.09005097	0.10862099	-0.18987261	-0.27139634	0.08955621	0.04173391	0.03813360	0.10631729	-0.03158275
C0014132	-0.16068266	0.15521643	0.00243077	0.04692965	-0.16543819	-0.11165828	0.08024571	0.02086759	-0.08414150	-0.05135912	0.05952022	0.06558788	-0.03848177	-0.04749336	-0.04558912	0.07254481	-0.00134724	0.02949978	-0.05508877	0.14960136	0.02021433	-0.08441652	0.11086412	0.04670440	0.04405519	-0.07316878	0.10776936	-0.01591363	-0.08776291	-0.02650031	0.00486065	-0.05498474
C1282496	-0.11998955	0.22151726	0.01088853	0.01203384	-0.24384135	-0.09465200	0.16603804	0.01153634	-0.15724766	-0.12874021	0.13008340	0.01677538	-0.03201938	0.07707590	-0.06873230	0.04661895	0.00570156	0.05015552	-0.17748255	0.18667746	0.04522496	-0.01254342	0.22033216	0.08863559	0.02024548	-0.03136414	0.09447679	0.00441902	-0.14465442	0.02423882	0.06460593	0.02260971
C0040261	-0.06344514	0.09717014	0.12727308	-0.07607608	0.00917375	-0.07318434	-0.20331022	-0.11347307	-0.01792116	-0.06972390	-0.00014329	0.15637200	0.05208991	-0.07457479	-0.16916212	-0.11239983	-0.10768040	-0.12465816	0.16855098	0.09519371	-0.18300666	-0.18959878	-0.09712915	0.02328223	0.10962702	-0.24649243	0.04592125	0.04591494	0.02383938	-0.05945660	-0.01168560	-0.07729565
C0042571	-0.14717057	0.04288688	0.07607373	0.06764276	0.00973568	-0.03209235	-0.16144796	0.09719954	0.09259742	0.05584937	-0.03670825	0.01166891	0.01912748	-0.14405803	0.07221488	0.01673570	0.00114681	-0.04318806	0.17310587	0.08402518	-0.00064507	-0.17800373	-0.17114890	-0.08390705	0.00911320	-0.12158760	0.09413271	-0.13732257	-0.04716192	-0.07348739	-0.05090106	-0.07358181
C0040262	0.03078286	0.10943140	-0.01277989	-0.02601041	-0.08313108	-0.24210373	-0.09580656	-0.13386506	-0.01794907	-0.02723063	-0.05309879	0.14512366	0.03942538	-0.05592193	-0.18276629	-0.08760338	-0.03759947	-0.07090141	0.12639031	0.07482154	-0.18265051	-0.19753650	0.05978839	0.07833013	0.17203423	-0.11536154	0.16583726	0.13430107	-0.06375657	0.05423014	-0.00116023	-0.02163893
C1332166	0.01215751	0.26380605	0.12846544	-0.03070248	-0.23518769	0.02852432	0.13871637	-0.01360271	-0.19480087	-0.20877464	0.19517529	-0.03706128	0.05256980	0.15512815	-0.03781258	-0.01814043	-0.06914592	-0.06227153	-0.19066687	0.19820535	-0.00900349	0.02679712	0.22365759	0.10744447	0.06177898	0.00754177	-0.05593822	-0.06056412	-0.12711644	-0.07231195	0.13341661	0.11076181
intestinal neoplasms	-0.18576445	0.07757019	-0.05284351	0.06721810	-0.23509082	-0.21739881	0.24707693	0.03658508	-0.17666169	-0.00290771	0.04001835	0.03732838	-0.16489200	0.02629506	-0.01618597	0.19750436	0.04946993	0.19363308	-0.18152472	0.07238831	0.08602159	0.00945789	0.28811774	0.05851982	-0.07443495	-0.02018976	0.16326740	0.05128514	-0.14300191	0.06141197	0.01100745	-0.03322918
C3553719	0.02630326	-0.06987582	0.18966515	-0.06002227	0.06096966	-0.11134667	0.05977507	-0.00260332	0.04066468	0.02404598	-0.17113706	-0.17501216	-0.08556569	-0.13935307	0.24881333	0.13584892	-0.11995613	0.10219829	0.26398486	-0.14806668	0.07202812	-0.17715682	-0.05597621	0.00050444	-0.06165903	0.04616815	0.01626262	-0.24327719	-0.04831747	-0.26240686	-0.04229535	0.15269952
C0157749	0.09484752	-0.25304800	0.25908792	-0.16419427	0.17656018	-0.11612073	0.18932344	-0.25283486	-0.16769356	-0.06881656	-0.06703816	-0.07484999	-0.26828054	0.00285307	0.01336721	0.06279869	-0.33702165	0.11482827	0.15382908	-0.36124006	-0.22675925	-0.02017429	0.19751850	0.05883704	-0.01947170	0.06696720	0.01554019	0.01169485	0.07127640	-0.25273669	-0.01624193	0.13438867
C2317473	-0.08854992	0.17113607	-0.01045493	0.08585763	-0.11690478	0.02503252	0.05962985	0.14799067	0.02721877	0.04191048	0.14312339	-0.10016889	0.01075502	-0.03334850	0.05204778	-0.01657999	-0.00361785	0.04187788	-0.02942637	0.19808261	-0.01458599	0.02089785	-0.01343373	0.04479922	0.04621157	-0.01771294	0.02425538	-0.09511811	-0.05341776	-0.09465740	0.11728428	0.12101595
C1704380	-0.01846946	-0.10317931	0.09584158	-0.00858583	-0.06257396	-0.28688431	0.05365542	-0.23678860	-0.22245851	-0.01751604	-0.10358396	0.20973639	-0.15175399	-0.06028938	-0.07999696	0.13320863	-0.11885986	0.04390256	0.08677366	-0.10993348	-0.24629280	-0.14417168	0.29257467	0.08041023	0.02481225	-0.12212816	0.21394320	0.16810121	0.06490634	-0.09148926	-0.05129371	-0.02713656
C2750475	0.05442514	-0.19079439	-0.01808597	-0.23338200	0.11742888	0.00697772	0.17921616	-0.12182290	0.00511792	-0.13404393	0.00142794	-0.36609617	-0.31030229	0.17037092	-0.12376578	0.01962230	0.05405130	0.28019470	-0.11404707	-0.07896263	0.16009176	0.30171853	0.07514900	-0.06436320	-0.17491572	0.19540043	0.04427610	0.01309506	0.01219455	0.25101677	0.15025760	0.13891026
C0014553	-0.28539720	0.23004594	-0.00880039	0.07375097	-0.13521951	-0.10293221	-0.13411097	-0.02741824	0.07272419	0.01778531	-0.09500597	0.13465650	0.06973595	-0.14090571	-0.08177951	0.07832348	0.03116093	-0.08095586	0.24783559	0.23460941	0.04608324	-0.31302440	-0.17296304	0.04916155	0.11779192	-0.25479531	0.22125193	-0.06942701	-0.11439111	0.01049928	-0.15647289	-0.25036052
C0014550	-0.11749999	0.00568244	0.03594100	0.00443298	0.04961593	-0.04445907	-0.09512827	0.05944290	0.14630553	0.04161020	-0.03232233	-0.10574672	-0.08070567	-0.00167493	-0.00848029	-0.01621512	0.03385562	0.07473848	0.10579305	0.02647564	0.05190136	-0.06911934	-0.15872146	-0.11407191	-0.11525352	-0.04270022	0.16810228	-0.09159684	-0.07645421	0.05229895	0.02019817	-0.00015827
C0687720	-0.08562255	-0.02618680	0.02871588	-0.05550446	-0.01000616	-0.29229689	-0.04578193	-0.21969461	-0.08516635	-0.00998696	-0.11700059	0.21386547	-0.13241176	-0.07631312	-0.26004255	0.02989166	-0.11087293	0.04767780	0.17189448	-0.02646373	-0.24448283	-0.22170714	0.11341804	0.06937376	0.05740970	-0.20813131	0.25010476	0.17294309	0.01082623	0.00241421	-0.06478816	-0.09981482
C0349604	-0.01259409	0.15195206	0.12057791	-0.05122878	-0.11448492	0.02588073	-0.07224721	-0.02910645	-0.13046139	-0.16970450	0.11189906	0.08256713	0.07467550	0.01613710	-0.09586209	-0.10557944	-0.06414503	-0.13617273	-0.04940242	0.15190540	-0.07340493	-0.04875011	0.05090908	0.05965043	0.12244440	-0.11827821	-0.08458994	0.01666673	-0.03999253	-0.03497230	0.03159119	-0.03127369
C0153888	0.02340806	0.09627004	0.12578644	-0.26337737	-0.01175272	0.18131626	0.02538879	0.07176514	0.16037455	-0.28297913	0.23646706	-0.49721122	-0.13054252	0.19897699	-0.06559126	-0.17219818	-0.06027491	0.24224894	-0.21750586	0.14539500	0.28110483	0.30322203	-0.09970336	-0.09268197	-0.08522613	0.16123262	-0.06428554	-0.28670338	-0.11178394	0.11951682	0.22888219	0.13765356
C0153886	0.02340806	0.09627004	0.12578644	-0.26337737	-0.01175272	0.18131626	0.02538879	0.07176514	0.16037455	-0.28297913	0.23646706	-0.49721122	-0.13054252	0.19897699	-0.06559126	-0.17219818	-0.06027491	0.24224894	-0.21750586	0.14539500	0.28110483	0.30322203	-0.09970336	-0.09268197	-0.08522613	0.16123262	-0.06428554	-0.28670338	-0.11178394	0.11951682	0.22888219	0.13765356
C2981926	0.08381408	0.03752251	0.09955208	-0.06603421	0.04554425	0.23052193	0.00346453	0.07384370	0.03174604	-0.08675237	0.17398331	-0.27592009	-0.02932505	0.13519304	0.00518206	-0.08198379	0.00257950	-0.03212340	-0.14481927	0.06511752	0.10443448	0.21451110	-0.08013743	-0.01518426	-0.04091110	0.09603377	-0.15493822	-0.15136650	-0.04301720	-0.00656224	0.13734153	0.13256660
C0022568	0.00742721	0.02954806	0.02864938	-0.12831925	0.01587685	-0.11483444	-0.09077667	-0.13591729	-0.00917460	-0.08601798	0.00044236	0.04234878	-0.05208503	0.06581852	-0.24721962	-0.09429063	-0.07368258	0.01789808	0.03779348	0.02337018	-0.12629192	-0.04050472	0.01619579	0.03583747	0.03900619	-0.11351878	0.10167789	0.08651485	-0.02473076	0.09534774	0.04175356	-0.02948159
C0018099	-0.03241197	-0.03675335	0.00588744	-0.09846821	-0.01921104	-0.10349592	0.09635853	-0.03796504	0.01459829	-0.06336074	-0.01945004	-0.14521159	-0.16180024	0.09744693	-0.06755211	0.03039418	-0.01365473	0.22716771	-0.02087644	-0.03618892	0.06172767	0.05369973	0.06201110	-0.04522554	-0.10233254	0.03750763	0.13114600	-0.01164197	-0.07643307	0.10971832	0.08497252	0.06792720
C1861172	-0.07657786	-0.01317837	0.03875789	0.00063118	-0.03191090	-0.14159350	0.00292970	-0.07243913	-0.05612690	-0.01140304	-0.03162883	0.04418800	-0.08543954	-0.00939160	-0.06573652	0.05189659	-0.03634709	0.05184139	0.06084566	-0.00194509	-0.08364391	-0.07463633	0.07624571	0.00875434	0.00194744	-0.08509135	0.14780000	0.02879514	-0.01890065	0.00528479	0.00335302	-0.01345698
C0032927	-0.11812992	0.14982931	0.04164477	0.00358669	-0.16213012	-0.05683273	0.09668407	0.02494841	-0.11018047	-0.09927246	0.10621993	0.00325760	-0.04103762	0.03327181	-0.04544481	0.03258372	-0.01309656	0.03789607	-0.11020489	0.13540609	0.03433130	-0.01692328	0.12818776	0.04244246	0.01466445	-0.04854939	0.05631820	-0.02566667	-0.10433282	-0.00760427	0.04527264	0.00606037
C1260899	-0.00702976	-0.00940544	0.06462660	-0.12045871	0.06687186	-0.02442394	-0.15131223	-0.02227654	0.01966417	-0.10047494	0.10442040	-0.04179979	-0.06322654	0.09154110	-0.20292039	-0.19356832	-0.02779713	0.03360981	-0.04756488	0.03166950	-0.11694452	0.07951003	-0.04132578	-0.08409189	-0.02228913	-0.08831573	0.06725434	0.05358411	-0.00348426	0.11903137	0.13209713	0.06438161
C0040136	-0.10788881	0.21207486	0.05676832	0.02139433	-0.19335711	-0.00009233	0.06089157	0.05967554	-0.13227004	-0.12283646	0.17225261	0.03428090	0.02989943	0.04502733	-0.03167007	-0.03216288	-0.01338479	-0.02352714	-0.15523644	0.19838299	0.00533570	0.00949764	0.12097724	0.05182214	0.04862369	-0.07132839	0.00098065	-0.01845967	-0.08667926	-0.03030497	0.07612171	0.01647386
C0153405	-0.15666540	0.26559013	0.02130512	0.03173348	-0.22322015	0.02317525	0.14933518	0.06662610	-0.13566783	-0.11611477	0.16660294	0.00061314	0.01430667	0.05115779	-0.02402261	0.03566900	0.04218749	-0.02797263	-0.18335322	0.24978301	0.09278513	0.01875803	0.13265127	0.07120632	0.03480658	-0.02934349	-0.00381110	-0.04325372	-0.12413442	-0.00696177	0.04394126	-0.01747059
C1849507	-0.17141315	0.01373013	0.04812982	0.03569593	-0.07429659	-0.01900204	0.08730064	0.01100022	-0.09254815	-0.04231054	0.05327422	-0.02533644	-0.11270653	-0.06470712	0.05105437	0.13070998	-0.10343994	0.05518554	-0.01187652	0.04610746	0.04461699	-0.05104372	0.08099447	0.05680421	0.00681221	-0.03948637	0.01506280	-0.14034933	-0.00665704	-0.14461364	-0.03215547	-0.06109209
C0152936	-0.05764453	0.02355628	0.17696874	-0.22377263	0.01713407	-0.05482047	0.07556694	-0.24940796	-0.12711290	-0.18330546	-0.03074722	0.01602196	-0.12734847	0.00251742	-0.21894172	0.04504405	-0.21473618	0.00591721	0.12088324	-0.01478774	-0.09567586	-0.12572481	0.05302340	0.12725681	0.08197148	-0.15849170	-0.06835590	0.01164964	-0.00207286	-0.10170756	-0.02918208	-0.07557882
C1849508	0.06818769	-0.10996450	-0.01049905	-0.02194473	0.00331509	-0.23343436	0.08606666	-0.14745978	-0.07731251	0.01154867	-0.15492132	0.05403371	-0.12936220	-0.01227818	0.01596821	0.10938331	-0.04388398	0.15659839	0.06648893	-0.13578333	-0.07984104	-0.05293296	0.19978566	0.00754444	-0.02227966	0.02658590	0.20898733	0.07313870	0.02137696	0.00370446	0.01689204	0.03763758
C0867389	-0.02283752	0.16097280	0.02535668	-0.01829080	-0.09824297	0.00084355	-0.12514874	0.01474666	-0.03953087	-0.09358942	0.14149831	0.08946349	0.08707579	0.08884414	-0.15721752	-0.13671720	0.00429937	-0.07311235	-0.11818644	0.17852041	-0.11012484	0.02173332	0.02726783	0.01046108	0.06142437	-0.13343476	0.04115432	0.07679751	-0.03827814	0.07830017	0.09176799	-0.01811052
C0087012	0.11540560	-0.09884275	0.02422097	-0.17927632	0.09820346	-0.01968425	-0.10703121	-0.01864420	0.05288782	-0.12768956	0.10214930	-0.17751515	-0.09888324	0.25599784	-0.19154702	-0.21718040	0.00887144	0.15642196	-0.16929056	-0.07662327	-0.04599499	0.23402698	0.01245945	-0.16843151	-0.12803748	0.04768784	0.06934140	0.07031989	-0.03383216	0.24232447	0.21544738	0.16410923
C0520886	-0.17278954	0.37272146	0.19079690	-0.00818800	-0.15146115	-0.05940682	-0.28551710	-0.07889011	0.00457972	-0.04305465	-0.04635375	0.20471181	0.22322597	-0.24816686	-0.12137085	-0.04555639	-0.08036755	-0.35926041	0.37105519	0.33430466	-0.18283063	-0.53273278	-0.16512665	0.11101422	0.26215872	-0.33789158	0.15654992	-0.09453572	-0.12618873	-0.19921173	-0.17854260	-0.12847860
C1709527	-0.10597902	0.08089687	0.10778102	-0.12625048	-0.04290084	0.28990036	0.00622524	0.18893577	-0.01548214	-0.16559115	0.27401486	-0.31497511	-0.07219907	0.19237560	0.00288799	-0.12747024	0.02925459	0.06635238	-0.24156950	0.16952674	0.21472965	0.30885586	-0.08002500	-0.07850967	-0.08616136	-0.00538223	-0.12484879	-0.17870778	-0.10410776	0.14403117	0.15174945	0.09538092
C0239340	-0.22489947	0.04771690	0.08766679	-0.01319686	-0.10443372	-0.28826007	0.13410068	-0.14953966	-0.12345000	-0.02702693	-0.13684201	0.10833380	-0.18705466	-0.18281054	-0.03955669	0.19203448	-0.17164558	0.09232919	0.24072260	-0.00491778	-0.03627770	-0.32068726	0.11756310	0.11658739	0.04568868	-0.13348745	0.20675772	-0.08277840	-0.06552354	-0.18360245	-0.13387451	-0.10069954
C1854023	-0.19130948	0.25308812	0.06013253	0.02795299	-0.15998261	-0.01768180	-0.07241283	-0.01226784	-0.02503440	-0.04288208	-0.00564304	0.11870810	0.10694668	-0.13908847	-0.03697499	0.05315718	-0.00523304	-0.13404319	0.14719430	0.25719678	0.00816873	-0.21126007	-0.09029166	0.11553168	0.16587256	-0.21678640	0.04635107	-0.05384784	-0.06335285	-0.08104360	-0.09278668	-0.15204611
C4021657	-0.10326708	0.23637745	0.19802897	-0.07841924	-0.20515127	-0.02342002	0.05886406	-0.24760398	-0.23397756	-0.18939456	0.01547214	0.20934202	0.04975921	-0.15813157	-0.15722767	0.09093767	-0.23856196	-0.21110117	0.18498643	0.20098385	-0.10527247	-0.28581536	0.10977948	0.31022531	0.33175379	-0.23191717	-0.07891615	-0.03673401	-0.02018653	-0.25777787	-0.15161617	-0.15168855
C0272293	-0.00767443	0.17549673	0.11563619	0.01570018	-0.26828176	-0.12470432	0.12019511	-0.01120257	-0.16665845	-0.14804026	0.06641249	-0.00957807	-0.01163633	0.02740393	0.08104578	0.15245070	-0.04479094	0.08869995	-0.11818479	0.11410025	0.03241993	0.00742081	0.23895080	0.08647898	0.11301656	-0.01955180	0.05323093	-0.08143823	-0.10159758	-0.10130925	0.13081186	0.03760482
C0013338	-0.04834834	0.00882869	0.06303992	-0.02435740	0.04329087	-0.05733518	-0.16021048	-0.02829125	0.04904992	-0.01082496	-0.04277879	0.04713701	0.01718238	-0.02625638	-0.06318509	-0.03185644	-0.05619153	-0.04659262	0.13554206	0.01230838	-0.08331201	-0.12837802	-0.09888130	-0.03991123	0.03392767	-0.12225988	0.07494771	-0.04792104	-0.01912782	-0.00834193	-0.01556061	-0.06185209
C3853548	-0.03452149	0.11995871	0.10613967	-0.17555708	-0.01905007	0.26964760	-0.14606686	0.25213337	0.05318974	-0.24564202	0.40146419	-0.29949880	0.01580734	0.20771849	-0.12951526	-0.39023933	-0.01102857	0.06131175	-0.31155765	0.21995276	0.09141662	0.33330983	-0.14714257	-0.15299508	-0.03736365	-0.02643201	-0.20605434	-0.11618152	-0.08839105	0.16936779	0.27614442	0.17014275
C1291390	-0.05601802	0.11987002	0.20893513	-0.22693360	-0.02658223	0.23118912	0.35095644	0.25021207	0.05763869	-0.27128753	0.30746824	-0.70285147	-0.21457833	0.32593799	0.13699530	-0.11385878	-0.07064028	0.31692523	-0.27873743	0.01699251	0.48884633	0.31265974	-0.04985729	-0.12200208	-0.28505027	0.32196546	-0.19023250	-0.45425880	-0.31517178	-0.01785937	0.25867650	0.45970535
C0393968	-0.18732810	0.03893107	-0.06698174	0.02030395	0.00795306	-0.11049350	-0.08368547	0.01440251	0.13026331	-0.00388431	0.04161775	0.04566760	-0.09286253	-0.03882105	-0.20093733	-0.07596602	0.01208494	0.15078123	0.03115684	0.13096732	-0.02399619	0.00372577	-0.09751957	-0.06582772	0.01006165	-0.12733084	0.20595415	0.04527503	0.00122048	0.14339449	0.07974965	-0.09414382
C0346402	-0.09914306	0.25948402	-0.03030458	0.03866971	-0.25247478	-0.06863183	0.08465508	-0.01754808	-0.13808894	-0.10407914	0.05129668	0.11146787	0.05015297	0.08229508	-0.06819238	0.02475034	0.05026587	-0.03225615	-0.11059367	0.21677464	0.04718352	-0.04179154	0.17263824	0.10046253	0.09345473	-0.06135280	0.11258741	0.03874009	-0.13929434	0.09692442	0.01400968	-0.07114772
C0346154	-0.00603911	0.09008285	0.20847890	-0.14166544	-0.13526878	-0.12960240	0.22935683	0.05379908	-0.11312224	-0.20776573	0.07715478	-0.17471091	-0.16567124	-0.11390292	0.11122265	0.09324431	-0.16110663	0.25209254	-0.07672048	-0.01852909	0.19144601	-0.00779954	0.15346980	0.04094883	0.03795867	0.08758321	-0.07950811	-0.22638381	-0.14054900	-0.23747395	0.07851013	0.13430211
C0346156	-0.06724344	0.21254601	0.09185527	0.00329426	-0.21369867	-0.09109467	0.04211649	-0.09045801	-0.22580984	-0.16441284	0.09689043	0.19363859	0.05054610	0.00410376	-0.11111678	0.00704869	-0.08995374	-0.10875884	-0.06609374	0.17272225	-0.10965467	-0.12100441	0.20393266	0.15319814	0.14434570	-0.14307126	0.02299441	0.05063655	-0.05691537	-0.07951925	-0.00426779	-0.06717576
C0852036	-0.01896829	-0.05212535	0.03636657	0.01114801	-0.00254316	-0.19186278	-0.12499774	-0.12140229	-0.01752419	0.01778832	-0.11715270	0.11522450	-0.05438862	-0.00444062	-0.08288476	0.02272528	-0.04022537	0.04769584	0.13733613	-0.02504272	-0.16774303	-0.10344388	0.04487085	-0.02279719	0.00573638	-0.12819688	0.20908269	0.07590835	0.03087873	0.02761790	0.00667690	-0.05780889
C0032584	-0.07965171	0.09689853	0.05272457	-0.03118029	-0.10113989	-0.06192223	0.04790814	-0.01142578	-0.06951829	-0.09159965	0.07130586	-0.01346121	-0.05548508	0.04567701	-0.07044546	0.00347243	-0.03768361	0.05404506	-0.05623143	0.08553192	-0.00051070	-0.01190332	0.08426631	0.02269584	0.00543102	-0.05164570	0.06477219	-0.02016730	-0.07659977	0.00881513	0.05614104	0.00872642
C0009402	-0.14727031	0.15095921	0.01669440	0.01048899	-0.17541881	-0.08445053	0.11205766	-0.00041233	-0.13342735	-0.09413800	0.09554320	0.03871287	-0.05858199	0.02608510	-0.07438756	0.04144128	-0.00331713	0.03910632	-0.11371597	0.14563562	0.01887799	-0.02669660	0.15820941	0.05222682	0.01113261	-0.06134154	0.08658918	0.01184470	-0.09297870	0.01177218	0.02736061	-0.02272585
C2931358	-0.10898602	0.14713022	0.13521747	-0.03424031	-0.06141626	-0.04506024	-0.03140715	-0.08967397	-0.04956447	-0.06862500	-0.05977093	0.10236236	0.05281180	-0.17044926	0.01456463	0.09461708	-0.13664082	-0.12735759	0.22205609	0.12211928	-0.03678632	-0.22967574	-0.04047575	0.12758163	0.17487468	-0.18331447	-0.01034127	-0.10706957	0.01104139	-0.19735181	-0.06469454	-0.11448268
C0009404	-0.12546380	0.14051540	0.02733555	0.00272626	-0.16419438	-0.07525036	0.11484554	0.00947211	-0.12672287	-0.09391195	0.09816787	0.01090227	-0.05932108	0.04003721	-0.06021101	0.03749080	-0.00390119	0.04857252	-0.11706141	0.13137525	0.02617049	-0.00828379	0.15166731	0.04141524	0.00004929	-0.04324474	0.07018033	-0.00161677	-0.09811877	0.00970748	0.04136264	0.00390884
C0009405	-0.02645858	0.10917776	0.02833983	-0.07128841	-0.09053706	-0.01273769	-0.08645064	0.00620540	-0.05798484	-0.14602643	0.14634985	-0.00436073	-0.00387728	0.13941011	-0.19325590	-0.13537456	-0.00643437	0.01389131	-0.15577096	0.13326351	-0.03338506	0.08077102	0.05190895	-0.00758875	0.02418954	-0.09414659	0.04187291	0.04540873	-0.08503923	0.14528006	0.11935958	0.00159400
C0001627	0.06577001	-0.02632922	0.01220724	-0.06150744	0.02824461	-0.05638839	-0.19702895	0.00112111	0.04323772	-0.03810398	0.00600028	0.02180149	0.02411229	0.09672973	-0.15547636	-0.13021852	0.03170433	0.00451132	-0.02190013	0.02164419	-0.08036434	0.05879904	-0.05221317	-0.07410150	0.00532053	-0.07501577	0.05026316	0.09053997	-0.02888823	0.18426535	0.05309286	-0.02034643
C0001624	-0.03530449	0.17513444	0.08091079	-0.02600260	-0.14743327	-0.05835138	-0.02853085	-0.05481310	-0.11057487	-0.11696525	0.07482191	0.08308593	0.04211388	0.06439833	-0.11652110	-0.05230835	-0.04322499	-0.06264149	-0.03799693	0.15145470	-0.07815365	-0.05568879	0.08898344	0.07665186	0.07753582	-0.12187070	0.04202750	0.04558998	-0.06568056	-0.00057298	0.04600888	-0.00656135
C0086651	0.14122917	-0.06856454	0.18510073	-0.10062765	0.02941578	-0.19959277	0.13503811	-0.30422130	-0.22022967	-0.05251338	-0.15521748	0.10194787	-0.09903615	0.01247879	-0.06109179	0.15746047	-0.18039910	-0.04255902	0.16322584	-0.20703208	-0.21301191	-0.18179150	0.24858506	0.15475571	0.03944017	-0.02250065	0.05939856	0.04766825	0.00132845	-0.21722060	-0.06294400	0.11774504
C0001622	0.13042150	-0.02372057	0.09939641	-0.07210030	-0.01549298	-0.06459874	-0.03196765	-0.10857077	-0.07635563	-0.03869640	-0.03533739	-0.01727207	-0.02626227	0.18847445	-0.06539226	-0.02292461	-0.02728125	0.01362389	-0.01790257	-0.04528687	-0.10387440	0.07081260	0.10997244	0.02403702	-0.00163099	-0.02648775	0.07134454	0.07972611	-0.03271230	0.06301315	0.07325555	0.12197579
C0339293	0.22759517	-0.08609261	-0.02871043	-0.28429741	0.10534045	-0.13423976	-0.03427386	-0.22238886	0.05022985	-0.07630014	-0.02861254	-0.05871052	-0.12810805	0.10010928	-0.35511953	-0.08010197	-0.06791528	0.08837552	-0.02999287	-0.11774496	-0.12927698	0.06649993	0.06141236	0.08147072	0.06035520	0.02920539	0.07744178	0.17573801	-0.02608494	0.18890300	0.06881928	0.03248425
C0206141	-0.04069856	0.04640470	0.01038134	-0.05375750	0.03021164	0.09024457	-0.14981648	0.18349347	0.13582925	-0.04280545	0.12896867	-0.15711506	0.02193986	0.03727028	-0.04018457	-0.16123304	0.04432651	0.03766781	-0.06852489	0.10451739	0.05858122	0.10677740	-0.17797165	-0.12237767	-0.01919558	-0.03124223	-0.03544487	-0.09734321	-0.06774929	0.10796847	0.10430944	0.03535296
C0334359	-0.03924699	0.29002792	0.10171998	-0.07514253	-0.20178278	0.02171838	-0.00975630	-0.04616950	-0.15370809	-0.19998588	0.14185092	0.10014459	0.12240244	0.07703656	-0.13929631	-0.08221411	-0.06431120	-0.14530581	-0.09880728	0.22604993	-0.03559226	-0.06298059	0.09550578	0.11543594	0.14600660	-0.13088363	-0.06172138	0.00642131	-0.10614896	-0.01473466	0.03812134	-0.03501035
C2910118	0.08764945	-0.08143171	-0.02302074	-0.03175408	0.03587096	-0.11906135	0.09136856	-0.14753377	-0.17110161	-0.04862512	-0.00405631	0.15227440	-0.01242230	0.18258075	-0.10923214	-0.02616242	-0.01672540	-0.03756145	-0.14302813	-0.11677679	-0.17638233	0.12002760	0.31289986	-0.05703599	-0.12794000	-0.00055156	0.07626532	0.25959405	0.05774526	0.12416844	0.08148885	0.06032068
C3179455	0.01482753	-0.12356514	0.08116474	-0.04601346	0.03424375	-0.13039735	0.10907421	-0.08257241	-0.05100361	0.02094837	-0.04793593	-0.05614915	-0.19176480	-0.00787919	-0.01340014	0.12167139	-0.10341299	0.14587976	0.05506106	-0.14808364	-0.03850303	-0.02241442	0.10927477	0.00111664	-0.05412928	0.03765773	0.07968608	-0.04044080	-0.02465026	-0.07737137	-0.00054793	0.06003425
C2931174	0.07980301	0.03907725	-0.08549853	0.22680046	-0.05155388	-0.04723066	0.00253140	0.01636218	-0.13151436	0.11345677	-0.03469047	0.26000515	0.11121809	-0.04993879	0.14097635	0.10390920	0.11820005	-0.17279319	-0.11063446	0.02203530	-0.10595025	-0.02170165	0.17813367	0.01407637	0.07340308	0.01595870	0.07837225	0.10353798	0.06066122	-0.05682267	-0.01574602	-0.04314585
C0243002	0.15760413	-0.35841650	-0.12534380	-0.03230289	0.09387304	-0.22311157	0.18734634	-0.03108178	0.03056828	0.06548651	-0.08623381	-0.21814454	-0.31462911	0.20705563	-0.03987659	0.14122087	0.06734189	0.40636444	-0.17527333	-0.32052749	0.05919684	0.30560559	0.22379427	-0.11826387	-0.25565121	0.25593391	0.16374807	0.09086516	-0.01772351	0.26068395	0.13946894	0.13066298
C1112209	0.00519922	-0.04453796	0.29496628	-0.19322288	0.03987492	-0.17952257	0.15021583	-0.33370960	-0.28870475	-0.13430530	-0.08473777	0.10797687	-0.23399676	-0.09835422	-0.17481291	0.09267004	-0.36840683	-0.03105228	0.25986412	-0.15485205	-0.23983496	-0.22849360	0.19303201	0.24166128	0.13357659	-0.16709961	-0.07139817	-0.02357681	0.02077544	-0.31846541	-0.07612000	0.01245589
C2931171	0.17591865	-0.17835763	0.06364457	-0.10571294	0.16471258	-0.19091417	-0.31835288	-0.15649843	-0.01120521	0.00612225	-0.07877355	0.21680984	0.02404551	-0.13183761	-0.24119064	-0.15272285	-0.18640164	-0.11992691	0.19056568	-0.15205996	-0.42662698	-0.17587778	0.00668700	-0.03590532	0.16167888	-0.17380460	0.02384217	0.12769431	0.11939444	-0.06212647	-0.04146503	-0.06070745
C0031154	0.08865123	-0.07067572	0.02655974	-0.11475248	0.00112150	-0.18520319	0.02041650	-0.16878000	-0.08257917	-0.06559439	-0.04201546	0.04675645	-0.11188392	0.09963121	-0.17297764	-0.00665001	-0.08124354	0.11955629	-0.01588014	-0.10046326	-0.15551518	0.01534631	0.17651150	0.02873011	-0.00706144	-0.03369001	0.12813769	0.13816276	0.00041479	0.07614163	0.07029320	0.03848891
C0035457	0.11396066	0.03469385	0.07616194	-0.04973405	0.04753949	-0.03783535	-0.10575096	-0.12552960	0.03699965	0.02970031	-0.03890123	0.01737310	0.02397168	0.05843924	-0.10267432	-0.04613562	-0.01517680	-0.10319102	0.11508759	-0.00981753	-0.17052177	-0.05181123	-0.04475455	0.05283814	0.02640420	-0.07058128	0.07144219	0.09068252	0.01196420	0.00197903	0.06040518	0.04803249
C0035455	-0.06837320	0.06993462	0.05017878	-0.00039067	0.02184870	-0.05598951	-0.21114253	-0.03718555	0.06435338	0.00342577	-0.03072253	0.09255771	0.05156340	-0.06393528	-0.08990468	-0.08236165	-0.02991919	-0.09213101	0.16463347	0.08682161	-0.13263118	-0.14989156	-0.13345851	-0.01682759	0.06711008	-0.18214917	0.10468695	0.01014131	0.01041116	-0.00540713	0.00331453	-0.08649454
C0270851	-0.11605340	0.00514376	0.06050152	0.02811117	0.01972887	0.03977888	0.00455972	0.04570296	0.11576004	0.04464382	-0.03218395	-0.19583812	-0.07513813	0.03461964	0.11856857	0.05205771	0.05327056	0.07808608	0.10831020	0.00489391	0.11477993	-0.00069062	-0.13537867	-0.09715544	-0.10408287	0.02743670	0.10536613	-0.14070578	-0.06519140	0.02117497	0.04875744	0.04597746
C1142536	0.08302119	-0.15673840	0.27928719	-0.20815185	0.12672825	-0.23953533	0.00047944	-0.29760101	-0.18418932	-0.10453629	-0.07334124	0.10044397	-0.20633322	-0.03252457	-0.18831992	-0.03008149	-0.34246111	0.04982560	0.21840914	-0.23308378	-0.32907569	-0.17500925	0.14936964	0.08244435	0.04058658	-0.14157414	-0.02612159	0.03432558	0.06006075	-0.20646571	0.01573790	0.06534980
C0079748	-0.04989470	0.01953769	0.00906184	-0.05347506	-0.03070921	0.07854705	0.04789805	0.14009450	0.05552285	-0.06744634	0.13753515	-0.22643903	-0.09153470	0.10645201	-0.00598889	-0.03499761	0.04875621	0.16047783	-0.16741639	0.06480815	0.16362211	0.21173313	-0.03499206	-0.06836893	-0.08892695	0.05220901	-0.02815768	-0.08720528	-0.08290277	0.11885798	0.15024520	0.07791369
C0265012	0.17482312	-0.37415051	0.00923056	-0.12061422	0.18187624	-0.32151935	0.12381456	-0.23061877	0.05432363	0.04029713	-0.26522791	-0.14750943	-0.34758818	0.06339085	-0.06445357	0.09024380	-0.08060850	0.38330758	0.14767820	-0.37245643	-0.05276058	0.04475521	0.12333557	-0.10134153	-0.17448798	0.15420498	0.18530449	0.06309754	0.03587458	0.09492724	0.06492897	0.10172861
C0151482	0.06083120	-0.01449252	0.01279250	0.10220183	-0.07337094	-0.06747771	0.10658079	-0.02464634	-0.05382533	0.06467033	-0.02548839	0.00473717	-0.02440158	-0.04354050	0.11887626	0.18392827	-0.01426517	-0.00596387	-0.00793161	-0.04378422	0.00270464	-0.04900267	0.12220415	0.06897726	0.02448797	0.10289974	0.04483235	-0.06533005	-0.02351186	-0.11451622	-0.02335801	0.02532958
C0393819	-0.08999380	0.16799141	0.00398755	-0.03537791	-0.05435238	0.07191751	-0.13111480	0.15642886	0.14852443	-0.05388652	0.15051317	-0.17543942	0.03412980	0.11615657	-0.10584712	-0.15876545	0.06866820	0.02786971	-0.06934840	0.19910972	0.08199091	0.06926142	-0.17759319	-0.07964779	-0.04580493	-0.05849752	0.04095453	-0.08232681	-0.14198922	0.14922845	0.13632432	0.04160102
C0079744	-0.12007242	0.13964412	0.00186627	-0.02297620	-0.09291315	0.01643043	-0.01144070	0.09828297	0.02066221	-0.08538447	0.12322281	-0.07268846	-0.01963654	0.04793542	-0.07527074	-0.05684976	0.02349539	0.05851246	-0.10373621	0.16406348	0.09625986	0.04840920	-0.03018608	-0.02080311	-0.00227940	-0.05240507	0.03996117	-0.06538022	-0.10834207	0.08736862	0.07420709	-0.01675931
head and neck neoplasms	-0.19329885	0.30020690	0.04422360	0.07631514	-0.21817252	0.06016088	0.10303621	0.07523844	-0.12743351	-0.10016403	0.18817024	0.01299251	0.04017572	-0.02389138	-0.00279890	0.02065013	0.02717884	-0.10462379	-0.12241224	0.30977619	0.04221713	-0.04484751	0.08484509	0.07966328	0.10177127	-0.06419932	-0.00278870	-0.06978426	-0.09042421	-0.11871403	0.04174481	0.00560724
C4529962	-0.07774672	-0.13095182	0.06989332	-0.09221108	0.06458766	-0.23998319	0.03472084	-0.03742612	0.07179783	0.01497483	-0.12362351	-0.10306046	-0.23524916	-0.06936634	-0.00696136	0.12015180	-0.11770118	0.26508236	0.15733796	-0.18571362	0.04024197	-0.10165991	-0.00917045	-0.04239964	-0.09410676	-0.01754810	0.19900906	-0.12578672	-0.07615598	-0.03688688	-0.01475229	0.00747922
C0035585	0.15302810	0.06644855	-0.01302877	-0.17038970	-0.03257216	-0.18074507	-0.01706039	-0.23568304	-0.04681517	-0.11923684	-0.05671380	0.07022645	-0.00295747	0.11721388	-0.28930250	-0.07804658	-0.07690322	0.01985498	0.03166483	-0.00813583	-0.16739976	-0.04922988	0.12924099	0.13009311	0.08826651	-0.05972731	0.10928319	0.17428058	-0.03530881	0.11798374	0.05499133	0.01017705
C1303003	0.03089589	0.03287828	0.00656371	-0.03889965	0.09404794	-0.21350357	-0.15701187	-0.12126877	0.07610407	0.06694992	-0.07878520	0.08020069	-0.05999558	-0.01312760	-0.27354562	-0.12156023	0.00935062	-0.09098612	0.10011608	0.02937100	-0.23340394	-0.18725428	-0.00819322	-0.05617017	-0.01638193	-0.08710883	0.25784215	0.14019215	-0.05254781	0.04591417	0.00743378	0.05381379
C2363973	-0.03560967	0.07693692	0.02248943	-0.00204549	-0.07809225	-0.09300332	0.02990532	-0.01923414	-0.06982064	-0.00817861	0.00034004	0.06347777	-0.01161931	-0.02693189	-0.03231855	0.06022418	0.01023384	-0.01734402	0.00014915	0.04350032	-0.02546270	-0.06390560	0.07059886	0.03731883	0.03929053	-0.04261515	0.05494513	0.01921431	-0.05762765	-0.00466258	-0.02260074	-0.03014028
C0700359	-0.20900592	0.08709922	0.06241104	0.13917066	-0.03788034	-0.07215531	-0.16108218	0.07176368	0.07930068	0.11681505	-0.07476021	0.12188797	0.08728621	-0.17131317	0.09324725	0.08786019	0.05051412	-0.07324573	0.22579996	0.13694085	-0.06887478	-0.24578615	-0.16255823	-0.04619830	0.03948559	-0.19034365	0.14111334	-0.08102055	-0.02051042	-0.08426630	-0.10874189	-0.13222663
C0338908	-0.08660518	0.04523914	0.01253452	0.01815973	0.00888186	-0.08860360	-0.08764651	0.02997694	0.10828038	0.06411926	-0.05540827	-0.04698939	-0.01816283	-0.00791134	0.00999545	0.00583497	0.05547196	0.03839138	0.10519288	0.04038979	0.01057303	-0.09387915	-0.10047250	-0.07228439	-0.06706807	-0.05917168	0.18997437	-0.04778396	-0.07571203	0.05400638	0.00965208	0.00662094
hypersensitivity	-0.03853023	0.05753160	0.06442931	-0.09159932	0.14152312	-0.00104362	-0.38093957	-0.03156685	0.16428240	-0.03486616	0.03974599	0.06527871	0.07333020	0.00988309	-0.25947994	-0.27523354	-0.04330873	-0.14410880	0.12989105	0.09079967	-0.17716813	-0.10023423	-0.27976677	-0.11133444	0.03571217	-0.21988824	0.04957007	0.04174505	0.01196337	0.08431009	0.05398569	-0.08984702
C0035078	-0.03947155	-0.09422904	0.02171521	-0.00672973	0.06338587	-0.21359740	-0.04403829	-0.11296126	0.01401262	0.07110982	-0.14746962	0.08639693	-0.10132053	-0.07816183	-0.06443325	0.09045039	-0.05724396	0.06266917	0.17180802	-0.09842335	-0.13311957	-0.15631320	0.01988316	-0.01858916	-0.01502735	-0.09151014	0.16850217	0.03810259	0.01508253	-0.03141922	-0.05258326	-0.06513374
C3241937	-0.04343179	-0.01869956	0.05134077	-0.02348254	0.01020689	-0.12207440	-0.06758679	-0.02576776	0.02982290	0.01002039	-0.03888484	-0.00038624	-0.06393461	-0.00904067	-0.04994848	0.01067860	-0.04606508	0.06795838	0.08732080	-0.01981666	-0.06740990	-0.07851519	-0.01405091	-0.03531824	-0.02425377	-0.07487110	0.12639204	-0.02373006	-0.03725768	0.00394147	0.01849379	-0.00499758
C0029878	-0.07235056	0.00291925	0.10945252	-0.27753806	0.06995609	-0.18164018	-0.19933502	-0.21363351	-0.06006222	-0.17302249	-0.01057745	0.14053963	-0.09074897	-0.01504375	-0.43530506	-0.19441621	-0.24579267	0.01361191	0.17338899	-0.00763190	-0.21867415	-0.16279644	-0.06351782	0.08565970	0.12542307	-0.30344692	-0.01484277	0.07353372	-0.01777545	0.06979582	-0.05075016	-0.17056067
C0333355	-0.01337906	0.09465538	0.04466131	-0.05016564	-0.09682842	-0.01653576	0.05859135	-0.00663393	-0.11346027	-0.08619141	0.10177297	0.00214762	-0.02871626	0.08697517	-0.08309367	-0.01484415	-0.00584858	0.01489998	-0.12325354	0.07994122	-0.02642103	0.06433650	0.12047518	0.04103048	0.02385055	-0.03808877	0.00688552	0.04436994	-0.06572174	0.04055670	0.06993246	0.03898334
C1268936	0.06450671	-0.18923970	-0.02995819	-0.09200072	0.12060906	-0.31361282	-0.02818464	-0.18200922	0.06487925	0.08482511	-0.24673758	0.03106380	-0.14866219	-0.00663314	-0.14651817	0.16001843	-0.03130800	0.16664501	0.18484893	-0.23032159	-0.13476722	-0.10849539	0.05089469	-0.02844988	-0.03889678	-0.02785452	0.22907615	0.07982943	-0.01548528	0.08687959	-0.03798252	-0.04069589
C1268937	0.04730333	-0.06359737	0.11406960	-0.17712325	0.13564819	-0.24087852	-0.11717879	-0.31116301	-0.00537737	-0.05296296	-0.16427410	0.16604522	-0.10184582	-0.13448901	-0.31646049	0.00205553	-0.25973806	-0.04572695	0.30714270	-0.12321270	-0.33930457	-0.30427206	-0.00166087	0.08872947	0.13721828	-0.19602722	0.09611869	0.07262139	0.06170995	-0.15961638	-0.06133537	-0.09658628
C0030779	-0.10243527	0.04282033	0.05772449	0.03280270	-0.01796147	-0.00515191	-0.16709983	0.04052423	0.02725413	-0.00064040	-0.02450937	0.04813665	0.06182303	-0.05778226	0.01229985	-0.01863476	0.01437322	-0.06350222	0.11764633	0.10020635	-0.03716126	-0.07816915	-0.12245492	-0.02416615	0.04104374	-0.16547683	0.02447234	-0.03646530	0.00188181	0.00287573	-0.02380995	-0.10073099
C1334011	0.09437950	0.00134780	-0.05088750	-0.05266502	-0.11299971	-0.16333561	0.13966864	-0.14532429	-0.18203153	-0.05193730	-0.01957949	0.05556074	-0.09597021	0.13729690	-0.05402891	0.06020655	-0.01398719	0.12889738	-0.12761830	-0.06192200	-0.03600755	0.11720738	0.27571028	0.11751051	-0.04793924	0.00658296	0.14328411	0.17077175	0.00547875	0.08018683	0.06176817	0.04904894
C0085096	-0.09495253	0.03306976	0.06223036	0.01816027	-0.03714801	-0.16656634	-0.08586299	-0.08940309	-0.02255104	0.03218183	-0.09237764	0.13491394	-0.02732820	-0.08869530	-0.04814821	0.05920194	-0.06145839	-0.01034508	0.17796808	0.02355907	-0.14341351	-0.20131066	0.01212362	0.02756935	0.05360657	-0.16058549	0.17666537	0.01924571	-0.00840724	-0.06157303	-0.05139888	-0.08315441
C0268108	0.12794444	-0.01924321	0.09242830	-0.08465138	-0.03402929	-0.09297249	0.05266010	-0.05088506	-0.09977005	0.03616178	-0.05737763	-0.00824418	-0.04189390	0.09415260	0.01282314	0.15184182	0.11831895	-0.01195986	-0.03588787	-0.09523357	-0.05572549	0.04375288	0.15181908	-0.04839035	-0.00018882	0.05407371	0.11434734	0.09385516	-0.12312897	0.13938612	0.02946885	0.08589996
C1306856	-0.21044049	0.06663680	-0.03423861	0.18748894	-0.21971011	-0.22600538	0.18634817	0.02511656	-0.27760616	0.06615769	-0.06671579	0.24561460	-0.06870591	-0.11468916	0.15028203	0.26689792	0.08525465	0.04698104	-0.07260910	0.10203931	-0.01531226	-0.12953635	0.31631750	0.04015759	-0.02455706	-0.06148190	0.19327210	0.05598310	-0.04442230	-0.08210173	-0.12393708	-0.08508646
C0023290	0.04257763	0.04121251	0.04428430	-0.12354875	0.00817515	-0.09437185	-0.10249698	-0.10135477	0.01541126	-0.08427776	0.00224162	0.02156493	-0.01229525	0.05064555	-0.18624909	-0.10479873	-0.09097967	0.02659682	0.05644829	0.03330591	-0.12472373	-0.04046443	-0.00342303	0.03999478	0.05149473	-0.10512325	0.07497665	0.05177696	-0.01532313	0.05615493	0.06455503	0.00165033
C4509816	-0.10903738	0.26189086	0.31513327	-0.08791718	-0.18824616	0.03798027	0.13738680	-0.00217533	-0.22984175	-0.27471882	0.21141320	-0.03462247	-0.01501456	-0.07217169	0.03481980	-0.06060942	-0.20663020	-0.07443696	-0.02431655	0.17986223	0.01442262	-0.13128647	0.10669030	0.12514818	0.10700828	-0.08049172	-0.16138475	-0.16817200	-0.09847895	-0.32163143	0.05706165	0.12123594
C0154059	-0.09399122	0.33438829	0.10084010	0.04963686	-0.30492070	-0.02974278	0.23614462	0.03219218	-0.23516092	-0.17173818	0.20311135	-0.00500564	0.02096534	0.01566419	0.03204294	0.05227474	-0.03847104	-0.05260878	-0.20179835	0.26908156	0.04123883	-0.04486514	0.26288968	0.13233128	0.09742063	0.01347276	-0.05044542	-0.07335876	-0.13509540	-0.20590334	0.09390475	0.10571174
C1266158	-0.06880125	0.13014123	0.10986375	-0.06055912	-0.17752925	-0.06094548	0.28320360	0.04199126	-0.15533990	-0.16639775	0.18084396	-0.19286898	-0.16449064	0.09063366	0.00503334	0.05520619	-0.06566627	0.16920905	-0.19770503	0.07606434	0.11408707	0.09915956	0.22316124	0.05549736	-0.05162151	0.09744097	-0.01205849	-0.11597501	-0.14900079	-0.08036841	0.14339447	0.18401037
C0242350	0.00105379	0.03810984	-0.00842329	-0.04155879	0.01828489	-0.12565731	-0.23418252	-0.07169063	0.06433990	-0.01261599	-0.02922042	0.12157527	0.04901522	0.02608765	-0.20127951	-0.12014330	-0.00371699	-0.03573110	0.08603176	0.04341647	-0.17836596	-0.09609663	-0.06922341	-0.04010116	0.04641996	-0.16637173	0.16371085	0.10992531	-0.00730023	0.12319086	0.03359812	-0.07685459
C0265219	-0.15159662	0.12099244	0.02089900	-0.06901809	-0.04730465	0.16575035	-0.06555866	0.17592372	0.13465028	-0.12845995	0.19243410	-0.20122999	0.01781435	0.00911601	-0.01316291	-0.11334750	0.01614341	0.09248281	-0.13183001	0.20424587	0.22481424	0.13556089	-0.18885496	-0.04976799	0.00448437	-0.03683078	-0.08785510	-0.17046672	-0.05816828	0.07984682	0.07577930	-0.04733253
C0280449	0.00751571	-0.00427971	0.04432726	-0.11550830	0.00123042	0.14371046	0.02310411	0.12352363	0.00485170	-0.12692252	0.19731115	-0.21861936	-0.07462741	0.14181770	-0.04854174	-0.11228386	-0.00047283	0.12103602	-0.21863814	0.03655304	0.12023170	0.26293764	-0.01937890	-0.08531412	-0.04882884	0.06152445	-0.13316260	-0.07372815	-0.05904249	0.11522881	0.16832678	0.09888443
C0009375	-0.11079874	0.11819594	0.02559534	-0.00338848	-0.13900721	-0.07504659	0.07316755	0.01791729	-0.09233638	-0.08400787	0.08893736	0.00622016	-0.05245956	0.04434248	-0.06325956	0.01684073	-0.00820056	0.06147637	-0.10163499	0.11503720	0.01522564	-0.00172586	0.11898267	0.01774548	-0.00264656	-0.04867706	0.07587621	-0.00565506	-0.09060685	0.02717075	0.05219379	0.00011266
C0085417	0.05136521	-0.16442531	0.03322838	-0.04609127	0.13708620	-0.04010455	-0.17507866	0.06389061	0.13682166	0.07860880	-0.01140254	-0.12249199	-0.09554268	0.14934579	-0.04276559	-0.08234803	0.06975673	0.12160638	-0.02187015	-0.12284437	-0.08017848	0.13154563	-0.07717153	-0.17068148	-0.19782013	-0.00241144	0.16721162	0.02996030	-0.02046519	0.18507639	0.10541335	0.09824507
C0010930	0.21017841	0.00445434	-0.02335236	-0.24223839	0.04615714	-0.08455175	-0.04510820	-0.20222832	0.02926536	-0.10408577	0.01525955	-0.02491863	-0.05520685	0.10837329	-0.32781157	-0.09786992	-0.05372560	0.03187759	-0.05717707	-0.03212121	-0.12140626	0.06531753	0.05738197	0.10145649	0.09400409	0.00882859	0.05339779	0.16320810	-0.02179484	0.16176875	0.08527858	0.02057735
C1135868	-0.06227984	0.02481952	-0.07415892	-0.03335186	-0.13670228	-0.11123460	0.23366192	0.02223975	-0.07636765	-0.10019511	0.11307552	-0.13813651	-0.20137092	0.15578589	-0.10992037	0.05087528	0.05412151	0.27475017	-0.27885428	0.04278710	0.13720424	0.19276817	0.22424175	-0.02008826	-0.12038875	0.10472724	0.11307380	0.04381301	-0.12137732	0.17857081	0.13609576	0.05760774
C4017279	0.19906020	0.26880169	0.04530780	-0.09992391	-0.11221456	0.18299812	-0.19248277	-0.00295832	-0.18014683	-0.21326062	0.31682885	0.12786356	0.26217315	0.29917932	-0.27275226	-0.40286300	0.00407816	-0.26782200	-0.36151028	0.27709824	-0.25012100	0.25765255	0.13717437	0.04852271	0.15093665	-0.08681224	-0.19421080	0.17476773	0.01926909	0.13199738	0.22044246	0.13396356
C0023903	-0.11013462	0.13427837	0.06082056	-0.00637037	-0.14425381	-0.04898658	0.06546623	0.00355225	-0.12048912	-0.10245227	0.10319768	0.02714380	-0.03239785	0.02987777	-0.05330163	0.00565543	-0.03302551	0.01681329	-0.08639219	0.12561429	-0.00625032	-0.02009631	0.11691636	0.04291746	0.02118470	-0.07263417	0.04001551	-0.00863027	-0.07234628	-0.02028469	0.04125588	-0.00115265
C0151467	0.26839536	-0.10751872	-0.00670689	-0.15025419	0.10540059	0.04501365	-0.40927422	0.02646188	0.11505611	-0.06350236	0.04070761	0.03512156	0.15736611	0.18234263	-0.27814776	-0.30250251	0.07398206	-0.09172381	-0.12868677	0.00708585	-0.10811634	0.20960179	-0.13674888	-0.06134222	0.04767947	-0.11475073	-0.13281955	0.22691952	0.00093430	0.35755152	0.04346409	-0.07515148
epilepsy	-0.08656111	0.04610961	0.01365235	0.07897157	0.00129777	-0.02482920	0.03890806	0.04408086	0.11153322	0.09386367	-0.07803717	-0.11708461	-0.06773493	-0.01621106	0.10652014	0.11341757	0.05184768	0.06812754	0.11374138	0.01356627	0.13945240	-0.09528639	-0.10701672	-0.04229112	-0.08384089	0.02370339	0.15760870	-0.14299618	-0.10765328	-0.03760218	-0.01752942	0.02383673
C0017612	-0.02640640	0.01481043	-0.05955856	0.07421149	-0.02691255	-0.20375612	-0.12237613	-0.04086904	-0.00159164	0.08975960	-0.14599943	0.20687684	0.05545462	-0.11818857	0.01254780	0.04652365	0.01932916	-0.02772164	0.13872950	0.01691200	-0.14243022	-0.17001718	0.02578579	-0.00776524	0.07745837	-0.11246321	0.18080691	0.07856780	0.02971987	-0.00732407	-0.06739024	-0.11114053
C0031572	-0.06006017	0.00529510	0.11585344	-0.07423531	0.09890912	0.02375922	-0.08758736	0.12266082	0.21180843	0.06734132	-0.05703513	-0.29565632	-0.02721850	-0.00040669	0.16301070	-0.00743282	0.05352477	0.09174071	0.16858678	-0.01538468	0.12426189	-0.05042564	-0.22912328	-0.19426455	-0.14791653	0.03687412	0.10654607	-0.22516713	-0.11266574	0.00337126	0.05317968	0.16534315
C1857242	-0.04705317	-0.26236230	0.19469419	-0.13075662	0.16670111	-0.12884994	0.10514577	-0.00275748	0.10500845	0.02396196	-0.06787782	-0.31856704	-0.28127539	-0.03065412	0.10209990	0.10785772	-0.12092742	0.31003857	0.13263521	-0.25218475	0.01822888	0.03550072	-0.01968677	-0.14833343	-0.19869731	0.10946910	0.03219026	-0.17700753	0.00043594	-0.11060569	0.08995038	0.21021138
C0035854	0.12059502	0.01653852	0.03798350	-0.15899414	0.06376474	-0.04990600	-0.20772865	-0.16639289	0.06116047	-0.11204634	0.01757437	0.01431791	0.01839571	0.14636195	-0.30580747	-0.21442421	-0.07482053	-0.01964281	0.04606006	0.02039596	-0.18993065	0.02599050	-0.06344724	0.02317521	0.06422812	-0.12472303	0.05601159	0.13312775	0.01611918	0.14424303	0.11290220	-0.00045662
C0341503	0.10644804	-0.03240294	0.16571355	-0.10175371	0.03484134	-0.03477348	0.05849253	-0.17684522	-0.14287692	-0.10330508	0.03994635	0.01091311	-0.08592483	0.06072243	-0.07835831	-0.02639700	-0.17168704	-0.03174159	0.02200082	-0.09451305	-0.15174957	-0.00636348	0.13233097	0.09982771	0.04768272	-0.01600763	-0.04104662	0.02983670	0.03521081	-0.12548462	0.06201391	0.10256045
C3695318	-0.02512201	0.09176503	0.15803307	0.04243249	-0.09652809	-0.09103595	-0.00561698	-0.10080242	-0.18294254	-0.02985327	-0.00419600	0.15938605	-0.00526293	-0.11839710	0.03300229	0.05381938	-0.15405811	-0.14099166	0.10619159	0.05473327	-0.18980888	-0.19907865	0.14575696	0.12713772	0.16087264	-0.11503978	0.03666142	-0.02562749	0.01730557	-0.26818383	-0.02449067	0.01481036
C1300585	-0.05014344	0.17607847	0.21595730	-0.09895843	-0.18981674	-0.03874193	0.18358591	0.04018490	-0.17048845	-0.28394717	0.20375353	-0.16854578	-0.10481039	0.13959485	-0.02945012	-0.03464669	-0.15267529	0.09399433	-0.16651221	0.10493124	0.08221142	0.04233226	0.21246636	0.00957298	-0.03553236	0.05996048	-0.04545946	-0.18983611	-0.18413804	-0.07341088	0.17047641	0.15855928
C0740394	-0.17021982	0.00882498	0.00454818	-0.04652366	-0.08245902	-0.20120037	0.15642555	-0.06973190	-0.00741478	-0.01521538	-0.11079606	-0.05985629	-0.17256388	-0.07048652	-0.03140276	0.18562131	-0.05628175	0.21520518	0.13222377	-0.00087928	0.08688024	-0.14002056	0.06491981	0.06490335	-0.02182841	-0.04013348	0.18405744	-0.07335097	-0.09969326	-0.00445352	-0.06065539	-0.04659737
C1299247	-0.18087682	0.27180427	0.04518901	0.05304740	-0.29176009	-0.17248338	0.11930168	-0.00150761	-0.16785005	-0.09492569	0.02504651	0.13366857	-0.00479471	-0.04512797	-0.01000182	0.16702856	0.01423879	0.00840014	-0.06521060	0.20985606	0.07491523	-0.12987767	0.18942608	0.10581218	0.12156130	-0.09315367	0.11316368	-0.04293622	-0.16776052	-0.02868047	-0.00473015	-0.11024244
C0406670	-0.20882426	0.19115861	0.01777201	0.21453579	-0.12040871	-0.14633574	-0.32925022	-0.06410275	0.12710793	0.17206179	-0.19141908	0.24295165	0.16669163	-0.19531432	0.03861568	0.09760199	0.02545874	-0.21438709	0.40596640	0.22369547	-0.16681290	-0.43271032	-0.20018594	0.04573464	0.17821862	-0.30510530	0.33812186	-0.05945678	-0.02626644	-0.09230605	-0.16037337	-0.26622358
C0011882	-0.09824149	0.03354217	-0.02497286	0.07332148	-0.06087317	-0.17845963	-0.03620897	-0.02187272	-0.00757758	0.07370353	-0.10822921	0.11034402	-0.01758579	-0.06322788	0.00783005	0.11031837	0.03813745	0.02568280	0.10297228	0.02726984	-0.05663601	-0.14944972	0.03897621	-0.01534032	0.00231463	-0.09245307	0.21605334	0.02124995	-0.04539897	0.01447145	-0.04606580	-0.07377761
C3714602	0.07493766	-0.04986014	0.02453145	-0.11908799	0.01282457	-0.17333436	0.03406677	-0.22168961	-0.08493841	-0.06953809	-0.03502839	0.07315363	-0.10339034	0.09917866	-0.22662966	-0.01472742	-0.09918059	0.07960156	0.01493997	-0.08908502	-0.17291391	0.00219148	0.15114963	0.08378173	0.03599912	-0.06489749	0.10077403	0.16459882	0.01480286	0.07278984	0.05007932	0.00026715
C0011884	-0.04235030	-0.01668164	0.02564960	-0.01385612	-0.01587592	-0.15932198	-0.03035642	-0.07016512	-0.02501603	0.00549160	-0.06329075	0.06855927	-0.06746387	-0.02708310	-0.06475505	0.04531967	-0.04294178	0.05187019	0.07865891	-0.02007205	-0.10030071	-0.09616187	0.05809007	0.00635378	0.00274919	-0.08255271	0.14812759	0.03580128	-0.01287009	0.00122860	-0.00215081	-0.03284267
C0034186	-0.07461789	-0.09435073	0.15897350	-0.15995699	0.00889467	-0.25242209	0.20432262	-0.30490300	-0.19928482	-0.09883732	-0.14598089	0.09441334	-0.25759631	-0.13361232	-0.14474756	0.17828423	-0.29725489	0.11194932	0.24082911	-0.16387695	-0.11625993	-0.23562795	0.18647182	0.21093869	0.08434779	-0.11955411	0.04881072	0.00226242	0.01316427	-0.21590023	-0.12746140	-0.06213139
C1842382	-0.04543748	-0.01650236	0.07097891	-0.03000264	0.08266637	0.04098377	0.10103280	0.13935173	0.19056065	0.10918640	-0.06879624	-0.34868944	-0.14980820	-0.06113365	0.19021949	0.07624897	-0.00890259	0.15585741	0.13264854	-0.05661761	0.25728476	-0.04373286	-0.16243485	-0.03688326	-0.11800212	0.11512749	0.09902302	-0.29453254	-0.16260360	-0.09741835	-0.01711423	0.20748536
C0032064	0.21650882	-0.03733389	0.05423611	-0.17954318	0.11634035	-0.09487353	-0.10443363	-0.25837415	0.03928376	0.02188248	-0.10310967	0.03752002	-0.01019755	-0.00983161	-0.23673514	-0.06251006	-0.13002612	-0.10825710	0.21224809	-0.05214675	-0.31380096	-0.04402222	-0.00787862	0.25177413	0.16358697	-0.10034072	0.00907978	0.17145593	0.12090045	-0.02541894	0.04383594	0.05220451
C0236792	-0.06362647	-0.06315964	0.17747882	-0.04064723	0.08943002	-0.02880073	-0.08036021	0.09843484	0.10400844	0.04964750	-0.04743160	-0.11784092	-0.04727431	-0.10320538	0.15314837	0.03819659	-0.04102375	0.04834746	0.15737405	-0.08381733	0.04859768	-0.08626089	-0.17271377	-0.13300627	-0.06919508	-0.00541376	-0.05848567	-0.20188628	-0.04903971	-0.12563421	-0.04065278	0.00981822
C0232940	0.07412736	-0.00799410	-0.04791885	-0.14358708	0.03545937	-0.06573769	-0.13997129	-0.05794520	0.05115889	-0.11274388	0.07262745	-0.01256461	-0.02696931	0.19287549	-0.29685870	-0.18546990	0.02155264	0.08106247	-0.13766932	0.00406115	-0.08822261	0.12759639	0.01748261	-0.09537476	-0.02889536	-0.03716863	0.09646162	0.13955657	-0.04356977	0.27550444	0.13707671	-0.00049170
C0038868	-0.20869659	0.10251789	0.18451951	0.04590301	-0.06181728	-0.10018445	-0.00274570	-0.01185712	-0.03790078	-0.00059179	-0.04391577	0.05817630	-0.04387587	-0.23383518	0.09578121	0.12621753	-0.13189173	-0.06211698	0.25573272	0.05859261	-0.01634632	-0.33030507	-0.06821464	0.05799531	0.05372816	-0.15538067	0.08003532	-0.18785517	-0.05516726	-0.29700142	-0.12455542	-0.05462867
C1566590	-0.00366673	0.01330580	0.09835052	-0.10692580	-0.03877129	-0.15313905	0.02462407	-0.16611010	-0.13551816	-0.10212222	-0.01035230	0.08342555	-0.11043708	0.02975877	-0.16490865	-0.02914876	-0.12741587	0.05309637	0.04112727	-0.01789731	-0.15287851	-0.06794830	0.15237103	0.06250003	0.04273777	-0.11135524	0.10471764	0.08433997	-0.00979086	-0.02047336	0.03528837	0.02932862
C4015951	-0.31555203	0.35142276	0.02123065	0.02281221	-0.24933559	-0.26777378	-0.08831247	-0.17750245	-0.19344486	-0.05848097	0.07612790	0.41120848	0.02325193	-0.17397431	-0.35375026	-0.00631205	-0.08224101	-0.18174525	0.12469774	0.30358118	-0.24400476	-0.40711749	0.06063475	0.18390742	0.26693237	-0.39282316	0.22056800	0.15022421	-0.09568134	-0.06421188	-0.16454603	-0.28596160
C0409818	0.08239616	-0.01238021	-0.01359477	-0.05862499	-0.05137673	-0.17902417	0.06957276	-0.14090833	-0.10284600	-0.06219789	-0.06910734	0.07080606	-0.06431346	0.03438282	-0.06574130	0.04111528	-0.05285354	0.09623777	-0.00693652	-0.05391427	-0.08498989	-0.00887152	0.19069493	0.06766931	0.03470572	-0.00801816	0.10918295	0.10759958	0.01034877	0.02430678	0.04736927	0.01114573
C0278721	-0.12877898	0.17263040	0.07736327	0.11486046	-0.09152108	0.19698587	-0.03167946	0.33659005	0.10067114	0.01505127	0.21601860	-0.27018979	0.04662694	0.07043222	0.14713438	-0.00220045	0.13418141	-0.01747177	-0.15969166	0.16599198	0.21789089	0.11300158	-0.15745047	-0.11345221	-0.14259557	0.01641655	-0.06780378	-0.23032126	-0.16858457	-0.00260654	0.16618161	0.14489508
C0038166	-0.11700372	0.03535133	0.15074217	-0.01930297	-0.03933346	-0.04199834	0.10910036	-0.02900212	-0.04999620	-0.04124949	-0.07193752	-0.05790910	-0.08281735	-0.15792295	0.12739922	0.12646362	-0.06286857	0.03182568	0.19472259	0.02535870	0.11584139	-0.13526401	-0.04930972	0.04775613	0.03012826	-0.04336720	-0.03648222	-0.15104902	-0.03304945	-0.17281105	-0.07602946	-0.01510616
C0278725	-0.16908240	0.25868666	0.31146866	-0.10339712	-0.14515229	0.11206232	0.21825290	0.10968907	-0.15603724	-0.23745680	0.27972221	-0.24236956	-0.10918398	0.07553333	0.05206852	-0.09281432	-0.15811260	0.03406566	-0.11762078	0.19306123	0.09999043	0.00368351	0.07574791	0.05677777	-0.06774843	-0.02622854	-0.14587992	-0.23134686	-0.16727901	-0.25797716	0.16228092	0.27293342
C0038160	0.10229598	-0.13786089	0.11890277	-0.14804927	0.07304693	-0.21878728	0.04142306	-0.27004427	-0.13366812	-0.05066332	-0.12169825	0.07978911	-0.16676259	0.01658647	-0.13438424	0.04583380	-0.18837626	0.09087384	0.13512081	-0.20758602	-0.20105760	-0.07561541	0.16446197	0.08249938	0.01497784	-0.06969409	0.08959378	0.10425189	0.05713568	-0.07664093	0.00753664	0.03882488
C0278727	-0.12109563	0.23305376	0.24585010	-0.11983322	-0.18285292	0.06399880	0.21166661	0.03533842	-0.20470989	-0.22800067	0.25245765	-0.18851572	-0.08884422	0.02387455	-0.02254314	-0.03402068	-0.14451693	-0.01423062	-0.09243621	0.18757911	0.06794985	-0.03255526	0.12023327	0.12289189	0.04415919	-0.02828064	-0.13797006	-0.17961256	-0.17170440	-0.20708136	0.07387190	0.20162806
C0278726	-0.04570419	0.16460061	0.14174156	-0.05293264	-0.15803882	-0.07646561	0.10663339	0.05537247	-0.08643384	-0.15230937	0.09165637	-0.10403039	-0.04243387	-0.01566903	0.06489929	0.04056016	-0.08134599	0.08945488	-0.07158563	0.10112411	0.08898702	-0.02386158	0.10338557	0.02867224	0.04450289	0.01419787	-0.02567311	-0.17002466	-0.12756011	-0.14214893	0.09643695	0.08831361
C0041321	0.13499343	0.05237412	-0.00082368	-0.14043367	0.06119299	-0.07784019	-0.12739103	-0.12078087	0.10065810	-0.06522446	0.00926130	-0.06300929	0.02214997	0.17179973	-0.23661175	-0.21940456	-0.07452329	0.00700553	0.05780286	0.04476132	-0.19782528	0.04395554	-0.04148617	0.05148260	0.06013935	-0.06197584	0.07949801	0.09977448	-0.00025957	0.11532637	0.17773378	0.12171851
C0158996	-0.03755341	-0.10845885	0.12821598	-0.03287695	0.01798846	-0.02678926	-0.00780643	0.10765471	-0.16843972	0.04053674	-0.02678942	0.11875014	0.00633635	-0.12049267	0.11206732	0.13243923	-0.02614716	0.01441143	0.01052556	0.01279145	-0.13528365	-0.04551262	0.12929986	-0.00581640	0.02583190	-0.15392697	-0.00386219	0.02159195	-0.00593564	-0.05402471	-0.08769984	0.03002990
C0041327	0.08288621	-0.08827621	0.00648266	-0.09145290	0.06070391	-0.19841823	-0.08375485	-0.15120313	0.03044182	0.00570455	-0.11234520	0.03799938	-0.07785910	0.02364368	-0.15513329	-0.01223614	-0.07330935	0.08279745	0.11374272	-0.09950013	-0.15598485	-0.06995066	0.03942498	0.00962110	0.00363800	-0.06636425	0.15737800	0.09252639	0.01148771	0.06183424	0.02159001	-0.00821010
C1262313	-0.01978292	0.08769226	0.10121436	-0.05379958	-0.06968693	-0.10282096	-0.03259547	-0.11777491	-0.08944020	-0.05914306	-0.01753139	0.12110220	0.01225729	-0.05434850	-0.09279715	0.00939920	-0.09511407	-0.05677357	0.10095899	0.06037770	-0.12711526	-0.14834800	0.05686886	0.10450854	0.11152733	-0.14002150	0.04816343	0.03788138	-0.01551288	-0.07418986	-0.03622114	-0.04342281
C0270458	0.00342081	0.02156929	0.21493575	0.02859725	0.03075376	0.09597699	-0.12082806	-0.09438497	0.01681929	0.05622916	-0.03015703	-0.09976691	0.06109291	0.05826370	0.13571294	0.03746224	0.03928104	-0.13441902	0.20353788	0.00751697	-0.09062763	-0.05667054	-0.13301474	-0.03654228	-0.02620214	-0.09993976	0.06930887	-0.05265656	0.02835673	-0.09768925	0.04314308	0.12274242
C0854135	0.17964090	-0.09461857	0.07135940	-0.15226381	0.08860331	-0.16675758	-0.07568444	-0.27622628	-0.08382662	-0.06378952	-0.08003733	0.11655493	-0.06140770	0.10078309	-0.21548088	-0.07030788	-0.15031303	0.00863760	0.08805073	-0.14263341	-0.29197136	-0.04487389	0.13347772	0.06874825	0.05160518	-0.07739773	0.11852109	0.16643071	0.07030218	0.01212136	0.04915491	0.05549468
bacterial infections	-0.01444007	-0.06101559	0.12300268	-0.11630107	0.05106837	-0.12870103	0.02249148	-0.10155371	0.00125328	-0.04512227	-0.04383232	-0.08079332	-0.15784656	0.01625539	-0.10018431	0.01721903	-0.12123131	0.09610732	0.11089978	-0.08685126	-0.06870709	-0.06846926	0.02163414	-0.00037850	-0.05605433	-0.03843123	0.07637384	-0.03469047	-0.03700582	-0.03550097	0.03746755	0.05798528
C0002171	0.00244105	0.00683245	-0.06180599	-0.10289927	0.10436559	-0.03890826	-0.25731283	0.02216779	0.18853968	-0.02793667	0.02957993	-0.04033397	0.00573241	0.09898592	-0.25393632	-0.20803340	0.02861434	0.05600167	0.01008157	0.04689807	-0.05449929	0.05942918	-0.20256743	-0.11141153	-0.02404973	-0.10938675	0.09459056	0.05321228	-0.03348042	0.23960498	0.10624836	-0.05840784
C1262481	0.28595790	0.01141667	0.13695046	-0.09282224	0.06778223	-0.13823950	-0.21186006	-0.27827108	-0.04612277	0.00693358	-0.01401931	0.16972242	0.02884635	0.12708740	-0.26047772	-0.19868685	-0.10530153	-0.17306256	0.09933330	-0.04983886	-0.44111431	-0.08202457	0.06445490	0.06110794	0.01862662	-0.10983732	0.10270237	0.28483090	0.09241887	-0.02574299	0.14385310	0.11755203
C4284595	-0.11802986	-0.19784431	-0.12447975	-0.03127923	0.07581744	-0.03516057	0.11266287	0.13517441	0.09197129	-0.01106693	-0.05051566	-0.22069325	-0.18088584	-0.03074909	0.14987177	0.12194797	0.09683372	0.30566385	-0.08409486	-0.15029296	0.27009511	0.18668321	-0.02895017	-0.14110470	-0.14999801	0.11886607	0.06219425	-0.09330934	0.01206873	0.12843414	0.03767155	-0.01683883
C0730345	0.04497054	-0.19529882	0.06739438	-0.13155353	0.14166445	-0.16873413	0.07325883	-0.10731683	-0.01014075	0.03343316	-0.16602720	-0.09995048	-0.21010070	0.00232844	0.06880993	0.12489066	-0.09917547	0.22126614	0.11128074	-0.23699744	-0.01951049	-0.01249453	0.08387990	-0.01801357	-0.11447436	0.01608676	0.17865714	-0.05214335	0.01493300	-0.05984382	0.01076037	0.12923041
C1275419	0.08381408	0.03752251	0.09955208	-0.06603421	0.04554425	0.23052193	0.00346453	0.07384370	0.03174604	-0.08675237	0.17398331	-0.27592009	-0.02932505	0.13519304	0.00518206	-0.08198379	0.00257950	-0.03212340	-0.14481927	0.06511752	0.10443448	0.21451110	-0.08013743	-0.01518426	-0.04091110	0.09603377	-0.15493822	-0.15136650	-0.04301720	-0.00656224	0.13734153	0.13256660
C1859807	-0.07442946	-0.05227258	0.12467732	-0.00886624	-0.00793278	-0.17183471	0.14004166	-0.02103385	-0.03919808	0.02405799	-0.14541821	-0.08556090	-0.14649475	-0.13969037	0.19329433	0.19172806	-0.07969598	0.12403276	0.18027869	-0.11474159	0.07267702	-0.16826925	0.05747333	0.01548624	-0.07318379	0.02903760	0.10277205	-0.16750906	-0.05352157	-0.20488219	-0.06709891	0.08035305
C0008350	-0.01955803	-0.06122850	0.03998366	-0.06847454	-0.00832974	-0.12028783	0.05976360	-0.02096991	-0.01269882	-0.02273224	-0.02864820	-0.10837127	-0.13940521	0.07628249	-0.02316413	0.05880463	-0.02336990	0.16991638	-0.01643563	-0.06279773	0.01309396	0.02347361	0.09107498	-0.06143478	-0.10419747	0.02930214	0.12093779	-0.03370798	-0.07256988	0.05614575	0.05571134	0.07362732
C4225176	-0.42127162	0.49360448	-0.00191499	0.17382631	-0.32132849	-0.01092023	-0.08138581	0.03269177	-0.04762764	-0.04242462	0.06436303	0.35245448	0.22265799	-0.30020055	-0.08859657	0.09149702	-0.00009632	-0.28641286	0.15922461	0.50515682	0.06604172	-0.38758537	-0.14508100	0.24680117	0.31720424	-0.37416637	0.05662683	-0.08764224	-0.09067936	-0.15298077	-0.24031004	-0.39569521
C4225177	-0.36673188	0.13468312	0.14861581	0.02457615	-0.16630158	-0.03608210	0.07050345	0.02507800	-0.19230556	-0.10133581	0.16751982	0.08944770	-0.11948516	-0.13369174	-0.02729670	0.01213214	-0.08552048	-0.00718998	0.01158207	0.17342421	-0.02940376	-0.15647051	0.07149693	0.04431844	0.01916755	-0.20767055	0.08271997	-0.05014307	-0.05436737	-0.11774771	-0.06079343	-0.07142673
C0235974	-0.16337134	0.22517855	-0.00249716	0.04132060	-0.23879795	-0.06798569	0.11656075	0.03131557	-0.14680609	-0.10290477	0.12322847	0.07781772	-0.00125901	0.03493265	-0.06714926	0.04555691	0.01632145	0.00603205	-0.15289631	0.20278980	0.04725825	-0.03391198	0.16750032	0.08195199	0.04964923	-0.07478888	0.07484401	0.00718291	-0.12619171	0.02110215	0.01232929	-0.05560846
C0751785	-0.07855283	0.03870733	0.05438013	-0.01013944	-0.00963640	-0.06404822	0.03678602	0.00535283	0.02780309	-0.02066847	0.00134813	-0.09032161	-0.09481917	0.04725322	0.00180457	0.02240239	-0.03037708	0.08852965	0.03315883	0.00888064	0.04951524	-0.04307012	-0.01575026	-0.03590867	-0.08644379	0.00224810	0.10453271	-0.09591032	-0.08565462	-0.01172805	0.04741240	0.03905087
C0036341	-0.17237917	-0.00422338	-0.00035730	0.03064519	0.05928866	-0.05981400	-0.13398130	0.12866561	0.18441086	0.07702207	-0.03580520	-0.10165885	-0.05037443	-0.06579547	0.03986662	0.00157634	0.04626370	0.09883156	0.12656906	0.02796170	0.07617982	-0.07964759	-0.22025420	-0.14227861	-0.10141995	-0.07583283	0.14660847	-0.13782622	-0.06742215	0.04410312	0.00500715	-0.04709455
C0349458	0.01174852	0.10011699	0.05724484	-0.05694982	-0.11704332	-0.04586759	0.10065168	-0.02009814	-0.11009483	-0.10561974	0.10826842	-0.04900718	-0.04903163	0.10664327	-0.05584063	-0.02181687	-0.02911814	0.06989285	-0.13971126	0.06573174	-0.01372822	0.07195519	0.15875417	0.04776520	-0.00300254	0.01008039	0.02201304	0.01565302	-0.07348678	0.01012537	0.10290884	0.09963674
C0349459	-0.00403762	0.12523210	0.04458329	-0.03259831	-0.15902655	-0.08475290	0.13183653	-0.06028776	-0.17060451	-0.09468616	0.07400433	0.01420483	-0.04842172	0.09616590	-0.05082875	0.03617732	-0.02400701	0.04280047	-0.12338429	0.07550004	-0.02019820	0.03431882	0.21602419	0.08904383	0.01320251	-0.01328076	0.05812893	0.04322701	-0.07736325	-0.00262836	0.06397253	0.06438248
C2936170	-0.01308047	-0.21416381	0.04339182	-0.07681291	0.17291978	-0.05440381	-0.07954132	0.02848208	0.16894417	0.05125685	-0.09397180	-0.22692624	-0.19913961	0.03491022	0.03613651	0.02430424	0.01256892	0.24469291	0.11015015	-0.14693157	0.03994354	0.09257071	-0.12158917	-0.17179212	-0.17245817	0.02790707	0.16616251	-0.07822518	0.00560530	0.10022251	0.11137898	0.08148080
C0010200	-0.12756042	0.09038567	0.09529640	0.06582572	0.00763210	-0.02410807	-0.20451173	0.01500372	0.06052829	0.05405170	-0.02439652	0.11005268	0.07927759	-0.14042966	0.00666614	-0.01511767	-0.04458241	-0.14421079	0.20172988	0.11685301	-0.10961219	-0.20307700	-0.16483562	-0.00151905	0.09077276	-0.19899750	0.06094392	-0.07200773	0.00960673	-0.12085131	-0.05076833	-0.10438222
C0037299	-0.02059558	-0.00031472	0.00327073	-0.06790321	-0.00115359	-0.16789582	-0.09021232	-0.11072775	-0.02693190	-0.03858060	-0.04209539	0.10153246	-0.04955691	0.01436531	-0.17858435	-0.04073795	-0.04274069	0.04036640	0.05498320	-0.00421911	-0.14008826	-0.06671578	0.04225507	0.00327034	0.03030210	-0.12586513	0.14239430	0.10130858	-0.00178464	0.07459109	0.01376989	-0.05688424
C0162429	0.02121332	0.00367320	0.02563045	-0.05643372	0.02506572	-0.05802020	-0.10772005	-0.03056966	0.01542526	-0.03597435	0.01814337	0.00768340	-0.01072877	0.06805549	-0.10147940	-0.08544265	-0.01361973	0.01683772	-0.01184653	0.00365997	-0.08723258	0.01219436	-0.00672320	-0.05079588	-0.01384079	-0.06142479	0.08090166	0.04217740	-0.01313606	0.07051521	0.06957692	0.01978652
C0019112	-0.01663410	0.06093928	0.08471540	-0.02762324	-0.02199822	-0.09402683	-0.19838372	0.02545593	0.07850891	-0.03870503	-0.01894195	0.02770380	0.06084378	-0.03081548	-0.01134246	-0.06273448	-0.06065968	0.04060522	0.12343280	0.05730720	-0.10577899	-0.10056917	-0.10044020	-0.07122695	0.05381775	-0.12949052	0.06942715	-0.06538048	-0.01122818	-0.02212649	0.08699557	-0.03419862
C4025831	-0.29110846	0.05426704	0.12854505	-0.11698113	-0.03912947	-0.06607762	0.21111980	0.10912259	0.01688310	-0.11463716	0.08504225	-0.33646140	-0.29007396	0.02491609	-0.00421250	0.05729554	-0.08066720	0.27333862	0.01117992	0.05398691	0.23985265	-0.01523977	-0.02735569	-0.06185424	-0.19553158	0.01633146	0.10165036	-0.27255794	-0.20388559	-0.04054903	0.06441487	0.14979316
C0021051	-0.05822317	0.08235835	0.01312494	-0.06827288	-0.05916556	-0.02040576	-0.02012274	0.01844605	-0.00333639	-0.10222174	0.10795534	-0.04983852	-0.04386929	0.08897411	-0.13981839	-0.08250937	-0.00823647	0.07332387	-0.10128143	0.10011649	0.01010729	0.06646542	0.01787117	-0.01936327	-0.00734858	-0.05172098	0.04639832	0.00876163	-0.06931217	0.10796297	0.09863784	0.00361374
C4085252	0.07209056	0.02649155	-0.10593908	-0.02299964	-0.03510662	-0.08700955	0.01418879	-0.03015558	-0.02810787	-0.01438642	-0.08471201	0.04634571	-0.01112122	0.09961772	-0.00951005	0.03621587	0.05134883	0.09146164	-0.09486543	-0.04759187	0.03773093	0.11858403	0.13324466	0.01367612	0.01534141	0.02226237	0.13401246	0.04634244	-0.02360374	0.15361880	0.04667711	-0.05880880
C4085251	0.04726139	-0.02794714	-0.06267679	-0.10189302	-0.00835093	-0.18940464	0.10790747	-0.18493156	-0.11438426	-0.06519687	-0.08887374	0.08049998	-0.13336805	0.13723671	-0.18885598	0.08366412	-0.03388409	0.11452117	-0.08346343	-0.10027965	-0.03563388	0.02390517	0.24954477	0.04908677	-0.01375831	0.02894561	0.18994008	0.08842595	-0.06571978	0.15914044	-0.01034512	-0.04776926
C4085250	-0.02974116	-0.05560111	-0.05111403	-0.07891237	-0.00864125	-0.12873077	0.12385872	-0.20198655	-0.16564026	-0.05936711	-0.08461526	0.07653390	-0.19513486	0.06683550	-0.17179817	0.09560134	0.01187667	0.06158752	-0.09857740	-0.05528530	0.03829418	-0.00923273	0.24802917	0.03233537	-0.01487263	0.04524255	0.22688845	0.06805236	-0.06636275	0.13749456	-0.12688054	-0.05316745
C0221357	-0.02958604	-0.18612300	-0.06021950	-0.08672564	0.06778333	-0.20099173	0.10035571	-0.00436136	0.05398530	0.01096174	-0.03664391	-0.18069077	-0.27710244	0.11573902	-0.11322194	0.03972661	0.03123177	0.33301765	-0.08861433	-0.15149470	0.04766420	0.12767671	0.10143310	-0.14508606	-0.20645496	0.10138971	0.20036982	0.03225248	-0.07871833	0.20665821	0.11192355	0.09401527
C0021296	-0.05841321	-0.01133754	-0.03081565	-0.01594097	0.01873168	-0.16224854	-0.11737079	-0.03721386	0.03545589	0.01523280	-0.03950042	0.08387111	-0.04348497	-0.00657152	-0.14574483	-0.03463615	0.00250961	0.05243443	0.04035046	0.01155265	-0.10159517	-0.07665990	-0.00985738	-0.04987390	-0.01136515	-0.11351153	0.17454247	0.06877855	-0.02335019	0.09718310	0.00898305	-0.06589734
C0155877	0.02683751	0.00308474	0.02828601	-0.09093229	0.06691616	-0.11558328	-0.23649165	-0.08783788	0.08515795	-0.03863244	-0.02611822	0.07745952	0.01505418	0.03208914	-0.22224489	-0.16235164	-0.06765631	-0.00943812	0.10784039	0.01119768	-0.18491630	-0.08571403	-0.09375007	-0.04124281	0.04251795	-0.15155171	0.11505467	0.08125228	0.00279082	0.09266414	0.05195574	-0.05162066
C3888102	-0.05634223	0.02305540	0.15979567	-0.02659252	-0.00795686	-0.07651782	0.05576735	0.02608999	0.01674452	0.00101214	-0.11412325	-0.11484496	-0.04239725	-0.15078016	0.20957825	0.13309552	-0.09582987	0.04772512	0.21957542	-0.03614637	0.09521809	-0.18142022	-0.05959388	0.02208582	-0.00480090	-0.00262893	0.00410020	-0.23715839	-0.06464799	-0.23252495	-0.05750264	0.07100665
C0033578	-0.10717308	0.17812175	0.00732485	-0.00173257	-0.18529154	-0.09038050	0.09900189	-0.01477452	-0.11681812	-0.10127856	0.09627492	0.04600094	-0.02529681	0.03495356	-0.09133426	0.02701283	-0.00061333	0.03287205	-0.11242262	0.16084802	0.00326606	-0.02323759	0.15522754	0.07035033	0.03521334	-0.05903155	0.08663274	0.03185692	-0.09026790	0.02419948	0.04597168	-0.01820612
C0004245	-0.03054015	-0.01132323	0.04199807	-0.01441213	0.02804604	-0.11247025	-0.13527355	-0.05990008	0.02152195	0.01321230	-0.01615614	0.04194008	-0.04039635	0.03187643	-0.12740617	-0.05410994	0.01451607	0.00018823	0.06385962	0.00727365	-0.16033474	-0.06180806	-0.00908398	-0.08079266	-0.02265861	-0.09722588	0.17941891	0.07424165	-0.01544587	0.07045625	0.05313140	0.01592736
C1867743	-0.12870385	-0.07137565	0.03498477	-0.04498475	0.02412071	-0.20884269	-0.04034032	-0.06462211	-0.00020408	0.04937756	-0.06384461	0.04206037	-0.16951837	-0.02445105	-0.14826179	0.07335845	-0.06720886	0.12274981	0.09500016	-0.05096270	-0.11847833	-0.10113899	0.04641131	-0.03987688	-0.04574240	-0.10875160	0.19225262	0.01137200	-0.04534606	0.02947186	-0.02041897	-0.05223150
C1518005	-0.03689035	0.12006712	0.07718302	-0.00681954	-0.14231566	-0.04921494	0.07627871	-0.01884389	-0.14765015	-0.09719553	0.07505966	0.06363120	-0.01506182	-0.00083400	-0.02387828	0.02210348	-0.02250833	-0.00399733	-0.08368974	0.08368280	0.01650617	-0.00246865	0.12334087	0.06067516	0.05597258	-0.04101010	-0.03490491	0.02242914	-0.05435885	-0.04015207	0.02700122	-0.01734939
C0022972	-0.03887165	-0.06008458	-0.00534604	-0.02577500	0.07456805	-0.08847871	-0.11644486	0.03501961	0.10909928	0.02458200	-0.03869092	-0.05623235	-0.07073004	-0.01924717	-0.05596661	-0.03510357	0.02713551	0.08099771	0.06768049	-0.02050318	-0.00172587	-0.01530856	-0.10855611	-0.09556198	-0.07201254	-0.04984821	0.11307286	-0.01472364	-0.02466165	0.08989711	0.03153475	-0.02300656
C0013362	-0.12214869	-0.06788551	0.02073255	-0.02423917	0.08268273	-0.09731653	-0.04406343	0.09392627	0.13034824	0.03723020	-0.02355458	-0.14828542	-0.13148078	0.00271877	0.01415621	0.00079752	0.01502351	0.17057611	0.05241209	-0.05251492	0.07136822	-0.01492221	-0.11644237	-0.16252233	-0.15604399	-0.00525131	0.13488248	-0.11628588	-0.07617690	0.05411845	0.04902177	0.03972686
C0020538	-0.04381416	-0.06138247	0.01224948	-0.03339015	0.01896864	-0.21850011	-0.06566751	-0.11065000	0.01252359	0.03420571	-0.11399791	0.07917245	-0.09718701	-0.03348960	-0.11810668	0.05604214	-0.03532232	0.08052241	0.12737064	-0.05974713	-0.12772821	-0.13341080	0.03961997	-0.02147990	-0.01592897	-0.10067756	0.21197671	0.06549585	-0.01829011	0.04593522	-0.02852430	-0.05984579
C0877373	-0.01349801	0.16969797	0.11696528	-0.04292389	-0.05267844	-0.03490773	-0.08267146	0.09467053	0.05405862	-0.08864994	0.07455905	-0.08076841	0.07564583	0.00258376	0.01251596	-0.07603222	-0.04923756	-0.03191024	0.01170745	0.10376392	0.02561400	-0.08724324	-0.08650766	-0.03411506	0.03112130	-0.03053418	-0.01139596	-0.17977926	-0.13618438	-0.08987245	0.06664810	0.07668813
C0019202	-0.04567206	0.00120362	0.06242580	-0.02621446	-0.01834318	-0.08019526	0.01432951	-0.05366543	-0.04648873	-0.01143434	-0.05239409	0.01879646	-0.05775082	-0.03082421	0.00469164	0.06532267	-0.04143802	0.02968564	0.07329625	-0.00763872	-0.03621601	-0.07109448	0.04711123	0.02472278	0.01297724	-0.06159971	0.08820336	-0.01441233	-0.01794463	-0.04339154	-0.01439985	-0.00181301
C0022408	-0.03663775	-0.08429854	-0.04908929	-0.06369901	0.03957897	-0.14182225	0.00478416	0.01151909	0.08466676	0.00006403	-0.01266311	-0.11386172	-0.15920293	0.06579904	-0.10794258	-0.01408766	0.00629304	0.23052524	-0.02359979	-0.05746135	0.01619116	0.06641006	0.00831335	-0.09619157	-0.09486505	0.01539615	0.16053368	0.01265011	-0.05901162	0.15461662	0.09357981	0.03213030
C3534585	-0.20439295	0.16818751	0.07462981	-0.17452310	0.05365819	-0.17724176	0.10390133	0.01659038	0.05745651	-0.01308645	-0.11099714	-0.16156432	-0.28230217	-0.02452997	-0.02335762	0.04688879	-0.30314746	0.08802664	0.21629825	0.05948019	0.14559181	-0.11147936	-0.18505624	0.17115188	0.02566523	-0.02281343	0.09135763	-0.20371489	-0.15608676	-0.18906030	-0.06553245	-0.08174385
C0039483	0.02745989	0.06418057	0.01788132	-0.05854346	-0.02776773	-0.04961587	-0.10154677	-0.03341871	0.00059206	-0.07704061	0.06128770	0.03261415	0.02683488	0.06805006	-0.14319302	-0.10737226	-0.02398789	-0.00293657	-0.03917882	0.06528191	-0.09950019	0.01610854	0.00914522	-0.01044626	0.04375821	-0.07368874	0.03790965	0.05961931	-0.01826161	0.07915072	0.08909166	-0.01125913
C0278502	-0.13736077	0.08843622	0.05848250	0.06732028	-0.08564414	0.08613057	0.05085073	0.20637220	-0.08323434	-0.07790034	0.16941962	-0.08500106	0.00843186	0.03512489	0.05736183	0.00716459	0.05053794	0.00463344	-0.19093156	0.17282698	0.08689125	0.09934285	0.06771805	-0.08775420	-0.02033968	-0.00580805	-0.05554289	-0.10756063	-0.10044745	-0.00608828	0.09488799	0.09487586
C0024115	-0.02325302	0.05034702	0.04639680	-0.01588953	-0.05103726	-0.12190608	-0.04063550	-0.08115920	-0.05612488	-0.02767329	-0.01327420	0.09177090	-0.01955205	-0.00400779	-0.08548056	0.00456962	-0.04987800	-0.00836143	0.04585971	0.03153669	-0.11911345	-0.08933060	0.06772598	0.03056205	0.04213749	-0.09804865	0.10416348	0.04907449	-0.01596266	-0.01539661	0.01753648	-0.02791008
C0278504	-0.06354243	0.22467804	0.18299721	0.01996032	-0.20745736	0.06520358	0.06470527	0.00886301	-0.20635754	-0.15969050	0.19073783	0.06610134	0.07501828	-0.00399278	0.04625025	-0.00798548	-0.11545539	-0.12202317	-0.08134492	0.18913308	-0.04672701	-0.05623170	0.11861646	0.12674089	0.13360898	-0.09469001	-0.12512535	-0.06882648	-0.04268112	-0.20866422	0.05785500	0.03758885
C0024117	-0.04836739	0.09402011	0.10168433	-0.03659610	-0.01233915	-0.11790343	-0.19548431	-0.12803926	-0.00688783	-0.03636993	-0.03214476	0.18495257	0.05182712	-0.09090099	-0.16994895	-0.06809266	-0.11833267	-0.13047840	0.19644721	0.08092235	-0.22433384	-0.24545023	-0.05914837	0.05805166	0.13689214	-0.22518437	0.09906245	0.03963814	0.00586039	-0.07834230	-0.04306647	-0.10546058
C0278506	-0.06614283	0.24706513	0.17968677	-0.00824523	-0.23173621	-0.00118471	0.12084450	0.01737069	-0.18750530	-0.18163793	0.12405945	0.02496497	0.04721405	-0.04477532	0.09915712	0.03667136	-0.09414685	-0.04894187	-0.06948298	0.17376065	0.03791327	-0.07360564	0.15221919	0.11678828	0.12677264	-0.05161618	-0.07948351	-0.10318265	-0.07927894	-0.20912042	0.05573235	0.04715136
C0004623	-0.01846977	0.04077859	0.05170796	-0.06436896	-0.01623668	-0.09074918	-0.07654691	-0.06447814	-0.01337542	-0.06095342	0.01175742	0.04334453	-0.02805128	0.01902610	-0.13961127	-0.05387961	-0.06262174	0.01460739	0.04091404	0.03241763	-0.09761086	-0.05356912	0.00855997	0.01836384	0.03806011	-0.10741617	0.07538551	0.03518544	-0.02653285	0.02696407	0.03574220	-0.02639167
C0012813	-0.01842811	0.02629393	0.04325520	-0.03480511	-0.04412292	-0.14308123	-0.04370306	-0.05143702	-0.01998446	-0.03957200	-0.03224563	0.05934517	-0.02014683	-0.01171025	-0.09654900	0.01393609	-0.05995475	0.04861071	0.06535585	0.01901532	-0.07576038	-0.09879312	0.04042471	0.00640712	0.03644646	-0.08019419	0.07588539	0.00381200	-0.05021868	0.01716433	0.00281657	-0.04410743
C0004626	0.08158261	-0.06601971	0.13959894	-0.12285805	0.04240538	-0.15623334	0.05504931	-0.22564520	-0.13449989	-0.06364825	-0.07926583	0.07511902	-0.11421514	-0.01080103	-0.11601148	0.04917011	-0.19837628	0.01440878	0.14203845	-0.13601507	-0.19551547	-0.10512789	0.13443539	0.12388520	0.06302675	-0.07780481	0.01343501	0.05031288	0.03790051	-0.13743113	-0.00601208	0.02853802
C2697636	-0.05051883	-0.00749542	-0.00550375	-0.03579894	-0.01697009	0.09705792	-0.02847568	0.17780136	0.05456547	-0.04451961	0.14328754	-0.18583477	-0.06688819	0.12363242	-0.00468289	-0.07506026	0.06587505	0.15177119	-0.20136473	0.08065259	0.14377567	0.26672924	-0.05414364	-0.09830020	-0.07708704	0.00864412	-0.04221793	-0.06466608	-0.05752681	0.16573806	0.14661644	0.04158990
C0033626	-0.08876824	-0.11971347	-0.01593493	0.01810860	0.03099320	-0.17114894	0.04924356	0.01377452	0.01675002	0.05352108	-0.10638367	-0.04090184	-0.16600500	-0.04678617	0.05601124	0.13763313	0.00908611	0.18381277	0.04981897	-0.11154561	0.04797341	-0.03156092	0.04499153	-0.08576818	-0.09834094	0.00723107	0.17432839	-0.04700668	-0.03390646	0.01763326	-0.00967169	-0.01737577
C0042548	-0.12901200	0.27187914	0.00938316	0.07068421	-0.29321626	-0.01975462	0.08743298	-0.00260542	-0.13585548	-0.08834767	0.08436278	0.12074354	0.06482867	-0.01324229	0.04082920	0.07214221	0.02976183	-0.04819746	-0.09526172	0.24181341	0.07152035	-0.03398643	0.12808390	0.15460202	0.15993528	-0.07251883	0.05112117	0.02822779	-0.07025976	-0.01754052	0.00389468	-0.11979220
C1332156	0.08020204	-0.07376939	0.11416110	-0.22255823	0.03832926	0.14946041	0.05722658	0.06420854	0.03823245	-0.22777832	0.27958333	-0.38249499	-0.15347913	0.26137048	-0.12288179	-0.16491902	-0.09454001	0.21537378	-0.28317541	-0.00942416	0.07355046	0.33397663	0.05613409	-0.08761102	-0.08980933	0.16222073	-0.08038435	-0.13229710	-0.06529497	0.11859265	0.25789696	0.26809371
C2697638	-0.13162722	0.10853457	0.14466546	0.01988355	-0.07192551	0.19829020	-0.13806620	0.30373520	-0.04945821	-0.13055202	0.35397694	-0.17426339	0.02040996	0.12180603	0.10872199	-0.25890681	-0.00067957	0.02441078	-0.27608272	0.18544491	0.06893203	0.24261756	-0.06518576	-0.17729168	-0.06372851	-0.06823954	-0.09150161	-0.20018272	-0.06450380	-0.00131754	0.22038688	0.17687593
C1332153	-0.06920784	0.00369019	0.09328636	-0.11196065	0.00403205	0.11823722	0.03087997	0.14396739	0.05875684	-0.12512144	0.15611234	-0.27690321	-0.10285451	0.08744617	0.02067716	-0.07471947	-0.03287702	0.16502228	-0.12638095	0.03885125	0.19089551	0.17875516	-0.07902858	-0.10087555	-0.06857850	0.05255378	-0.08449049	-0.18847661	-0.09681363	0.05565948	0.13517320	0.10201120
C0040053	-0.05090036	0.01397765	0.05847983	0.01617836	-0.01329377	-0.09614503	-0.12088656	-0.05315196	-0.01633252	-0.00574152	-0.01685191	0.10297059	0.00967064	-0.01829949	-0.07356485	-0.02044318	-0.04495807	-0.03203297	0.09842746	0.03240667	-0.14321797	-0.09964336	-0.01861331	0.00006932	0.05107153	-0.15134537	0.08993208	0.04011842	0.01067642	-0.01247371	0.01057964	-0.05295695
C3808820	0.17635845	-0.12960193	0.30877858	-0.26026756	0.05550972	-0.22190842	0.02204009	-0.45372257	-0.37017938	-0.20772251	-0.05526307	0.25478014	-0.11307818	0.01013403	-0.28611553	-0.05326018	-0.41161972	-0.12465063	0.16551064	-0.22619106	-0.49032208	-0.23306948	0.33951592	0.21057722	0.17323318	-0.16692527	-0.07533818	0.15437017	0.10517755	-0.26522648	-0.06424069	0.07486843
C3536984	-0.03333449	-0.20305999	0.01689707	-0.06308146	0.09326044	-0.11634286	0.02654618	-0.01537706	-0.00284742	0.00462801	-0.03379579	-0.08506593	-0.20567171	0.05140782	-0.03894641	0.04024415	-0.01273544	0.19308117	-0.02996923	-0.16037208	-0.00530378	0.08318330	0.05404954	-0.11344719	-0.14428183	0.02058501	0.09371247	0.01753061	0.00072984	0.09728637	0.04375026	0.02431685
C0238111	-0.34114969	0.15200453	0.09609169	0.03762757	0.00296241	-0.04697128	-0.07551418	0.16014853	0.21335663	0.03169567	0.02244751	-0.16678044	-0.08080830	-0.06909773	0.03083435	-0.02089524	0.02576860	0.08447176	0.19151293	0.14946476	0.14943478	-0.20796086	-0.29132101	-0.11908138	-0.16886477	-0.11375444	0.21953134	-0.24179836	-0.17315757	-0.01130608	-0.02937794	-0.02443487
C0019069	-0.00200672	-0.00435259	0.06241246	-0.03196159	0.00304731	-0.10644703	-0.08937041	-0.10225958	-0.03442331	-0.01890498	-0.03611027	0.08702018	-0.02658093	-0.01154492	-0.10249606	-0.00282069	-0.06902935	-0.01743706	0.09258869	-0.00335716	-0.15165927	-0.08912154	0.02886102	0.02182065	0.05836476	-0.12148570	0.10109169	0.04631751	0.00973679	-0.01563507	0.01317757	-0.03124961
C0022573	-0.00866945	-0.01792805	-0.01731421	-0.04633237	0.00287643	-0.14526981	-0.06041187	-0.13840264	-0.02065813	-0.01286895	-0.08879850	0.09975991	-0.05636923	-0.02455685	-0.12704001	-0.00235127	-0.03753418	0.02773461	0.08722402	-0.01674553	-0.09893223	-0.08406735	0.04317673	0.03561383	0.04455689	-0.10269088	0.13980946	0.09876141	0.02050391	0.05628359	-0.01945719	-0.09034513
C0022575	0.06244269	0.03835382	-0.01129223	-0.08676178	-0.03845461	-0.08714640	0.05535074	-0.07138573	-0.01293334	-0.06419240	0.02122849	-0.05439889	-0.07091718	0.10779113	-0.13289873	-0.00808598	-0.02333178	0.10230525	-0.07069131	0.00064742	-0.01620938	0.06374172	0.09332737	0.04767803	-0.00513219	0.00960337	0.08047156	0.05010168	-0.05615233	0.07957514	0.09401018	0.05350626
C0022577	0.00808360	0.06401187	0.12243223	-0.07025436	-0.00807666	-0.05964154	-0.13603771	-0.07939029	-0.02946709	-0.08080348	0.00586328	0.09119936	0.03377433	-0.03708744	-0.12612188	-0.08882766	-0.11671744	-0.08413956	0.11658750	0.05172024	-0.13836506	-0.12924461	-0.03697889	0.04867524	0.10207735	-0.15531093	-0.00439550	0.01531383	-0.00825958	-0.05466767	0.00456631	-0.04381060
C0014544	-0.17992112	0.02558907	0.02107899	0.03304479	0.00764081	-0.09937301	-0.07278076	0.06078146	0.08386669	0.05573075	-0.04376629	-0.02376409	-0.06430838	-0.06671515	0.00378469	0.03946519	0.02280446	0.06115521	0.11645906	0.04469137	0.03188938	-0.12123957	-0.11515854	-0.08033773	-0.06406294	-0.10196309	0.16081963	-0.08589519	-0.07280913	0.01025189	-0.02700386	-0.05345449
C0014547	-0.08189465	0.01076085	0.10102911	-0.01244629	0.03062069	-0.02421211	-0.06270444	0.00237464	0.06947665	0.01485154	-0.03174863	-0.08163526	-0.07120638	-0.01694212	0.02328335	0.01445641	-0.00378010	0.02329222	0.12265438	0.01106412	0.03804027	-0.07137174	-0.12188502	-0.05128779	-0.07436243	-0.05715331	0.09649193	-0.08293468	-0.04702726	-0.02062451	0.00788417	0.00617692
C0018790	-0.07310382	0.12079030	0.07423311	-0.01381338	-0.06339353	-0.06048269	-0.09574523	-0.02720334	-0.01874971	-0.05989615	0.03461362	0.06687619	0.03198707	-0.00504023	-0.08182318	-0.04626431	-0.04589130	-0.05062041	0.05041788	0.10764205	-0.08461014	-0.10958286	-0.01555010	0.01437557	0.05679093	-0.13465808	0.08316489	-0.01226582	-0.04527591	-0.02447892	0.02535013	-0.03199021
C0272118	0.09110829	0.04996235	0.06372423	-0.17467991	0.08418161	0.13084440	-0.22255507	-0.00790233	0.15743802	0.05045547	0.02014140	-0.22017947	0.04709132	0.09613953	-0.09114408	-0.15703663	0.09272489	-0.08327994	0.08703309	0.08154898	-0.02974000	0.08379337	-0.21902975	-0.07143687	0.02425803	-0.05769303	0.06523477	0.02356425	-0.06214889	0.15514517	0.08913170	0.15542331
C0018798	-0.11145595	0.06551418	0.03249994	-0.00302542	-0.06887300	-0.10647688	-0.00450643	-0.02126439	-0.04514463	-0.03094156	0.00476726	0.05427676	-0.04470231	-0.03424379	-0.06662851	0.03113525	-0.02860016	0.02471551	0.02829210	0.07119028	-0.03947249	-0.09453908	0.04674534	0.01050894	0.02429938	-0.09554285	0.10483353	-0.00368740	-0.05255919	-0.00721860	-0.00690308	-0.04530517
C0018799	-0.03112836	-0.03007474	0.04416762	-0.02869046	0.00600914	-0.12757693	-0.04613514	-0.05256136	0.01168969	0.00415678	-0.04720042	0.00420136	-0.07535341	-0.00002865	-0.05291813	0.02208602	-0.03377048	0.07700407	0.07662207	-0.02942327	-0.07466964	-0.05822044	0.01356745	-0.02958138	-0.02062926	-0.06545915	0.13296463	0.00923307	-0.01994285	0.01606425	0.02986414	-0.00030300
C0022350	-0.12185895	0.09151274	-0.00975781	0.04222208	-0.09816782	-0.04832179	0.13101012	0.19866183	0.00238176	0.06262706	0.00727016	-0.11292610	-0.02716356	0.02546401	0.18560597	0.12304214	0.08691086	0.14324269	-0.09352671	0.06614810	0.13973391	0.01226174	0.06549246	-0.08497354	-0.12115992	0.05818766	0.09796888	-0.14498222	-0.15516710	-0.00256342	0.02523744	0.10293346
C0005283	-0.08453503	-0.03604241	0.05582128	-0.09546910	0.05477780	-0.10084068	-0.15561315	0.00586960	0.07588034	-0.04099474	0.01598286	-0.01758711	-0.08075253	0.01859104	-0.16456629	-0.10997020	-0.07236470	0.10807816	0.07747708	0.00276465	-0.08594853	-0.04668276	-0.09877891	-0.07077367	-0.03926312	-0.15151100	0.11960471	-0.00130454	-0.04091016	0.08715768	0.04791250	-0.01737905
C0022354	-0.09426303	0.00331666	0.02453578	0.02207391	-0.01880427	-0.13195004	-0.05578626	-0.02255719	-0.01472361	0.01082401	-0.05428002	0.08035257	-0.04796404	-0.05387365	-0.02594468	0.01997554	-0.03379621	0.03230895	0.08305433	0.00647195	-0.06433008	-0.11205003	0.00672657	-0.04210027	-0.00948913	-0.08067685	0.10921487	-0.01413812	-0.01293906	-0.01682222	-0.02655377	-0.07498199
C0032914	-0.03041726	0.00085562	0.02000920	-0.02723945	-0.01200704	-0.14367646	-0.08046167	-0.10458180	-0.02687943	-0.01049468	-0.05414459	0.10710675	-0.04355705	-0.00533635	-0.13345990	-0.00604852	-0.04415121	0.01082916	0.08467996	0.00879733	-0.14116932	-0.09468700	0.03984790	0.01383234	0.03687964	-0.12124294	0.14433989	0.08374617	0.00058016	0.04228564	0.00205685	-0.06257619
gastroenteritis	0.02678502	-0.02129175	-0.09959253	-0.05357832	0.07051444	-0.04634880	-0.17131020	0.06732092	0.17089134	0.01699512	0.02342916	-0.07251026	-0.01289472	0.12888245	-0.16007015	-0.12444436	0.04980558	0.11459449	-0.06618223	0.00699614	-0.01180969	0.10959423	-0.11673992	-0.12762871	-0.07162642	-0.02034277	0.11685906	0.02267212	-0.04778189	0.21903937	0.11533280	-0.01390621
C0600178	-0.07470731	-0.02924619	0.22625203	-0.13735752	0.10451442	0.08181138	0.03125066	0.16246676	0.13588263	-0.09701356	0.09115431	-0.43220490	-0.15045767	0.10158480	0.13391042	-0.07071772	-0.12690909	0.18179168	0.04615934	-0.08030584	0.22226605	0.01597858	-0.18175140	-0.15921263	-0.19620988	0.10955292	-0.03803408	-0.39629200	-0.19276330	-0.09784128	0.11339281	0.26118663
C1510472	-0.31569776	0.13979912	0.12266682	0.09327006	-0.12351675	-0.09274255	0.07508761	-0.00203693	-0.04469464	0.05366557	-0.07458264	0.04798609	-0.06423771	-0.23487686	0.10192870	0.24464931	-0.05691100	-0.05531082	0.25816149	0.11601149	0.07475903	-0.33624583	-0.05794155	0.08430173	0.05590991	-0.16745691	0.13088192	-0.18839331	-0.10728951	-0.23662224	-0.18661584	-0.12133523
C1510471	-0.12994662	-0.08728494	0.09286080	0.02144604	0.00313910	-0.08025774	0.05134002	0.04149357	-0.06090615	0.05360258	-0.04818915	-0.00817626	-0.13353574	-0.10624650	0.14081554	0.12787700	-0.02921445	0.09814044	0.07462784	-0.06851685	0.02350001	-0.02220314	0.01586290	-0.02496375	-0.06959337	-0.04976144	0.02085305	-0.06675730	0.02177750	-0.09560382	-0.04310389	-0.03117580
C2267227	-0.12512152	0.01254053	0.01171599	0.07176301	0.02580095	-0.08823095	-0.10524335	0.09098269	0.17714334	0.13551994	-0.11681469	-0.11158803	-0.00957861	-0.03583132	0.12613276	0.08714274	0.10156132	0.05769913	0.16140895	0.02214079	0.07446352	-0.12609076	-0.16006623	-0.13903180	-0.10230313	-0.04087449	0.22792415	-0.13759719	-0.10116909	0.03795687	-0.01576729	0.00980077
C1332884	-0.18015477	0.12014994	0.21562412	-0.05520764	-0.02139766	0.06039472	0.14864409	0.14592896	0.08245322	-0.08124795	0.07878274	-0.36682814	-0.12692137	0.00439378	0.18189190	0.05180595	-0.08767478	0.11303519	0.08199048	0.04498184	0.27691275	-0.08684848	-0.14031409	-0.06750253	-0.15272526	0.08599367	-0.01103259	-0.40714002	-0.21158274	-0.19167553	0.04223362	0.19703510
C1153706	-0.01482503	0.16948654	0.05804290	-0.04108568	-0.13581280	-0.00871681	-0.04158765	-0.01982708	-0.10681410	-0.14722352	0.13917677	0.06400856	0.05922424	0.09411044	-0.13125581	-0.09623775	-0.03476141	-0.05871530	-0.12389337	0.16059159	-0.08081988	0.01168581	0.10219403	0.04391335	0.07782350	-0.09438930	0.01309076	0.04154584	-0.05769866	0.03647914	0.08793417	0.00397566
C0032269	0.07987452	-0.01675112	0.04663217	-0.11198635	0.02772567	-0.16957083	-0.10629795	-0.14835598	0.01188168	-0.05745646	-0.06454210	0.05852673	-0.02064057	0.03515591	-0.18487668	-0.07346082	-0.10793381	0.03447723	0.11347657	-0.04622113	-0.17777005	-0.08772112	0.02462020	0.03778959	0.05991745	-0.10153560	0.10001620	0.08162367	-0.00272942	0.04072428	0.03693509	-0.00762420
C0342881	-0.07825298	-0.15546387	0.13785937	-0.12880522	0.07388344	-0.16195059	-0.01315025	-0.00754328	0.07289258	0.06278221	-0.11098129	-0.18505891	-0.21549344	0.00804515	0.02365154	0.11955431	-0.04778040	0.26993406	0.16167407	-0.13700072	-0.03560661	-0.04340914	-0.01373853	-0.09804633	-0.18269153	-0.05139383	0.23347440	-0.08822101	-0.06359259	-0.00320476	-0.00083636	0.12438901
C1332888	-0.18079455	0.12170717	0.22241539	-0.05754877	-0.02016495	0.06144927	0.14796871	0.14495185	0.08142787	-0.08423164	0.07863132	-0.36797658	-0.12564658	0.00129728	0.18466854	0.05048894	-0.09366067	0.10964679	0.08796009	0.04470539	0.27588519	-0.09347842	-0.14266527	-0.06603231	-0.15129668	0.08447032	-0.01440097	-0.41345197	-0.21219680	-0.20006630	0.04022752	0.19964024
C0342731	0.03669473	-0.10085389	-0.01251559	-0.04365044	0.06070159	-0.18495315	-0.11332560	-0.08056450	0.07082524	0.01698771	-0.09214088	0.00557936	-0.08950105	0.03708526	-0.12103583	-0.03263292	-0.05039042	0.13353848	0.08969536	-0.06770668	-0.13880064	-0.01947978	0.01089162	-0.05202657	-0.02731004	-0.06873842	0.17790416	0.05927745	0.01690831	0.09347496	0.08031069	-0.00454338
C0153529	-0.14004314	0.21237963	0.14637922	-0.13272594	-0.14715554	0.31000474	-0.00803813	0.02149247	-0.28543094	-0.30749071	0.31100866	0.03015411	0.02638624	0.11840099	-0.10088038	-0.28329623	-0.04877259	-0.13544852	-0.24393533	0.27003193	0.06377608	0.23870061	0.02475134	0.09005097	0.10862099	-0.18987261	-0.27139634	0.08955621	0.04173391	0.03813360	0.10631729	-0.03158275
C0162565	-0.04825142	0.00001258	-0.00387302	-0.00600604	0.05498196	-0.09275610	-0.22088349	0.03693230	0.14193977	0.04431460	-0.04246442	-0.00389597	0.01433125	-0.01408337	-0.08800967	-0.06941049	0.01637259	0.01986753	0.11770292	0.03986399	-0.07689828	-0.09107221	-0.15055914	-0.10150434	-0.00756751	-0.11762775	0.16133952	-0.02313416	-0.04492969	0.08785955	0.02581557	-0.03710505
C0334588	-0.05381358	0.09397460	0.02170801	-0.01992898	-0.11504252	-0.08226370	0.08906826	0.00845492	-0.08858082	-0.09002514	0.07543550	-0.01638975	-0.06349302	0.05059576	-0.04658766	0.01778450	-0.00905541	0.08165979	-0.11655150	0.06913338	0.03340792	0.02838754	0.13555630	0.01331557	-0.00161120	-0.00320236	0.07226439	-0.01327280	-0.08834314	0.02589484	0.06920618	0.03611325
C0149778	0.01482091	-0.12799570	0.24183112	-0.12760879	0.04414649	-0.22801141	0.17092711	-0.31991312	-0.27592930	-0.07063492	-0.13664165	0.12902622	-0.21864803	-0.08938319	-0.05638050	0.15655763	-0.27867952	0.01898848	0.22475272	-0.22507793	-0.23239639	-0.20980476	0.23999445	0.17540701	0.04191946	-0.10706736	0.01283554	0.04002434	0.06667724	-0.29067397	-0.09362844	0.03484245
C0349644	-0.17534310	0.18974990	0.01945925	-0.00147871	-0.20624295	0.08983937	0.19988485	0.18380110	-0.03019568	-0.12460740	0.24718279	-0.24164213	-0.09851000	0.19156080	0.04930946	-0.00600415	0.11821370	0.20616725	-0.35162669	0.24722588	0.19490963	0.27558723	0.13575801	-0.08644587	-0.18131247	0.08039272	0.03761447	-0.07344826	-0.11131856	0.13742486	0.23550633	0.10722017
C4017161	-0.07372236	0.28413051	0.31761032	-0.08955967	-0.01392503	0.26961479	-0.23508540	0.18687356	0.05450176	-0.21458083	0.27317435	-0.16793650	0.15653954	0.02166665	0.07377373	-0.28983301	-0.11076691	-0.24055283	0.01203091	0.24068707	0.03031402	-0.05527089	-0.26079109	-0.10240560	0.09262250	-0.11952942	-0.18024363	-0.30468255	-0.11558712	-0.20706913	0.16006534	0.15911709
C0495499	0.08764945	-0.08143171	-0.02302074	-0.03175408	0.03587096	-0.11906135	0.09136856	-0.14753377	-0.17110161	-0.04862512	-0.00405631	0.15227440	-0.01242230	0.18258075	-0.10923214	-0.02616242	-0.01672540	-0.03756145	-0.14302813	-0.11677679	-0.17638233	0.12002760	0.31289986	-0.05703599	-0.12794000	-0.00055156	0.07626532	0.25959405	0.05774526	0.12416844	0.08148885	0.06032068
C4273726	0.23512426	-0.00149669	-0.07893256	-0.06647937	-0.30209127	-0.26725441	0.39413953	-0.09922667	-0.33441842	-0.19771284	0.26837116	0.01974408	-0.20734788	0.57360005	-0.30213279	0.03080642	0.03397167	0.42171431	-0.69812745	-0.11824696	0.00028889	0.47491628	0.70662642	0.00860552	-0.11916402	0.21752784	0.19837484	0.32596171	-0.23211020	0.43725204	0.32540554	0.25615919
C0520679	-0.06762879	0.00892664	0.02473987	0.02098856	-0.00100852	-0.11639275	-0.08588285	0.00599456	0.05726039	0.04028298	-0.04492194	0.00775175	-0.03304135	-0.02331712	-0.02094977	0.01750849	-0.00141539	0.04351193	0.08933220	0.01301026	-0.04578465	-0.09120619	-0.04175667	-0.05351529	-0.01887271	-0.07444495	0.14902684	-0.03084070	-0.04629455	0.01506102	0.01223024	-0.01958365
C3179539	0.26077610	-0.05724598	-0.32836699	-0.20181945	0.00471400	-0.12333119	0.08103137	-0.00567499	0.07463876	0.29093549	-0.30858853	-0.11717989	0.10702936	-0.17170474	0.00035614	0.36284959	0.22253579	-0.06298887	0.08291810	-0.04713408	-0.07606817	0.01420746	0.24659306	0.12667497	0.29577404	0.15119597	0.20654134	0.09623881	-0.09734036	0.27701920	-0.18570518	0.08294837
C0520676	0.11654432	-0.01063097	0.11320430	0.02584083	-0.06356354	-0.08205606	-0.11346339	-0.07030885	-0.02400284	0.02516110	-0.08634386	-0.01094754	0.06280830	0.11945144	0.09442843	0.07114443	0.05782036	-0.02163553	0.05136675	-0.03274953	-0.09018073	-0.02523231	0.08351940	-0.07268795	-0.05491917	-0.01788346	0.17459007	0.01234660	-0.03819234	0.05099893	0.04857185	0.07669131
C0028043	-0.18432891	0.09811028	0.01913916	0.12146813	-0.08295602	-0.05193330	-0.03105730	0.09719936	0.05075705	0.09267647	-0.03481378	-0.02185364	-0.00091337	-0.08929577	0.10109740	0.11561416	0.10928158	-0.00587053	0.09765945	0.11956234	0.08647279	-0.12473773	-0.08518724	-0.05110606	-0.03372842	-0.07638924	0.16843329	-0.09373043	-0.10048161	-0.00899922	-0.05649538	-0.04548275
C3203356	-0.02141639	0.03809848	0.18136615	0.04813044	-0.03224152	0.00743656	-0.08260965	-0.13777991	-0.18126281	-0.01519998	-0.01094995	0.20870180	0.07799127	-0.09508676	0.04086430	0.07197517	-0.15223525	-0.24268265	0.15207213	0.03062049	-0.19707334	-0.10058460	0.03031771	0.17609276	0.17733523	-0.19976030	-0.11663256	0.02575758	0.13831328	-0.24045892	-0.05373750	-0.11682768
C0002453	-0.06486530	-0.03104346	0.05482658	-0.03791313	0.03245736	-0.10082110	-0.14514808	-0.00938228	0.03993332	-0.00986707	-0.03136558	0.02948991	-0.02898518	-0.02671791	-0.09416845	-0.02278032	-0.02715831	0.01427659	0.08893625	-0.00069799	-0.07523593	-0.08858304	-0.05969455	-0.06728993	-0.00022712	-0.11708683	0.10248630	-0.01098198	-0.03559998	0.04991234	-0.01753561	-0.05558798
C0027627	-0.14277723	0.17298672	-0.01859456	0.01961994	-0.18901494	-0.04757332	0.11075994	0.05107935	-0.10919230	-0.10151326	0.15102515	0.00468978	-0.04150890	0.07246367	-0.08285867	0.00563442	0.03480670	0.06273560	-0.19790548	0.17929605	0.05521218	0.04823038	0.14798623	0.02508631	-0.00873526	-0.03815421	0.07096206	0.01651558	-0.10646272	0.06572020	0.07303219	-0.00842549
C0033845	-0.19618209	0.10445047	-0.00146963	0.10907643	-0.06319137	-0.04497891	-0.15145785	0.03080823	0.01644938	0.04787626	-0.02104920	0.13481644	0.04273044	-0.09872498	-0.05456573	0.01538153	0.03555565	-0.12400910	0.12186797	0.17398489	-0.03772429	-0.16681221	-0.09580389	0.00109140	0.08132260	-0.19527137	0.13180946	-0.01745304	-0.04491313	0.01666207	-0.09006241	-0.16290827
C0040034	-0.09106417	0.03536588	0.01710485	-0.02624373	-0.00688228	-0.04441791	-0.09759332	0.03033320	0.03761962	-0.03557686	0.03740996	-0.00155019	-0.02332230	0.00808013	-0.09747083	-0.04963405	-0.00511055	0.03445937	0.00698889	0.07237944	-0.02100097	-0.02055002	-0.05702903	-0.05540065	0.00411875	-0.09457787	0.07447527	-0.01986486	-0.04582274	0.07029363	0.03453938	-0.04664048
C4016414	0.03432152	-0.06535544	0.18892786	-0.05832836	0.05572744	-0.09334257	0.06408529	0.01341152	0.03949609	0.04317294	-0.17988104	-0.18590066	-0.06830717	-0.14030114	0.27271625	0.16538957	-0.09375142	0.08938944	0.26065958	-0.13958393	0.08207555	-0.16575696	-0.05151738	0.00354567	-0.05452381	0.05074827	0.01578978	-0.25018716	-0.05952717	-0.25318524	-0.05198823	0.16346674
C0040038	-0.05613722	0.05051430	0.07675619	-0.04243242	-0.01671964	-0.09300696	-0.17862347	-0.07338009	-0.01500561	-0.04866653	0.01084574	0.14005156	0.03722242	-0.01830120	-0.16876912	-0.07406119	-0.08734830	-0.08579809	0.09720745	0.06778708	-0.17966838	-0.13158603	-0.03123233	0.01416647	0.09231354	-0.19113450	0.06708270	0.05284850	-0.00316230	0.00653482	-0.00980539	-0.09358846
C0345960	-0.07243750	0.24017614	0.21734118	-0.05855827	-0.16664715	0.04060655	0.05646759	0.11954512	-0.07708527	-0.15760377	0.14251818	-0.14664061	0.04164070	-0.03480056	0.14236040	-0.00279421	-0.07810100	-0.02662278	-0.03952322	0.16605034	0.06992023	-0.07266870	0.04677660	0.00992258	0.07613975	-0.01807399	-0.04950494	-0.24028978	-0.15577698	-0.19809058	0.09153654	0.15056451
C1334807	0.00790573	0.24034521	0.10199636	0.00226442	-0.11365243	0.05530123	-0.18327826	-0.07591690	-0.10551617	-0.12944937	0.15805154	0.24598947	0.22276863	0.00807575	-0.18760774	-0.12029173	-0.11716484	-0.28098702	-0.01431266	0.21689311	-0.19467559	-0.12343828	0.00885145	0.10042986	0.26043558	-0.19077823	-0.08200327	0.00973924	-0.00845236	-0.06646574	0.00808420	-0.10419547
C0032460	0.02606659	0.09482467	-0.00718277	-0.08396707	-0.04551426	-0.01977199	-0.16990171	-0.02203736	-0.01440941	-0.12968786	0.14470148	0.06036075	0.05295240	0.15476447	-0.24934208	-0.22486521	0.01149961	-0.01641606	-0.15638244	0.12178387	-0.11777891	0.09133135	0.01972671	-0.04192346	0.03450279	-0.10905404	0.05775119	0.13014244	-0.03102002	0.19730756	0.12170759	-0.01101180
C0345963	-0.31352735	0.30084792	0.24422888	-0.05109311	-0.22692560	0.00654885	0.07799494	0.03364412	-0.27360308	-0.23416531	0.27410084	0.01574200	-0.05781355	0.03180270	-0.07674913	-0.10655993	-0.11172695	-0.09653394	-0.12803209	0.28067827	-0.03521957	-0.12012690	0.17287837	0.03418971	0.00377686	-0.15902904	0.03490172	-0.10184923	-0.15728286	-0.14224175	0.05136224	0.09793794
C1168198	0.06069262	0.08805491	-0.08215036	-0.10952036	0.02877028	-0.09287923	-0.22984560	0.02044176	0.14922670	-0.07669613	0.05121065	0.00187746	0.07752752	0.13758165	-0.24670687	-0.23898667	0.00583608	0.05342220	-0.03943636	0.04500762	-0.09494136	0.00362413	-0.10378768	-0.12093833	0.00559588	-0.05365784	0.10890906	0.04340545	-0.08309856	0.22377962	0.12833011	-0.01338426
C1336708	-0.07205462	0.16149871	0.08872612	0.04616475	-0.18600799	-0.04502229	0.24049948	0.06226937	-0.13181010	-0.08536279	0.17372267	-0.11758761	-0.08374812	0.04987323	0.03869815	0.08211766	-0.02785440	0.05997311	-0.16941904	0.10560694	0.07301745	0.02048043	0.18545803	0.05634857	-0.05131198	0.07525892	-0.02111628	-0.09744632	-0.13505591	-0.12043151	0.12908027	0.15473044
C1541333	-0.12757872	0.02448793	0.06741191	-0.11972248	-0.06199214	0.05691434	0.10377786	0.20736220	-0.00146081	-0.09167253	0.14343029	-0.32199457	-0.14841160	0.02161976	0.05619069	0.03246893	0.04804606	0.16068842	-0.10832308	0.03201287	0.20218077	0.11606199	-0.05505744	-0.10179505	-0.09264348	0.03976275	-0.06713732	-0.17582527	-0.17670235	0.04403790	0.09107802	0.10868950
C0003850	-0.02579999	-0.05943857	0.00754336	-0.04408232	0.01308534	-0.15745415	-0.02398294	-0.03663846	0.02639909	0.00390299	-0.03799357	-0.01971527	-0.11001762	0.03839312	-0.08738655	0.01771199	-0.02596826	0.14294869	0.02345547	-0.05565588	-0.05512032	-0.01864802	0.04049442	-0.05359352	-0.06347339	-0.03594246	0.15570335	0.02206953	-0.04142022	0.07454456	0.04599845	0.00806102
C1856476	0.12495925	-0.12565815	-0.04636941	0.05488260	0.08987676	-0.08210669	0.08186531	-0.04216432	-0.02573749	0.03009048	-0.08215816	0.10764775	-0.02728040	0.07511269	0.04062834	0.10164972	-0.05417016	0.07589263	-0.11195669	-0.04154445	-0.08915764	0.02694147	0.21154524	0.14894104	-0.02084439	0.02150146	0.18501431	0.07538824	0.05597686	-0.01579280	0.01014962	0.08845875
C0029408	-0.03384347	-0.11884114	-0.03382190	-0.05356463	0.03587557	-0.17033337	0.00300995	0.01351648	0.06362633	0.01585291	-0.02669543	-0.09286080	-0.17184131	0.06996652	-0.09231777	0.01647436	0.00852638	0.23890954	-0.03374870	-0.09614117	0.00090212	0.06185459	0.03781970	-0.10817093	-0.12697117	0.01228059	0.16820188	0.02178529	-0.06104221	0.15095073	0.07958138	0.02634863
C3839524	0.04838051	0.00316123	0.11730070	-0.03634956	-0.12292591	-0.20517601	0.11312726	-0.18480535	-0.24590403	-0.09063198	-0.05840390	0.19961697	-0.02653130	-0.00709353	-0.07121003	0.16707689	-0.09632882	-0.00590187	0.02516673	-0.02474876	-0.19354816	-0.12506023	0.29762563	0.12545650	0.11508444	-0.09129226	0.06877000	0.12254317	-0.02478508	-0.05878192	-0.01918442	-0.01738791
C3665339	-0.07253134	-0.09753761	0.13918763	-0.11058898	-0.03326170	-0.28397363	0.31173167	-0.32752979	-0.24929360	-0.06341944	-0.10117860	0.05375593	-0.32481101	-0.06735473	-0.19206007	0.23657668	-0.23313221	0.13747673	0.15295216	-0.13347960	-0.17270426	-0.18291816	0.33959293	0.21970662	0.05121162	-0.06226033	0.16731581	0.07454698	-0.01649815	-0.16560160	-0.07582067	0.05007669
C0029401	-0.02897613	0.03065782	-0.01651202	-0.01756402	-0.12227911	-0.19698755	0.13786457	-0.11798257	-0.14699607	-0.06388100	-0.04220678	0.07495978	-0.09864928	0.04362020	-0.08322380	0.13506743	-0.01753164	0.08492581	-0.05436926	-0.00547441	-0.01216903	-0.03549996	0.23365843	0.08740484	0.01636364	-0.00367502	0.14499463	0.05773098	-0.06872176	0.05163011	-0.01304656	-0.03679512
C0042963	-0.15361483	0.07821342	0.03180944	0.01933775	0.00444821	-0.09451113	-0.18842979	0.02832641	0.08739758	0.02927821	-0.04651729	0.07019518	0.02696416	-0.07629716	-0.07630832	-0.03389821	0.00396688	-0.04477724	0.15733099	0.10195173	-0.05924467	-0.18808660	-0.14962162	-0.07334664	0.01708942	-0.16695897	0.13989341	-0.04749259	-0.06372435	0.02038619	-0.04648116	-0.10855711
C0149893	-0.20442630	0.05746112	-0.12925664	0.13284257	-0.08774929	-0.27148116	-0.06233998	-0.02208374	0.00848105	0.12582585	-0.12422045	0.24259941	-0.04040910	-0.14544785	-0.06984427	0.11067374	0.07368712	0.05032231	0.12091608	0.05701693	-0.08552472	-0.23277205	0.02504565	-0.02795813	0.01707603	-0.15769084	0.33005080	0.10142087	-0.03851365	0.05475076	-0.12379411	-0.20927091
C0020619	0.00849976	-0.09365973	0.00053718	-0.10694162	0.05909654	-0.10131911	-0.03681304	-0.05986566	0.01065359	-0.06517790	0.01127481	-0.06094555	-0.12498663	0.13067205	-0.16464393	-0.07646813	0.00179076	0.13403548	-0.06898297	-0.06895430	-0.05249279	0.08704109	0.05034393	-0.10606930	-0.09611439	-0.00633293	0.11202947	0.08053406	-0.02443459	0.17650059	0.10103384	0.03965521
C0079758	-0.27260876	0.18898965	0.02600101	0.04927020	-0.10762081	0.00801347	-0.07861662	0.13656610	0.04117705	-0.07542411	0.10223891	0.02021866	0.00857734	-0.11583367	-0.05317670	-0.03794763	-0.00259038	-0.01221278	0.03371097	0.24577332	0.09128378	-0.10745966	-0.13891280	-0.01056996	0.07940412	-0.16362010	0.03280825	-0.12747769	-0.09315238	-0.01453022	-0.01438474	-0.14450334
C4528408	-0.19284427	0.30814627	0.04025684	0.07795371	-0.22875294	0.05637775	0.11128302	0.07161706	-0.13709666	-0.10426434	0.18927957	0.02185247	0.04287092	-0.02013198	-0.00587669	0.02194577	0.02901987	-0.10613591	-0.12958437	0.31387737	0.04301927	-0.04530645	0.09756577	0.08657367	0.10604606	-0.06365261	-0.00088406	-0.06283437	-0.09400957	-0.11403807	0.03995204	0.00288476
C1848641	-0.01007856	-0.02918279	-0.21481809	0.02258888	-0.11804114	-0.27555186	0.31626242	-0.08388706	-0.15198138	0.03918366	-0.07934552	0.05275924	-0.23419881	0.10470176	-0.11572003	0.19272056	0.14511791	0.25518152	-0.22702152	-0.05127133	0.06035483	0.12470218	0.37773558	0.01419839	-0.12213481	0.13931149	0.27179754	0.22277170	-0.08131234	0.22319977	0.03858778	0.01528922
C0040147	-0.00407237	0.16870606	-0.01812492	-0.06500033	-0.02735182	0.03220479	-0.27346241	0.01797526	0.09729597	-0.10767436	0.13686603	0.04493655	0.12913650	0.09058812	-0.26363748	-0.24476975	0.01594964	-0.09290789	-0.04531977	0.20203155	-0.10074794	0.02298862	-0.14686872	-0.02545094	0.11300469	-0.16517973	0.04746679	0.05974794	-0.04177091	0.17532665	0.10591468	-0.07080896
C0342464	0.07488833	-0.04407187	0.12518591	-0.18390074	0.15306215	0.04373056	-0.21744405	0.01725957	0.13624036	-0.07532763	0.17232266	-0.10847676	-0.07465660	0.11721641	-0.25699282	-0.31559670	-0.11603363	0.03809019	-0.07720472	-0.01321357	-0.14377135	0.10645597	-0.13997012	-0.10346794	-0.05977746	-0.05467005	-0.03668253	0.01624552	-0.00730661	0.06867872	0.14584851	0.09981561
C0220989	-0.15927081	0.05216211	0.04200594	0.03247328	-0.06590436	-0.14440766	0.03020410	0.00219422	0.00619518	0.05287111	-0.09483550	0.00054388	-0.07879454	-0.08204717	0.07637906	0.15270780	-0.00361050	0.07432575	0.12728104	0.02304259	0.05203879	-0.14779282	-0.00176225	0.00787148	-0.03704922	-0.07621086	0.17928869	-0.09797558	-0.07881583	-0.05591072	-0.05948763	-0.05316867
C0342467	0.01692531	-0.01435924	0.03499473	-0.12732117	0.13239291	-0.01047998	-0.30528051	0.04810197	0.16723169	-0.05151648	0.08660232	0.02726725	0.03629649	0.05521259	-0.20293635	-0.29003000	-0.05776053	0.02026574	-0.01765307	0.00872495	-0.11513296	0.02734658	-0.21077174	-0.11245888	-0.01782288	-0.14758345	0.00091884	0.05681767	0.01609735	0.11724226	0.09242998	-0.04360616
C0035067	-0.16351339	0.16871735	0.14060761	0.00126799	-0.13196604	-0.02346576	-0.01112027	-0.01522705	-0.07521894	-0.06488067	0.03566254	0.04424352	0.00760836	-0.07576855	0.00769626	0.04782000	-0.07698303	-0.03559824	0.10434551	0.16105194	-0.01230860	-0.14820184	-0.01336123	0.09721357	0.08064175	-0.17651454	0.05454713	-0.08354917	-0.05280239	-0.14148860	-0.03871555	-0.03589436
C0003615	-0.01248496	0.01383894	0.06637042	-0.12447096	0.00400671	-0.12802260	-0.01162024	-0.13014686	-0.02443890	-0.08447572	-0.02829570	0.00983071	-0.08251776	-0.01228612	-0.16233763	-0.03161146	-0.11213761	0.05086293	0.10155250	-0.01013133	-0.09263125	-0.09478532	0.03025573	0.06049016	0.05287014	-0.09673495	0.08614561	0.02686809	-0.02884681	-0.00084542	0.01013215	0.00020977
C0013274	-0.07819522	0.03451066	0.00583754	-0.01024309	-0.07565603	-0.11926155	0.06717176	-0.00399139	-0.04997382	-0.04407360	0.03288107	-0.01293630	-0.09705000	0.02556333	-0.06245571	0.03973261	-0.00566030	0.10935535	-0.05999754	0.03102960	0.00635684	0.00040333	0.10326593	-0.01178610	-0.03012986	-0.01915868	0.10984863	0.00311352	-0.06876884	0.03963374	0.04886613	0.00725524
C0220987	-0.26244026	0.13920014	-0.01495567	-0.04720020	-0.22059475	-0.14405595	-0.12669259	0.18226741	-0.39873880	-0.29149738	0.11056986	0.45248359	0.17851640	-0.23573607	0.01907734	-0.13167943	-0.16794507	-0.00455973	-0.09741304	0.19644649	-0.10032035	-0.19353706	0.12590279	-0.10907649	0.18533611	-0.30605537	-0.21299705	-0.02578199	0.01332357	-0.08210986	-0.12203839	-0.30598387
C0026987	-0.04141612	0.04320487	0.03608021	-0.06395826	-0.02515532	0.02896326	-0.03414473	0.07622017	0.01758851	-0.08797562	0.11467795	-0.10151852	-0.04162977	0.06795973	-0.06012614	-0.07398561	-0.00966895	0.07561325	-0.10650253	0.06721634	0.05719751	0.10597211	-0.02406977	-0.04505676	-0.01478890	-0.02649677	-0.00495331	-0.05804496	-0.06201012	0.07581132	0.10223328	0.02914706
C0034885	-0.07817329	0.09004097	0.03953895	-0.01292528	-0.11637238	-0.07059890	0.09886710	0.00950065	-0.10054304	-0.08361876	0.06633661	-0.01359913	-0.07185416	0.05391968	-0.03038212	0.03613482	-0.01632414	0.07463969	-0.09561331	0.06999855	0.03728779	0.00626718	0.12628329	0.01595991	-0.02225226	-0.01521827	0.06384004	-0.01821856	-0.09205679	0.01480173	0.05632954	0.02308978
C0151636	-0.06012625	0.03564442	0.09976023	-0.01053407	0.06140714	-0.10257282	-0.14052436	-0.13967006	0.03761026	0.06022246	-0.08778559	0.10262516	-0.00402305	-0.09688470	-0.11016309	0.02299819	-0.04642648	-0.12694360	0.25125602	0.02622064	-0.19402370	-0.21984997	-0.09140044	0.04129855	0.07582884	-0.16919595	0.14585836	0.02460299	0.01686423	-0.07739441	-0.04939948	-0.04635905
C2861580	-0.12493420	0.20374142	0.12709072	-0.12315692	-0.11447887	0.17807075	-0.05344872	0.10006859	-0.08776367	-0.20145439	0.18731195	-0.10129626	0.05258886	0.01476070	-0.05526535	-0.04746331	-0.00101727	-0.12427025	-0.09774156	0.23078811	0.12861210	0.03679871	-0.06660830	0.01512947	0.13611650	-0.12577048	-0.11024884	-0.16074073	-0.13419479	0.02084458	0.00707874	-0.01809227
C1963067	0.01325807	0.03035776	0.18632434	-0.01933240	0.16699943	-0.03942507	-0.15632218	-0.21166030	0.14958298	0.14562608	-0.06748150	-0.02823041	0.00640279	0.04011329	-0.13007641	0.00002012	-0.00146074	-0.17314324	0.32390574	-0.01568818	-0.31966540	-0.19146183	-0.17557162	-0.03562073	0.00611545	-0.12110186	0.20392464	0.07440174	0.00988878	-0.06184232	0.10489157	0.14138207
C0017551	-0.05371595	0.04413448	-0.03152169	-0.00479713	-0.01531648	-0.00616267	-0.03859695	0.07914869	0.09339777	-0.00445777	0.02085421	-0.12337873	-0.02199289	0.07424534	-0.01182045	-0.00933652	0.05248513	0.09526742	-0.01667113	0.06687843	0.05789176	0.04305152	-0.05984723	-0.09471830	-0.05769960	0.00348976	0.10592542	-0.07066230	-0.08278538	0.11404413	0.09560765	0.02453758
C0027051	-0.10099036	0.04794043	0.04328725	-0.00897458	-0.05936250	-0.15676583	-0.03768096	-0.08391210	-0.04452148	-0.01422221	-0.04597823	0.11630519	-0.04242878	-0.06332427	-0.10067923	0.05137577	-0.06153443	0.00788159	0.10570288	0.04359575	-0.10112035	-0.16032283	0.04458772	0.04353639	0.05395051	-0.14130239	0.13954353	0.02591898	-0.03101810	-0.02368329	-0.04268093	-0.08681458
C0474892	-0.12410764	-0.12864077	-0.14359131	-0.17664297	0.10287429	-0.34389251	-0.20210069	-0.07721522	0.19581442	0.01326057	-0.06989765	0.04159031	-0.21945059	0.03543042	-0.51680982	-0.18337311	-0.00770304	0.32153866	0.06049611	-0.02880453	-0.16709192	-0.04689139	-0.07833377	-0.12913397	-0.07053676	-0.21011867	0.33164886	0.24248001	-0.07098596	0.38255185	0.04114766	-0.12322924
C0393735	-0.25045609	-0.13005523	0.13603023	0.04775846	0.13074683	-0.02741861	-0.06948879	0.16927594	0.16403651	0.10709935	-0.03614504	-0.15009746	-0.15040274	-0.17686430	0.16931200	0.11537267	-0.04866815	0.13026449	0.18702455	-0.06226886	0.09345230	-0.10750852	-0.22980464	-0.22175959	-0.15161277	-0.05817248	0.02743848	-0.27150893	-0.01726849	-0.14159250	-0.01242134	-0.03119859
C0271738	-0.06822377	0.06118170	-0.01700649	0.05415455	-0.02217257	0.11169449	-0.03039266	0.16754912	0.12056850	0.02844932	0.09497702	-0.15897810	0.02104244	0.09386144	0.06079277	-0.04333654	0.14258243	0.01056859	-0.10425219	0.10272770	0.13499755	0.15645346	-0.13404071	-0.06890105	-0.05308957	0.01249738	-0.03747938	-0.02048593	-0.06693979	0.12015857	0.11488579	0.03230043
C1720830	0.00675500	0.07038838	0.01951804	-0.01364410	-0.02650678	-0.05087470	-0.04490994	-0.02839565	0.02751328	-0.00346344	0.01867229	0.00635447	0.01130342	0.02286722	-0.05532397	-0.02966920	-0.02730239	0.01197116	0.02671199	0.04966427	-0.06729008	-0.02768553	-0.01409923	0.02998215	0.03222828	-0.05415283	0.06864652	0.00864778	-0.01692821	-0.00313991	0.06064429	0.01717319
C0267963	0.02491280	-0.12893297	0.03101251	-0.08065979	0.04324272	-0.16014537	0.01043885	-0.09774544	-0.04189079	-0.02998485	-0.04633627	-0.01351661	-0.14716393	0.05884969	-0.09497429	0.04083446	-0.05530765	0.14361486	-0.01177473	-0.13101259	-0.08240899	0.02489634	0.11914182	-0.04026191	-0.05937221	-0.01746330	0.13355212	0.05617527	-0.00284812	0.05418155	0.04863872	0.03492421
C0855095	-0.16803247	0.12724878	0.05444767	-0.06115658	-0.03169223	0.12627648	-0.09034191	0.18448681	0.12696894	-0.09758505	0.17944384	-0.18746111	-0.01061776	0.02111354	-0.04564640	-0.13914979	0.01996382	0.05740806	-0.09598381	0.21557052	0.14239839	0.07894797	-0.16396721	-0.10049627	-0.02197956	-0.06577367	-0.00507922	-0.15505977	-0.09787496	0.09173107	0.10210593	0.01568864
C4038730	-0.16087429	0.07043480	0.23834613	-0.13020401	0.04618952	-0.05554154	-0.23337835	-0.13411275	-0.09329757	-0.13281322	-0.02041514	0.13363706	-0.00728530	-0.06110076	-0.18450154	-0.13940869	-0.15833195	-0.19607581	0.21271339	0.06126114	-0.21235619	-0.29170629	-0.08726490	-0.02335441	0.03305659	-0.28633735	0.06971195	-0.00928719	-0.01361101	-0.13921326	-0.10001397	-0.04412730
C0280302	0.02954889	0.21133798	0.21237656	-0.01008438	-0.18298823	0.04747795	0.20376259	-0.01694572	-0.22264072	-0.16691521	0.20245121	-0.08035224	-0.00687228	0.11371786	0.04401017	0.01951627	-0.11871953	-0.07049678	-0.15478277	0.11189952	-0.01303795	0.03230879	0.21905169	0.13437092	0.03403587	0.02398924	-0.13405690	-0.10043514	-0.09697299	-0.22305095	0.14038257	0.19101863
C3277687	-0.18136831	0.12075005	0.22183357	-0.05727621	-0.02003813	0.05911111	0.14880842	0.14401221	0.08137482	-0.08337440	0.07704393	-0.36721849	-0.12704481	0.00053869	0.18459293	0.05178068	-0.09358377	0.11092884	0.08908353	0.04347140	0.27551079	-0.09483425	-0.14184992	-0.06608773	-0.15212019	0.08446188	-0.01222227	-0.41264874	-0.21218763	-0.20003031	0.03938082	0.19917561
C1370419	-0.04882792	0.16713996	0.09803268	-0.02093649	-0.21314476	-0.13863789	0.20689894	0.00059788	-0.16658536	-0.12256606	0.06691742	-0.02428404	-0.08029564	0.00764627	0.03018170	0.09955554	-0.05332047	0.08275405	-0.10901985	0.07827205	0.06869838	-0.03997824	0.24055958	0.07007196	0.02089884	0.05364163	0.04330035	-0.07362605	-0.14818114	-0.08625303	0.05180055	0.06984649
C0409959	-0.06071400	-0.07672830	-0.02861509	-0.01412147	0.00842680	-0.17963791	0.00120792	0.02609120	0.07249748	0.03899386	-0.05172232	-0.07251517	-0.13654459	0.04172862	-0.04708142	0.05273769	0.01645703	0.21443477	0.01131535	-0.05716131	-0.00167423	-0.00046836	0.03145858	-0.10172375	-0.10971244	-0.00316723	0.20186761	-0.00704847	-0.07585549	0.11729488	0.06170605	0.01923409
C0280306	0.07011918	0.34735310	0.21188749	-0.10808761	-0.27667600	0.02734839	0.16011864	-0.13974422	-0.29408640	-0.31158483	0.19588855	0.05030778	0.09922574	0.11721443	-0.10719372	-0.03497906	-0.16931325	-0.13809815	-0.14933769	0.23050734	-0.06527381	-0.02478915	0.27803361	0.23098783	0.22939292	-0.05954806	-0.14733103	-0.03990350	-0.10208957	-0.17207779	0.11917379	0.10181375
C1621958	-0.14350539	0.15154102	0.01145098	0.02178495	-0.14950594	-0.04717073	0.05740508	0.06633560	-0.06995706	-0.07597155	0.11281701	-0.00133253	-0.03122472	0.02746411	-0.04058293	0.00427900	0.01756778	0.04801399	-0.11504886	0.15234114	0.05055853	-0.00126988	0.07841484	0.00794102	-0.00514495	-0.05715507	0.07443214	-0.02809045	-0.10112021	0.02560957	0.05047243	-0.00905474
C1852373	-0.18198152	0.08291933	0.11516155	0.03541153	-0.03607597	-0.20265415	-0.19910532	-0.00076478	-0.02421506	0.06548573	-0.02651696	0.22993696	0.02763696	-0.06172282	-0.10095724	0.00869514	-0.05230141	-0.07192492	0.12326953	0.05913255	-0.20881835	-0.26958349	-0.02840790	-0.05606924	-0.04040305	-0.26306906	0.18192776	0.01798645	-0.06729259	-0.05805925	-0.08362310	-0.10668039
C0006826	-0.10616098	0.09629064	-0.01977492	-0.00791741	-0.12629566	-0.03541480	0.07585639	0.05721021	-0.06552596	-0.08251099	0.12337056	-0.03827108	-0.06820704	0.08248265	-0.07423623	-0.00441983	0.03637655	0.10411838	-0.17697899	0.11548930	0.06310314	0.09443451	0.10165502	-0.01109668	-0.03537314	-0.02431212	0.06352510	0.01444046	-0.08497832	0.09760699	0.08710732	0.00108828
C1266002	-0.10504088	0.17625007	0.23639290	-0.04917904	-0.12873599	0.02960260	0.04772638	0.04768388	-0.14043377	-0.16280611	0.12347005	-0.06356055	-0.00437704	-0.02960549	0.07014223	-0.01693813	-0.09970737	-0.04433947	0.00385190	0.15299135	0.01988334	-0.06980981	0.05009800	0.03166491	0.06201915	-0.08573945	-0.07495107	-0.15882207	-0.10041295	-0.17537555	0.06445611	0.09960064
C0085606	-0.15598576	0.06251334	0.24782537	-0.06666904	0.05999585	0.02960882	-0.12141606	0.02420540	0.04003030	-0.05895541	0.05484996	-0.08762837	-0.03900532	-0.09890647	0.01766289	-0.05443922	-0.14225641	-0.08153933	0.19114645	0.06279111	-0.04162275	-0.19384784	-0.18116638	-0.05416268	-0.03442509	-0.14063154	-0.01765413	-0.20517978	-0.03936620	-0.21320935	-0.00057936	0.04904035
C0079774	-0.16142380	0.14215998	-0.01655200	-0.00412488	-0.07106636	0.08869776	-0.05054399	0.19427055	0.09604368	-0.06248673	0.17086513	-0.15992779	-0.02152418	0.05460463	-0.05249879	-0.08656211	0.07053906	0.06891260	-0.13481884	0.20367870	0.15997915	0.10646048	-0.12068171	-0.08692881	-0.03041224	-0.03215623	0.03117674	-0.12617919	-0.12738381	0.12325007	0.10086806	-0.00185207
C1266005	-0.07920881	0.16900714	0.14701708	-0.05864539	-0.18602219	-0.00211377	0.18567187	0.01443212	-0.19384059	-0.19793852	0.20390043	-0.08263543	-0.08741742	0.11459469	-0.04170766	-0.00713267	-0.07335982	0.07139554	-0.19547895	0.13208362	0.05509175	0.07944051	0.19148128	0.07080336	-0.00694180	-0.00632309	-0.05397512	-0.05802951	-0.11930139	-0.06056421	0.12657066	0.11331857
C0242383	0.03566096	-0.06072954	0.00248373	-0.04163821	0.03431756	-0.15099485	-0.08644880	-0.09876933	-0.03622106	-0.00499373	-0.03907033	0.09126776	-0.05514320	0.05005270	-0.13693509	-0.02302982	-0.02559407	0.03267678	0.00221921	-0.06166389	-0.16310529	-0.01754952	0.08235353	-0.03194153	-0.01086248	-0.07113826	0.14226323	0.10456365	0.01744752	0.06435940	0.02989662	-0.00961844
C1699634	0.00698438	0.12996328	0.35308152	-0.23064475	0.03225123	0.09476852	-0.32585463	-0.03177149	0.02673753	-0.21350776	0.18802586	-0.05011864	0.07884128	0.06647973	-0.23099607	-0.32678506	-0.33820155	-0.14040905	0.13298021	0.11678533	-0.19944870	-0.12570076	-0.20407368	0.02412648	0.12527189	-0.25778118	-0.18577003	-0.18111613	-0.06777346	-0.17207688	0.08813082	0.06778947
C0007193	-0.11226893	0.01567626	0.00709003	0.00776124	-0.01361842	-0.13882862	-0.07712793	-0.01060486	0.02975171	0.02128180	-0.04529189	0.04990522	-0.05750225	-0.05526892	-0.06960390	0.02061346	-0.01521940	0.05388333	0.09344510	0.03153889	-0.05461101	-0.11228638	-0.02558092	-0.03532111	-0.00059399	-0.11155686	0.16377756	-0.00651246	-0.03895528	0.02302179	-0.01099788	-0.06362715
C0007194	-0.11936580	0.00761666	-0.00867339	0.01158273	0.02321568	-0.15286888	-0.15254980	0.00526753	0.08446015	0.05269905	-0.06978023	0.05865822	-0.04039197	-0.04597218	-0.08080371	-0.00854018	0.01162003	0.04522107	0.11674589	0.02974719	-0.06802106	-0.13254268	-0.08501434	-0.08538161	-0.03076647	-0.12947966	0.20811181	-0.00430521	-0.04395536	0.06286988	-0.01287229	-0.07973775
C0040252	-0.04723813	0.04963293	0.09843881	-0.23032779	0.05019987	-0.11490664	-0.21534473	-0.15565912	0.04271623	-0.19331497	-0.01257723	0.01416845	-0.02165042	0.02596151	-0.32417375	-0.24525923	-0.10489891	-0.00105825	0.12726967	0.05569623	-0.19381830	-0.15755241	-0.07245260	-0.04234925	0.03786528	-0.20292440	0.15503103	0.08853337	-0.02554985	0.08321874	0.00850602	-0.00195021
C4024957	-0.20246935	0.23046653	0.15731806	-0.01230552	-0.11429109	-0.05747045	-0.07600075	-0.07928193	-0.04130880	-0.07142182	-0.05304316	0.13604781	0.07637148	-0.26071125	-0.02359327	0.08889090	-0.14870422	-0.17644769	0.29455283	0.20231751	-0.02880177	-0.35309678	-0.10824604	0.14876457	0.23866116	-0.24138895	0.00014130	-0.16192898	-0.04263929	-0.26009798	-0.14828801	-0.16726479
C2828150	0.01005169	0.19653845	0.19363138	-0.10204355	-0.16090032	-0.01061127	0.09292033	-0.06140937	-0.17079684	-0.21181336	0.17617746	-0.01414154	-0.00634641	0.08135995	-0.09317909	-0.05787129	-0.16355109	-0.01489998	-0.09571128	0.11057935	-0.05103163	-0.01427759	0.14759809	0.13277747	0.09712349	-0.06774092	-0.09151737	-0.03739245	-0.09321278	-0.13332057	0.11639090	0.09467498
C1707441	-0.00767443	0.17549673	0.11563619	0.01570018	-0.26828176	-0.12470432	0.12019511	-0.01120257	-0.16665845	-0.14804026	0.06641249	-0.00957807	-0.01163633	0.02740393	0.08104578	0.15245070	-0.04479094	0.08869995	-0.11818479	0.11410025	0.03241993	0.00742081	0.23895080	0.08647898	0.11301656	-0.01955180	0.05323093	-0.08143823	-0.10159758	-0.10130925	0.13081186	0.03760482
C0149654	-0.12450814	0.04787225	0.07449383	0.06802598	-0.03263016	-0.07217739	0.02893361	0.03250584	0.05309685	0.11068998	-0.10601402	-0.10032067	-0.04321808	-0.05791624	0.16067159	0.15759817	0.06536675	0.03559748	0.15040965	0.04674222	0.08609500	-0.13436943	-0.04618169	-0.02712413	-0.06280582	-0.03330103	0.19016334	-0.12131621	-0.10327031	-0.05809805	-0.04026683	0.06395070
C0149871	-0.15932019	0.14819403	0.08034662	0.06119966	-0.09849384	-0.06865214	-0.13082172	-0.06329532	-0.08458050	-0.03333127	0.02839762	0.21341068	0.05810993	-0.09235094	-0.10942008	-0.01633801	-0.05597111	-0.15216151	0.11773900	0.16940607	-0.16053286	-0.19599056	-0.01554131	0.05976169	0.14392087	-0.24264297	0.09066717	0.03727600	-0.00006760	-0.07907387	-0.05008368	-0.13354762
C0007102	-0.14233963	0.13716820	0.00749708	-0.00448273	-0.15748645	-0.05100817	0.09306575	0.04264510	-0.08467377	-0.09960204	0.12521796	-0.02018561	-0.06453954	0.05596679	-0.07945669	0.00893766	0.00760039	0.08424088	-0.14421763	0.14986621	0.05327487	0.03221811	0.11569612	0.01546027	-0.01125879	-0.04373139	0.07140352	-0.00964577	-0.10246980	0.05617688	0.06680228	-0.00698508
gout	-0.17673966	-0.00053505	0.03124634	-0.09661162	0.07228873	-0.08675840	-0.11667988	0.00379188	0.14585416	-0.04770360	-0.00130146	-0.08376521	-0.12605907	0.05901399	-0.19898640	-0.10253014	-0.06117762	0.14876562	0.09693883	0.03667701	0.00695937	-0.07324626	-0.15887786	-0.11333126	-0.09600569	-0.12487099	0.18000829	-0.06189058	-0.09433371	0.12634930	0.04529573	-0.03857644
C0236780	0.00010498	-0.04500537	0.06548977	0.04079285	0.14021610	0.03139417	-0.12257486	0.06033107	0.20972793	0.12499121	-0.10133199	-0.19642150	-0.00292950	0.00608051	0.14942431	0.02907827	0.06736971	0.02632473	0.20500194	-0.04568730	0.06725040	-0.03273173	-0.25903943	-0.12967832	-0.11455839	0.00398863	0.10655486	-0.16093051	-0.02099767	-0.01736835	0.05245276	0.10538220
C0037199	0.02560518	-0.06979118	0.03892951	-0.03511676	0.04443937	-0.19668479	-0.10512275	-0.21086781	-0.05124272	0.01451535	-0.11343626	0.19092605	-0.06623018	-0.06320606	-0.14918903	0.01759787	-0.07782924	-0.03885117	0.14620383	-0.08596283	-0.23112144	-0.15481000	0.07651831	0.03207324	0.05503066	-0.13197622	0.18280543	0.14227246	0.06946250	-0.01252483	-0.04469773	-0.09207924
C0010324	-0.10864916	0.01014197	-0.03480025	0.03260037	0.04147215	-0.00749512	-0.05726884	0.16715802	0.22546470	0.07815941	-0.02774592	-0.24299209	-0.04789849	-0.01125851	0.09321178	0.04368265	0.09674668	0.13365355	0.08513502	0.02344143	0.16785847	-0.00901335	-0.21270797	-0.17183159	-0.12057441	0.04608562	0.12386551	-0.19838700	-0.11854521	0.07944670	0.06386805	0.02782168
C0085119	-0.04261906	0.11349771	0.03612383	0.03115742	-0.12814486	-0.17909165	0.03646995	-0.11562429	-0.11228371	-0.01252947	-0.05404393	0.15310167	-0.00850136	-0.04572470	-0.04358164	0.10897417	-0.04906562	-0.02434190	0.05721749	0.06469793	-0.08468303	-0.16358386	0.15096016	0.11825059	0.08482504	-0.10454758	0.15138377	0.05068071	-0.04681349	-0.06139218	-0.02803711	-0.05728102
C0751265	-0.25276169	0.11755549	0.01764431	0.12606628	-0.03153697	-0.08703010	-0.11549953	0.10731655	0.12328242	0.11864378	-0.07715197	0.04103487	0.02244527	-0.17945817	0.09643138	0.08841614	0.05262494	-0.01442684	0.21541059	0.13663481	0.04006232	-0.23307520	-0.19416571	-0.04977672	-0.00235055	-0.17104673	0.19644575	-0.13341095	-0.06750093	-0.07576737	-0.08132982	-0.11162602
C0393541	-0.02419466	0.07424321	0.03508624	-0.03881903	-0.02848890	-0.05233239	-0.02174115	-0.03185856	-0.01190019	-0.02760703	-0.06007162	0.03639180	0.03198868	-0.09528294	0.01257790	0.06512470	-0.05299834	-0.03424852	0.12202750	0.06588095	-0.02609957	-0.09855031	-0.00469337	0.04516101	0.11864163	-0.06719635	0.02890906	-0.06630893	0.00304487	-0.07021740	-0.01014990	-0.03078124
C0034155	-0.10691791	0.09334983	-0.01895628	-0.01283585	-0.02225533	-0.02544320	-0.15957454	0.02136730	0.04055224	-0.05282357	0.04805540	0.07181668	0.03804109	-0.01475448	-0.15074301	-0.10300051	-0.00400883	-0.02794911	0.01779664	0.14039500	-0.04757445	-0.03948139	-0.09462100	-0.00412864	0.06693129	-0.16688502	0.06853025	0.02606303	-0.01831773	0.08409350	0.01692707	-0.11381542
C0278752	-0.14194515	0.10330401	0.20117214	-0.11992846	-0.06184249	0.17330006	0.11055773	0.14341816	-0.06034793	-0.22474197	0.31239879	-0.34752047	-0.16641666	0.08390208	-0.03381921	-0.18297276	-0.12101886	0.06762413	-0.15217178	0.16191822	0.14209633	0.15419626	-0.01500602	-0.02407522	-0.06529626	0.02774067	-0.10714251	-0.23317371	-0.12011319	-0.10054418	0.16228294	0.26531506
C0393546	-0.05942222	0.07515685	0.10305353	-0.05185940	-0.03744826	-0.04987237	0.00991573	-0.09844210	-0.04262623	-0.05038273	-0.08413783	0.03732725	-0.00569857	-0.17185417	0.02766472	0.11866323	-0.11602798	-0.06138546	0.20538433	0.07267714	-0.02031274	-0.17018951	-0.00684554	0.11105052	0.17510803	-0.10967703	-0.00620972	-0.10706469	0.02175632	-0.16617975	-0.04409873	-0.06848416
C0278880	-0.15398064	0.17468575	-0.05945631	-0.15172149	-0.14637293	0.43231016	0.12381747	0.22386503	-0.10459039	-0.33694050	0.41497409	-0.30525887	-0.05900506	0.24238321	-0.01311996	-0.31046173	0.09542330	0.15199731	-0.47284549	0.33867580	0.37519687	0.57483435	-0.01497373	-0.08938253	-0.07531455	0.04230105	-0.24370015	0.00350795	-0.01348195	0.32850549	0.26516926	0.02743202
C1261473	-0.13555284	0.16741697	0.03273264	0.01076630	-0.16115236	-0.03105739	0.06713893	0.05682348	-0.08523744	-0.09738997	0.12987991	-0.00473038	-0.02280214	0.03149243	-0.04713358	0.00046795	-0.00006103	0.03117404	-0.11873943	0.16653703	0.04643057	-0.00038012	0.08568720	0.02672114	0.01419197	-0.05826944	0.04072827	-0.03545930	-0.10212268	0.00812958	0.05614916	-0.00467211
C0014518	-0.04256277	0.10715561	0.01114488	-0.06131280	0.01261580	0.03658713	-0.22614105	0.03679341	0.08058586	-0.06266592	0.04540522	0.03316544	0.08617187	0.04161737	-0.15412980	-0.15027007	0.00435444	-0.05186756	0.01204507	0.13961928	-0.02712884	-0.00068798	-0.15967818	-0.04973671	0.06543526	-0.16053252	0.01508457	-0.00580946	-0.04166616	0.11705553	0.04757230	-0.09072006
C0079218	-0.10206958	0.18542449	0.04680628	0.01222083	-0.15953222	-0.00880062	0.04056445	0.06762645	-0.06624094	-0.11202994	0.12274434	-0.02078197	0.01779895	0.01737563	-0.02122204	-0.00648696	-0.00306361	-0.00670850	-0.09849184	0.17769286	0.05378005	-0.01074322	0.06027127	0.02896914	0.05110294	-0.04544522	0.01069636	-0.07379075	-0.10413918	-0.01376819	0.06032239	-0.00044679
C0221765	-0.07315449	0.09066619	0.01128007	0.02136733	-0.02944409	-0.02737918	-0.04474708	0.05351626	0.08606216	0.03575406	0.00389585	-0.10535149	-0.00001529	0.04614055	0.01899204	-0.00554768	0.08263046	0.02796885	0.02594926	0.07727580	0.05676040	-0.02094880	-0.07987179	-0.07385433	-0.05607452	-0.02416930	0.13904247	-0.06401134	-0.09939663	0.06571603	0.04993792	0.05291547
C0041318	0.06897761	-0.13981566	0.00653046	-0.07524543	0.02940955	-0.22616479	0.07850455	-0.13748431	-0.05943227	-0.00048462	-0.08337804	-0.02570622	-0.18506649	0.07182684	-0.11205689	0.05680321	-0.05467743	0.17690352	0.01903607	-0.15714613	-0.10025732	0.00104529	0.16995201	-0.00287295	-0.07236639	0.02206561	0.16953573	0.09456276	-0.02442058	0.06754921	0.04182862	0.07674914
C0020594	0.03481191	-0.00444811	0.15330559	-0.02539104	0.08725947	0.05895068	-0.18321186	-0.02333225	0.14722770	0.08454737	-0.11724100	-0.10011560	0.08928831	-0.06472122	0.06110376	0.08352688	0.01924437	-0.11549976	0.29322612	0.00634539	0.03537283	-0.14037926	-0.28922802	0.03085118	0.02312484	-0.12387906	0.02558769	-0.12841843	-0.04441688	-0.05692073	-0.11869632	-0.00737791
C0280099	-0.00281105	0.08621105	0.00749828	-0.08690539	-0.05014609	0.00184580	0.05515045	0.06697083	0.02206307	-0.05548450	0.08352288	-0.14925651	-0.03452225	0.08691983	-0.03659715	-0.02826068	0.02396355	0.09130664	-0.10970823	0.07265082	0.07380169	0.10435548	0.01695906	-0.01618957	-0.03071756	0.04723051	-0.00954568	-0.04806467	-0.09654246	0.07218382	0.10365739	0.08475250
C0036472	0.09152347	-0.02590803	0.06838519	-0.07270880	-0.06959856	-0.22309935	0.10073708	-0.17937453	-0.15036255	-0.08745891	-0.06870114	0.07408254	-0.09913386	0.00372831	-0.06130168	0.07672793	-0.10809241	0.10160272	0.02691199	-0.07233415	-0.13642626	-0.04860773	0.24811317	0.10458490	0.05119229	-0.02379610	0.10892937	0.10182863	0.01401224	-0.05228591	0.06020792	0.05508498
C1566302	0.01739296	0.03356821	0.13823858	-0.13526875	-0.00733436	-0.07928025	0.03523252	-0.19295491	-0.08605558	-0.10164608	-0.02021652	0.01296364	-0.07168844	0.00133525	-0.14330842	0.03309890	-0.16201037	-0.02681079	0.12682167	-0.02445039	-0.10833175	-0.09620489	0.05457789	0.14801581	0.09526785	-0.10153639	0.00820659	-0.00225671	-0.00905646	-0.09966522	-0.01518387	0.00448396
C0004093	-0.15432300	-0.03264924	0.07865086	-0.00743305	0.10842226	-0.03291418	-0.11290972	0.15280586	0.19246864	0.05599338	-0.07537557	-0.07529895	-0.04597361	-0.21741003	0.12762159	0.03338467	-0.06369112	0.05715744	0.21592246	-0.04793871	0.15795390	-0.18679799	-0.29888651	-0.12494913	-0.03127174	-0.03130857	-0.05567509	-0.25524276	-0.06289240	-0.11556396	-0.08946072	-0.12688559
C0239981	-0.02766229	-0.05444292	-0.15329766	-0.01948609	-0.04794179	-0.14193732	0.13071680	0.01440502	0.01913217	-0.01185094	0.06037345	-0.12050214	-0.19762246	0.18939747	-0.15210493	0.00144394	0.12603557	0.30477107	-0.24177484	-0.02084640	0.08521146	0.24498048	0.14463869	-0.09701194	-0.16035505	0.10340297	0.19813563	0.12660903	-0.07518756	0.30493876	0.15945598	0.04764063
C0004096	-0.01132678	0.05761845	0.00822710	-0.05353396	0.01239976	-0.09141988	-0.22237709	-0.05375945	0.06348330	-0.03934457	0.00161372	0.10288429	0.04507244	0.02613240	-0.20152566	-0.13904229	-0.03142110	-0.03859575	0.06568275	0.06984321	-0.15460445	-0.08739839	-0.07587927	-0.03034968	0.05638530	-0.15656570	0.12351690	0.07619180	-0.01768528	0.10108415	0.04091793	-0.07709745
C0036572	-0.18295974	-0.00404404	-0.01875574	0.04024098	0.03496132	-0.12063056	-0.11001175	0.08728113	0.13568424	0.08585881	-0.06179893	-0.03045825	-0.06817763	-0.06565962	-0.00726840	0.02864758	0.04842683	0.09455349	0.11859766	0.02802994	0.04186149	-0.11052251	-0.15197504	-0.11951113	-0.08907270	-0.09841882	0.19032168	-0.07999826	-0.07613710	0.06293137	-0.02370175	-0.07282019
C3165106	-0.11493824	0.27721232	0.33376190	-0.02055842	-0.16231899	0.19334061	-0.07616685	0.02693645	-0.23326558	-0.18956311	0.32106036	0.09226403	0.11098304	-0.05233506	-0.01562282	-0.19048263	-0.22099692	-0.26060978	-0.02885421	0.26632148	-0.16756205	-0.10300499	0.00654602	0.13900317	0.16746305	-0.24047887	-0.22245489	-0.10719439	-0.00608510	-0.32939583	0.04372394	0.06789723
C4020749	-0.14475371	-0.04924686	0.12328637	-0.03445255	0.01145589	-0.32378548	0.00170039	-0.21741655	-0.06880917	0.04453246	-0.19835445	0.18341896	-0.14521959	-0.22024551	-0.11364405	0.17323634	-0.18063560	0.00729442	0.33318728	-0.08650351	-0.21559146	-0.39341393	0.07887223	0.08270700	0.05349870	-0.20176335	0.21158846	0.01447127	-0.00201025	-0.19553633	-0.15920734	-0.10470655
C0024586	-0.14177217	-0.06038050	-0.05526121	0.02596051	0.00201801	-0.23066512	0.03961642	0.00009285	0.06075016	0.10975730	-0.07343623	-0.00083290	-0.17843750	-0.09856838	-0.07501772	0.14298129	-0.02408259	0.18879601	0.09887543	-0.03892784	-0.03118055	-0.10837393	0.03054172	-0.00251213	-0.04364680	-0.05707092	0.25736889	-0.02393081	-0.06046978	0.01531593	-0.04152288	-0.04218539
C1408247	0.00464533	-0.17212214	0.19672699	-0.12872162	0.10985331	-0.19370714	0.17777573	-0.26462442	-0.18623325	-0.04653897	-0.14710744	0.04346599	-0.26820469	-0.13654652	-0.06237519	0.19309877	-0.23715025	0.06698486	0.22678022	-0.26788524	-0.16454579	-0.17238215	0.13917638	0.12327284	0.02920482	-0.07392007	0.00845536	0.02739773	0.05954103	-0.26619500	-0.07606547	0.01648398
C0278828	0.02498428	0.18946312	0.14448345	-0.08429158	-0.19927596	-0.01271829	0.15970099	-0.01031589	-0.19743472	-0.22406700	0.23036265	-0.06283595	-0.03245095	0.14607251	-0.09747888	-0.06888030	-0.09975329	0.02906482	-0.23196363	0.13389701	-0.01606611	0.07823014	0.23539528	0.07955392	0.03147633	0.02705695	-0.09300008	-0.01753853	-0.12040047	-0.05288143	0.15954149	0.14953186
C0024588	-0.30721107	0.21016072	-0.12970386	0.14206631	-0.09671819	-0.05940277	-0.05837696	0.31379125	0.32592034	0.11340083	0.03995034	-0.19416204	-0.05832929	-0.13349983	0.02210193	0.06502504	0.12785867	0.21179187	0.04221825	0.28919071	0.27748272	-0.07255793	-0.26681119	-0.10851046	-0.02164120	-0.03329041	0.26843491	-0.27898741	-0.22226071	0.08358052	0.05397498	-0.06289440
lung diseases	-0.07335975	0.07708749	0.08141357	-0.03902731	0.02744264	-0.06134874	-0.20846020	-0.05398276	0.03193145	-0.03769069	0.03525194	0.10513362	0.02793352	-0.05493014	-0.16837968	-0.12340526	-0.07488022	-0.10832481	0.10164320	0.09357232	-0.16776483	-0.14306690	-0.10025514	-0.02296446	0.07114651	-0.18353327	0.06392786	0.01909579	0.00547761	-0.03461325	0.01044699	-0.07525019
C0206704	-0.11672488	0.25606388	0.09995161	0.01130941	-0.20826524	0.00239409	0.07124371	0.00314831	-0.14459063	-0.14122111	0.15584806	0.04286043	0.03611576	0.00973287	-0.03833906	-0.00715097	-0.04911979	-0.07299188	-0.08303020	0.22164065	0.00246827	-0.06176757	0.10276964	0.09990187	0.09618042	-0.08957988	-0.01335753	-0.04940295	-0.09129880	-0.09387083	0.04960954	0.00014655
C0279751	-0.10498491	0.32118434	0.10704125	-0.05484919	-0.23773338	0.02006734	0.07888205	-0.01558818	-0.20120326	-0.23857813	0.23871805	0.08169296	0.05087180	0.04944551	-0.15740980	-0.09616749	-0.07267287	-0.10108414	-0.17809330	0.26730281	-0.02031810	-0.02380195	0.15034084	0.12719025	0.14044239	-0.11590661	-0.06163398	0.01019132	-0.10518000	-0.05266785	0.08865432	0.00569949
C0036974	-0.09217142	0.12217843	0.02796367	-0.00247467	-0.09637506	-0.13960786	0.00321951	0.00204336	-0.00969346	-0.04045751	-0.01928706	0.03738099	-0.00603224	-0.07530253	-0.03109845	0.01962046	-0.05588274	0.02251651	0.07992323	0.09181557	-0.01775990	-0.15632705	0.02255888	0.03659138	0.06847423	-0.07840956	0.08684120	-0.05817531	-0.08286443	-0.05271369	-0.00997373	-0.03732090
C0007771	0.08914614	-0.09109300	0.03230274	-0.09735512	0.02680689	-0.21494739	0.06739110	-0.17959684	-0.06560317	-0.03136891	-0.08420803	0.01503309	-0.14098722	0.06075502	-0.11246374	0.04892226	-0.08261944	0.14216490	0.03171623	-0.14990370	-0.11355036	-0.02029422	0.15875363	0.03692893	-0.04701260	-0.00615663	0.13783465	0.10230893	0.00656062	0.01855818	0.05331045	0.06419509
C4025665	-0.18142885	0.12152811	0.22308613	-0.05772289	-0.01985811	0.06026244	0.14857951	0.14431962	0.08169536	-0.08395652	0.07772823	-0.36835867	-0.12653871	0.00064995	0.18499638	0.05135308	-0.09431212	0.11002534	0.08955563	0.04401895	0.27579314	-0.09524944	-0.14277361	-0.06609772	-0.15196747	0.08463214	-0.01334499	-0.41431877	-0.21258822	-0.20120192	0.03957176	0.19992328
collagen diseases	0.03206844	-0.04087193	-0.07885284	-0.09967735	0.03295936	-0.14568113	-0.17216344	-0.08386546	0.00533958	-0.03545110	0.00080429	0.08827573	-0.04955922	0.16076785	-0.29709092	-0.12859307	0.05211320	0.08165628	-0.08644290	-0.01050615	-0.15175499	0.08098134	0.03634636	-0.09112030	-0.05339753	-0.11647826	0.17831552	0.21449731	-0.01776023	0.29388440	0.09118947	-0.06633005
C0344760	0.07753342	-0.28424305	0.02578557	-0.14105757	0.08411571	-0.23844385	0.15363865	-0.20996675	-0.13461459	-0.05417427	-0.09703058	-0.06070328	-0.31258684	0.09487812	-0.20440452	0.08744258	-0.07363401	0.23323813	-0.01343804	-0.25156280	-0.16550249	0.06105781	0.30173609	-0.06175181	-0.08713765	0.08254997	0.18645509	0.17135747	0.00402745	0.13688833	0.06661348	0.12434529
C2673229	-0.23205534	0.19341850	0.04220423	0.02363950	-0.24046277	-0.18449181	0.14572211	0.00933136	-0.16014917	-0.09234770	0.07370385	0.06014705	-0.12548827	-0.04091771	-0.08251508	0.12783408	0.00464297	0.10456683	-0.07211362	0.18015508	0.07430448	-0.09082837	0.17329708	0.07778060	0.02945605	-0.10478650	0.15221906	-0.02166242	-0.16975382	0.02148216	0.02862004	-0.05598829
C1336145	-0.08945456	0.16251872	0.25582224	0.00266928	-0.11460911	0.13298023	0.15490270	0.11436456	-0.20514245	-0.15344790	0.27549261	-0.15450017	-0.03409402	0.02980826	0.09291569	0.01443522	-0.15717244	-0.08549311	-0.12876476	0.10438838	0.03548364	-0.00735648	0.10113557	0.08179013	0.00583182	-0.04175510	-0.20125750	-0.19440405	-0.13157527	-0.30087227	0.10406610	0.18682437
C0543991	-0.29958582	0.01150157	-0.10309562	0.21819533	-0.02947046	-0.47025278	0.04477302	-0.11546799	-0.08709085	0.23871975	-0.33506018	0.43667802	-0.10808813	-0.38307881	0.00647177	0.30928510	0.00626003	-0.00001851	0.34680024	-0.02377848	-0.15436830	-0.47078624	0.10666358	0.06207259	0.06233216	-0.25403306	0.39733970	0.10027593	0.00876726	-0.16465987	-0.26883745	-0.26537862
C0751689	-0.18937577	0.18720643	-0.04790536	0.03138871	-0.14340548	0.04378320	-0.02111729	0.24180146	0.06697842	-0.08800844	0.18808194	-0.13012953	0.00724676	0.07056881	0.02466535	-0.07681549	0.09738129	0.13383196	-0.21617869	0.23355795	0.19857320	0.13944209	-0.05841326	-0.12674451	-0.04519146	-0.01828564	0.04508650	-0.13052517	-0.13076662	0.14011884	0.15499991	-0.01673230
C0038363	-0.00201452	-0.00208946	0.00834406	-0.08454095	0.04131261	-0.08682121	-0.14325424	-0.07112256	0.07302953	-0.02997930	-0.00215658	0.00671259	-0.03818738	0.03859806	-0.19126524	-0.11165725	-0.02589367	0.04624800	0.06753428	0.01877775	-0.11320610	-0.01300072	-0.07292503	-0.03245761	0.01746260	-0.10356802	0.10695336	0.07550539	-0.00191755	0.11442074	0.06683096	-0.03083631
C0038362	-0.01014500	0.02205082	0.07990557	-0.08396601	-0.01383254	-0.08108607	-0.04723119	-0.07109081	-0.05043729	-0.08553904	-0.00340032	0.04230212	-0.02975740	0.03920117	-0.11319388	-0.04680553	-0.08125736	0.01673849	0.03697392	0.01236218	-0.08478068	-0.05385137	0.03924665	0.01533896	0.02753023	-0.08605385	0.03623899	0.01578203	-0.03570091	0.01795678	0.01980568	-0.01012326
C1336139	-0.29668292	0.34963205	0.44766098	0.10154650	-0.23923512	0.17609516	0.22342734	-0.01278644	-0.32618123	-0.19180344	0.22478750	0.01452412	0.03870935	-0.05892237	0.24292180	0.06497099	-0.18944301	-0.24291453	0.10951563	0.29112747	-0.03796797	-0.19725747	0.09585653	0.26499271	0.07416604	-0.22548445	-0.15666595	-0.21044040	-0.03492868	-0.51258469	-0.00165200	0.14093740
inflammatory bowel diseases	0.03295501	-0.02781872	-0.10216542	-0.05817497	0.07246801	-0.04965621	-0.16552128	0.06473038	0.17111324	0.01614836	0.02242692	-0.07857572	-0.01913526	0.13697088	-0.16289607	-0.12294745	0.05070629	0.12391696	-0.07201448	-0.00030954	-0.01030254	0.11840472	-0.11060661	-0.12958150	-0.07724371	-0.01329242	0.11941133	0.02588224	-0.04862560	0.22709841	0.12016404	-0.00907092
C0042373	-0.03464775	0.00553801	0.02214301	-0.01185363	-0.02546932	-0.14074714	-0.06114203	-0.05144663	-0.01325356	-0.00540894	-0.03102728	0.06390230	-0.04234506	-0.00075920	-0.08328185	0.01054366	-0.03106271	0.04738219	0.04715665	0.00450176	-0.09627115	-0.07138641	0.04099767	-0.01127075	0.00709161	-0.08812112	0.13550875	0.03637440	-0.02411453	0.02877070	0.02055497	-0.03336191
C0015558	-0.06895110	0.21019235	-0.00420742	-0.00728376	-0.23153763	-0.15794615	0.07613513	-0.07765353	-0.18016155	-0.12955345	0.04187201	0.14500117	0.00096932	0.07451978	-0.09097602	0.08920689	0.02308979	0.01386246	-0.14309919	0.12542231	0.00415147	-0.03298832	0.24555147	0.08394998	0.08989073	-0.07352354	0.18999657	0.06306680	-0.12080456	0.08156317	0.03516378	-0.06908590
C0278577	0.00919780	-0.09687542	0.34770662	-0.16575350	-0.00826510	-0.00611496	0.24397556	-0.18133539	-0.36122841	-0.21706727	0.09482814	-0.13179885	-0.27781159	0.10697187	0.03049148	0.03412300	-0.26116166	0.07162388	-0.02892385	-0.13788551	-0.09866847	0.06864319	0.30243462	0.06996972	-0.05782817	-0.00551397	-0.12481955	-0.04733299	0.01441601	-0.24419378	0.12758514	0.23456959
[truncated: 1,496 more rows]
