# Supplementary material for: Network medicine framework for identifying drug-repurposing opportunities for COVID-19
Source: Proc Natl Acad Sci U S A. 2021 Apr 27;118(19):e2025581118. doi: 10.1073/pnas.2025581118 (PMC8126852; doi:10.1073/pnas.2025581118)
Supplement: Supplementary File [file pnas.2025581118.sd07.csv]

DB05109	-0.19608374	0.23931627	0.05019253	0.05698078	-0.21290046	-0.06830791	0.06562623	-0.04144978	-0.04692309	-0.08106330	0.04345487	0.02751273	-0.06007619	-0.07670449	0.00760981	0.03668321	0.03763998	0.08948360	0.01886408	0.25362054	0.09155229	-0.13711305	-0.01899907	-0.05770514	-0.00549219	-0.15199748	0.26887849	0.01872207	-0.21672669	0.05964709	-0.00648303	-0.14651969
DB01319	0.06762701	-0.03296853	0.00550162	-0.08437801	0.05233356	-0.08996619	-0.07212515	-0.19896105	-0.06511188	-0.05513064	-0.03970011	0.03716223	-0.00004833	0.07286938	-0.10502143	-0.03455960	-0.08178118	-0.01669218	0.09244061	-0.09023626	-0.10461088	-0.03222987	0.05671179	0.02611123	0.03957759	-0.08999730	0.09407222	0.07822001	-0.00790529	0.06274965	-0.02736404	-0.06990837
DB01178	-0.18577705	-0.15680426	-0.12878813	0.13147317	0.10302614	0.02770748	-0.20921618	0.10113154	0.18631354	0.21441688	-0.18197429	-0.07930444	0.04571394	-0.18647991	0.11265974	0.03800831	0.02053279	0.09872899	0.23402508	-0.02234214	0.17491898	-0.11861880	-0.29343140	-0.11196616	-0.06083611	-0.10043634	0.04869860	-0.18354130	-0.01680207	0.07302155	-0.16237785	-0.17126222
DB01179	-0.23922658	0.03108287	-0.14682154	0.30815303	-0.16066268	0.16076776	0.06498270	0.53071517	0.07533752	0.15942156	0.04397001	-0.03444745	-0.10996419	-0.04750905	0.23438840	0.15200099	0.40879631	0.05871592	-0.43103120	0.16529042	0.41617021	0.15445457	-0.11514185	-0.23742294	-0.29525244	0.16580868	0.01991941	-0.12880421	-0.20371801	0.08086383	0.00475614	-0.10241996
DB01176	-0.10118550	0.05300317	-0.04351113	0.10643497	0.03463018	0.07079940	-0.19590096	0.03092305	0.05682640	0.09909035	-0.06138659	0.05721278	0.14283313	-0.09528737	0.02032087	-0.00397099	0.00979255	-0.06468228	0.14548086	0.16991971	0.02879519	-0.09244332	-0.18160976	0.00300406	0.13650991	-0.15979843	0.01601084	-0.04297535	-0.03117409	0.01276084	-0.08146108	-0.15663181
DB01177	-0.09491087	0.07844868	-0.01606251	0.01692236	-0.09321721	0.00921489	0.04416703	0.06195719	0.02909699	-0.06383173	0.03143563	-0.04800592	-0.11017408	0.02284318	-0.01912258	0.01643712	0.08540829	0.12017526	-0.10725166	0.10031077	0.12976478	0.06421599	-0.00052732	-0.09481096	-0.07961188	-0.02526266	0.12516728	0.00620192	-0.15447760	0.12036356	0.04446446	-0.06187277
DB01174	-0.11969842	0.01167665	-0.01994238	0.14479291	-0.03863962	-0.03192003	-0.08155086	0.17140380	0.10630899	0.10090827	-0.07425404	-0.04619212	0.03226154	-0.11593692	0.13478817	0.01867950	0.09700405	0.06239952	0.01082795	0.03326414	0.12896444	-0.07831731	-0.15576862	-0.10245037	-0.13761057	-0.02391129	0.11717819	-0.13205634	-0.09646570	-0.00990586	-0.02228611	-0.02486153
DB01175	-0.13559555	-0.14144956	-0.04611447	0.21682508	0.14161959	-0.03753594	-0.26578748	0.20237170	0.21751827	0.23405810	-0.22531298	-0.02766051	0.14262363	-0.10967366	0.24605803	0.00557337	0.16901255	0.00899196	0.13088802	-0.07996462	0.14622070	-0.11405667	-0.26351154	-0.19942699	-0.17738745	-0.01074957	0.12536889	-0.19061001	-0.04044741	-0.00082601	-0.07498814	-0.03337938
DB01173	-0.17872728	0.03526680	-0.06864293	0.24969901	-0.05051187	-0.03331429	-0.15280645	0.15990922	0.10129973	0.20150553	-0.12133998	0.08110412	0.11083171	-0.20037977	0.16077693	0.03431605	0.14762743	-0.00678687	0.08933764	0.10973362	0.12168270	-0.13977908	-0.18997686	-0.10354516	-0.06107567	-0.08069739	0.17221203	-0.09043350	-0.05458935	-0.01323313	-0.08402573	-0.11940299
DB01170	-0.31238279	-0.34442604	-0.22471897	0.49364293	0.08074920	-0.30760396	-0.07658643	0.14182763	0.25022852	0.58419913	-0.49046835	0.17764322	-0.03799907	-0.26774377	0.44913328	0.32335979	0.38413951	0.24003834	0.21883430	-0.29054478	0.31693473	-0.16406840	-0.10073059	-0.27289906	-0.39465362	0.18824652	0.45661816	-0.18894410	0.06251042	0.03647432	-0.22315679	-0.07529140
DB01171	-0.19764857	0.15487760	0.04008831	0.08717694	-0.11809661	-0.10580720	0.02742067	-0.10165127	-0.02060016	0.01339966	-0.09161919	0.04137205	-0.04601631	-0.15827218	0.04843093	0.09674308	-0.05811666	0.07729416	0.18658221	0.16996045	0.08692488	-0.19692439	-0.07602236	0.00505749	0.05313358	-0.14221808	0.22856516	-0.09722278	-0.14828086	-0.03499036	-0.11493875	-0.12451939
DB08162	-0.16118060	-0.13580036	0.00675604	0.12908261	0.24410890	-0.14212884	-0.26178062	0.01033687	-0.01505903	0.19053078	-0.14991935	0.20172930	0.01503331	-0.14301352	-0.02739999	0.00014295	-0.10614370	0.00156489	0.12573510	-0.05561980	-0.11642697	-0.04461330	-0.21108752	-0.06101693	0.05668954	-0.26018336	0.15452097	0.09577306	-0.02434235	0.05457196	-0.04255616	-0.15297100
DB01956	-0.14527726	0.00263722	-0.18326931	0.18780753	-0.05235680	-0.08294781	-0.19692625	0.19617270	0.16598704	0.16740745	-0.05998802	-0.01517395	0.04734083	-0.04218598	0.07665793	0.01038723	0.23565061	0.10256094	-0.06015756	0.02183752	0.14653471	-0.05384998	-0.22865064	-0.16633914	-0.25569114	-0.04543924	0.27765286	-0.01490633	-0.12564668	0.22850062	-0.02876602	-0.17079991
DB08167	-0.18754292	-0.36389014	-0.28381076	0.38063979	0.28612930	-0.28449705	-0.41265601	0.15971537	0.27176440	0.58004087	-0.47344935	0.12172560	0.13190722	-0.28705961	0.18518859	0.03824755	0.15485831	0.10076673	0.30195749	-0.28998125	0.05108941	-0.19763479	-0.32134461	-0.13340704	-0.23066282	0.00134408	0.30967459	-0.21131106	0.16958760	-0.01568975	-0.17125033	-0.05806632
DB01550	-0.16824660	0.12160347	-0.04701935	-0.01637052	-0.08272985	0.13716911	0.04623466	-0.06208014	-0.06136494	-0.00885219	0.03661250	0.00917440	-0.01491854	-0.14278297	-0.04372063	0.12054192	-0.11244778	0.02942628	0.11213562	0.20729184	0.16672879	-0.03721464	-0.12154087	0.12839773	0.22182849	-0.18699104	-0.06350007	-0.03968596	-0.05634167	0.03863911	-0.16272204	-0.25493389
DB00578	0.08876657	-0.21461193	-0.04711697	0.07673650	0.00385314	-0.15651353	0.17428881	-0.22082034	-0.20734428	0.11213236	-0.14423880	0.19570836	-0.13048509	-0.05582982	0.00845383	0.08959774	-0.05878858	-0.02915093	0.03236572	-0.27953953	-0.08902264	0.00934822	0.27745843	0.10908784	0.00227653	0.09421737	0.07186863	0.14806417	0.17067358	-0.05883479	-0.13582484	-0.02872717
DB01000	0.15975039	-0.27624246	0.02566626	-0.00416233	0.24012546	-0.19662969	0.04020958	-0.36235064	-0.13879210	0.11191253	-0.29567853	0.16274688	-0.02483296	-0.01194339	0.00409036	0.01037618	-0.20132108	-0.12291281	0.22664036	-0.48229006	-0.14727834	-0.10313726	0.14980777	0.15911394	0.03355768	0.06851753	-0.00537915	0.04594127	0.26365221	-0.22266190	-0.15186507	0.05801788
DB01001	0.08146291	-0.14518817	-0.12465005	0.09252420	0.14442778	-0.09114619	-0.26930189	-0.16885863	0.01910859	0.15340085	-0.20873517	0.14800736	0.17988712	-0.04162551	-0.05297877	-0.06010041	0.01537652	-0.10377204	0.23849331	-0.10531114	-0.15101364	-0.06183741	-0.05980137	0.02090271	0.11493694	-0.06506223	0.10548382	0.10090063	0.09959394	0.10650140	-0.07893968	-0.13446908
DB01006	0.01446707	0.13291790	0.01954005	-0.14695975	-0.07051706	0.06857114	-0.06254339	-0.11871658	-0.05632235	-0.16781706	0.11479758	-0.00657708	0.04210657	0.05834272	-0.15487820	-0.05644449	-0.07852392	-0.03509778	0.03465743	0.15306285	-0.04498409	0.01091998	-0.02222019	0.04969327	0.15858990	-0.16001576	-0.00425942	0.08620639	-0.07691712	0.10363840	0.01146065	-0.14806661
DB01007	-0.01069023	0.06421544	-0.01974285	-0.04398093	-0.01709840	-0.08838373	-0.15033399	-0.14875518	-0.01100768	-0.05318149	0.03404132	0.03857009	0.05424789	0.01047589	-0.12641899	-0.11233714	-0.00896094	0.06615248	0.09550942	0.11313353	-0.13712958	-0.06983735	-0.04551452	-0.05022673	0.03945956	-0.18814567	0.21057861	0.16586085	-0.10493089	0.20649916	0.07332734	-0.13527952
DB01004	0.05075543	-0.09190211	0.02840241	-0.04135425	0.01132953	-0.12537174	0.11903919	-0.14392737	-0.09760094	-0.00199105	-0.06260754	-0.00390873	-0.12355494	0.00395167	-0.00733105	0.05605538	-0.09232584	0.05619415	0.02191760	-0.19439071	-0.02626498	-0.02489203	0.12427977	0.05005908	-0.06992591	0.04539645	0.05582615	0.00512436	0.01443013	-0.05848460	-0.03638218	0.03787281
DB01005	-0.17119429	0.19354020	-0.03050033	0.06028792	-0.19772954	0.10176912	0.07809515	-0.00209040	-0.07889193	-0.05250444	0.07887731	0.06345057	-0.02581078	-0.10686928	-0.01705008	0.06603965	0.03737247	0.00909770	-0.00847286	0.28909713	0.13433820	-0.01661942	-0.01263867	0.02394824	0.14570808	-0.15334152	0.07678210	0.06380235	-0.12297545	0.09183422	-0.06972820	-0.23427831
DB00571	-0.04162839	-0.02072216	-0.03581085	0.10699819	0.01723758	-0.11313878	-0.15378492	-0.03961872	0.03843267	0.09878875	-0.11891837	0.06732209	0.06503769	-0.07071906	0.02058825	-0.01043113	0.03199041	-0.00503689	0.13474281	0.00080054	-0.05109619	-0.11011571	-0.08929297	-0.05081296	-0.00785385	-0.08072676	0.17404075	0.01204251	-0.03763063	0.05091759	-0.03599757	-0.08499472
DB00570	-0.05552609	0.09063248	-0.00254016	0.04750203	-0.18005763	0.06133068	0.15387927	0.04335551	-0.11118963	0.00217374	0.10418480	0.00116294	-0.07896475	0.00169286	0.03403925	0.11830058	0.10917041	0.02516522	-0.15447439	0.10851490	0.04771449	0.02741274	0.12229109	-0.01336461	-0.04452363	0.02358291	0.04246879	0.04715408	-0.09474249	0.00589642	0.02357614	-0.03182598
DB00573	-0.04157071	-0.35355905	-0.07827782	0.08269684	0.12892349	-0.19698922	-0.03680110	0.09677301	0.12703907	0.17204534	-0.18778941	-0.06079029	-0.21562703	-0.00712034	0.08256344	0.11943832	0.01490122	0.26949787	-0.02193180	-0.33173272	0.09839430	0.11250127	-0.01038580	-0.14003022	-0.29572740	0.12289640	0.16026326	-0.11168869	0.02981810	0.12979387	-0.05693651	0.05411296
DB00572	-0.04305321	-0.14249878	0.02443462	0.14913881	0.12251604	-0.08369136	-0.17785929	0.05527290	0.06062574	0.17128174	-0.18719822	0.00925116	0.11613962	-0.17370211	0.16587687	0.02589307	-0.05261020	-0.03459299	0.18954949	-0.13402629	-0.00312648	-0.17270362	-0.15557456	-0.04093021	-0.05015030	-0.07520695	0.03672798	-0.16990522	0.02711887	-0.14217758	-0.11212191	-0.00387528
DB00575	-0.02182111	-0.09197933	-0.03374123	0.13565412	0.09105163	-0.12500301	-0.20458868	-0.02016633	0.05360920	0.14689319	-0.16833496	0.10877257	0.11598419	-0.08738974	0.06873713	-0.04361531	0.03405339	-0.05350473	0.16287528	-0.08279625	-0.06083470	-0.11667286	-0.09784841	-0.06064158	-0.02399080	-0.08469189	0.15235269	-0.00085512	0.01973397	0.00623937	-0.06805032	-0.07476814
DB00577	0.06144940	-0.26629430	-0.04243074	0.02277903	0.07822964	-0.19196022	0.15863138	-0.14845893	-0.04034879	0.10306438	-0.15935148	0.03869772	-0.20428009	-0.04123549	0.06482086	0.05789423	-0.06321946	0.15338828	0.02219575	-0.36415741	0.03878751	0.05204079	0.11573880	0.00839943	-0.19061777	0.13632460	0.08914394	0.05854519	0.08637251	0.04721150	-0.06637188	0.02143973
DB00576	-0.03276411	0.02794079	0.06586503	-0.07188477	-0.00506055	-0.27747750	0.05037740	-0.22989786	-0.01743155	-0.05293881	-0.09479560	-0.03647055	-0.18821640	-0.00163660	-0.11747272	0.03378837	-0.17362182	0.20040715	0.12990147	-0.12201028	-0.05813916	-0.12025817	0.03844418	0.03357058	-0.07091104	-0.09396831	0.27903557	-0.01723271	-0.09954107	-0.00685053	0.01900170	0.03623032
DB00751	-0.08689214	-0.03813482	-0.11419269	0.17834924	0.04665488	-0.03045628	-0.24389824	0.09091134	0.11828422	0.16942829	-0.14561227	0.04988897	0.15758477	-0.10518134	0.08895680	-0.03297138	0.13393617	-0.03363332	0.11995949	0.02967207	0.04957600	-0.08858243	-0.19129843	-0.08301517	-0.02809453	-0.09371585	0.14727989	-0.02087908	-0.02291523	0.07475781	-0.06938209	-0.14001343
DB00750	-0.13559279	-0.10540773	-0.10077165	0.11171734	0.05561038	0.00170451	-0.18533684	0.01262164	0.09093386	0.18533710	-0.15973891	0.03260035	0.04997346	-0.16369529	0.03449380	0.07471284	-0.01945344	0.00904499	0.20760769	0.04158272	0.04850303	-0.09433474	-0.16411839	-0.01798252	0.08397838	-0.10119003	0.06137192	-0.11921045	0.01179468	0.00489430	-0.15157621	-0.16718264
DB00752	-0.18384925	0.17974307	0.07737406	0.08382022	-0.14319746	-0.07936699	0.03432754	-0.04554602	-0.05083469	-0.01130063	-0.02298774	0.04499755	-0.03148031	-0.15599248	0.05455093	0.06200325	-0.05270111	0.03862265	0.12309171	0.19487101	0.05914763	-0.19497421	-0.07388921	-0.01540107	0.04122122	-0.15563506	0.18270685	-0.06980966	-0.15977919	-0.05692327	-0.08144361	-0.11264005
DB00755	-0.08616385	0.02808915	-0.02361697	0.02942700	-0.03185834	-0.02486743	0.05454594	0.13483314	0.03423547	-0.01402395	0.02121236	-0.05885769	-0.12089624	0.00069493	0.01271859	0.03020976	0.04246916	0.13444488	-0.15236701	-0.02472559	0.16157398	0.06959214	-0.09179792	-0.06149634	-0.16968305	0.00997103	0.07519429	-0.05151999	-0.09401510	0.09236313	0.02263629	-0.01108687
DB00754	-0.11533722	-0.08486261	-0.07323185	0.14251432	-0.02225526	0.09273235	-0.10788796	0.21691619	0.01457037	0.18599065	-0.05867941	0.01460198	0.03106111	-0.06982054	0.10169528	0.09074733	0.10323773	-0.03924538	-0.06204437	0.04012847	0.10707241	0.02896746	-0.12061571	-0.00753079	-0.03718898	-0.11272140	-0.06495281	-0.01078016	-0.04290280	0.07873136	-0.07341343	-0.21961243
DB00209	-0.14428413	0.04915018	-0.00459820	0.14196974	0.00862213	0.02110914	-0.20793690	0.07767535	0.08083625	0.07607524	-0.08135072	0.06355979	0.14099942	-0.10411225	0.07021548	-0.03274604	0.07512564	-0.06118218	0.11203107	0.14793961	0.04557586	-0.12348501	-0.15618069	-0.11317429	0.04234313	-0.15243940	0.12654154	-0.05886471	-0.07023416	0.02381179	-0.05109972	-0.14795926
DB00208	-0.18319376	0.17802864	0.04496027	0.10391703	-0.14510401	-0.13103026	-0.03069775	-0.03754940	-0.02761861	0.01641096	-0.01650695	0.06606799	-0.03000984	-0.12996934	0.00492544	0.02710316	-0.00144980	0.04419786	0.08918674	0.18694408	-0.00724185	-0.21362084	-0.08627342	-0.06609787	-0.00507171	-0.18241687	0.26500565	-0.01189486	-0.15765002	-0.00458201	-0.02507898	-0.11807915
DB00759	0.06472704	-0.06715028	-0.05518420	-0.08994120	0.02791182	-0.16282350	0.01454531	-0.21150801	-0.06096685	-0.02236160	-0.05770619	0.03124766	-0.09406177	0.03077384	-0.14105150	-0.00656182	-0.11558839	0.08090536	0.08000125	-0.15901724	-0.06646103	0.00554736	0.04686916	0.09734155	0.01122947	-0.04778649	0.11286898	0.11192227	0.04839099	0.08006476	-0.02335204	-0.05221843
DB00758	-0.06147198	0.10554378	0.03313760	0.01745742	-0.09112091	-0.14154051	-0.05417703	-0.10113089	-0.01709341	-0.01494709	-0.00358422	0.03226180	-0.02121124	-0.04850889	-0.04507358	-0.00222147	-0.03044042	0.05199689	0.08514219	0.07379141	-0.07112236	-0.15309471	-0.04109260	-0.03840008	-0.02491408	-0.13289233	0.22076598	0.02636739	-0.11518644	0.03807002	0.01428476	-0.07465974
DB00977	0.04573220	-0.01801289	-0.00590517	-0.06496728	-0.06094025	-0.13479295	0.04827834	-0.15060835	-0.09635240	-0.05895341	0.03124526	0.02998455	-0.10679673	0.05019481	-0.10111445	0.02770228	-0.04741396	0.09580747	-0.02232502	-0.07030410	-0.06994274	0.02770234	0.10400978	0.01908242	-0.03751797	-0.04259539	0.14764202	0.14124344	-0.05468277	0.14169052	0.01838830	-0.07372880
DB00976	0.19213140	-0.09046420	0.00602771	-0.19796062	0.15245867	-0.12232985	-0.12496210	-0.32197723	0.03313524	-0.08519393	-0.09031894	-0.03418422	0.04556527	0.15858975	-0.11836924	-0.09390837	-0.11977110	0.02929094	0.18472603	-0.18582714	-0.14713646	0.01664304	0.04117639	0.06227199	0.02845382	0.00225291	0.08011536	0.08941993	0.04499170	0.08366512	0.04664301	0.04213617
DB00971	-0.11014879	0.08939096	-0.01110214	-0.03226149	-0.08633489	0.06307407	0.06262871	-0.11659185	-0.08695003	-0.03510243	0.01885544	0.02563091	-0.04295163	-0.09906165	-0.05396110	0.10103264	-0.11184864	0.02195938	0.10840402	0.13198620	0.08536356	-0.04693967	-0.02569776	0.09913985	0.17586236	-0.15206942	-0.00937702	-0.01278234	-0.05069796	0.01602065	-0.12753725	-0.19065157
DB00202	-0.10186411	0.03671772	-0.04851952	0.16143489	-0.01213532	0.06516401	-0.21352972	0.11572937	0.03403518	0.11769009	-0.04905801	0.06730244	0.18967453	-0.15324661	0.06838652	-0.01923624	0.05684737	-0.13875943	0.09812345	0.12986319	0.00598549	-0.14179043	-0.18962941	-0.04049323	0.08284643	-0.16721506	0.01693302	-0.04789152	-0.01894830	-0.01530787	-0.08614068	-0.18157133
DB00201	-0.14145753	-0.15756597	-0.08146094	0.17828187	0.10266383	-0.10252115	-0.24008729	0.16089934	0.12969905	0.21657795	-0.11669262	0.03256025	0.04040216	-0.11385742	0.08865347	0.00099866	0.09424381	0.09313608	0.07717748	-0.03841820	0.00498248	-0.06420796	-0.19509681	-0.17264815	-0.13213405	-0.10687866	0.16500436	-0.02341077	-0.02982341	0.11529042	-0.03534405	-0.09999124
DB00972	-0.08883798	0.13750520	0.01993539	0.07426674	-0.09200694	-0.01750289	-0.09213968	0.02794821	0.01257457	-0.00296615	-0.01422880	0.01514057	0.06864478	-0.09127945	0.03906332	-0.02495730	0.01907144	-0.03118532	0.07536194	0.17327052	0.01415189	-0.12467361	-0.11604746	-0.03901875	0.02448876	-0.12792698	0.12376644	-0.03558445	-0.13180369	-0.01345278	-0.02242468	-0.09114335
DB04219	-0.16824660	0.12160347	-0.04701935	-0.01637052	-0.08272985	0.13716911	0.04623466	-0.06208014	-0.06136494	-0.00885219	0.03661250	0.00917440	-0.01491854	-0.14278297	-0.04372063	0.12054192	-0.11244778	0.02942628	0.11213562	0.20729184	0.16672879	-0.03721464	-0.12154087	0.12839773	0.22182849	-0.18699104	-0.06350007	-0.03968596	-0.05634167	0.03863911	-0.16272204	-0.25493389
DB01127	0.02963670	0.12115423	0.05972238	-0.11150013	-0.01284018	0.07590346	-0.11103327	-0.00517938	-0.07456810	-0.16313894	0.17165497	0.01884528	0.08056826	0.11948885	-0.12549089	-0.12151965	0.00347779	-0.08770945	-0.11180205	0.11541428	-0.07915299	0.04967358	-0.03143074	-0.02736934	0.06294216	-0.15103562	-0.00595410	0.16589203	-0.08445602	0.14363822	0.09492926	-0.11895874
DB04216	0.00640818	-0.23181337	-0.18489374	0.05273832	0.16446428	-0.05870249	-0.27144802	0.14527732	0.15589875	0.13956995	-0.06421928	-0.01006515	0.00964863	0.08270478	-0.04017478	-0.08339337	0.14517452	0.12774231	-0.09155349	-0.16915439	0.02863444	0.15722741	-0.16781080	-0.15454645	-0.20478560	-0.03658724	0.13180391	0.10386536	0.03085836	0.34804726	0.03144025	-0.10721802
DB00683	-0.10055020	0.12742323	-0.04012581	0.06596593	-0.08309273	0.01088250	-0.15948939	0.08979289	0.10106437	0.00971615	0.00487342	-0.03100713	0.13411239	-0.02005726	0.05915263	-0.03173605	0.12016457	-0.01418636	0.03044909	0.14518017	0.10784612	-0.10848358	-0.19836915	-0.08568507	-0.05749483	-0.10625510	0.13084598	-0.04693730	-0.14563426	0.11017976	-0.02271709	-0.16134682
DB00682	-0.12999910	0.09324041	0.04425019	0.01112440	-0.02719822	-0.08044901	-0.13793413	-0.03672482	0.04072281	0.00552347	-0.00132782	-0.01089853	0.00367695	-0.06991392	-0.04592992	-0.01768305	-0.06689049	0.05744054	0.11913995	0.12068687	-0.03984647	-0.16161446	-0.16535947	-0.06882863	0.00562886	-0.19818731	0.16113533	-0.01803153	-0.12756421	0.02931173	0.01216153	-0.10415584
DB00681	-0.04093238	0.06474946	-0.00850464	-0.08369046	-0.02190321	0.00602351	-0.00443605	-0.17639437	-0.03341822	-0.05844298	-0.01349428	-0.00700648	-0.01431270	-0.02929319	-0.07672951	0.03905498	-0.11648855	0.03919043	0.14918607	0.06026751	0.03834493	-0.04601071	-0.04235437	0.08091767	0.12660214	-0.12702765	0.03322958	0.00004058	-0.04628117	0.05039954	-0.08005826	-0.13632932
DB00680	-0.13559279	-0.10540773	-0.10077165	0.11171734	0.05561038	0.00170451	-0.18533684	0.01262164	0.09093386	0.18533710	-0.15973891	0.03260035	0.04997346	-0.16369529	0.03449380	0.07471284	-0.01945344	0.00904499	0.20760769	0.04158272	0.04850303	-0.09433474	-0.16411839	-0.01798252	0.08397838	-0.10119003	0.06137192	-0.11921045	0.01179468	0.00489430	-0.15157621	-0.16718264
DB00687	0.04757303	-0.02275306	-0.34859812	0.09129688	0.05686674	-0.02917536	-0.38907707	-0.01321618	0.09267372	0.14281268	-0.04520617	0.15629412	0.15497665	0.09746014	-0.24258024	-0.18182221	0.20793700	-0.07547636	-0.01423042	0.05328782	-0.08810910	0.07275216	-0.21313259	-0.00514474	0.03502479	-0.15626727	0.21978261	0.29646379	0.05207645	0.42897674	0.01522716	-0.31200215
DB00686	-0.22007118	-0.06684062	-0.12671293	0.15702698	-0.00993986	-0.03176512	-0.21687932	0.15440629	0.11944174	0.22115940	-0.02840449	0.04214000	0.02519179	-0.15402251	0.06132737	0.05778328	0.09708156	0.11084741	0.08038241	0.10619344	0.07679307	-0.07711180	-0.23718373	-0.16048510	-0.07523439	-0.18463123	0.16131625	0.00181134	-0.06417984	0.18051669	-0.06469756	-0.22538243
DB00685	-0.06240538	0.04250539	0.12778774	0.04584435	-0.06077497	-0.12343083	0.04733831	-0.10014595	-0.12607139	-0.01697414	-0.00514707	0.10329743	-0.09528172	-0.10798828	0.00759209	0.01818228	-0.12203512	-0.01576462	0.07545093	0.00993383	-0.07981753	-0.15353581	0.03024580	-0.02783058	0.02263793	-0.14449915	0.10335611	0.02471840	-0.07247172	-0.10557076	-0.03389136	-0.04378191
DB00688	-0.05253450	-0.02489013	0.01802432	0.00602545	-0.01304375	0.09815325	-0.07044137	0.17924942	0.07356204	-0.02116222	0.08402552	-0.10456438	-0.02028752	0.02016318	0.03959153	-0.02999103	0.06697024	0.06684344	-0.13764051	0.05832360	0.10833850	0.06464447	-0.10960153	-0.13725227	-0.11898454	-0.00676335	-0.02637227	-0.03739679	-0.10360146	0.09316546	0.06229072	-0.03805275
DB00373	-0.05017231	0.05175896	-0.05394177	0.14905483	0.00482929	-0.07469737	-0.24083087	-0.06161791	0.04132728	0.07637592	-0.14873321	0.12515649	0.15758729	-0.06949113	-0.02146757	-0.06673293	0.09062594	-0.09279858	0.15980497	0.11168796	-0.08983473	-0.11729483	-0.09542907	-0.06282485	0.09252167	-0.11773181	0.22735038	0.06766489	-0.03653308	0.07730541	-0.01784987	-0.13221379
DB00371	-0.17291334	0.12380341	-0.14111409	0.20538606	-0.19252090	-0.07332823	-0.04037995	0.13802335	0.06185650	0.12020245	-0.03159333	0.02418895	0.04596880	-0.07934125	0.13022999	0.09218805	0.24704342	0.05990559	-0.05584586	0.12364206	0.18415971	-0.11479908	-0.11416618	-0.09911244	-0.17371237	-0.04030890	0.28033286	-0.02191572	-0.17715345	0.16119035	-0.08793224	-0.21154153
DB00370	-0.13321725	-0.06625124	-0.06297477	0.18822414	0.09069299	0.00286223	-0.20983332	0.17240262	0.14989696	0.18593109	-0.15372895	0.01179249	0.12326705	-0.12152423	0.16870183	-0.00991718	0.13614284	-0.00518500	0.08941920	-0.00516583	0.14600420	-0.07296328	-0.23845217	-0.12664421	-0.08817121	-0.06110438	0.09438579	-0.10109492	-0.02247777	0.02960674	-0.07049268	-0.08812310
DB00377	-0.17100784	0.13487081	-0.00111700	0.13330244	-0.09486204	-0.06326148	-0.08506324	-0.02528818	-0.01542593	0.07141954	-0.04601389	0.09287294	0.05264812	-0.17218514	0.03617110	0.02614633	-0.00813257	-0.01454990	0.15194401	0.18115865	0.01984121	-0.19429320	-0.13872379	-0.01998088	0.07587332	-0.20717888	0.17928991	-0.00418224	-0.09362756	0.00362854	-0.08972972	-0.18236938
DB00376	-0.04379463	-0.07935950	0.06106579	0.19654283	0.14355218	0.04051191	-0.33495194	0.19148336	0.07346928	0.16145399	-0.12988222	0.04168043	0.29246318	-0.15834980	0.18146908	-0.07830222	0.01131610	-0.22513872	0.14550883	-0.01390469	-0.05631468	-0.20442586	-0.24178685	-0.10079823	0.01696168	-0.14478593	-0.05507312	-0.16307616	0.02315578	-0.17086236	-0.07965487	-0.05036849
DB00374	-0.13154456	-0.03018281	0.00427877	0.15118445	-0.08416460	-0.22821382	0.00277992	-0.03008864	-0.07142185	0.14949459	-0.12892732	0.06300403	-0.08862688	-0.22959885	0.03659178	0.15472230	-0.09997097	0.07766070	0.12323597	-0.04573525	-0.04314261	-0.21236818	-0.01435563	0.02660381	-0.01705197	-0.12250893	0.22367954	-0.10958983	-0.03768110	-0.12444195	-0.14149992	-0.06179335
DB00379	-0.13886550	0.05999175	-0.00014251	0.09484926	-0.05999829	-0.05499555	-0.06717371	-0.00955523	0.01372815	0.06429810	-0.05434299	0.04530372	0.01532614	-0.13036941	0.05183289	0.03170566	0.00264988	0.03143828	0.11344224	0.11775652	0.04348642	-0.12665433	-0.10782610	-0.05573912	0.00398563	-0.11207087	0.15004721	-0.03151204	-0.09660749	0.02075151	-0.06522295	-0.12571238
DB06237	0.02544857	-0.05097296	-0.11672708	0.05736273	0.07361978	-0.26709449	-0.30474862	-0.24679342	0.00815792	0.12679414	-0.15425295	0.16932805	0.14850283	-0.04961556	-0.13141359	-0.07296544	-0.03960180	-0.03239167	0.30421585	-0.02639946	-0.30740017	-0.20705009	-0.03680897	0.02847501	0.10446552	-0.22815813	0.30896252	0.13985032	0.03097363	0.12223495	-0.06809518	-0.17675635
DB04854	-0.11001192	0.01810548	-0.03767842	-0.13020630	-0.07857248	-0.01116477	0.19536638	-0.13596517	0.07183619	-0.02982353	-0.01386995	-0.20510417	-0.22553931	-0.11803550	-0.01699650	0.17757684	-0.18322393	0.34740782	0.15373714	0.02213165	0.23264110	0.01001403	-0.09565916	0.09871763	-0.01342833	-0.01183406	-0.00116482	-0.16816628	-0.12432456	0.05515553	-0.07666033	-0.03873509
DB04855	-0.01380335	-0.22284608	-0.11901192	0.17274037	0.13110973	-0.19229065	-0.25253248	-0.02078670	0.09156231	0.24648795	-0.24047330	0.11761603	0.05960507	-0.07902587	0.05151434	0.00734311	0.05537814	-0.00529903	0.18487105	-0.18559240	-0.09765823	-0.09427686	-0.09660558	-0.07571315	-0.07341726	-0.04409136	0.20665632	-0.00082316	0.08635452	0.06273983	-0.10197100	-0.07016066
DB01121	-0.07487661	0.04144958	-0.00331718	0.01163921	-0.05665659	0.01602682	0.00222087	-0.07392379	-0.04482174	0.00147516	-0.02597585	0.03179938	0.01801947	-0.08766029	0.00129725	0.07468871	-0.05662213	0.00390109	0.10305911	0.04812231	0.06833506	-0.05376633	-0.03632633	0.06511278	0.10969667	-0.11672880	0.02427965	-0.02348449	-0.01243904	0.00698639	-0.11371347	-0.13640210
DB09087	0.04008239	-0.06913293	0.00774807	-0.01220131	0.03502241	-0.11534996	-0.01620915	-0.13100308	-0.12677012	0.00492077	-0.04973592	0.08574930	-0.05352948	0.02499095	-0.09008454	0.01985770	-0.07995479	-0.04511379	0.02465957	-0.14516205	-0.11259129	-0.03661917	0.10082361	0.04362739	0.02591925	-0.07934203	0.08379479	0.07731613	0.03198410	-0.01283069	-0.05388436	-0.05631918
DB00199	0.09464002	-0.15407538	-0.03058073	-0.07701175	0.08939483	-0.25793940	-0.03719946	-0.28809357	-0.04511160	0.03884027	-0.12947010	0.03638981	-0.09318012	0.01911979	-0.11296508	0.02105848	-0.16837172	0.10957158	0.19041374	-0.24566393	-0.16393019	-0.06723532	0.06309921	0.08224984	-0.01990029	-0.05740748	0.17206211	0.05756508	0.04974669	0.05132055	-0.04275462	-0.00296633
DB00198	-0.07836325	-0.00953344	-0.02645415	0.04882614	-0.11232443	-0.08803891	0.16725536	-0.08562052	-0.15207246	0.03495064	0.01635408	0.08674531	-0.14923136	-0.09521174	-0.02139996	0.12258279	-0.03852694	0.08939115	-0.02030146	-0.02266891	0.03280257	-0.02043870	0.11909366	0.05292864	-0.00446396	-0.05038923	0.11626216	0.08739720	-0.02654458	0.05320822	-0.07396204	-0.12268330
DB00197	-0.06251801	-0.09004363	-0.00149511	0.01213732	-0.00296659	-0.06605021	-0.05406357	0.08471929	0.07748647	0.02269680	-0.00317882	-0.08078256	-0.10212503	-0.00325009	0.02621791	0.03975053	0.00623657	0.16645692	-0.04304907	-0.05010306	0.06891640	0.03660954	-0.07110847	-0.11738513	-0.16070384	-0.01648073	0.11222266	-0.04790567	-0.09114107	0.11937924	0.01821056	-0.02242924
DB00196	-0.09720862	0.25097325	0.07644387	-0.09622307	-0.12585209	0.00585250	0.00200260	-0.10544191	0.04024959	-0.16407311	0.05583213	-0.10327664	-0.01300380	-0.01823605	-0.06043898	-0.01832362	-0.07781064	0.08574312	0.10703411	0.22453153	0.08413275	-0.10894219	-0.12256023	0.00461099	0.06253576	-0.14659970	0.11507813	-0.05501702	-0.20335397	0.04134240	0.03475580	-0.08249118
DB00195	-0.05029977	-0.05062314	-0.04406277	0.14616913	0.07547645	-0.08242729	-0.19478478	-0.09558243	0.00335521	0.14353889	-0.18144335	0.14704618	0.10954133	-0.14262980	0.01153694	-0.01188121	-0.02067745	-0.06618962	0.22596298	0.01366001	-0.07614291	-0.11920048	-0.10187285	-0.00770583	0.11799210	-0.12883332	0.13501415	0.02994014	0.03236760	0.02023004	-0.10373388	-0.13025852
DB00194	-0.17596596	0.13654701	-0.07156377	0.15725365	-0.26905727	0.22156011	0.15642281	0.36507228	-0.05193774	0.05038893	0.13861619	0.00883491	-0.13199192	0.04016478	0.11105179	0.18208893	0.30562806	-0.02704611	-0.38926959	0.24508558	0.27250519	0.17914428	0.05054369	-0.07678577	-0.09517910	0.12602897	-0.02017293	-0.04605131	-0.14195547	0.04432978	-0.02411325	-0.09381542
DB00193	-0.12145839	-0.03328057	-0.07247592	0.25049105	-0.00209178	-0.01342518	-0.18361209	0.21245092	0.11665480	0.21655434	-0.14525859	0.04650251	0.14773989	-0.15699258	0.19467011	0.03012493	0.18153724	-0.06776549	0.05280335	0.00692431	0.10946293	-0.12116514	-0.17745358	-0.11355219	-0.09767330	-0.03615738	0.11534271	-0.12541734	-0.01261697	-0.05047274	-0.08363872	-0.07222240
DB00191	-0.12470824	-0.05006662	-0.05105541	0.11427642	-0.02086696	-0.10028970	-0.02298643	0.01347452	0.05840435	0.13842332	-0.16589333	-0.01647877	-0.02396976	-0.07913724	0.15997380	0.13286172	0.08297369	0.05857889	0.12995969	-0.05429785	0.12235464	-0.13195415	-0.07929596	-0.06677779	-0.11797494	0.00391103	0.15885109	-0.15929571	-0.07191398	-0.03109204	-0.14539285	-0.05109189
DB00190	-0.00190404	-0.06000354	-0.04769447	0.10465519	-0.05943989	-0.16110606	0.11964545	-0.13434082	-0.05964087	0.08867723	-0.19554877	0.05353916	-0.08275299	-0.10536042	0.06532860	0.11466247	-0.02778319	0.00437041	0.13919549	-0.15027606	0.02250811	-0.13787565	0.13165528	0.06132346	-0.03196097	0.04218770	0.14666238	-0.13194349	0.03005205	-0.13277310	-0.16084735	0.01313575
DB09167	-0.15545760	-0.06328665	-0.01596275	0.23911129	0.08289894	-0.03113387	-0.23580690	0.17025080	0.14770423	0.21788657	-0.19146778	0.03811638	0.16725793	-0.17466912	0.22290939	0.00733187	0.11378500	-0.03946055	0.15748480	0.01451332	0.10412712	-0.16490977	-0.24288550	-0.13889587	-0.07246042	-0.08130668	0.11605136	-0.16239862	-0.03712077	-0.05094951	-0.09711316	-0.07735899
DB06698	-0.04013605	-0.03047335	-0.06763746	0.06232709	0.02646915	0.06866887	-0.18940391	0.00159092	0.02575934	0.09417019	-0.07118192	0.06124362	0.14210039	-0.07730031	0.02069879	0.01833276	0.01393311	-0.10246299	0.15227856	0.06675495	-0.01071647	-0.04039264	-0.10149533	-0.00111422	0.13242801	-0.10727243	-0.01906079	-0.00655122	0.05129589	0.00461056	-0.12532471	-0.14703774
DB06694	-0.08277113	-0.34303713	-0.17782943	0.39277619	0.23901951	-0.15460646	-0.42032045	0.15104900	0.21560712	0.45469218	-0.40183145	0.20562899	0.27249405	-0.21158195	0.28109193	-0.01686210	0.23153822	-0.08037511	0.26255965	-0.22910780	0.02023946	-0.12230040	-0.21777710	-0.18268992	-0.13054442	-0.01438193	0.22178021	-0.07140979	0.12802584	0.05029881	-0.17847660	-0.13584332
DB09166	-0.18578939	0.17240912	-0.03995599	0.23037691	-0.16594693	-0.00960501	-0.11823234	0.20055370	0.12269966	0.07962140	-0.10352414	-0.01023556	0.15594739	-0.12438355	0.22176987	0.01507305	0.22210239	-0.05502201	0.05710620	0.22116826	0.18339106	-0.17556284	-0.18494266	-0.12599756	-0.08681546	-0.06043434	0.21212953	-0.15647560	-0.19827455	-0.00038393	-0.07879291	-0.12481289
DB06692	0.09332673	-0.05514934	-0.05839865	0.15294684	-0.04117620	-0.07618479	-0.15382220	-0.09988935	-0.07522383	0.12950402	-0.19728415	0.20804855	0.17206046	0.08332653	0.12178723	0.15738922	0.16235638	-0.26416802	0.06627667	-0.09352191	-0.15528803	-0.08975578	0.15502998	0.00432048	0.03251089	0.02357719	0.14276075	-0.03694576	0.04850864	-0.11969586	-0.16726519	-0.03808448
DB00541	-0.07503460	0.06203451	-0.03888122	0.07810383	-0.09596381	0.06239585	0.08498031	0.21955156	0.05914786	0.02334904	0.04589605	-0.10617997	-0.07355542	-0.01116149	0.10695055	0.06368718	0.15279372	0.09866300	-0.19958355	0.06695264	0.22935776	0.07604939	-0.06772153	-0.08047635	-0.17969087	0.10363141	0.00398023	-0.09356899	-0.14800991	0.03917018	0.05109004	0.00809088
DB06691	-0.05612709	-0.01444751	-0.04042710	0.07216352	0.11501855	-0.02896203	-0.24087039	-0.12384486	0.02815452	0.10319655	-0.14719276	0.13269666	0.16522075	-0.10897848	-0.02456066	-0.05717068	-0.07038841	-0.09521019	0.26667160	0.06063668	-0.07406384	-0.13709091	-0.16077797	0.04097984	0.18542205	-0.18889730	0.07120093	0.01635764	0.05787891	-0.00255758	-0.11842240	-0.16011596
DB00997	-0.05449108	0.14943345	0.01425918	0.04883357	-0.21642719	0.03379305	0.20407452	0.14798978	-0.03336334	-0.04289708	0.10850175	-0.08836102	-0.12274311	-0.01148464	0.07966039	0.09177493	0.12468365	0.08504037	-0.20557150	0.09655453	0.16954111	0.04198309	0.04797006	-0.02769207	-0.14448662	0.08036928	0.04050965	-0.04036088	-0.16617133	-0.00075192	0.06207235	0.02365937
DB00996	-0.14009397	-0.20516120	-0.22947711	0.28053001	0.01765507	-0.15943916	-0.02779902	0.14715768	0.10142567	0.32196540	-0.21518958	0.05089949	-0.13762695	-0.16036285	0.14425990	0.15032789	0.16109893	0.19919670	0.00542877	-0.16612563	0.17904976	0.01818291	-0.10151835	-0.08850203	-0.25280446	0.06381769	0.22984920	-0.04631207	0.01094276	0.11647933	-0.12969498	-0.07519090
DB00995	-0.07456765	0.22455144	0.17477764	-0.11123630	-0.15874156	0.09093596	0.11367987	0.07457891	-0.11615210	-0.19034936	0.21409300	-0.12298870	-0.09611810	-0.04811899	-0.08202238	0.00328739	-0.18685731	-0.03563382	-0.10131788	0.15209495	0.03194274	-0.08434304	-0.09230712	0.04380986	0.06337848	-0.16208696	-0.13505514	-0.06679772	-0.14460571	-0.13857304	0.04895547	-0.02912723
DB00994	-0.03735296	-0.02354710	-0.08047252	-0.01354636	0.00476791	-0.04734197	-0.03160480	-0.16918002	-0.05031311	0.04878240	-0.07466419	0.05398433	-0.02737970	-0.05795481	-0.08533432	0.07861735	-0.10272902	0.01503864	0.16566391	-0.00267709	-0.01055865	-0.07031306	-0.02808308	0.09033442	0.11886517	-0.11120464	0.05179845	-0.00682190	0.03439419	0.01683017	-0.12522587	-0.13145657
DB00993	0.05268646	-0.18035883	-0.13530517	-0.10998473	0.13567944	-0.10136577	-0.24346823	0.02714599	0.13146162	0.00163804	0.05956388	-0.05345874	-0.07547708	0.15256366	-0.22272477	-0.12848391	0.00578693	0.20515640	-0.07685527	-0.13702780	-0.07642904	0.18060231	-0.10627407	-0.12390017	-0.14944291	-0.10493136	0.13597587	0.16520758	0.00008412	0.40394917	0.10996351	-0.09765840
DB00992	-0.01312754	-0.00672561	0.02920616	0.03400287	-0.05663010	-0.02986822	0.01136438	-0.02912830	-0.18384610	-0.00620789	0.06526204	0.09817366	-0.03660870	0.01033510	-0.07024731	0.05087757	-0.02052077	-0.05599530	-0.07247985	0.01300451	-0.12822238	-0.02670512	0.13469583	0.01107232	0.05439871	-0.12126885	0.05531212	0.10428759	-0.03354901	0.00549711	-0.02417171	-0.09659936
DB00991	-0.06678024	-0.09639391	-0.01827797	0.00906358	-0.06035511	-0.11050013	-0.01535389	0.01317176	-0.01382624	0.00975202	0.02695048	-0.00862278	-0.13931060	0.00219395	-0.05369762	0.04217792	-0.00505118	0.15141529	-0.04353226	-0.04254209	-0.02478602	0.00288152	0.03586201	-0.10954085	-0.12059054	-0.07119732	0.15670282	0.03741467	-0.08230621	0.13954133	0.00458147	-0.08597498
DB00990	0.02354902	0.06818417	-0.00317932	-0.15127619	-0.00407078	0.03483523	-0.08744606	-0.17813984	-0.03743846	-0.12979791	0.05841898	0.00518711	0.02973262	0.05864638	-0.16725248	-0.04059513	-0.10461208	-0.00071986	0.09327538	0.08731723	-0.05676061	0.02027195	-0.02836029	0.06124698	0.16591150	-0.15979441	0.01428340	0.09544414	-0.03745890	0.13403286	-0.00405046	-0.14773798
DB00999	-0.05207994	-0.12997591	-0.08009321	0.05051098	0.06695171	-0.14428084	-0.02930071	-0.07411061	-0.02696197	0.10807574	-0.09357113	0.05146520	-0.10021091	-0.07967784	-0.05830098	0.02312738	-0.07815084	0.12157770	0.07688074	-0.13198391	-0.01966619	-0.02144845	-0.05196655	0.01690211	-0.04862844	-0.08303754	0.13086446	0.06704945	0.02502733	0.10287830	-0.05566302	-0.08738336
DB00998	-0.05963506	-0.22594367	-0.14189002	0.25765806	0.07482708	-0.19951299	-0.08026744	0.03213529	0.07929386	0.29068983	-0.26853940	0.15152161	-0.04060239	-0.12054587	0.15068915	0.08991888	0.15780787	0.11470447	0.09251007	-0.18895593	0.07251941	-0.00031526	-0.00497085	-0.10429958	-0.15972276	0.07959242	0.25234944	-0.00344281	0.04464179	0.12208091	-0.11456127	-0.06506540
DB00542	0.02500549	-0.17380250	-0.03659119	0.10407360	0.09948901	-0.18810308	0.04030112	-0.17240393	-0.10270935	0.14096497	-0.20514306	0.16551255	-0.07714337	-0.05534847	0.02964448	0.07744201	-0.06013937	-0.01752646	0.10399306	-0.27178991	-0.05979350	-0.04802664	0.09875893	0.04972289	-0.04267937	0.03634136	0.11523717	0.05451072	0.10657814	-0.06255460	-0.11335456	-0.01786381
PETHIDINE	-0.36661059	0.35790345	-0.05052343	-0.08162782	-0.24461354	0.29399261	0.19863124	-0.10869434	0.06166274	-0.06838001	0.06512320	-0.13951261	-0.05710581	-0.33578086	0.00814627	0.25989872	-0.22061065	0.20683829	0.31942248	0.51177883	0.46721235	-0.08735320	-0.33955282	0.24533701	0.38767582	-0.23811869	-0.14929835	-0.23449773	-0.16140881	0.01334920	-0.23814091	-0.33559221
DB05246	-0.28550181	0.07345669	-0.06629791	0.15479779	-0.06188488	-0.03759642	-0.07345430	0.01597483	0.04425158	0.12927121	-0.09221584	0.03742634	-0.01819211	-0.22013047	0.03521079	0.07761358	-0.02229465	0.09781002	0.17778078	0.18607011	0.12119128	-0.17810102	-0.19513673	-0.03440507	0.05080986	-0.22061327	0.19894570	-0.07309900	-0.11529975	0.04328368	-0.13895063	-0.23074958
PAMIDRONATE	-0.16824660	0.12160347	-0.04701935	-0.01637052	-0.08272985	0.13716911	0.04623466	-0.06208014	-0.06136494	-0.00885219	0.03661250	0.00917440	-0.01491854	-0.14278297	-0.04372063	0.12054192	-0.11244778	0.02942628	0.11213562	0.20729184	0.16672879	-0.03721464	-0.12154087	0.12839773	0.22182849	-0.18699104	-0.06350007	-0.03968596	-0.05634167	0.03863911	-0.16272204	-0.25493389
DB01073	-0.13175668	0.05612627	-0.04058512	0.04849702	-0.11747169	0.21395089	0.06659286	0.22298270	-0.00513956	-0.03783610	0.15080029	-0.04354540	-0.07200583	-0.03893679	0.02148625	0.03122308	0.09900254	0.05505380	-0.20829916	0.19592060	0.20988557	0.15091299	-0.04236024	-0.05964125	0.01106767	-0.05555977	-0.08609346	0.03050167	-0.11303611	0.14341669	0.01027728	-0.16133776
DB05488	-0.21795925	0.02815378	-0.03361411	0.10687433	-0.02411365	-0.08720630	-0.08450627	0.02693403	0.03388472	0.11822553	-0.03488611	0.02858928	-0.07604381	-0.17183161	-0.01480799	0.05525577	-0.06329410	0.12301380	0.12054225	0.10815232	0.05427661	-0.16116515	-0.20788147	-0.06716921	-0.01840472	-0.20278387	0.14554334	-0.06520687	-0.10798129	0.05136600	-0.07039838	-0.16859403
DB00428	-0.05702338	0.16849777	0.07523188	0.02567733	-0.14540456	0.05393387	0.03037902	0.10100440	-0.07632055	-0.09169833	0.04111809	-0.01124481	0.01673567	-0.01085535	0.04387616	0.00962676	0.03641831	-0.13680360	-0.08130513	0.17017078	-0.01009170	-0.06313208	-0.00242503	-0.01597393	0.04739722	-0.06322230	-0.00707217	-0.05922809	-0.12295394	-0.15309060	-0.00030202	-0.00540976
METHAMPHETAMINE	-0.11014879	0.08939096	-0.01110214	-0.03226149	-0.08633489	0.06307407	0.06262871	-0.11659185	-0.08695003	-0.03510243	0.01885544	0.02563091	-0.04295163	-0.09906165	-0.05396110	0.10103264	-0.11184864	0.02195938	0.10840402	0.13198620	0.08536356	-0.04693967	-0.02569776	0.09913985	0.17586236	-0.15206942	-0.00937702	-0.01278234	-0.05069796	0.01602065	-0.12753725	-0.19065157
DB08984	-0.08681712	-0.45775792	-0.29395691	0.50219202	-0.27540621	0.25733978	0.01238775	0.99418092	-0.18165177	0.64819610	-0.05877629	0.04552557	-0.08727701	0.19481336	0.42207131	0.37868175	0.68869853	-0.12529299	-0.87680089	-0.19517761	0.26764828	0.48255962	0.08572102	0.04694075	-0.56376648	-0.16291383	-0.40930325	0.38039213	-0.08389100	0.46564761	-0.00364447	-0.61081779
DB08980	0.16671681	-0.00917502	-0.00071215	-0.23797737	0.17139181	-0.16512814	-0.20563032	-0.35580194	0.12717718	-0.12846464	-0.11054344	-0.10491867	0.07160407	0.18001220	-0.14503472	-0.14687800	-0.13040827	0.09088361	0.27153224	-0.15488854	-0.10271091	-0.04322381	-0.09232418	0.02625115	-0.02117847	-0.05190236	0.16104938	0.03850931	-0.03303081	0.15353622	0.06237870	0.02663735
DB09345	-0.09348662	-0.23641692	-0.13559943	0.20776212	0.16982636	-0.11375777	-0.45287448	0.20247953	0.28073806	0.28969416	-0.23532999	0.00754067	0.18346053	-0.11035644	0.12106857	-0.04581815	0.13687034	0.02037635	0.14684255	-0.13717481	0.00006612	-0.09527859	-0.32589561	-0.18993305	-0.16269049	-0.07794634	0.19461605	-0.12170746	0.07799748	0.06661320	-0.05826916	-0.05341936
DB09343	-0.06036593	0.04203586	-0.05111545	0.17385197	-0.32246372	-0.13373758	0.34748662	0.03582860	-0.15832776	0.09402873	0.00467180	0.06283623	-0.20187333	-0.13307902	0.15823975	0.24786469	0.15419596	0.09871773	-0.17325854	-0.02651805	0.08238158	-0.03024569	0.25056124	0.00254732	-0.19161424	0.15221590	0.19195706	0.02499115	-0.08435807	-0.05971459	-0.04713789	-0.00115905
DB06791	-0.10648997	-0.04923139	-0.12764657	0.03404202	-0.03857048	-0.13372400	0.05598596	0.00869781	0.05095863	0.05809139	-0.07360514	-0.06424151	-0.21233766	-0.03102351	-0.06694027	0.17056140	-0.03777745	0.21201789	-0.01766829	-0.07152919	0.12168972	0.04414918	-0.04063574	0.03278359	-0.08169795	0.00584280	0.16742405	-0.06547656	-0.02350830	0.10122818	-0.08503661	-0.06489484
DB01128	-0.12078816	0.21736668	0.03113514	0.00355524	-0.17037457	-0.01375494	0.03557803	-0.09126735	-0.07918702	-0.10801827	0.03971706	0.03588343	-0.01100035	-0.05136914	-0.03813391	0.02672450	-0.00848750	0.01585548	0.03200909	0.22270106	0.06595686	-0.08697169	-0.00684268	0.01462983	0.09401306	-0.16772899	0.17257135	0.04787124	-0.16316870	0.04926989	-0.03354802	-0.17218414
DB13449	-0.14291978	0.00405997	0.33020642	0.20279969	0.07378812	-0.38581127	0.00178758	-0.13985884	-0.07619434	0.17549595	-0.18559113	0.15375730	-0.10643394	-0.42233211	0.21323255	-0.00655682	-0.36734268	0.08820813	0.39891106	-0.06191466	-0.15578306	-0.45816234	-0.17710790	-0.06487142	-0.04565710	-0.24522184	0.20394304	-0.15713941	-0.08201572	-0.34289563	-0.09550717	0.12248090
DB01764	0.16671681	-0.00917502	-0.00071215	-0.23797737	0.17139181	-0.16512814	-0.20563032	-0.35580194	0.12717718	-0.12846464	-0.11054344	-0.10491867	0.07160407	0.18001220	-0.14503472	-0.14687800	-0.13040827	0.09088361	0.27153224	-0.15488854	-0.10271091	-0.04322381	-0.09232418	0.02625115	-0.02117847	-0.05190236	0.16104938	0.03850931	-0.03303081	0.15353622	0.06237870	0.02663735
DB01367	-0.08489780	-0.01421421	0.11134963	0.07090074	0.01032213	-0.12549388	0.05693675	-0.10173571	-0.11435637	0.06778830	-0.09472138	0.05317889	-0.06218890	-0.23417711	0.08596627	0.09073258	-0.22189674	0.02969450	0.19640616	-0.07310319	-0.00873103	-0.18697280	-0.03798647	0.05555382	0.03195781	-0.13737899	0.05211372	-0.09778065	-0.01961864	-0.17977376	-0.15318298	-0.02071813
DB01365	-0.00775860	-0.25544709	-0.16156790	0.27019200	0.18947662	-0.11671117	-0.35011715	0.00667381	0.10835214	0.32753530	-0.31346595	0.19789533	0.23521414	-0.14507353	0.12172791	-0.03124978	0.13560611	-0.10829489	0.24777324	-0.16307801	-0.06941232	-0.09362004	-0.13607900	-0.08133931	0.00353921	-0.04081874	0.15900156	0.01994469	0.12486195	0.07448053	-0.14048468	-0.14858171
DB01364	-0.13017684	-0.20263335	-0.24539036	0.29792058	0.06884048	-0.17685868	-0.28568786	0.02478593	0.09583019	0.37660247	-0.26717937	0.22569653	0.13007411	-0.18499830	0.07239892	0.01672523	0.19781475	-0.01956801	0.18687633	-0.10271693	-0.05017131	-0.13861454	-0.11128487	-0.10858229	-0.06787673	-0.09321959	0.31224179	0.07756291	0.10635004	0.10726643	-0.13013855	-0.21419701
DB01369	0.16671681	-0.00917502	-0.00071215	-0.23797737	0.17139181	-0.16512814	-0.20563032	-0.35580194	0.12717718	-0.12846464	-0.11054344	-0.10491867	0.07160407	0.18001220	-0.14503472	-0.14687800	-0.13040827	0.09088361	0.27153224	-0.15488854	-0.10271091	-0.04322381	-0.09232418	0.02625115	-0.02117847	-0.05190236	0.16104938	0.03850931	-0.03303081	0.15353622	0.06237870	0.02663735
DB08439	-0.01974390	-0.07887485	0.02989620	-0.02998909	0.06292084	-0.17320174	-0.16970411	-0.04149805	0.15658870	0.01582101	-0.07473347	-0.10855399	-0.04995751	0.04348135	-0.01114501	-0.02045840	-0.04212933	0.21503147	0.10528683	-0.08385781	-0.00409472	-0.05111733	-0.13359615	-0.14100392	-0.18370281	-0.05455676	0.21736711	-0.08002892	-0.13394244	0.14636444	0.05605462	0.02885388
DB01109	-0.10655615	-0.11426850	-0.15417212	0.22042674	-0.07021243	-0.09397624	-0.15404782	0.16117463	-0.02660228	0.22613592	-0.00367779	0.15195413	0.00789137	-0.10397730	0.02894894	0.06788554	0.16305995	0.04576925	-0.08450323	0.02183525	-0.08149309	0.00765176	-0.03098861	-0.10833293	-0.09410594	-0.18000709	0.19134843	0.19875209	-0.02023156	0.20526011	-0.01580023	-0.21875343
DB01108	0.11838868	0.09045262	-0.02555273	-0.12680484	-0.16181831	-0.00885893	0.14044884	-0.09469281	-0.26430613	-0.19960831	0.18006527	0.15642683	-0.08886689	0.22228967	-0.21156892	-0.00313695	0.05658486	-0.11894998	-0.28651416	0.02945981	-0.07552172	0.21513943	0.28405112	0.11381787	0.10340521	0.01158717	0.05088194	0.31502265	-0.00100367	0.17291403	0.03309203	-0.15401742
DB01103	-0.01310882	-0.03769688	-0.05341055	-0.00940049	-0.00613834	-0.10032138	-0.06576793	-0.13124532	-0.00936893	0.03375976	-0.05643838	0.05063802	-0.02320941	-0.03278211	-0.03896189	0.01430857	-0.03251080	0.03320782	0.12157466	-0.04528322	-0.05678554	-0.05432226	-0.02376035	0.01193690	0.01129254	-0.09787352	0.13492614	0.06472695	0.01012146	0.05564888	-0.06144601	-0.09137559
DB01101	-0.12344838	0.08806356	-0.02905267	0.13298732	-0.30101797	-0.03591288	0.28061473	-0.02576606	-0.20336221	0.03051198	0.05905284	0.13590881	-0.14640525	-0.15989399	0.05941352	0.19818023	0.06828976	0.06342717	-0.11313581	0.12819847	0.09148119	-0.02679627	0.22206102	0.05194397	0.02294416	-0.00880910	0.14531533	0.08484562	-0.07541616	0.00195263	-0.09183991	-0.16226013
DB01100	-0.02562397	-0.05128260	0.02391164	0.03370114	0.08089133	-0.06961411	-0.18316476	-0.01560618	0.07680742	0.05182895	-0.12025384	-0.02955892	0.08523636	-0.06776398	0.05607598	-0.04829788	-0.03598395	-0.00718578	0.17346740	-0.04694125	-0.00780416	-0.11713032	-0.15662916	-0.05969131	-0.01695518	-0.09819519	0.07993895	-0.07236989	-0.03307114	-0.02150882	-0.04047214	-0.03313738
DB01107	-0.17291334	0.12380341	-0.14111409	0.20538606	-0.19252090	-0.07332823	-0.04037995	0.13802335	0.06185650	0.12020245	-0.03159333	0.02418895	0.04596880	-0.07934125	0.13022999	0.09218805	0.24704342	0.05990559	-0.05584586	0.12364206	0.18415971	-0.11479908	-0.11416618	-0.09911244	-0.17371237	-0.04030890	0.28033286	-0.02191572	-0.17715345	0.16119035	-0.08793224	-0.21154153
DB01106	-0.09473915	0.04268832	-0.08666379	0.14221247	0.05632532	0.14519456	-0.23569898	0.08038201	-0.00397594	0.12418851	-0.05415178	0.10793574	0.22549230	-0.15411250	-0.00351733	-0.04519341	-0.00087382	-0.19440317	0.13040429	0.18376169	-0.00694030	-0.08300323	-0.19770244	0.07235427	0.24898666	-0.21570498	-0.07068973	0.01368985	0.05430699	-0.03372679	-0.12807573	-0.21567093
DB01105	-0.15194212	0.00049776	-0.03155517	0.13819376	-0.06081498	-0.04529854	0.03203470	0.11775741	0.05585394	0.11899198	-0.10428251	-0.03226288	-0.03534743	-0.04686350	0.20401408	0.12667839	0.18888187	0.04941660	-0.01308602	-0.01243130	0.19550131	-0.09045188	-0.05876125	-0.12884745	-0.18186763	0.04054432	0.15054886	-0.13352151	-0.12181213	-0.01326982	-0.07881996	-0.03941944
DB01104	-0.17845221	0.03521381	-0.00317847	0.13720500	-0.04942060	-0.12010321	-0.05665810	0.06389674	0.07978586	0.10545828	-0.11169414	-0.00574655	-0.02686041	-0.09659891	0.13280037	0.06905434	0.09664285	0.09291544	0.07683226	0.04301424	0.11624098	-0.14972346	-0.13068295	-0.13073286	-0.14613016	-0.05061281	0.23547120	-0.11405681	-0.14077635	0.01517480	-0.05304564	-0.06176341
LEVOMETHADYL ACETATE	-0.36661059	0.35790345	-0.05052343	-0.08162782	-0.24461354	0.29399261	0.19863124	-0.10869434	0.06166274	-0.06838001	0.06512320	-0.13951261	-0.05710581	-0.33578086	0.00814627	0.25989872	-0.22061065	0.20683829	0.31942248	0.51177883	0.46721235	-0.08735320	-0.33955282	0.24533701	0.38767582	-0.23811869	-0.14929835	-0.23449773	-0.16140881	0.01334920	-0.23814091	-0.33559221
DB00579	-0.26917103	0.02116423	-0.10129593	0.22042216	-0.10176160	-0.01363193	0.00873979	0.14187394	0.09686925	0.21952459	-0.14342734	0.00479245	-0.00890176	-0.18816984	0.22625774	0.17285796	0.19424975	0.06810092	0.08696584	0.09399930	0.25153774	-0.15008050	-0.15614711	-0.10855861	-0.10156648	-0.02794974	0.17062744	-0.15822443	-0.11072436	-0.01539805	-0.14477387	-0.13782099
DB00564	-0.08816358	-0.00166757	0.00872304	0.07195362	0.00579880	-0.03986776	-0.14578177	0.08129958	0.09549420	0.05934111	-0.04633852	-0.03118770	0.03802429	-0.07273049	0.06022418	-0.01483457	0.02266562	0.04190041	0.04807688	0.02330448	0.04623879	-0.08271354	-0.17234308	-0.09736904	-0.08130982	-0.08623444	0.10896161	-0.06775967	-0.06820159	0.02298184	-0.00522203	-0.04731560
DB00563	-0.08546649	0.09130030	-0.11096627	0.10719925	-0.19297636	-0.02247448	0.10792111	0.10134649	-0.08263727	0.02281852	0.09803827	0.09472020	-0.09801339	-0.02874306	-0.04533322	0.04936999	0.15012686	0.05270256	-0.21241850	0.12911169	0.06097957	0.07036392	0.06225158	-0.00797946	-0.04516985	-0.02126137	0.13841900	0.14832036	-0.08002186	0.16486266	0.02982010	-0.15267809
DB00561	-0.07836535	-0.01551839	-0.04463263	0.08771069	-0.15566395	0.05006756	-0.03372933	-0.06634517	-0.05445029	0.11828770	-0.06981944	0.11205472	0.11337218	-0.16544610	0.15084849	0.13439843	0.02607695	-0.13691524	0.18571229	0.08050977	-0.02030238	-0.16439912	0.05046381	0.01676052	0.13397914	-0.14445829	0.02763202	-0.06161476	0.07789543	-0.12282880	-0.24592714	-0.17005302
DB00568	-0.11781052	-0.12051616	-0.06142324	0.24484733	0.09087641	-0.09859246	-0.26019013	0.11758278	0.11459812	0.25480738	-0.20801048	0.06356341	0.13281301	-0.19403718	0.16849427	-0.00147500	0.06308955	-0.03677102	0.19241522	-0.05631147	0.00977458	-0.18468034	-0.22253451	-0.10361762	-0.07465698	-0.10985525	0.14737919	-0.10888951	0.01438696	-0.04311113	-0.12856449	-0.08919302
DB00569	-0.17423670	0.16647342	-0.08514330	0.14268796	-0.20520687	0.08828876	0.07812135	0.03201557	-0.15737142	0.04814978	0.08392691	0.11868632	0.00940184	-0.14143994	0.00035331	0.11610353	0.04383985	-0.09451917	-0.04277695	0.23759586	0.06806286	-0.07085115	-0.01897413	0.08239730	0.15656133	-0.17781217	0.05214946	0.11524332	-0.05734205	0.04750216	-0.14807215	-0.27939063
DB13867	0.09177018	0.03651879	-0.10354976	-0.04615645	-0.00192077	-0.01360402	-0.20809105	-0.11096102	-0.04030775	-0.03697355	0.03358901	0.08897091	0.10693585	0.09345140	-0.19290096	-0.11929240	0.02619413	-0.10603614	0.01085820	0.04356380	-0.16168794	0.01187771	-0.04777059	0.03372787	0.09547568	-0.14433083	0.09312746	0.20150897	0.00891831	0.18316250	0.03472335	-0.16260460
DB01563	-0.16824660	0.12160347	-0.04701935	-0.01637052	-0.08272985	0.13716911	0.04623466	-0.06208014	-0.06136494	-0.00885219	0.03661250	0.00917440	-0.01491854	-0.14278297	-0.04372063	0.12054192	-0.11244778	0.02942628	0.11213562	0.20729184	0.16672879	-0.03721464	-0.12154087	0.12839773	0.22182849	-0.18699104	-0.06350007	-0.03968596	-0.05634167	0.03863911	-0.16272204	-0.25493389
DB01615	-0.15028401	0.05440189	-0.08218578	0.15236287	0.04731209	0.18192017	-0.18595612	0.12582400	0.03417489	0.14511035	-0.05270341	0.07733744	0.18861331	-0.16824076	0.07178640	0.02862613	0.03131720	-0.12649238	0.11971540	0.20536247	0.13079575	-0.05834590	-0.23713127	0.04221471	0.19814943	-0.16622965	-0.09832868	-0.06955200	0.01928014	-0.02000324	-0.15663603	-0.21751025
DB00969	-0.20696317	0.16669473	0.02585087	0.11894895	-0.12460335	-0.09336872	-0.05502679	0.00266625	0.00056204	0.05890561	-0.00528298	0.04142734	0.01230002	-0.18719211	0.04169807	0.03557516	-0.03176265	0.05611334	0.13401558	0.19587007	0.03624732	-0.22318368	-0.18053228	-0.03736222	0.01609045	-0.22213979	0.20025039	-0.02419899	-0.14795196	0.00570940	-0.05654579	-0.16447602
DB00218	-0.06240538	0.04250539	0.12778774	0.04584435	-0.06077497	-0.12343083	0.04733831	-0.10014595	-0.12607139	-0.01697414	-0.00514707	0.10329743	-0.09528172	-0.10798828	0.00759209	0.01818228	-0.12203512	-0.01576462	0.07545093	0.00993383	-0.07981753	-0.15353581	0.03024580	-0.02783058	0.02263793	-0.14449915	0.10335611	0.02471840	-0.07247172	-0.10557076	-0.03389136	-0.04378191
DB01612	-0.11774594	-0.35000572	-0.26232600	0.38426533	0.16834928	-0.36627704	-0.14776213	0.03014864	0.07679064	0.51229835	-0.38213244	0.21463621	-0.05124308	-0.18723625	0.15367661	0.13333693	0.17842509	0.11231704	0.16290855	-0.35436267	0.03003870	-0.12142184	-0.10532429	-0.09801440	-0.25402462	0.06332834	0.35832706	0.02420303	0.17245951	0.13924390	-0.19067828	-0.08524667
DB01611	-0.10382354	0.15361938	0.00311252	0.00131854	-0.19465682	-0.02913117	0.06431030	-0.00127204	-0.06200977	-0.08027769	0.10839295	0.01240878	-0.08304808	-0.00895714	-0.06529278	0.06889833	0.02974242	0.07049439	-0.08176865	0.16032396	0.00989738	-0.02056428	0.03604016	-0.00747838	0.01333245	-0.13024923	0.15635604	0.06811803	-0.14084551	0.10103410	0.01710927	-0.13127355
DB00749	-0.06092998	-0.23331560	-0.04081467	0.03397401	0.10326032	-0.18106577	-0.11454669	0.00076171	0.08771670	0.11138305	-0.10046764	-0.02597294	-0.14249605	-0.01225285	-0.02294662	0.03028063	-0.04150708	0.22326548	0.04786297	-0.18859120	-0.01510210	0.00366745	-0.05583049	-0.13060158	-0.18495885	-0.04750636	0.18697315	-0.01438770	-0.01898208	0.14543025	-0.00892403	-0.03173164
DB00214	-0.11157580	-0.07963878	-0.11134615	0.11212447	0.03735859	-0.22696020	-0.05154582	-0.10961652	-0.02060868	0.18061081	-0.13685326	0.11401273	-0.12359564	-0.13543019	-0.08428472	0.07718412	-0.10976040	0.12237778	0.15840310	-0.07836019	-0.06258112	-0.10951237	-0.04397236	0.06829240	0.01979886	-0.16653761	0.23194891	0.03452251	0.01929995	0.04734489	-0.12599932	-0.13308114
DB00215	-0.14766468	0.20711616	0.05207770	0.10366041	-0.11462831	-0.02232693	-0.03401111	0.03554200	-0.01617067	-0.00331033	-0.00673510	0.04618736	0.05454634	-0.08778143	0.06081758	0.00115657	0.06419306	-0.04430474	0.04530216	0.22172816	0.05900002	-0.16138297	-0.09302846	-0.04422910	0.03858246	-0.13776472	0.15499079	-0.03737371	-0.14341351	-0.04360740	-0.02147694	-0.09237017
DB00960	0.01097434	-0.27682430	-0.18467009	0.24690104	0.20540127	-0.16590811	-0.37173665	-0.01417701	0.18225539	0.31813791	-0.34758049	0.13817799	0.18160824	-0.06348740	0.08742098	-0.04088240	0.18789870	-0.01291435	0.23451297	-0.17858700	-0.06908779	-0.05183866	-0.13304038	-0.14412323	-0.07177138	0.03355864	0.24663581	0.02273588	0.08754452	0.16955468	-0.07163528	-0.08612901
DB00745	-0.15700601	0.13365947	0.10135366	0.04702333	-0.07077543	-0.02911524	-0.00918206	0.07264235	0.11977622	-0.03158866	-0.03314666	-0.12952514	-0.03775410	-0.07418597	0.15669897	0.01233380	0.02401594	0.11555484	0.06454389	0.10815603	0.18987766	-0.13711435	-0.19551817	-0.15310065	-0.16307996	-0.04732825	0.14054950	-0.17557704	-0.23211566	-0.00562824	0.00699716	-0.00162534
DB00966	-0.02390923	-0.21014987	-0.06480166	0.06826280	0.07112773	-0.26146984	-0.04450970	-0.06918523	0.07169627	0.15012473	-0.17686194	-0.00060399	-0.15588409	-0.02046895	0.02935508	0.08975323	-0.01907230	0.21168728	0.08987406	-0.22561851	-0.01029949	-0.03246901	0.00250061	-0.06847936	-0.19664602	0.03079698	0.24619384	-0.04683260	-0.01440745	0.09867512	-0.05275263	0.00996075
DB00967	-0.06411959	0.05989090	-0.01436731	0.04002194	0.00963022	0.07267594	-0.13713567	-0.00204078	-0.00712665	0.03475175	-0.01286334	0.04752216	0.11286172	-0.08162917	-0.02153814	-0.00303588	-0.03245568	-0.08802614	0.10697257	0.12928915	-0.00479370	-0.07498621	-0.11874935	0.03291958	0.15538633	-0.15737799	-0.02519456	-0.01387491	-0.01048756	-0.01909505	-0.06759202	-0.13935602
DB00740	-0.13159721	0.00426042	0.07035427	0.17352641	-0.09858504	-0.06141691	0.10477772	0.09802378	-0.04308837	0.11784208	-0.10101004	0.03401952	-0.05505749	-0.24849764	0.21053009	0.15258715	-0.04835312	0.01324332	0.07859499	0.02508988	0.11201215	-0.13196008	-0.01667335	0.01173885	-0.01995625	-0.00430604	0.03987748	-0.19530380	-0.05378522	-0.21605466	-0.14565645	-0.00431238
DB00741	0.01716462	0.04880318	-0.18081491	0.00004148	-0.02492388	-0.02346255	-0.20338072	0.02604565	0.07756445	-0.00571470	0.04594798	0.02392660	0.04015848	0.09220644	-0.17084795	-0.13661918	0.12444039	0.03165803	-0.06339310	0.07728574	-0.01767197	0.08446855	-0.14338535	-0.05192257	-0.03818922	-0.10776451	0.16265301	0.19156991	-0.05231751	0.33714023	0.06288695	-0.18552244
DB01586	-0.07631944	-0.05311932	-0.08534275	0.06245532	-0.20998132	-0.16041957	0.21775547	-0.00929828	-0.09517077	0.05249745	0.04860199	0.03667136	-0.25379184	-0.04497859	-0.00155910	0.17936762	0.07623728	0.22672263	-0.14166988	-0.03859932	0.05830663	0.05698213	0.16234250	-0.04507107	-0.16926925	0.05397037	0.21167858	0.10533808	-0.08860002	0.18466923	-0.01960978	-0.09802887
DB01583	-0.10096420	0.03899954	-0.10673434	0.14427143	-0.22062226	-0.09193780	0.06901332	0.08316617	-0.13640311	0.09168635	0.07817648	0.13248189	-0.11860263	0.00393428	-0.04533434	0.11563127	0.18068069	0.03931027	-0.19901498	0.08163933	-0.04690763	0.00491385	0.10815086	-0.02668529	-0.08687462	-0.10013564	0.20654468	0.18081343	-0.08296870	0.17374934	0.01411930	-0.18447101
DB01580	0.05384719	-0.14755921	-0.13910836	0.18360940	0.10598381	-0.14314787	-0.29998648	-0.12297986	-0.00120063	0.19915827	-0.21795189	0.22580442	0.18090262	-0.05593743	-0.04302125	-0.07225160	0.10002812	-0.12991548	0.19031686	-0.07679205	-0.21733838	-0.08424319	-0.01578884	-0.04533880	0.07853117	-0.08083595	0.21088375	0.16277994	0.09222396	0.12282179	-0.05460905	-0.14710145
DB01008	-0.01247486	0.05145347	-0.06196980	-0.23972315	-0.03315071	0.12101724	-0.06949656	0.04344339	0.08749064	-0.19736435	0.24435268	-0.18617907	-0.07589520	0.20431440	-0.21894227	-0.09876612	0.01042993	0.17559494	-0.18581876	0.13641745	0.06965140	0.19360170	-0.10749253	-0.08350804	-0.05409392	-0.09516567	-0.01424469	0.12533611	-0.14064734	0.36033770	0.16160402	-0.13343342
DB01589	-0.21437199	0.06260725	-0.12026902	0.23906970	-0.12952563	-0.11156221	-0.06498682	0.14294302	0.11492229	0.17393556	-0.11324766	0.02788041	0.02728890	-0.12401599	0.17463166	0.10192400	0.22383595	0.10316100	0.01894671	0.07313968	0.21668307	-0.13340080	-0.14773487	-0.12464996	-0.19547573	-0.03053010	0.31013951	-0.09114095	-0.15763974	0.12103604	-0.10341290	-0.17166434
DB01588	-0.20003925	0.00375071	-0.15181354	0.26347435	-0.08594468	-0.11789715	-0.11157939	0.16548909	0.14002483	0.22535907	-0.14589091	0.03790932	0.05662118	-0.12491902	0.19272712	0.09991794	0.24701127	0.09288591	0.03015459	0.02122338	0.21138357	-0.12401355	-0.16645533	-0.13358016	-0.21426855	-0.01523401	0.30247846	-0.09478179	-0.12288768	0.13380621	-0.11933079	-0.17339623
DB00690	-0.17438848	0.03086232	-0.12155857	0.21681525	-0.10074213	-0.09917913	-0.10441262	0.14432266	0.10409294	0.17193012	-0.09342883	0.03626172	0.05332888	-0.10215370	0.14400604	0.07399596	0.21235390	0.06772116	0.01031883	0.04994533	0.15485170	-0.11637745	-0.14183028	-0.12114390	-0.17529751	-0.04080499	0.26858222	-0.05857924	-0.12436125	0.12082163	-0.08576343	-0.16489050
DB00691	0.06956680	-0.23803860	-0.08451639	0.06004445	0.14512199	-0.21962994	-0.06266501	-0.27445102	-0.05553889	0.17479855	-0.24831237	0.16749999	-0.04874790	0.05468217	-0.03098973	0.10385716	-0.02181105	-0.01418632	0.19002691	-0.31873795	-0.12827823	-0.07006463	0.13949238	0.02876497	-0.03983716	0.05226315	0.17182526	0.04026186	0.12318179	-0.00795110	-0.12201977	-0.02442804
DB00692	-0.08928521	-0.21060725	-0.12941279	0.18563610	0.16901371	-0.04904636	-0.29343358	0.06732853	0.14454448	0.24767610	-0.22795779	0.08426882	0.15187345	-0.13753663	0.11329801	-0.01512206	0.08117510	-0.00452655	0.19410044	-0.11345594	0.05933803	-0.05004458	-0.20632550	-0.09617712	-0.03385052	-0.08392496	0.11512487	-0.02995457	0.06080095	0.09559292	-0.12852651	-0.16453776
DB00693	0.00924156	-0.17557761	-0.11665663	-0.01945313	0.07755689	-0.04723867	0.06880374	-0.01122838	0.07480004	0.06529508	-0.10096378	-0.08685443	-0.17419979	0.00002950	-0.01328147	0.06644300	-0.02172809	0.21590133	-0.01521689	-0.17521980	0.14907232	0.15545255	-0.01789463	0.01101551	-0.11694068	0.11176099	0.00825791	-0.03726245	0.00724219	0.13921933	-0.03543960	-0.00316587
DB00694	-0.03373365	0.06120158	-0.01007070	-0.02865179	-0.10420638	0.00299342	0.09987041	0.04845999	0.01775954	-0.05893242	0.05755669	-0.11006635	-0.12288332	0.01965452	-0.00798242	0.03839083	0.03515342	0.12969959	-0.09888237	0.04172029	0.11222117	0.04828789	0.00337650	-0.03824224	-0.10944240	0.03569690	0.04674828	-0.03367091	-0.13814951	0.05863017	0.05447052	0.00069982
DB00695	-0.05264483	-0.26485467	-0.18002099	0.18389289	0.07647534	-0.26619124	-0.09632085	-0.04695296	-0.02908032	0.28988460	-0.22361518	0.14237677	-0.10778929	-0.11140472	-0.03325808	0.09003884	-0.01418579	0.10158090	0.10300346	-0.24725400	-0.09616478	-0.05820406	-0.00060522	0.03197850	-0.09535941	-0.08611204	0.22088909	0.08452348	0.10309502	0.08803578	-0.13252008	-0.13639392
DB00696	-0.08797717	-0.32309660	-0.15280174	0.21723722	0.24219304	-0.08024103	-0.30926582	0.19216521	0.29935053	0.32285929	-0.31014001	-0.04544290	0.09548932	-0.08991951	0.23288338	0.01415956	0.19383167	0.12006330	0.14445092	-0.25627133	0.17722476	-0.00214638	-0.26967862	-0.21177541	-0.26085192	0.06801352	0.14632453	-0.15972012	0.04083021	0.11508150	-0.07679170	-0.02582205
DB00697	-0.04609116	-0.25629166	-0.07464665	0.25208369	0.16880409	-0.15173694	-0.28023270	0.07363092	0.12745517	0.29723749	-0.27797168	0.14153844	0.14034525	-0.14168972	0.19078246	-0.00243918	0.11240757	-0.01814022	0.18164963	-0.19019540	-0.00991642	-0.08101119	-0.13798432	-0.14737281	-0.11784819	-0.01508101	0.17967643	-0.04532684	0.06431050	0.03841587	-0.11393826	-0.06643090
DB00698	-0.01967788	0.00808538	-0.02965694	-0.01699291	-0.08286314	-0.10805281	0.14622387	-0.16322726	-0.05659700	0.00670218	-0.03733416	-0.00973672	-0.15753317	-0.03826364	-0.03817408	0.11518958	-0.06084792	0.15565620	0.03739798	-0.03204240	0.03389408	-0.01698553	0.10021459	0.06205250	-0.02632128	0.01773553	0.13298008	0.01385221	-0.06580558	0.02746521	-0.02343144	-0.03122829
DB00360	-0.10301853	-0.25910586	-0.19913729	0.13119942	0.06771675	-0.22683454	-0.35221216	0.02921764	0.13216859	0.26032043	-0.20355210	0.08748306	-0.04644475	-0.01542001	-0.08293404	0.01929288	0.09393367	0.02966588	0.14470312	-0.12008557	-0.20424019	-0.09996252	-0.13308090	-0.14626326	-0.08931214	-0.12568644	0.30569929	0.03027821	0.05755859	0.11991157	-0.07643811	-0.13868010
DB00361	-0.09281549	0.17253007	-0.00003427	0.03694415	-0.15328979	0.04740332	0.05907348	-0.03119360	-0.05724842	-0.04346364	0.02737733	0.02379572	0.00699718	-0.06712362	0.01872904	0.05371198	0.03914107	-0.01297930	0.01325045	0.19065446	0.09779647	-0.04977059	-0.00392982	0.02597682	0.07991971	-0.07564984	0.07727719	0.00815480	-0.11305980	0.00817633	-0.04393020	-0.12184054
DB00363	-0.08429547	-0.09929752	-0.05536096	0.18960766	0.08003914	-0.00402590	-0.26349661	0.19332135	0.18052831	0.18241814	-0.15485018	-0.00608381	0.15935765	-0.09293786	0.17761670	-0.02890712	0.15404753	-0.02435898	0.08719046	-0.02900133	0.09456427	-0.07629138	-0.22779086	-0.16101024	-0.12206498	-0.02993314	0.09405033	-0.12279314	-0.02502881	0.03052762	-0.04574762	-0.06053168
DB00364	-0.02111912	-0.30285424	-0.19895504	0.23331268	0.07618128	-0.29332650	-0.19866435	-0.06341752	0.00212581	0.34880826	-0.25610730	0.21360952	0.03503879	-0.10906600	0.07283857	0.06535856	0.10405531	-0.00679293	0.19908091	-0.23761278	-0.18521084	-0.15344875	0.03286433	-0.07394023	-0.09616906	-0.06472972	0.27568564	0.09866123	0.12999596	0.07982087	-0.18529364	-0.16177168
DB00366	-0.13811691	-0.01749483	-0.03680100	0.17230454	0.07976525	0.08845236	-0.23324186	0.14143726	0.08880044	0.17073919	-0.10052858	0.04110071	0.18550046	-0.15866059	0.11074480	0.01915434	0.03725395	-0.08839483	0.13558932	0.10006800	0.06217242	-0.12092695	-0.22924025	-0.04890709	0.07349386	-0.13734299	-0.01941530	-0.12965561	0.00378088	-0.05790290	-0.10891172	-0.12995534
DB00367	0.17259079	-0.01387518	-0.09843293	-0.09912790	0.01469554	0.07365955	-0.19257922	-0.01646551	-0.06846208	-0.12651142	0.12078677	0.05406492	0.10359755	0.21782786	-0.19221354	-0.14995033	0.09780444	-0.13080952	-0.17603910	-0.00493232	-0.10517941	0.19401184	0.01372456	-0.01202185	0.05139827	-0.08833553	-0.00584721	0.28861964	-0.00424287	0.30358371	0.08055350	-0.18128853
DB00368	-0.03810599	-0.21562164	-0.14722848	0.25446096	0.12641053	-0.16087875	-0.26087072	-0.00393991	0.05251814	0.30294862	-0.26410037	0.20331085	0.14631735	-0.15875080	0.09744293	0.00703759	0.10961375	-0.06185476	0.19452509	-0.15808770	-0.07350762	-0.10624365	-0.08336726	-0.06516539	-0.02874315	-0.05970754	0.20501798	0.04558813	0.10576638	0.05249041	-0.13334335	-0.14035681
DB00369	0.01381227	-0.11629231	-0.11865555	0.17571326	-0.22667800	-0.13126722	0.39475748	-0.05417252	-0.19869694	0.11757133	-0.11155801	0.14885366	-0.22816923	-0.12958923	0.14074054	0.19996901	0.12420511	0.04646160	-0.14521602	-0.18920124	0.12558457	0.08754701	0.33316374	0.08630779	-0.11016484	0.24424571	0.12884080	0.12363455	0.07768852	0.00034616	-0.14551565	-0.06231447
DB06809	-0.10034021	0.05196056	0.03363379	-0.01489149	-0.03919534	0.06477186	0.00828866	0.01766311	-0.03960328	-0.04577272	0.05135713	-0.00779564	-0.00639869	-0.11082170	-0.00062425	0.01847952	-0.10255688	0.05040125	0.04138497	0.09757063	0.09739309	-0.00419788	-0.09759608	0.02829514	0.07976338	-0.14703661	-0.03951089	-0.01882928	-0.05152317	0.04985787	-0.07938950	-0.14891730
DB01019	-0.09052245	0.01498520	0.02276349	0.16467169	0.04443121	0.06811041	-0.22559884	0.12421589	0.03380126	0.11850500	-0.08370510	0.04793197	0.22682565	-0.17795420	0.12693387	-0.01647715	-0.00375517	-0.16950925	0.14922531	0.09361350	0.00496923	-0.18295760	-0.20982558	-0.02918757	0.09425417	-0.16371648	-0.04039710	-0.13148078	-0.01029941	-0.12059087	-0.10805416	-0.12177357
DB06209	-0.18598610	0.27063984	0.03036802	0.07456075	-0.27069771	-0.11803716	0.11792214	-0.11982372	-0.12993638	-0.04186135	0.03821517	0.08690694	-0.08073050	-0.13253728	-0.02589379	0.10884538	-0.02829283	0.03235243	0.05686504	0.22321166	0.02942068	-0.22286887	-0.00697776	0.03562927	0.04289673	-0.17523919	0.25996330	0.01701233	-0.17405902	-0.01884472	-0.06653917	-0.17303461
DB06204	-0.33503324	0.09038634	-0.12978749	0.30656588	-0.14737557	-0.03477853	-0.11033309	0.23983128	0.12334934	0.23208007	-0.08400876	0.07001769	0.02548272	-0.22218852	0.15057059	0.10398588	0.22999363	0.08240350	0.01721894	0.23078579	0.20385110	-0.15152998	-0.22241816	-0.15389305	-0.08846675	-0.14114016	0.28547180	-0.06982928	-0.11504453	0.08650929	-0.08729324	-0.22093612
DB06207	-0.00032902	-0.18302162	-0.07179577	0.02336853	0.21232545	-0.08580570	-0.35207471	-0.02180676	0.20105797	0.11916449	-0.16159847	-0.00862505	0.12899250	-0.01188101	-0.00603540	-0.13166690	0.01179669	0.05683161	0.20553076	-0.12316455	-0.06053007	-0.03067532	-0.21971530	-0.13694878	-0.07171715	-0.09775176	0.13447766	0.00878996	0.02832302	0.16058816	0.00971325	-0.06302349
DB06201	-0.10432479	0.00834311	-0.01359213	0.07217800	-0.03136593	-0.02761481	-0.04574584	0.01566824	0.02471290	0.06224427	-0.06121687	0.00178214	0.01507113	-0.04701216	0.06924250	0.09636177	0.04444752	0.02457306	0.03877805	-0.00028057	0.09311899	-0.07838754	-0.07355940	-0.03663287	-0.04520621	-0.04839478	0.10781865	-0.07673353	-0.05394296	0.00014678	-0.06714251	-0.08007523
DB06203	-0.07299220	-0.19138956	-0.10897233	0.13122398	0.10049443	-0.27691403	-0.06130248	-0.10963401	0.11933104	0.18330917	-0.29483157	0.06724612	-0.12373918	-0.06128927	0.07008579	0.14214000	0.02680771	0.23432787	0.17190519	-0.22879887	0.08625148	0.00578022	-0.00960320	-0.04972888	-0.15229867	0.05009001	0.33804089	-0.07113021	0.06453456	0.11085454	-0.11565717	0.00817767
DB00979	-0.08536002	-0.02029542	-0.07401300	0.15846936	-0.02100637	0.01449392	-0.16931500	0.13114808	0.02350022	0.12125999	-0.03021989	0.08668011	0.10515900	-0.07664695	0.04613819	-0.01210490	0.12817740	-0.08042782	-0.02020024	0.05047354	0.00256069	-0.07050952	-0.09090909	-0.09925030	-0.02723040	-0.11041881	0.08930296	0.01554111	-0.02312622	0.06191766	-0.04177976	-0.16593847
DB01018	-0.11894884	0.01372577	-0.05146709	0.25952154	-0.05654119	-0.13969767	-0.04087266	-0.00255550	-0.00941256	0.16086411	-0.21395585	0.15026860	0.06705445	-0.18818456	0.17754596	0.06765214	0.11320059	-0.03077590	0.13783449	0.01308016	0.08555217	-0.15552242	-0.01730386	-0.02328935	-0.02054206	-0.04530703	0.25140592	-0.04057208	-0.05253308	-0.04344267	-0.15129709	-0.13384239
DB00978	0.05612727	-0.11396122	0.07911024	0.00860945	0.06573756	-0.25683764	0.00199133	-0.27959040	-0.13864110	0.04992641	-0.13037005	0.14137152	-0.08660455	-0.07016989	-0.05860326	0.01425088	-0.20845610	-0.00152942	0.18881953	-0.20624143	-0.22527187	-0.16603205	0.09764184	0.05986678	0.02912835	-0.09593634	0.14275235	0.06388585	0.05155270	-0.11646903	-0.05982811	0.00813767
DB00757	-0.17196375	0.15908365	-0.03033180	0.08685644	-0.12391456	-0.05295638	-0.06551331	-0.04928944	-0.00126468	0.02383908	-0.02649235	0.05465280	0.02676818	-0.11751628	-0.01353661	0.03439771	0.01258574	0.02930544	0.12233011	0.20081007	0.04357790	-0.15514497	-0.10815450	-0.01237903	0.07101452	-0.19614720	0.21127719	0.00822867	-0.12272809	0.06111416	-0.06820217	-0.19914439
DB00975	-0.06058818	-0.09367792	-0.06744321	0.07500149	-0.02193050	-0.18844901	-0.06846445	-0.08979768	-0.05426451	0.12808387	-0.04254263	0.09953050	-0.06226731	-0.08004787	-0.07241532	0.07213089	-0.03363176	0.09451640	0.08271442	-0.04790655	-0.15298122	-0.09224527	0.02787082	-0.01490135	-0.01439002	-0.12547120	0.21054512	0.10507819	0.00205328	0.09093760	-0.03668765	-0.11257934
DB00188	-0.21335572	0.30921081	0.06080085	0.10000409	-0.23753643	0.05227719	0.16100879	0.12611045	-0.05222668	-0.08538330	0.07154718	-0.02307258	-0.08321270	-0.12501818	0.06538394	0.05880727	0.05646264	0.05749312	-0.09207511	0.32109985	0.23189841	-0.06333013	-0.06779099	-0.01038843	0.01644652	-0.09020878	0.10903122	-0.08437631	-0.24530762	-0.01208264	-0.02742796	-0.10365085
DB00189	-0.17291334	0.12380341	-0.14111409	0.20538606	-0.19252090	-0.07332823	-0.04037995	0.13802335	0.06185650	0.12020245	-0.03159333	0.02418895	0.04596880	-0.07934125	0.13022999	0.09218805	0.24704342	0.05990559	-0.05584586	0.12364206	0.18415971	-0.11479908	-0.11416618	-0.09911244	-0.17371237	-0.04030890	0.28033286	-0.02191572	-0.17715345	0.16119035	-0.08793224	-0.21154153
DB00206	0.03900988	-0.05618907	-0.02844060	-0.02263026	0.00750173	-0.13387078	-0.06644168	-0.13950600	-0.04473698	0.03108170	-0.03411870	0.04995642	-0.01034711	0.00631949	-0.08278132	0.00457871	-0.05233134	0.03133724	0.07924539	-0.08245561	-0.13543636	-0.05792009	0.03186772	0.01711193	-0.00026213	-0.08108489	0.12618224	0.08342347	0.00274990	0.06273572	-0.00894513	-0.05874115
DB00184	-0.17208438	0.21364769	0.01292366	0.17517030	-0.27484447	-0.03380627	0.08578829	0.05733085	-0.15806240	0.01573453	0.05157016	0.14619662	0.00414063	-0.13346097	0.09501639	0.09774069	0.10818265	-0.08746608	-0.05124677	0.22974157	0.04999251	-0.14890391	0.02231791	-0.01248366	0.01938657	-0.12225556	0.18210618	0.04747341	-0.13638058	-0.04399384	-0.09660865	-0.17393075
DB00186	-0.20125332	0.03557082	-0.16729680	0.24293073	-0.11200834	-0.10192778	-0.13306814	0.16844556	0.13514656	0.20214505	-0.10141753	0.00962319	0.06427643	-0.11798745	0.15561102	0.07438002	0.24513280	0.08970672	0.01962158	0.06807280	0.18612695	-0.14592132	-0.19472778	-0.14549482	-0.21370673	-0.05123140	0.30163795	-0.06651339	-0.14814715	0.16746174	-0.10274526	-0.20744623
DB00187	-0.04650749	-0.04176401	-0.09281645	0.15353903	0.01120608	-0.12382378	-0.16187143	-0.16165519	0.04892303	0.12687740	-0.21807985	0.16539785	0.08780354	-0.08646673	0.00816536	-0.00036313	0.10027711	-0.00233244	0.22953716	0.04886752	-0.07465043	-0.07245962	0.00299308	-0.05837099	0.08888409	-0.04219809	0.27045733	0.08709420	0.01684852	0.11963894	-0.06685984	-0.12111773
DB00180	0.07991891	-0.05351704	-0.17184721	-0.01850983	0.16660720	0.03829820	-0.32599306	-0.05355633	0.08676995	0.04597512	-0.06572656	0.03285906	0.16393326	0.08531857	-0.16536519	-0.16347511	0.03818623	-0.07259776	0.06742747	-0.03924663	-0.03244165	0.06799704	-0.21200334	0.01264358	0.06393575	-0.12346312	0.03959298	0.14314622	0.05208483	0.24900872	0.00746030	-0.17165913
DB00181	-0.13179544	-0.09655713	-0.08885988	0.06595963	0.07607542	-0.00660041	-0.16896445	0.13022910	0.18072625	0.11461921	-0.09582399	-0.08352648	0.00787813	-0.06912484	0.06786650	0.03384279	0.05855126	0.18457574	0.06999703	-0.00668259	0.18454382	0.00775948	-0.23045391	-0.11184575	-0.12584808	-0.06291430	0.08922669	-0.13551846	-0.08206626	0.15788218	-0.04893866	-0.10739551
DB00182	-0.10511383	-0.15675171	-0.09288255	0.26079512	0.10318896	-0.08697405	-0.21478732	0.11052028	0.12337345	0.28084242	-0.26291639	0.07815087	0.14043945	-0.15168507	0.21521524	0.03831410	0.15656240	-0.04390496	0.16678329	-0.10554436	0.07041931	-0.13807732	-0.16483794	-0.12197517	-0.10512529	-0.00925081	0.15179633	-0.11672951	0.01760656	-0.02478372	-0.13160063	-0.07309815
DB00204	0.07138639	-0.25710824	-0.06980935	0.04043917	0.23182933	-0.24457645	-0.29805273	-0.07936481	0.11311967	0.13380207	-0.23698120	0.00999690	0.04653597	0.00565544	-0.04460165	-0.08138689	-0.08033982	0.05249310	0.19394231	-0.26130420	-0.15661119	-0.07189834	-0.15715383	-0.06895985	-0.09660602	-0.04864108	0.16632664	-0.01699463	0.05743599	0.09560425	-0.01870404	0.01234825
DB00203	-0.07928664	-0.07581650	0.01721008	0.05267476	0.01687251	-0.21720891	-0.13233049	-0.09822722	0.00595061	0.09058568	-0.07077236	0.02558386	-0.04275392	-0.10512558	-0.07137647	0.02936035	-0.11811477	0.11945047	0.15664557	-0.02770570	-0.19398382	-0.17068985	-0.02633971	-0.04804297	-0.00932424	-0.16764905	0.23547900	0.01142567	-0.03985119	-0.00202044	-0.00600366	-0.04350995
DB00488	-0.11014879	0.08939096	-0.01110214	-0.03226149	-0.08633489	0.06307407	0.06262871	-0.11659185	-0.08695003	-0.03510243	0.01885544	0.02563091	-0.04295163	-0.09906165	-0.05396110	0.10103264	-0.11184864	0.02195938	0.10840402	0.13198620	0.08536356	-0.04693967	-0.02569776	0.09913985	0.17586236	-0.15206942	-0.00937702	-0.01278234	-0.05069796	0.01602065	-0.12753725	-0.19065157
DB00970	-0.09981471	0.06645629	-0.02304112	-0.01421498	-0.05701955	0.04795185	0.02301858	0.11313634	0.06585567	-0.03651587	0.05016655	-0.11911881	-0.09425415	0.00696020	-0.02362865	0.02702493	0.03933084	0.10935437	-0.09386577	0.07049653	0.14713678	0.02967916	-0.10852462	-0.06826071	-0.09045748	-0.01965092	0.01185071	-0.07585471	-0.13348591	0.05825443	0.04600067	-0.04010637
DB00973	-0.05270124	-0.19252846	-0.02200259	0.01386269	0.10962761	-0.22770637	-0.06819357	-0.10198493	0.06788754	0.11957975	-0.17384011	-0.02397578	-0.12996866	-0.05953213	0.02833823	0.07801030	-0.11842854	0.17839253	0.15891384	-0.24147749	-0.01753392	-0.07922934	-0.07080796	-0.04046965	-0.16268933	-0.04026848	0.19297703	-0.09381611	0.00379709	0.01930022	-0.08816659	0.00883241
DB00200	-0.08967084	0.07303064	-0.13479982	0.22441387	-0.28410414	-0.03553274	0.23427579	0.01014879	-0.17116514	0.16717035	-0.02169180	0.19868217	-0.12451145	-0.11817651	0.10260511	0.24309048	0.18507995	-0.06132262	-0.12185199	0.06475529	0.09323057	-0.02804697	0.16953409	0.04979191	-0.02441671	0.09415930	0.13194068	0.08086285	0.01563866	-0.03780355	-0.12751696	-0.12688452
RISEDRONATE	-0.16824660	0.12160347	-0.04701935	-0.01637052	-0.08272985	0.13716911	0.04623466	-0.06208014	-0.06136494	-0.00885219	0.03661250	0.00917440	-0.01491854	-0.14278297	-0.04372063	0.12054192	-0.11244778	0.02942628	0.11213562	0.20729184	0.16672879	-0.03721464	-0.12154087	0.12839773	0.22182849	-0.18699104	-0.06350007	-0.03968596	-0.05634167	0.03863911	-0.16272204	-0.25493389
DB00984	0.30793262	0.02077196	0.03780221	-0.00805551	-0.22197230	0.03448518	-0.05084064	0.07203354	-0.61499774	-0.23482704	0.32756200	0.33521500	0.20866731	0.22512288	-0.15897153	-0.10191277	0.15161404	-0.56929058	-0.62399185	-0.06167750	-0.38676348	0.16777557	0.45854187	0.04979909	0.12970185	-0.21271421	-0.04050200	0.61492771	0.01291368	0.00927242	0.04674764	-0.28654602
DB00985	-0.15028401	0.05440189	-0.08218578	0.15236287	0.04731209	0.18192017	-0.18595612	0.12582400	0.03417489	0.14511035	-0.05270341	0.07733744	0.18861331	-0.16824076	0.07178640	0.02862613	0.03131720	-0.12649238	0.11971540	0.20536247	0.13079575	-0.05834590	-0.23713127	0.04221471	0.19814943	-0.16622965	-0.09832868	-0.06955200	0.01928014	-0.02000324	-0.15663603	-0.21751025
DB00986	-0.03475859	-0.06156223	-0.00481611	0.17724624	0.12224431	0.03163162	-0.36528149	0.13820943	0.06785565	0.14693917	-0.11025175	0.07423072	0.28499842	-0.12043706	0.08723281	-0.10100664	0.03588396	-0.22481467	0.14603119	0.02775010	-0.09865256	-0.17803076	-0.21990186	-0.09362533	0.06070251	-0.17304970	-0.00354289	-0.07497373	0.02363099	-0.06677171	-0.06861365	-0.11990447
DB00987	-0.07120579	-0.03955991	-0.05390780	0.05367161	-0.13514644	0.09601163	0.11652114	0.20873286	0.04561300	0.02102461	0.10055580	-0.08694758	-0.13849826	-0.02629546	0.09551813	0.08766057	0.15145527	0.19175926	-0.22792780	0.05359343	0.23317713	0.17802514	0.01456119	-0.11471605	-0.17850387	0.10255767	0.00125130	-0.00949992	-0.11046283	0.17063178	0.02888096	-0.05210432
DB00981	-0.12352566	-0.17928472	-0.07675297	0.16978848	0.09503585	-0.18763334	-0.10505856	-0.06667490	0.08647114	0.26860678	-0.29817683	0.04226161	0.01331743	-0.25439262	0.15305367	0.14597936	-0.08200797	0.10405935	0.32151791	-0.17118923	0.07336096	-0.20306787	-0.14802626	0.02860419	-0.02962303	-0.06626468	0.15217432	-0.20339182	0.06468330	-0.11679429	-0.21223769	-0.05150815
DB00982	-0.02959748	-0.03743658	0.00644454	-0.12032352	0.07150613	-0.06180955	0.03427945	-0.04609606	0.03753451	-0.06868748	0.00375715	-0.12874240	-0.16173664	0.03109384	-0.06716762	0.00730892	-0.14119253	0.20850573	0.00457775	-0.11372450	0.11560328	0.05781575	-0.09606893	0.00858368	-0.11440894	-0.04398902	0.04114949	-0.05455053	-0.09042628	0.10275236	-0.00100953	-0.01301567
DB00983	-0.07379276	0.09086082	-0.04934038	0.11315285	-0.06165575	-0.04042632	-0.12643039	-0.07444035	-0.00289844	0.04488106	-0.09097606	0.10554504	0.10521626	-0.09334697	-0.01580052	-0.02500273	0.05364009	-0.04849026	0.14228089	0.15017171	-0.01794475	-0.11049842	-0.06616709	-0.01444386	0.10637128	-0.11856630	0.17685184	0.04756925	-0.06771584	0.07269281	-0.05208389	-0.16632400
DB00988	-0.06884442	-0.19132900	-0.12587145	0.22613834	0.04987201	-0.11948868	-0.18817568	0.11956145	0.10291129	0.26160550	-0.23239894	0.04411886	0.07422028	-0.09605027	0.18795915	0.06981107	0.17822003	-0.01851858	0.09391903	-0.16349074	0.04625371	-0.10332017	-0.09719135	-0.12770925	-0.17288227	0.01924864	0.18548298	-0.10129916	0.02577680	-0.01026515	-0.13463388	-0.05259501
DB00989	-0.24226624	0.06698169	-0.19978896	0.20815089	-0.13667986	0.00449764	-0.02698562	0.09292459	0.05691079	0.22305852	-0.08853223	0.07389635	0.01154559	-0.25253356	0.07591007	0.13620903	0.12445672	0.08450800	0.08622192	0.16010350	0.19541690	-0.10000469	-0.18308038	0.01708901	0.01524987	-0.10130422	0.14864005	-0.05722770	-0.02706848	0.07033789	-0.14372230	-0.24318111
DB01149	-0.05287193	-0.16919011	-0.06663963	0.07406311	0.16059227	-0.08500673	-0.25021133	0.09650417	0.21215591	0.14409187	-0.16167757	-0.07568537	0.05304671	0.00850140	0.10189446	-0.04376582	0.11075833	0.09798620	0.09149527	-0.14435321	0.07866071	-0.03005202	-0.22449945	-0.18202409	-0.20706382	-0.01030558	0.14563401	-0.08644340	-0.04675115	0.12918167	0.00329716	-0.01761831
DB06594	-0.04533356	-0.09942438	0.09707335	0.09546494	0.15141475	-0.07428522	-0.05535009	0.16988903	0.08001722	0.08073234	-0.12370122	-0.11251240	-0.04721986	-0.07284442	0.17778032	0.00518413	-0.02059249	0.08349446	-0.00883747	-0.19272479	0.12783965	-0.04765656	-0.17111810	-0.12973307	-0.22917612	-0.00236070	0.02475985	-0.18277326	-0.06619258	-0.09849928	0.00600710	0.13429797
DB06372	0.02611857	-0.04905199	-0.03932170	-0.01749051	-0.00425972	-0.02695464	-0.00494290	-0.12774576	-0.03689088	0.01123923	-0.04472121	0.08278781	-0.00052600	0.02723852	-0.04062631	0.07029043	-0.02603906	-0.00098886	0.10866362	-0.02674332	-0.02418291	0.05230008	0.10044156	0.05329943	0.09577771	-0.02652761	0.03774014	0.04571878	0.02175972	0.08612926	-0.08312465	-0.09199497
DB01148	-0.12643127	-0.00799652	-0.02557042	0.11405265	0.07864530	0.06614304	-0.28089324	0.07672509	0.10583709	0.11921874	-0.08976241	0.03249917	0.19107285	-0.15606420	0.05250591	-0.02672003	-0.02997757	-0.09202991	0.20170529	0.11117367	0.02723496	-0.15255244	-0.27587879	-0.05046060	0.10833731	-0.19687702	-0.00649906	-0.11663359	-0.01220043	-0.00721888	-0.10103304	-0.17945276
DB00115	-0.04736344	-0.00353837	-0.10143381	0.16929944	-0.17125784	-0.06405241	0.19649935	0.01146807	-0.13227212	0.13924560	-0.04571364	0.13475078	-0.14359905	-0.06863235	0.08699583	0.20774473	0.13004670	-0.00211946	-0.12365510	-0.03354714	0.07506810	0.01788495	0.15231392	0.02478966	-0.07487451	0.11037405	0.10712200	0.04852052	0.01077127	-0.01964490	-0.09877740	-0.05765194
DB05271	-0.09115182	-0.20675476	-0.07700965	0.21528807	0.12326919	-0.05064241	-0.25326729	0.15823025	0.21549341	0.24930996	-0.27028087	-0.03048654	0.12116649	-0.11768681	0.25062403	0.02254459	0.15774934	0.01716328	0.15087001	-0.15282694	0.14459740	-0.08385864	-0.20561598	-0.17022473	-0.18371858	0.03590005	0.14227355	-0.18891388	0.01106373	-0.01557666	-0.11409067	-0.02037527
DB11750	-0.01447668	0.11127675	0.02898649	-0.10871125	-0.01624008	0.06353097	-0.04870915	-0.09620842	0.00977342	-0.11030875	0.03650583	-0.06900265	0.03627441	0.01772979	-0.06003326	-0.02311618	-0.08458087	0.00068482	0.09244048	0.09434071	0.05462684	-0.03271790	-0.10373467	0.03729561	0.08924296	-0.11405990	-0.01919105	-0.02392546	-0.08971241	0.04744346	-0.01945698	-0.09758189
DB09352	-0.11014879	0.08939096	-0.01110214	-0.03226149	-0.08633489	0.06307407	0.06262871	-0.11659185	-0.08695003	-0.03510243	0.01885544	0.02563091	-0.04295163	-0.09906165	-0.05396110	0.10103264	-0.11184864	0.02195938	0.10840402	0.13198620	0.08536356	-0.04693967	-0.02569776	0.09913985	0.17586236	-0.15206942	-0.00937702	-0.01278234	-0.05069796	0.01602065	-0.12753725	-0.19065157
DB09351	-0.09520313	0.02358301	-0.07449761	0.08557521	-0.02636831	-0.01942663	-0.07862899	-0.12182517	0.00480784	0.07258557	-0.11620291	0.10290846	0.04671470	-0.10899323	-0.01258904	0.04799889	0.01518715	0.01037105	0.18257654	0.11223726	0.02190127	-0.05836162	-0.04682050	0.01633650	0.14206186	-0.10011525	0.13687438	0.03638214	-0.01242756	0.08723901	-0.10520471	-0.17464419
DB09357	0.01808211	-0.04486529	0.00860851	-0.00757832	-0.00719556	-0.05238521	-0.00537256	-0.12054060	-0.16125640	-0.01846364	-0.00427844	0.10820268	-0.03587454	0.01929796	-0.08501478	0.02159960	-0.05746763	-0.07048008	0.00289479	-0.05791012	-0.10556085	-0.02673290	0.13122976	0.02604128	0.06995561	-0.10904477	0.06058364	0.09807536	0.00465747	0.01735637	-0.07223541	-0.11818122
DB01677	-0.14365435	-0.22302233	-0.26006663	0.03384471	0.06297719	-0.21220221	-0.07952307	0.15659066	0.18731302	0.13796788	-0.06032089	-0.06635089	-0.27849022	0.10304247	-0.09911242	0.06426454	0.12999552	0.37013239	-0.15249124	-0.18155837	0.15445493	0.20904784	-0.12119849	-0.14031827	-0.31839883	-0.00918270	0.30154219	0.06808446	-0.04019421	0.38907874	0.05407026	-0.08046017
DB01202	-0.20010082	-0.03256667	-0.14507496	0.21206746	0.03628355	-0.06226491	-0.12723592	0.14218147	0.10082006	0.22526416	-0.15050103	0.02789560	0.01280842	-0.18244578	0.06364671	0.08101112	0.08041684	0.07972167	0.07377411	0.01992944	0.10629416	-0.09077710	-0.20670490	-0.01912276	-0.03553164	-0.11903320	0.15291798	-0.08402817	-0.00478029	0.01464750	-0.10348460	-0.13039389
DB01204	-0.03091549	0.09514636	-0.01358669	-0.05715167	-0.08945125	0.09723984	0.04333916	0.08738492	0.01606471	-0.10590617	0.10969698	-0.09692947	-0.05319058	0.05170563	-0.03536349	-0.00586882	0.05638079	0.05251502	-0.13143452	0.10128891	0.12115687	0.09688544	-0.03788878	-0.03679693	-0.03577417	-0.01031442	-0.02872271	0.01631068	-0.12009602	0.10030650	0.05919292	-0.05760352
DB09462	-0.06524107	-0.13631184	-0.01137444	0.19008489	-0.01811582	-0.20118634	-0.15242775	0.03978969	-0.05824772	0.20798118	-0.09936307	0.13931474	0.06434768	-0.20777977	0.09514093	0.02548715	-0.01834757	-0.03570506	0.12988254	-0.07068521	-0.16423336	-0.19695124	-0.05249313	-0.06536514	-0.04985474	-0.12158878	0.17375667	0.02804892	0.04886295	-0.05827001	-0.13127333	-0.09475300
DB05294	-0.03038293	0.10944371	0.02420745	0.04807878	-0.18041402	-0.02520332	0.12044377	-0.01294392	-0.16944985	-0.02170655	0.10138707	0.07075265	-0.05554440	-0.04897503	-0.01010081	0.08806855	0.02575848	-0.02846681	-0.09481473	0.08221108	-0.06865241	-0.04869185	0.13328332	0.02801779	0.01343208	-0.07548006	0.07122432	0.09271911	-0.08309145	-0.03448100	-0.00325542	-0.07361967
Ethinyl Estradiol	0.00604682	0.02496592	0.06073229	-0.06404344	-0.09354497	-0.08511601	0.09541679	-0.22561525	-0.13812020	-0.08760291	-0.01665867	0.05854394	-0.09901781	-0.01161899	-0.07444203	0.06201407	-0.11065035	0.00702557	0.10094082	-0.01862511	-0.07736695	-0.06638973	0.16598846	0.04062409	0.08393006	-0.08222617	0.09886906	0.04102493	-0.03941052	-0.02921627	-0.05716767	-0.06208688
DB09102	0.04231300	0.02906619	-0.05336958	-0.11530618	0.04059549	0.01697582	-0.14992306	-0.08078201	0.09257097	-0.06688010	0.03586073	-0.07464037	0.04054774	0.09365953	-0.11983659	-0.09536578	-0.01381949	0.05132494	0.04323184	0.03050426	-0.00159714	0.03218609	-0.12989701	-0.01681672	-0.00069406	-0.07732318	0.04521350	0.06385031	-0.06440286	0.18699379	0.06661595	-0.08979800
DB09101	0.14841035	0.18711530	0.03886868	-0.28864765	-0.00246397	0.03734741	-0.34349564	-0.13779327	0.11101304	-0.30050653	0.19117999	-0.10926798	0.17373949	0.30099517	-0.26176590	-0.26261210	-0.03368011	-0.05918277	0.03837132	0.14586681	-0.14802080	0.01534666	-0.18323627	-0.06990278	0.04725897	-0.21641639	0.07191785	0.14830159	-0.15758657	0.29620749	0.18077064	-0.11993401
DB09107	-0.14853650	0.07525140	-0.03132616	0.12722494	-0.22155549	0.00102132	0.15451692	-0.04494151	-0.15736526	0.07783073	0.00807829	0.10965095	-0.07480342	-0.17835721	0.05379901	0.21377809	0.00793902	0.01545577	0.02064928	0.15432578	0.05739137	-0.10118464	0.09413679	0.05551848	0.09747573	-0.07293253	0.08232740	-0.01143532	-0.06288079	-0.05015233	-0.15133187	-0.17769518
DB09105	-0.05439128	0.18392548	0.06284451	-0.17649302	-0.01031147	0.21768071	-0.22505850	0.17245753	0.00019736	-0.15604126	0.33713651	-0.02237974	0.14943944	0.06224215	-0.17808951	-0.28286088	-0.02227955	-0.15969929	-0.16571450	0.23341657	-0.06916811	0.02353449	-0.26736814	-0.16809805	0.03421208	-0.27444750	-0.18915023	0.21634267	0.00087658	0.14806901	0.13613445	-0.16748445
DB09109	-0.02608561	-0.08506159	-0.15275297	0.20610970	0.01004142	-0.10824178	-0.15040109	-0.04824661	-0.14284380	0.20240463	-0.11423339	0.21076874	0.06415874	-0.03472688	-0.06739968	0.05299684	0.10027606	-0.20246549	0.05050973	-0.00800223	-0.24281868	-0.12105461	0.08264245	0.00580578	0.09534167	-0.11517368	0.17064041	0.16996664	0.03313480	-0.00899937	-0.06822211	-0.15310884
DB01375	-0.09500108	-0.14292906	-0.11376682	0.18288252	0.12128228	-0.18181776	-0.27035761	-0.04806432	-0.11416153	0.24930976	-0.09008502	0.23686543	0.07604595	-0.15253992	-0.09815308	-0.06594281	0.00574568	-0.05990849	0.09861955	-0.03442954	-0.27908400	-0.18117546	-0.07234675	-0.08605960	0.03321090	-0.29620901	0.23058100	0.24659272	0.02827331	0.10385647	-0.02312946	-0.21598196
DB01378	0.06613003	-0.12438285	-0.23523588	0.18555751	0.08117716	-0.09434120	-0.31539187	-0.06619927	-0.06527297	0.20760888	-0.14750446	0.32830262	0.17713515	-0.06563696	-0.14928891	-0.11955743	0.13653666	-0.21844622	0.07939973	0.01135021	-0.24636021	-0.00938683	-0.02530812	0.00489583	0.18785939	-0.10799932	0.13952930	0.29492188	0.16406207	0.13602200	-0.04973706	-0.22814198
DB01118	-0.07952107	-0.06032130	-0.04703972	0.10549769	-0.02181464	-0.17361195	-0.07356501	-0.04813657	0.03524528	0.11725814	-0.11762494	0.05422219	-0.05734898	-0.09165999	0.02525210	0.04828211	0.00608411	0.09957273	0.12118189	-0.02684138	-0.03687609	-0.09873482	-0.05570961	-0.05996450	-0.06842844	-0.06804461	0.22325046	-0.00549947	-0.03950451	0.05889033	-0.05524838	-0.06321271
DB01119	-0.10677277	-0.16740690	-0.16031417	0.23886406	0.04498230	-0.18975978	-0.08895013	-0.00126548	-0.00836762	0.27005264	-0.22363162	0.14502777	-0.04498200	-0.18852730	0.05501590	0.10179576	0.03117027	0.06751732	0.13282552	-0.10562845	-0.00950293	-0.09291692	-0.06025054	-0.00334478	-0.05131721	-0.05843187	0.22422454	-0.00150814	0.03835950	0.04069507	-0.15307164	-0.12132483
DB01110	-0.02118021	-0.03217104	-0.06085212	-0.02594404	0.03024901	-0.09634958	-0.26962629	-0.07710778	0.05692136	0.04101124	-0.02262972	0.04092581	0.07697868	0.01349995	-0.12254658	-0.12600027	-0.01056783	-0.01466117	0.14122415	0.04714173	-0.17571393	-0.11791440	-0.11423403	-0.09129774	0.01356466	-0.19532758	0.16882724	0.08320699	-0.05558056	0.12029051	0.01320803	-0.14311136
DB01112	0.15939677	-0.26220059	0.00197882	0.01062715	0.15061772	-0.12979122	0.18990618	-0.31347543	-0.18536873	0.09576789	-0.23956324	0.14851342	-0.09830941	0.01161321	0.05181204	0.07312260	-0.11666135	-0.10140145	0.08616476	-0.48448288	-0.03229233	-0.01660416	0.24782789	0.15629177	-0.03119224	0.15972590	-0.03722434	0.07429352	0.24852768	-0.19837923	-0.14230442	0.05651926
DB01113	-0.15144749	-0.04026855	-0.08985582	0.10617720	0.03755527	-0.04488733	-0.17004560	-0.01051935	0.01564129	0.14416866	-0.08882604	0.07155702	0.05001851	-0.15929613	-0.02696865	0.03309032	-0.05096416	0.01435720	0.17807443	0.06024268	-0.00680682	-0.12647374	-0.16816510	-0.00675401	0.08625814	-0.20565872	0.11015860	-0.00826119	-0.00571603	0.05930842	-0.12770590	-0.20287505
DB01114	-0.14396386	0.07353316	-0.04574043	0.12947644	-0.04026993	0.03144455	-0.08529653	0.11682571	0.09339026	0.09924804	-0.07099097	-0.01012003	0.07617452	-0.07624319	0.14251454	0.04697841	0.15682480	-0.00213850	0.04786511	0.11814820	0.15812001	-0.08532904	-0.15954985	-0.09096730	-0.05338825	-0.04249658	0.10147157	-0.09369361	-0.09945904	0.01863046	-0.05344319	-0.08975002
DB01115	-0.03374800	-0.05037646	-0.04292346	0.09764455	-0.01687722	-0.17533623	-0.06209384	-0.07613301	-0.03063716	0.10710493	-0.10330225	0.09360129	-0.01942085	-0.08127333	0.01539977	0.03640576	-0.00434599	0.02596487	0.10640584	-0.07322270	-0.06370974	-0.10994016	-0.01072752	-0.00474443	-0.04134085	-0.07459800	0.19341294	0.03453833	-0.00742271	0.02439152	-0.07737546	-0.08044625
DB01116	-0.08329919	0.11594883	-0.10215018	0.13069865	-0.27255014	-0.04055933	0.11424236	0.00106876	-0.15040749	0.03495588	0.06303540	0.14901000	-0.06959122	-0.07318956	-0.02002335	0.08624744	0.16423607	-0.02352772	-0.13088670	0.11994390	-0.00470902	-0.04070790	0.13882239	-0.01001943	-0.01366667	-0.07468211	0.19220649	0.15757531	-0.06439737	0.09206899	-0.03947166	-0.19898583
DB01117	0.01385134	-0.04934208	-0.17569251	-0.10711482	0.14036730	-0.08250106	-0.43719986	-0.02394194	0.28877312	-0.04308590	-0.00905152	-0.05566324	0.05192205	0.11682896	-0.32983747	-0.23177765	-0.02843202	0.14130630	0.07732148	0.02893148	-0.12024835	0.09505485	-0.25037476	-0.10483541	0.00366258	-0.20879756	0.22753042	0.12530880	-0.00306218	0.38492814	0.11311890	-0.16332981
DB00513	0.05971191	-0.09964775	-0.15092680	0.04678046	-0.00354505	-0.01491628	-0.15854217	0.06009186	0.01335868	0.07038889	-0.05354658	0.07521970	0.03849283	0.03818828	-0.06171367	-0.03754390	0.10131173	-0.08289258	-0.04178696	-0.03030730	-0.09788546	0.06882999	0.02813060	-0.03280402	0.01200965	-0.04640221	0.05357061	0.05336496	0.05877704	0.10970739	-0.05567202	-0.10528171
DB00512	-0.09343062	-0.09573483	0.02116477	0.13651104	-0.07644825	-0.31085864	0.07163616	-0.05520461	-0.07718171	0.15007171	-0.06967582	0.05342559	-0.19525398	-0.16201630	0.01941143	0.14519939	-0.10576440	0.16751868	0.03985646	-0.17219979	-0.11125094	-0.18689583	0.05511659	-0.00776488	-0.16887417	-0.09052800	0.27580252	0.00403238	-0.04389823	-0.08463600	-0.02902811	0.00100119
DB00517	-0.09006725	0.00834872	-0.01243400	0.13410056	0.06110134	0.07535845	-0.27129599	0.09705881	0.06682349	0.11105265	-0.08102260	0.03860683	0.22798106	-0.15632769	0.07405172	-0.04085575	-0.00686515	-0.15287250	0.17492972	0.10842156	-0.00434174	-0.16291782	-0.23984368	-0.03713161	0.11519806	-0.18389453	-0.02783547	-0.10156105	-0.00720898	-0.05341822	-0.09686819	-0.15585244
DB00516	-0.11014879	0.08939096	-0.01110214	-0.03226149	-0.08633489	0.06307407	0.06262871	-0.11659185	-0.08695003	-0.03510243	0.01885544	0.02563091	-0.04295163	-0.09906165	-0.05396110	0.10103264	-0.11184864	0.02195938	0.10840402	0.13198620	0.08536356	-0.04693967	-0.02569776	0.09913985	0.17586236	-0.15206942	-0.00937702	-0.01278234	-0.05069796	0.01602065	-0.12753725	-0.19065157
DB00515	-0.06824885	0.16572998	0.08819474	0.03195323	-0.20813362	-0.03593343	0.22407906	0.08882917	-0.10975722	-0.06544685	0.06813888	-0.08422892	-0.12321547	-0.05688951	0.05503961	0.10900962	-0.00022490	0.02996520	-0.14380895	0.06900661	0.08348893	-0.09342929	0.06181074	0.02358427	-0.09780022	0.04427702	0.02657508	-0.13322952	-0.16626182	-0.18221259	0.02685878	0.06325600
DB00514	-0.18610686	-0.02771088	-0.09091436	0.24810916	0.00300322	-0.09762517	-0.21773060	0.16715217	0.11279793	0.23017368	-0.15983014	0.09075859	0.09431620	-0.17291835	0.14287212	0.02120691	0.13567588	-0.00506018	0.10567711	0.03104791	0.08244357	-0.16409750	-0.22211058	-0.11557093	-0.09466937	-0.13698928	0.21260580	-0.10532942	-0.02073924	0.02248519	-0.11949661	-0.13687280
DB00519	-0.06054600	-0.08877993	-0.09906868	0.08662257	-0.02785882	-0.13457346	0.08406590	-0.21614057	-0.09442365	0.13565394	-0.14066803	0.16114700	-0.10070974	-0.08014064	-0.02441646	0.16181944	-0.03144924	0.05013055	0.13409153	-0.11658209	0.01253068	-0.05970038	0.11147334	0.08932159	0.03541734	-0.00445970	0.16358759	0.06125832	0.06486430	0.02598279	-0.14463171	-0.14256255
DB00518	0.00110403	0.01523636	-0.05551448	0.09005751	-0.03329954	-0.10990493	-0.13231654	-0.10897107	-0.04889488	0.06349565	-0.02712540	0.16302349	0.05573634	-0.02186420	-0.06580427	-0.03070240	0.03493733	-0.03281509	0.07818322	0.05103925	-0.14603557	-0.06512184	0.01664586	-0.02743289	0.04387131	-0.12879276	0.20062408	0.16943085	-0.01067837	0.13729654	-0.02208915	-0.15038371
DB01579	-0.12670705	-0.26087466	-0.11198316	0.20654950	0.19865306	-0.09498112	-0.30848265	0.10461432	0.25799349	0.29606956	-0.28743187	0.03195097	0.12342440	-0.10921554	0.20136279	0.00417770	0.15633947	0.07202856	0.21303111	-0.18164080	0.11779116	-0.07345705	-0.24630246	-0.22081044	-0.19566655	0.00737251	0.18640324	-0.10933496	0.04456833	0.09455755	-0.08540067	-0.07157902
DB01576	-0.20258269	-0.13038890	-0.08761538	0.23580998	0.09033116	-0.01651374	-0.18177317	0.14925317	0.20137267	0.26593503	-0.23604968	-0.00932902	0.08214789	-0.18306977	0.25104493	0.06247027	0.15091592	0.06778283	0.18196078	-0.03072683	0.20115530	-0.11608607	-0.25276878	-0.17757277	-0.14303280	-0.01935337	0.14012884	-0.17014527	-0.04417466	0.02165918	-0.12335682	-0.08989448
DB01577	-0.16540752	-0.07128341	-0.05896116	0.29824707	-0.01794741	-0.12167728	-0.03206788	0.09210335	0.02472908	0.27165926	-0.24443699	0.11213687	0.04729839	-0.20311946	0.26398289	0.15388453	0.15100843	-0.02615223	0.13198377	-0.05485757	0.12285373	-0.18588030	-0.06426040	-0.06860092	-0.09908571	0.01104595	0.18685216	-0.15453076	-0.02678686	-0.11407447	-0.18732972	-0.07173324
DB11100	-0.08681712	-0.45775792	-0.29395691	0.50219202	-0.27540621	0.25733978	0.01238775	0.99418092	-0.18165177	0.64819610	-0.05877629	0.04552557	-0.08727701	0.19481336	0.42207131	0.37868175	0.68869853	-0.12529299	-0.87680089	-0.19517761	0.26764828	0.48255962	0.08572102	0.04694075	-0.56376648	-0.16291383	-0.40930325	0.38039213	-0.08389100	0.46564761	-0.00364447	-0.61081779
DB00291	-0.10374720	0.13396780	0.00044868	-0.04326830	-0.10670511	0.07975540	0.01053908	0.02905564	-0.02596121	-0.08291092	0.10656457	-0.03615982	-0.02823436	-0.02625503	-0.07303415	0.01152980	-0.03444356	0.02586927	-0.03060977	0.17203118	0.08254381	-0.01568249	-0.09128141	0.01671153	0.07145756	-0.14450262	-0.00550087	-0.00243633	-0.11013898	0.07694832	-0.01427884	-0.15732153
DB01606	-0.04805202	-0.03900424	-0.00056920	-0.04190212	0.00649815	-0.04861233	0.09367811	-0.15614173	-0.07951924	-0.00624295	-0.06236189	0.00621793	-0.11757241	-0.06992380	-0.04436324	0.07172632	-0.15860127	0.05938117	0.11321978	-0.07028549	0.04799145	-0.04119296	0.00837801	0.09378088	0.06554272	-0.06404676	0.01172430	-0.01914175	0.00887189	-0.02081450	-0.11316824	-0.08673251
DB00738	-0.17807786	0.30316830	0.06485198	0.06266487	-0.20399505	0.05474060	0.00158631	0.03199879	-0.08328029	-0.08546315	0.10260278	0.03909431	0.03803937	-0.12148587	-0.01196491	0.01018458	-0.01492614	-0.07836011	0.03196228	0.32772329	0.05103913	-0.16995704	-0.10185886	0.00177886	0.12068313	-0.22806385	0.09701224	-0.01626223	-0.19195330	-0.03994416	-0.04896180	-0.18270659
DB01600	-0.15164258	-0.14792252	-0.04516445	0.02570548	-0.11351465	-0.16861506	-0.02533522	0.14688413	0.13360393	0.03796769	0.05817940	-0.12544824	-0.24274665	-0.01491006	-0.02238046	0.06275624	0.04736527	0.37331069	-0.08995931	-0.02717407	0.05598881	0.03249595	-0.05950574	-0.24512297	-0.31113669	-0.03334986	0.25282198	-0.02324602	-0.16926990	0.26172629	0.08139834	-0.05376874
DB01601	-0.02937006	0.12035557	-0.02175298	-0.07016665	-0.06745797	-0.10365918	-0.09981795	-0.12781236	0.08151386	-0.08531085	0.01983174	-0.04661816	-0.01821006	0.06122744	-0.10563865	-0.07363378	0.00647517	0.12601137	0.07051431	0.10685623	-0.01373419	-0.05748509	-0.09565121	-0.05724068	-0.05385937	-0.10513292	0.24127898	0.06660925	-0.15446635	0.19754580	0.07876458	-0.09099697
DB01602	0.00604682	0.02496592	0.06073229	-0.06404344	-0.09354497	-0.08511601	0.09541679	-0.22561525	-0.13812020	-0.08760291	-0.01665867	0.05854394	-0.09901781	-0.01161899	-0.07444203	0.06201407	-0.11065035	0.00702557	0.10094082	-0.01862511	-0.07736695	-0.06638973	0.16598846	0.04062409	0.08393006	-0.08222617	0.09886906	0.04102493	-0.03941052	-0.02921627	-0.05716767	-0.06208688
DB00733	-0.13812689	0.02224289	-0.11642997	0.12185922	-0.08488614	-0.01825550	-0.01834040	0.00753852	-0.03035609	0.12644966	-0.05483071	0.08761888	-0.00742246	-0.14380094	0.01154013	0.09036526	0.05168698	0.02251277	0.05289107	0.07289806	0.07502579	-0.07069597	-0.05735631	0.02066991	0.03713217	-0.10440044	0.11341748	0.00489353	-0.01437810	0.04914528	-0.11512755	-0.19318116
DB00220	-0.04712049	0.14227013	0.04206650	-0.07085533	-0.10744333	-0.03060732	0.03749248	-0.05369890	-0.00435109	-0.11644550	0.06801754	-0.06279580	-0.06004338	0.02386323	-0.05277670	-0.00367890	-0.01747030	0.08458063	-0.01198350	0.09896434	0.04453256	-0.02727069	-0.02574798	-0.01774769	-0.02464559	-0.07418135	0.11268266	0.01976995	-0.14240739	0.07318463	0.05139158	-0.04932658
DB00223	0.05904095	-0.02712383	-0.13909678	-0.02644460	0.10706573	0.10678606	-0.23561914	-0.04318892	-0.00641276	0.00147331	-0.00617345	0.05284543	0.12684231	0.09110086	-0.15552089	-0.10122154	0.02911763	-0.11945044	0.00344559	0.00537642	0.00128027	0.09209916	-0.13603160	0.04008279	0.12016185	-0.13476332	-0.02679609	0.15120248	0.02515773	0.22819144	-0.03759155	-0.23059116
DB00222	-0.01561715	-0.24854608	-0.08932923	0.01522617	0.11112005	-0.20063081	0.08772706	-0.13324817	0.07698569	0.12676206	-0.23513241	-0.04520553	-0.24033660	0.00577036	0.03800100	0.20137458	-0.07138777	0.27049646	0.10120182	-0.30575448	0.12058327	0.06293999	0.04646657	0.00925427	-0.16758567	0.13850322	0.15685117	-0.13568839	0.05337362	0.05732524	-0.12772954	0.06344741
DB00737	-0.15900798	0.07258233	-0.03577469	0.16871205	-0.00389457	0.04104338	-0.12576453	0.06637527	0.01676103	0.12934181	-0.08898423	0.08084310	0.11563809	-0.15636089	0.07486738	0.04988363	0.04127301	-0.06370068	0.11181192	0.14809048	0.06839056	-0.12149092	-0.15218276	0.00279915	0.09991329	-0.14009018	0.06647564	-0.06642443	-0.01944120	-0.05501314	-0.11194465	-0.13711692
DB01609	0.00650643	-0.19450882	0.10841240	-0.08278707	0.15269136	-0.28816891	-0.14903209	-0.17836945	0.04865600	0.03629760	-0.08298878	-0.05074237	-0.13351461	-0.04232906	-0.06175723	-0.02644094	-0.26556367	0.22018023	0.23190582	-0.22220023	-0.19287480	-0.13280468	-0.09972230	-0.09131072	-0.13251573	-0.15125899	0.18093628	-0.01659390	-0.02795150	0.03845101	0.00853668	0.05770707
DB00735	0.07086947	-0.10310227	-0.05033442	-0.00108349	0.07335399	0.00406942	-0.15139794	-0.05129911	-0.04101266	0.03118360	-0.00896241	0.09126575	0.06431866	0.04979592	-0.08901256	-0.06040101	0.02169708	-0.07523381	0.00236056	-0.05835576	-0.12442125	0.05990638	0.04428772	-0.02898861	0.05974202	-0.07320881	0.02627244	0.15153979	0.05265434	0.12868288	-0.01431292	-0.11007433
DB00734	-0.08351040	-0.18456431	-0.07793034	0.20507503	0.16287827	0.02168019	-0.30023113	0.21693014	0.24219745	0.23574187	-0.23091230	-0.03825647	0.18143874	-0.09489582	0.23862289	-0.02088273	0.18375029	-0.01198765	0.12412776	-0.10878640	0.15772928	-0.04584954	-0.26466233	-0.18356588	-0.15376607	0.01706010	0.06395725	-0.17508000	0.01166004	0.02543971	-0.07461360	-0.03296214
DB01595	-0.19292064	0.01103900	-0.13482529	0.25319508	-0.09016950	-0.10778145	-0.10555173	0.16534849	0.12411478	0.20846355	-0.12848650	0.04008861	0.06149054	-0.12004294	0.18724906	0.09322926	0.23899746	0.07937416	0.01918013	0.02635839	0.19797453	-0.11973260	-0.15651080	-0.12952508	-0.20158260	-0.02167468	0.28485137	-0.08343525	-0.11710452	0.12325263	-0.11078554	-0.16654921
DB01597	0.05675172	-0.17153242	0.04434403	-0.02125930	0.04795355	-0.14637110	0.12773633	-0.21105072	-0.12514427	0.02031223	-0.13719739	0.01492864	-0.15363826	-0.03317549	-0.01070160	0.04997434	-0.17392875	0.01408425	0.09651296	-0.26588142	-0.07135607	-0.07718076	0.12937973	0.06334128	-0.03542826	0.03848943	0.03568019	-0.00838880	0.06001066	-0.11140424	-0.08887495	0.03600369
DB01590	-0.03594976	0.18002990	0.05544551	-0.06138384	-0.12794457	0.10212077	0.05292317	-0.02349391	-0.04907963	-0.14088854	0.09755922	-0.03610159	0.02485491	0.00461942	-0.00645133	-0.01159668	0.00727073	-0.02390635	-0.02475598	0.18035349	0.08737940	0.00461568	-0.01651886	0.01677016	0.08044326	-0.07593118	-0.00701934	0.03048759	-0.11984056	0.03841534	0.01416900	-0.09279725
DB01591	-0.10610165	0.01853064	0.03651727	0.14775796	-0.00098128	-0.01919656	-0.15035217	0.08442974	0.03005319	0.09991999	-0.07710589	0.03136738	0.12541425	-0.17048231	0.11940265	0.00511971	-0.01414264	-0.06915265	0.12993541	0.06611963	0.00210917	-0.18112312	-0.15682763	-0.04899812	0.01559622	-0.14319563	0.06015195	-0.10618388	-0.04921144	-0.10056613	-0.07342949	-0.08369468
DB01592	-0.05933493	-0.19040918	-0.08463515	0.29108346	-0.10773193	-0.20414867	0.23782109	0.16567509	-0.16373374	0.21578540	-0.13852060	0.11746622	-0.18360959	-0.22804736	0.23380919	0.20670116	0.11308009	0.15782511	-0.14319968	-0.19830404	0.10818637	0.07565834	0.20963804	-0.01128952	-0.21802579	0.15070319	0.17279901	0.01315784	0.01924619	-0.04291712	-0.15919581	0.03327895
DB01598	0.13077380	-0.24790157	0.08618342	0.09173241	-0.00613626	-0.06808449	0.13502415	-0.18765463	-0.22571075	0.09475932	-0.16375507	0.04697369	-0.05652809	-0.06864893	0.09156851	0.08234963	-0.12760426	-0.18171632	0.04422420	-0.29751453	-0.19192395	-0.17718752	0.23254715	0.04125624	-0.02576963	0.10020944	-0.04290089	-0.01721837	0.08299986	-0.26426628	-0.11510267	0.06780956
DB01599	-0.11466418	-0.03415564	-0.07135924	0.01934669	-0.06402819	-0.10677765	0.03937745	-0.15787555	-0.04170054	0.06441405	-0.05758767	0.06589940	-0.13178886	-0.11787072	-0.05045802	0.15088625	-0.08837297	0.16922456	0.12396779	0.00975366	0.02167913	-0.03891439	0.01548193	0.04743073	0.03442276	-0.10544783	0.17756990	0.02025890	-0.04634453	0.09675573	-0.10275500	-0.15688521
DB06817	0.16454226	0.09574652	0.47719243	-0.28752604	-0.08638624	-0.06144002	0.31095371	-0.18414026	-0.29349282	-0.38306487	0.20692474	-0.12310278	-0.18301052	-0.02306880	-0.01907088	-0.03287974	-0.45334846	-0.06820874	-0.00801780	-0.18471962	-0.20439945	-0.05004676	0.19553818	0.09048861	0.05304876	-0.08282112	-0.21595500	0.04950296	-0.03972230	-0.34710059	0.06604147	0.24738003
DB00359	0.03217383	0.07609170	0.08799973	-0.22080779	-0.00767855	-0.21944924	-0.05962143	-0.31697443	0.05245208	-0.16477329	-0.00856902	-0.12549330	-0.09384799	0.09029310	-0.16498704	-0.04638800	-0.19748276	0.21738869	0.20708385	-0.03092104	-0.11845827	-0.12160596	-0.03020660	-0.00754445	-0.04953182	-0.13285099	0.25198004	0.00339532	-0.15571336	0.10259286	0.08139110	0.01627218
DB00358	0.05123501	-0.06059684	-0.08279196	-0.00118357	0.04995523	-0.09309085	-0.22545235	-0.03062741	0.03084560	0.03507663	-0.03484810	0.04728204	0.08105003	0.04898600	-0.10976497	-0.08148186	0.04245771	-0.01895823	0.02217805	-0.05062137	-0.14273952	-0.00129516	-0.05031361	-0.03358268	-0.00723014	-0.09151027	0.13741390	0.10913572	0.02172880	0.14071047	0.03738608	-0.08708688
DB06813	-0.18179004	0.16287114	-0.10552099	0.21034905	-0.24145761	-0.01781790	0.16368136	0.08596011	-0.14991952	0.06945053	0.05584943	0.18822065	-0.08896425	-0.20956634	-0.00924413	0.10992909	0.07334654	0.03157246	-0.10970259	0.22742315	0.09396047	-0.00888865	0.04028846	0.08458690	0.09488550	-0.13248503	0.14586639	0.11536900	-0.07698078	0.08677115	-0.08084349	-0.23660812
DB00427	-0.15028401	0.05440189	-0.08218578	0.15236287	0.04731209	0.18192017	-0.18595612	0.12582400	0.03417489	0.14511035	-0.05270341	0.07733744	0.18861331	-0.16824076	0.07178640	0.02862613	0.03131720	-0.12649238	0.11971540	0.20536247	0.13079575	-0.05834590	-0.23713127	0.04221471	0.19814943	-0.16622965	-0.09832868	-0.06955200	0.01928014	-0.02000324	-0.15663603	-0.21751025
DB00426	-0.01561021	-0.16160150	-0.23617008	-0.05032667	-0.00063689	-0.00887140	-0.10531151	0.20608327	0.26033235	0.02476220	0.05926156	-0.12451209	-0.20307717	0.12035053	-0.16825613	-0.06321122	0.20233226	0.35381049	-0.24327230	-0.00367850	0.12555042	0.32430947	-0.06367315	-0.19863947	-0.20737430	0.03155205	0.13956763	0.06001791	-0.08850562	0.51048034	0.16594647	-0.09041234
DB00425	-0.17394663	0.15861265	0.02277293	0.15712765	-0.09712770	-0.10386699	-0.11997820	0.01565413	0.05393098	0.05559181	-0.09131873	0.05344583	0.09307091	-0.13307828	0.09809397	-0.00166244	0.06348088	-0.00241993	0.13505661	0.16173124	0.06645042	-0.22861487	-0.15559159	-0.08138391	-0.02450192	-0.15544841	0.26313418	-0.07421723	-0.14204526	-0.01170440	-0.06546256	-0.12841761
DB00424	-0.07580268	-0.04081912	0.04816272	0.31237155	0.14250576	0.07188767	-0.44176948	0.30482167	0.12436470	0.23371057	-0.16062550	0.06465776	0.42915857	-0.23712361	0.26260510	-0.10460948	0.07731494	-0.31311071	0.17984128	0.06483396	-0.05532651	-0.28497106	-0.34792140	-0.12543315	0.03304802	-0.17245175	-0.06366216	-0.22050463	0.01999950	-0.22304951	-0.09344184	-0.07011507
DB00351	0.12468801	0.06637520	-0.09607586	-0.11037321	0.01768008	0.06316826	-0.22097500	-0.11894467	-0.03801132	-0.11552522	0.07556307	0.06547578	0.12163811	0.14521451	-0.24263355	-0.15693493	0.01142591	-0.13917816	-0.01209384	0.07181561	-0.13565323	0.07791620	-0.06025659	0.04912832	0.15749101	-0.16184857	0.01648876	0.22900571	0.00552566	0.24083123	0.05224892	-0.19987190
DB00422	-0.19872087	-0.13576797	-0.03770162	0.15108308	0.05788996	0.00812483	-0.07062291	0.15655467	0.18721981	0.20070602	-0.17979957	-0.09967323	-0.02887543	-0.12833256	0.25983572	0.14688909	0.10743174	0.14056839	0.11198767	-0.06199865	0.27276051	-0.06963490	-0.21126817	-0.17043616	-0.18761098	0.03549195	0.07435322	-0.24768066	-0.08907566	0.00834592	-0.12791562	-0.04461317
DB00353	-0.05711114	-0.33522862	-0.13511962	0.07170317	0.33687124	-0.10905094	-0.45245138	0.15787877	0.39872763	0.26602948	-0.28071761	-0.16787602	0.09988084	0.00887236	0.13594386	-0.08760031	0.12165391	0.17907229	0.20632347	-0.29810086	0.11213003	-0.01585073	-0.38652605	-0.25316718	-0.31573969	0.00430006	0.15486708	-0.18465646	0.02221242	0.15696341	0.01528749	0.03017627
DB00352	-0.04266913	-0.11413364	-0.20464230	0.01785809	-0.03811137	-0.09509848	-0.20514832	0.18920463	0.14389485	0.02319668	0.18612590	0.04257090	-0.11374892	0.14123347	-0.26515383	-0.03296316	0.15824506	0.28740126	-0.27519232	-0.00501658	-0.05338313	0.31394804	-0.05633575	-0.18871599	-0.16841820	-0.10145346	0.24807888	0.31835335	-0.00069489	0.63881814	0.17728682	-0.20080790
DB00647	-0.24724658	0.03152561	-0.19658780	0.28925678	-0.11665761	-0.02117446	-0.13806753	0.14596021	0.09064761	0.25787783	-0.11185258	0.14209129	0.06900126	-0.22409055	0.09602211	0.09857129	0.20683479	0.03156703	0.06095852	0.17581472	0.14006823	-0.09680157	-0.16057213	-0.07014282	0.00133546	-0.11953689	0.24977078	0.00492834	-0.00427367	0.11654930	-0.12805356	-0.25558126
DB00646	0.08457008	-0.08716132	0.00999486	-0.05770017	0.03971147	-0.06143399	-0.01834634	-0.17641124	-0.12780651	-0.02628350	-0.02621710	0.08431853	-0.01740753	0.05858774	-0.08724444	0.00075349	-0.07468973	-0.05775396	0.03456980	-0.11086199	-0.13422792	0.00768136	0.14571217	0.05012513	0.07266578	-0.05389379	0.04011621	0.11216043	0.04410972	0.01616892	-0.03785450	-0.05957582
DB00645	-0.20686227	-0.14802071	-0.17018789	0.23912616	-0.01412582	-0.15624496	-0.25872153	0.17787531	0.15926905	0.29398075	-0.11765055	0.05142986	-0.01036849	-0.21888658	0.03286504	0.03092993	0.12231885	0.17020030	0.09208372	0.01374410	-0.01652395	-0.10145973	-0.18523392	-0.20308341	-0.15049696	-0.16097617	0.30032140	0.00885458	-0.02821150	0.13986374	-0.04371519	-0.15227260
DB00644	-0.06536069	0.00330988	-0.05494809	-0.04466051	-0.01849523	-0.00480148	-0.10769673	-0.11515998	-0.02399710	0.00413193	0.01977473	0.05208974	-0.00655140	-0.03489328	-0.13048498	0.03846431	-0.09040004	0.03636970	0.12167598	0.08123346	-0.04789166	-0.03740657	-0.06331719	0.03800494	0.13974552	-0.20128711	0.05860016	0.04932876	-0.01032259	0.11893490	-0.07737670	-0.19970207
DB00643	0.12473539	-0.10293552	-0.18885651	-0.00614609	0.09498867	-0.06242762	-0.33875754	-0.10364088	0.07684097	0.06508432	-0.00078976	0.11044155	0.13697386	0.14650844	-0.19199309	-0.15645069	0.10387832	-0.02733930	0.03932671	-0.03706707	-0.20270255	0.07390863	-0.07015941	-0.06550220	-0.00296292	-0.10929684	0.16520891	0.27706513	0.04621555	0.36760715	0.05958354	-0.18998039
DB00642	-0.12381978	0.09493992	0.11010351	0.05252235	-0.12557513	0.05714816	0.21367636	0.09821843	-0.10274504	-0.04257624	0.06210131	-0.02204397	-0.12379307	-0.11398920	0.11192781	0.11538520	-0.05027229	0.03128079	-0.09367447	0.06564719	0.17265843	-0.03858085	0.02691579	0.02637370	-0.02043373	-0.03714102	-0.05052098	-0.12323207	-0.11184846	-0.12885584	-0.05492561	-0.02077460
DB00641	-0.09077899	-0.01545803	-0.00650153	-0.00234100	-0.06650164	-0.17348209	-0.00122066	-0.05524919	0.02169319	0.01897648	-0.00465858	-0.02784738	-0.14895135	-0.01311114	-0.03349634	0.07884873	-0.02939308	0.21282393	0.03091403	-0.00969612	-0.00845983	-0.04190918	-0.01700594	-0.07617668	-0.12655944	-0.07581056	0.23528789	0.01700497	-0.11904311	0.13182811	0.00924630	-0.05116082
DB00712	-0.09153233	-0.18078838	-0.01414922	-0.01087160	0.06607100	-0.16819142	-0.08555921	-0.04546090	0.06527249	0.07411706	-0.05119829	-0.03901817	-0.16534618	-0.04894961	-0.05851704	0.03635636	-0.11170079	0.24214537	0.09431958	-0.11880647	-0.03841362	-0.02512275	-0.07949933	-0.10524522	-0.12399480	-0.10596166	0.16864976	0.00557788	-0.03452509	0.14170000	-0.00925949	-0.05433292
DB06212	0.08995302	-0.14308350	-0.09652183	0.10505044	0.11034805	-0.17065929	-0.29937956	-0.13535228	0.01616269	0.17429653	-0.16854043	0.13940248	0.16576058	-0.02146502	-0.08043015	-0.06363448	-0.01092984	-0.11729527	0.22134578	-0.11894810	-0.29140097	-0.14589235	-0.03305567	0.00578235	0.07268805	-0.10841475	0.15085670	0.08914097	0.12082262	0.01501332	-0.05294322	-0.06627339
DB06210	-0.00846086	-0.06360941	0.08267094	-0.05045705	-0.01723793	-0.09486771	0.06620828	-0.09512885	-0.05164912	-0.01842064	-0.00778192	-0.04910411	-0.12022711	-0.05389536	0.02047869	0.07205901	-0.14580372	0.11257267	0.07546744	-0.08675149	-0.03004726	-0.05692966	0.03537758	0.00152436	-0.04029986	-0.05855446	0.04168344	-0.03494319	-0.03979189	-0.05204562	-0.03598059	0.02345474
DB06211	-0.08691350	0.00460580	0.01961884	-0.00518319	-0.05185496	0.01773759	0.12721933	-0.08776417	-0.10671933	0.00065000	-0.01728964	-0.02415221	-0.10240453	-0.09857909	-0.00153508	0.10145365	-0.13925274	0.02540901	0.06204917	-0.00354257	0.07536618	-0.08464980	-0.01218037	0.08097161	0.05701735	-0.07901858	-0.02669373	-0.05847659	-0.03791006	-0.06185770	-0.12058078	-0.09466141
DB06216	-0.03630405	-0.24027440	-0.11903594	0.18448888	0.18353342	-0.06992367	-0.31730360	0.14722769	0.22453849	0.25269672	-0.24167717	-0.01189005	0.13211644	-0.06745350	0.15635440	-0.03073545	0.15115637	0.03074079	0.13293418	-0.18005557	0.06830379	-0.03192114	-0.22472182	-0.16698067	-0.16921195	0.00998410	0.12682869	-0.10008298	0.03785407	0.08328119	-0.05447382	-0.03270807
DB06742	-0.04093238	0.06474946	-0.00850464	-0.08369046	-0.02190321	0.00602351	-0.00443605	-0.17639437	-0.03341822	-0.05844298	-0.01349428	-0.00700648	-0.01431270	-0.02929319	-0.07672951	0.03905498	-0.11648855	0.03919043	0.14918607	0.06026751	0.03834493	-0.04601071	-0.04235437	0.08091767	0.12660214	-0.12702765	0.03322958	0.00004058	-0.04628117	0.05039954	-0.08005826	-0.13632932
DB00648	0.16690789	0.03084430	-0.13614178	-0.09304599	-0.18230937	0.01643495	0.01182474	-0.02841556	-0.17973763	-0.13178965	0.15579304	0.08217804	-0.02961364	0.21495378	-0.19509809	-0.04173415	0.12701525	-0.08440205	-0.26757944	0.00482193	-0.08789003	0.23486997	0.17541404	0.07284742	0.01171792	-0.05576950	0.03194030	0.36319995	-0.02554844	0.31642938	0.05444438	-0.22421426
DB02110	-0.10825080	-0.02094246	-0.09390201	0.01170936	-0.06111617	-0.07411982	-0.00449060	-0.11504401	-0.05882470	0.03978199	-0.00588777	0.07254835	-0.10024992	-0.07894289	-0.10009073	0.06239479	-0.06166517	0.10199776	0.07502159	0.04582926	0.00786510	-0.03465229	-0.01982383	0.02286321	0.04807603	-0.14572121	0.14620404	0.09648149	-0.03562352	0.13862707	-0.08492212	-0.21071622
DB07768	-0.22830887	-0.06033540	-0.15171590	0.15650684	-0.16030905	-0.16876425	0.08207165	0.07999112	-0.02194757	0.17252503	-0.01009278	0.05063350	-0.25971988	-0.19942679	0.00670470	0.17399700	0.01219510	0.28413257	-0.01327891	0.06460958	0.09962144	-0.02124194	-0.05750374	-0.04491127	-0.13011090	-0.09739625	0.25006324	0.02126944	-0.10218804	0.19439237	-0.12343857	-0.20865200
DB06589	-0.03003764	0.09175153	0.14573288	-0.01161749	-0.05159928	0.10748096	-0.04161927	0.10500465	-0.02173928	-0.07195520	0.11658452	-0.04172735	0.04669164	-0.03821444	0.04638422	-0.02752479	-0.04100047	-0.07290001	-0.04846847	0.11276444	-0.02027470	-0.03725523	-0.08504074	-0.06337918	0.03228626	-0.10657834	-0.09878145	-0.02421441	-0.06153643	-0.07400080	0.05150090	0.00046967
DB06366	-0.08968932	0.09625371	0.04077932	0.03131594	-0.03170788	0.05551884	-0.02225800	-0.00922405	-0.13042191	-0.00238194	0.03003154	0.08468077	0.05628723	-0.12531409	-0.03797542	0.05416061	-0.12020491	-0.10659197	0.03722080	0.14520508	-0.00163031	-0.08323049	-0.08259526	0.09244377	0.20704089	-0.19021112	-0.06084654	0.01457547	-0.04578488	-0.07199992	-0.07778797	-0.17222309
DB00088	0.12744974	-0.15145700	-0.18896529	0.27401283	0.14686859	-0.16569047	0.05250857	-0.06202841	-0.09922583	0.23976791	-0.21134464	0.29664093	0.01876448	0.08723041	-0.05280880	0.17863795	0.21019728	-0.02741656	-0.10707085	-0.19891158	-0.03671949	0.13931176	0.26329824	0.16187647	0.05870069	0.20105585	0.13385962	0.11918779	0.18562117	0.12197757	-0.02959196	0.00141670
CARBACHOL	-0.11014879	0.08939096	-0.01110214	-0.03226149	-0.08633489	0.06307407	0.06262871	-0.11659185	-0.08695003	-0.03510243	0.01885544	0.02563091	-0.04295163	-0.09906165	-0.05396110	0.10103264	-0.11184864	0.02195938	0.10840402	0.13198620	0.08536356	-0.04693967	-0.02569776	0.09913985	0.17586236	-0.15206942	-0.00937702	-0.01278234	-0.05069796	0.01602065	-0.12753725	-0.19065157
DB09292	0.06140043	-0.06276619	0.03967780	0.00920025	0.06053882	-0.04438164	-0.05059982	-0.07980352	-0.07870728	0.01044495	-0.02626788	0.04872865	0.05238387	-0.04576261	-0.00893056	-0.05367320	-0.09241678	-0.04814464	0.05707978	-0.08724536	-0.08971705	-0.06317442	0.01115998	0.02669767	0.03941634	-0.07307734	-0.01154626	0.03154048	0.04712117	-0.02509993	-0.05821520	-0.03428351
DB09291	-0.10284021	0.16083066	0.01242123	-0.01110621	-0.07904319	0.03060057	-0.05521039	-0.02753910	0.07016721	-0.03045954	0.01030926	-0.04961856	0.05152734	-0.06472432	0.01453953	0.00848120	0.00383939	0.03141665	0.10633250	0.17891677	0.08899282	-0.10018560	-0.14419797	-0.02018188	0.04946041	-0.10790277	0.07295509	-0.05380244	-0.10741909	0.02006269	-0.00750322	-0.09371082
DB09290	-0.31249180	0.10019178	0.00678651	0.50421828	-0.12169010	-0.24869134	-0.27813938	0.25734922	-0.02047898	0.37846649	-0.10316314	0.26557085	0.16129526	-0.42175090	0.21470559	-0.00055594	0.09105538	-0.14075629	0.15032634	0.18933170	-0.12725045	-0.47454077	-0.32610941	-0.17358899	-0.07116307	-0.35346055	0.34380630	-0.00297020	-0.09622612	-0.11856460	-0.12440974	-0.23365016
DB09297	0.08871756	0.05465500	0.10698780	-0.13996980	0.00258702	-0.00221190	-0.00612972	-0.08476780	-0.03684503	-0.15097839	0.06513434	-0.08151373	-0.00134944	0.08393150	-0.05844398	-0.06133725	-0.09251098	-0.02746880	-0.01080625	-0.03784433	-0.05847098	-0.00477417	0.01495312	0.00680600	-0.00117105	-0.03696986	-0.02937905	0.02166108	-0.06561364	-0.02554118	0.06997857	0.03914854
DB09296	0.04651817	0.11205699	0.06752692	-0.14482638	-0.07423586	0.00918710	-0.07958296	-0.04693689	-0.02466406	-0.16957317	0.14749363	-0.06917437	0.00879698	0.12066917	-0.13536605	-0.07000596	-0.04448740	-0.01665803	-0.05833775	0.07601465	-0.09086972	-0.01757305	-0.01972185	-0.03777910	0.00146950	-0.11913928	0.03323140	0.06079484	-0.12371083	0.07890653	0.10055408	-0.05420898
DB09299	0.07799783	-0.12884106	-0.07042212	-0.05595828	0.01614741	-0.08655213	-0.07440592	-0.06032067	0.04503713	-0.00573641	0.01346155	-0.03567289	-0.08131261	0.14767019	-0.08451976	0.00001917	0.04687429	0.12689358	-0.08777662	-0.10524112	-0.06220441	0.11842526	0.02390709	-0.08525076	-0.14187682	0.05216713	0.12364849	0.13477525	-0.04144597	0.22819823	0.10197203	-0.01853005
DB05266	-0.11951810	0.10047401	0.02326423	0.08320111	-0.05310586	-0.00000583	-0.16336535	-0.04778623	-0.07796104	0.07231731	0.01735912	0.11764269	0.14301421	-0.13753964	-0.05049759	0.00406988	-0.07128529	-0.15652536	0.15290388	0.17528564	-0.14354669	-0.23738976	-0.10153680	0.01687895	0.17297997	-0.24603978	0.06335875	0.01960450	-0.03694205	-0.08007222	-0.07579600	-0.19341585
DB05265	-0.04125522	-0.17498071	-0.04392119	0.14191207	0.19063529	-0.10948232	-0.35316235	0.04935089	0.00424854	0.22593735	-0.13133901	0.14073730	0.14896001	-0.10558189	-0.04207376	-0.04082282	-0.00800934	-0.09681422	0.09397511	-0.10456096	-0.22954427	-0.14260267	-0.10950178	-0.07577098	0.04312698	-0.20726322	0.11376584	0.02523292	0.08183204	-0.00830242	-0.05733994	-0.11594956
DB05461	0.00181907	-0.22853059	-0.07257902	0.13009274	0.10477231	-0.16668122	-0.12929089	-0.04646500	0.03005977	0.20122218	-0.20753744	0.11002786	0.01993348	-0.03085045	0.10537782	0.06183071	0.08292322	0.01612345	0.14030124	-0.21254775	-0.04387920	-0.05590130	0.02949035	-0.08398080	-0.09980700	0.00717968	0.16327152	-0.02742897	0.04027653	0.05359447	-0.11263592	-0.05606597
DB00499	-0.03660873	0.15816292	0.06183398	-0.01235690	-0.10386077	0.04164441	0.00449359	0.02963422	-0.07338692	-0.10895696	0.09660762	-0.00098802	0.02571850	-0.02360728	-0.00632759	-0.04544277	-0.01200075	-0.04884554	-0.04706934	0.14830178	0.03896888	-0.02413812	-0.04767030	-0.00793752	0.03656800	-0.11451845	0.02039061	0.05280284	-0.13201384	0.03152469	0.01177192	-0.10295175
DB06819	-0.18469700	0.18822175	-0.00516997	0.04066445	-0.14801149	0.05492011	0.04161660	-0.08397844	-0.04855019	-0.03213289	-0.00130688	0.05597187	-0.00641445	-0.13545157	-0.00779470	0.08275355	-0.02715761	0.02219491	0.12285577	0.26108393	0.12402507	-0.09193676	-0.05663085	0.04526516	0.17365444	-0.17285717	0.10159180	-0.01546115	-0.10747746	0.02724818	-0.11041681	-0.20898066
DB02648	-0.05657157	-0.16732706	-0.31500277	0.14902252	0.04133724	-0.11301132	-0.20356493	0.04663765	0.07004571	0.18652287	-0.08442482	0.16025874	-0.07169550	0.04053428	-0.16148165	-0.07380132	0.17276855	0.07391899	-0.06644674	-0.04241429	-0.01262310	0.12695052	-0.10685068	-0.10477659	-0.08810815	-0.07596164	0.24925575	0.25715545	0.03470588	0.42965773	-0.02067829	-0.26395190
DB00318	-0.20163102	-0.07493442	-0.13896035	0.17387278	0.04957272	-0.02920136	-0.24515072	0.12587455	0.18722411	0.22465250	-0.12620026	0.03287109	0.05639708	-0.15186752	0.06717351	0.01345966	0.11394386	0.10263356	0.13009308	0.06899523	0.10163911	-0.06953172	-0.25608653	-0.13955051	-0.05925129	-0.13449429	0.18844466	-0.04057990	-0.00373404	0.14470018	-0.06254575	-0.16347517
SOMATROPIN RECOMBINANT	-0.11014879	0.08939096	-0.01110214	-0.03226149	-0.08633489	0.06307407	0.06262871	-0.11659185	-0.08695003	-0.03510243	0.01885544	0.02563091	-0.04295163	-0.09906165	-0.05396110	0.10103264	-0.11184864	0.02195938	0.10840402	0.13198620	0.08536356	-0.04693967	-0.02569776	0.09913985	0.17586236	-0.15206942	-0.00937702	-0.01278234	-0.05069796	0.01602065	-0.12753725	-0.19065157
DB11595	-0.06778916	0.02389861	-0.00145082	-0.02193611	-0.03901405	0.06192904	0.03366539	-0.05956246	-0.07976317	-0.02272324	0.02156564	0.01865585	-0.03708305	-0.10271374	-0.02478745	0.05007429	-0.09569584	0.01384108	0.06507367	0.04802126	0.06610209	-0.00354853	-0.02331474	0.06064633	0.10699014	-0.12863718	-0.02864712	0.01578835	-0.01597620	0.01325255	-0.09763461	-0.14539732
DB11596	-0.11014879	0.08939096	-0.01110214	-0.03226149	-0.08633489	0.06307407	0.06262871	-0.11659185	-0.08695003	-0.03510243	0.01885544	0.02563091	-0.04295163	-0.09906165	-0.05396110	0.10103264	-0.11184864	0.02195938	0.10840402	0.13198620	0.08536356	-0.04693967	-0.02569776	0.09913985	0.17586236	-0.15206942	-0.00937702	-0.01278234	-0.05069796	0.01602065	-0.12753725	-0.19065157
DB11591	-0.08166947	0.03288077	-0.23466417	0.04921486	-0.00475356	0.03008804	-0.39660695	0.18680935	0.13934168	0.07519212	0.14276904	0.05257884	0.12288743	0.04850810	-0.21745375	-0.22263122	0.19616622	0.03058118	-0.09493031	0.23357360	-0.10372926	0.07113373	-0.27120063	-0.16292758	-0.01968202	-0.25653172	0.17295095	0.27936536	-0.06962562	0.43249696	0.13630506	-0.27799356
DB01299	-0.11014879	0.08939096	-0.01110214	-0.03226149	-0.08633489	0.06307407	0.06262871	-0.11659185	-0.08695003	-0.03510243	0.01885544	0.02563091	-0.04295163	-0.09906165	-0.05396110	0.10103264	-0.11184864	0.02195938	0.10840402	0.13198620	0.08536356	-0.04693967	-0.02569776	0.09913985	0.17586236	-0.15206942	-0.00937702	-0.01278234	-0.05069796	0.01602065	-0.12753725	-0.19065157
DB00315	-0.07406597	-0.28423452	-0.11482790	0.22861451	0.16507363	-0.19637270	-0.18171231	0.07858622	0.17892063	0.30541578	-0.30039927	0.06244002	-0.01485119	-0.09167168	0.18654983	0.07203031	0.13328509	0.14125946	0.13730219	-0.23426743	0.09197763	-0.02494249	-0.12393812	-0.15829359	-0.21900095	0.07795528	0.22883357	-0.10380702	0.02808849	0.11559674	-0.11024382	-0.02313738
DB01291	0.17855206	-0.36211437	-0.18574455	0.19789430	0.31768265	-0.16532540	-0.47877681	-0.13963988	0.05192045	0.29006830	-0.36531445	0.23674078	0.26662105	-0.01529637	-0.05857906	-0.11520392	0.07352686	-0.21109653	0.26411581	-0.30180866	-0.31689483	-0.02496125	-0.04783005	-0.04316866	0.08697136	-0.01580295	0.14455259	0.15652996	0.23302940	0.11543231	-0.08204347	-0.08681822
DB01744	-0.08117426	-0.12345654	-0.11686803	0.18043879	-0.04127100	-0.04158505	0.01154901	0.04556792	-0.02180115	0.19370086	-0.16244181	0.06325357	-0.01385041	-0.19796962	0.17632851	0.13085875	0.07401080	0.00386429	0.10386583	-0.07273260	0.10167944	-0.06143301	0.00211941	-0.00125791	-0.02349568	-0.02073416	0.07676486	-0.07297616	0.04658112	-0.05264077	-0.20981301	-0.09061335
DB01294	-0.05772627	-0.02579764	0.04109512	0.08187182	-0.04235042	-0.13013080	0.05234659	0.03502381	-0.09498464	0.05897797	-0.05548308	0.01146775	-0.09557060	-0.05615636	0.02878221	0.09939145	-0.02756862	0.01439435	-0.04250490	-0.11094746	-0.00802584	-0.10383895	0.04287096	-0.01060240	-0.10114326	-0.02239139	0.09995571	-0.07872613	-0.05685952	-0.13341342	-0.03714180	0.01416681
DB09110	-0.04079356	0.13945568	-0.15458211	0.24266136	-0.28802785	0.15439323	0.39120466	0.27627340	-0.09318279	0.05944612	0.02456808	0.01639238	-0.06617662	-0.08601512	0.26797944	0.14274693	0.37670442	-0.00032316	-0.37936038	0.06887207	0.42995510	0.25531933	0.18578960	0.02582904	-0.18693912	0.31854355	0.01171645	0.08241933	-0.06384977	0.11166282	-0.06728211	-0.02611863
DB09112	0.05914967	-0.18864943	0.03720492	0.12999223	0.05187690	-0.10937024	0.17229879	0.09853826	-0.07736279	0.08737702	-0.16790403	0.02542541	-0.12899749	-0.02092401	0.19833060	0.18495633	0.03337139	0.04324667	-0.13162476	-0.28060767	0.11498559	0.10944539	0.15427288	0.02905687	-0.16294077	0.24682486	-0.00628057	-0.11718176	0.08301994	-0.12914780	-0.09293465	0.15673427
DB09113	-0.16824660	0.12160347	-0.04701935	-0.01637052	-0.08272985	0.13716911	0.04623466	-0.06208014	-0.06136494	-0.00885219	0.03661250	0.00917440	-0.01491854	-0.14278297	-0.04372063	0.12054192	-0.11244778	0.02942628	0.11213562	0.20729184	0.16672879	-0.03721464	-0.12154087	0.12839773	0.22182849	-0.18699104	-0.06350007	-0.03968596	-0.05634167	0.03863911	-0.16272204	-0.25493389
DB09115	0.01808211	-0.04486529	0.00860851	-0.00757832	-0.00719556	-0.05238521	-0.00537256	-0.12054060	-0.16125640	-0.01846364	-0.00427844	0.10820268	-0.03587454	0.01929796	-0.08501478	0.02159960	-0.05746763	-0.07048008	0.00289479	-0.05791012	-0.10556085	-0.02673290	0.13122976	0.02604128	0.06995561	-0.10904477	0.06058364	0.09807536	0.00465747	0.01735637	-0.07223541	-0.11818122
DB09118	-0.17036742	0.13641727	-0.07009407	0.17867079	-0.15505862	-0.10134378	-0.04075471	0.10713729	0.07315377	0.08276803	-0.04673823	-0.00252200	0.01993455	-0.09345548	0.12833323	0.05248767	0.18145713	0.08923189	-0.01339676	0.11876594	0.16150591	-0.13251990	-0.13277192	-0.11658342	-0.17923775	-0.04978411	0.29204628	-0.03805771	-0.19904861	0.11525383	-0.04396150	-0.14252205
DB09119	-0.10840623	0.10735268	0.05260458	-0.02259805	-0.08050326	-0.02873757	-0.01390879	-0.06992768	0.01102113	-0.04917896	-0.02220513	-0.04244567	-0.02312517	-0.02544018	0.02449476	0.06286580	-0.04742644	0.02916966	0.12830715	0.11403733	0.06315152	-0.11909880	-0.08374435	-0.02764112	0.03339894	-0.10713916	0.10018041	-0.08801542	-0.13537359	-0.00263755	-0.07340657	-0.08769865
DB01349	0.02714784	-0.16708522	-0.05202351	0.06927338	0.08330023	-0.16000095	-0.08776105	-0.12144303	0.00642630	0.12361999	-0.17933525	0.10320739	-0.00739953	-0.00185710	0.05251240	0.05629850	0.01984550	0.00409351	0.14554954	-0.19486794	-0.04282974	-0.03520874	0.06791294	-0.01468005	-0.03270134	-0.01547820	0.16154803	0.01193300	0.05947472	0.04090133	-0.11995645	-0.04859655
DB01348	-0.02885587	-0.11143517	-0.07981989	0.03679243	0.05523540	-0.11221890	0.05986737	-0.23649853	-0.05061325	0.11410547	-0.17978397	0.10345945	-0.08946092	-0.05306247	-0.02225118	0.13044474	-0.07991423	0.04764608	0.18394449	-0.17362764	0.03829268	-0.04037098	0.05603253	0.10117015	0.03908407	0.01100194	0.09840108	0.01527324	0.07971475	-0.00023024	-0.13920581	-0.09061995
DB01346	-0.11307153	-0.22685587	-0.24477577	0.21747652	0.12856242	-0.06958424	-0.32166243	0.16440742	0.27815127	0.31303078	-0.28028092	-0.00784832	0.10861310	-0.09465832	0.14002943	0.03177599	0.21221292	0.07346018	0.15666176	-0.11455297	0.15250698	-0.03045040	-0.27054217	-0.14856240	-0.15847909	0.01897344	0.18227208	-0.12183123	0.05044703	0.14360136	-0.12905937	-0.13220429
DB01340	0.00143504	-0.08008420	-0.04694661	0.00570194	0.05072724	-0.09685911	-0.00429312	-0.19428848	-0.06249953	0.06389052	-0.11148085	0.08888761	-0.04607848	-0.01527172	-0.06506447	0.06719099	-0.07849082	0.00322365	0.12847815	-0.13090715	-0.04018287	-0.04606209	0.04689891	0.07351984	0.04999354	-0.04097551	0.08349255	0.04710693	0.05377593	0.00807550	-0.08488809	-0.08707683
DB00500	0.01033672	-0.25927472	-0.11773599	0.02869957	0.11267435	-0.14128423	-0.11287241	0.03496045	0.11957555	0.11000364	-0.14567377	-0.06907467	-0.13643578	0.07017308	-0.03480716	0.03300441	0.02459289	0.12957922	-0.00441001	-0.26205650	-0.00268060	0.05301700	-0.04482079	-0.10233264	-0.19221047	0.05019449	0.11596002	-0.04430929	0.04178405	0.10116023	-0.01743319	0.01666080
DB00501	-0.02476148	0.02985310	-0.03835989	0.00723475	-0.04559723	-0.14989382	-0.04395527	-0.13047294	-0.02119065	0.01835783	-0.03040929	0.05097838	-0.04295208	-0.01934231	-0.07936107	-0.00502208	-0.02858478	0.06639874	0.08348471	0.00494372	-0.08385232	-0.08647518	-0.01147515	0.00505869	-0.01518809	-0.10458113	0.19882461	0.07971910	-0.05548136	0.08435087	-0.00464732	-0.08819610
DB00502	-0.09253952	-0.14799239	-0.07629021	0.16772771	0.13703662	-0.03084037	-0.30660841	0.17833126	0.21949193	0.20914918	-0.17894588	-0.04867390	0.13312452	-0.09182658	0.14134653	-0.04176463	0.12415883	0.03142931	0.11920948	-0.07308861	0.07944661	-0.08182563	-0.27091643	-0.17957801	-0.14856662	-0.04708918	0.11417097	-0.12903592	-0.01841883	0.05189835	-0.03232286	-0.04310293
DB00503	-0.03305268	0.09202851	0.02219292	-0.06384090	-0.07165074	-0.04546736	-0.00052212	-0.03474465	0.02057253	-0.08755715	0.06961504	-0.06424612	-0.07041073	0.03384230	-0.06404316	-0.02676947	-0.01314548	0.11331861	-0.02744414	0.06449297	0.02557016	-0.00280378	-0.05342384	-0.04682286	-0.06754359	-0.06989931	0.11693226	0.04369609	-0.13552999	0.12418536	0.07232263	-0.04715944
DB00507	-0.25974476	-0.11848140	-0.54772878	0.53314888	-0.25945085	-0.34427983	0.22384226	0.20695414	-0.14311372	0.41087744	-0.09759343	0.42752209	-0.28256080	-0.31562701	-0.07154161	0.12925497	0.33241841	0.32897058	-0.26812530	0.02781828	0.14054556	0.17853408	0.18701804	0.07549782	-0.13318786	-0.08164730	0.57780063	0.44508171	0.03163753	0.50668103	-0.14113000	-0.42626306
DB00508	-0.11742653	-0.11660317	-0.07055143	0.13453104	0.11878811	0.04122641	-0.32846281	0.20328180	0.20348920	0.18017448	-0.11844076	-0.05652221	0.16279344	-0.09681214	0.11440688	-0.04304558	0.10464752	-0.01594951	0.10674569	-0.01783077	0.07495366	-0.09353798	-0.30351403	-0.16633892	-0.09161327	-0.10974056	0.04141347	-0.13299814	-0.01634789	0.04331380	-0.03297820	-0.10334638
DB00509	-0.18415171	0.16396226	-0.13683221	0.20198952	-0.29793471	-0.02846001	0.08759960	0.04909132	-0.19692954	0.09741195	0.12501787	0.24668427	-0.07766585	-0.07319351	-0.07387209	0.15100306	0.20303261	-0.02773327	-0.16123539	0.27336538	-0.05413019	-0.05097078	0.12100948	0.01150625	0.07984996	-0.18211764	0.23059626	0.20401540	-0.07990384	0.14143576	-0.04494303	-0.27494749
FONDAPARINUX SODIUM	-0.11014879	0.08939096	-0.01110214	-0.03226149	-0.08633489	0.06307407	0.06262871	-0.11659185	-0.08695003	-0.03510243	0.01885544	0.02563091	-0.04295163	-0.09906165	-0.05396110	0.10103264	-0.11184864	0.02195938	0.10840402	0.13198620	0.08536356	-0.04693967	-0.02569776	0.09913985	0.17586236	-0.15206942	-0.00937702	-0.01278234	-0.05069796	0.01602065	-0.12753725	-0.19065157
DB00728	-0.17096786	0.03878275	-0.10218415	0.18632469	-0.03567946	-0.00985811	-0.23375717	0.14614305	0.07518150	0.16347341	-0.03341748	0.06724335	0.13833205	-0.13049078	0.05018504	-0.00707642	0.12000507	-0.04537190	0.06593704	0.13448270	0.03554768	-0.14817761	-0.24225655	-0.09194894	-0.00969709	-0.19306244	0.13894841	-0.00109894	-0.05382182	0.10427409	-0.06586765	-0.22794406
DB00721	-0.11895891	-0.16126236	-0.13375053	0.14799097	0.09145568	-0.10394656	-0.35250983	0.07606474	0.15038618	0.26192683	-0.15896118	0.04513438	0.11096211	-0.11391947	0.03599340	-0.04109343	0.06381671	-0.01027170	0.19324391	-0.03541910	-0.09167566	-0.19541031	-0.23709087	-0.15894474	-0.08584873	-0.16637516	0.16900501	-0.07080707	0.00397244	0.03149017	-0.10457979	-0.14483941
DB00722	-0.02732415	-0.17777984	-0.15232101	0.06054521	0.11700883	-0.15104610	-0.07759907	-0.19509274	0.00099336	0.17464006	-0.20145074	0.10700697	-0.05626950	0.00721059	-0.05076038	0.10442469	-0.00760025	0.07242506	0.15726742	-0.19808845	-0.01114906	-0.03811996	0.00922150	0.01818185	-0.03829441	-0.00840256	0.17224564	0.03003319	0.06500842	0.10823858	-0.13185570	-0.11949769
DB00723	-0.05471697	-0.31391963	-0.14701667	0.12974349	0.30998084	-0.07481369	-0.49168062	0.08112292	0.31856942	0.26412648	-0.26426056	0.01092078	0.20380193	-0.06013019	0.08575797	-0.14462772	0.10117264	0.05710603	0.25837165	-0.19424048	0.01668392	-0.02035397	-0.34170777	-0.22421770	-0.14360951	-0.07926498	0.15782282	-0.02203702	0.07485538	0.21537279	-0.03555931	-0.11240919
DB00724	-0.01902287	0.04200499	-0.04823881	-0.13612986	-0.10397974	-0.02594232	-0.06573740	-0.13857208	-0.08142650	-0.12291684	0.13447370	0.07617994	-0.05478911	0.04438395	-0.26948038	-0.02795571	-0.08305016	0.04532906	0.01732693	0.13969967	-0.19155031	0.04545082	0.07756424	0.04714106	0.19784386	-0.26051700	0.10086943	0.19465725	-0.01044413	0.20501646	0.01384916	-0.20906018
DB00725	-0.08414663	-0.02470163	0.04711714	0.16177148	0.09503146	0.07219700	-0.26825407	0.15396114	0.07199346	0.13272473	-0.10550654	0.01903130	0.24876705	-0.18052867	0.15980372	-0.03602710	-0.01767474	-0.17114156	0.16724803	0.05180575	0.00912621	-0.18979178	-0.25400758	-0.05753132	0.06330094	-0.15645251	-0.06685127	-0.17200385	0.00008521	-0.14783591	-0.09946562	-0.08602145
DB00726	-0.13306673	-0.13706023	-0.08247215	0.28655425	0.12157715	-0.01337034	-0.29128560	0.24053024	0.20187156	0.28074363	-0.23759212	0.01760670	0.19181050	-0.16083056	0.25349781	-0.00096954	0.20002961	-0.04398296	0.12016571	-0.05184866	0.13103738	-0.11948302	-0.27286574	-0.17928796	-0.13935669	-0.01769146	0.11301849	-0.16367768	-0.00978980	-0.01042103	-0.08602379	-0.06755270
DB00727	-0.11318765	-0.08636771	-0.11159168	0.13434924	0.01553877	-0.10866638	-0.02152763	-0.05789565	-0.02145376	0.18385789	-0.14153972	0.10123303	-0.04626821	-0.13433148	0.02909398	0.11395436	0.00426085	0.05810244	0.13020584	-0.06255335	0.06323361	-0.07673255	-0.05754837	0.02027815	0.00390757	-0.06591031	0.13770463	0.00201181	0.03856503	0.06530994	-0.15279366	-0.14848959
DB01125	0.08005805	-0.23697077	-0.08232781	0.08004604	0.18257140	-0.12591214	-0.18244174	-0.10464054	-0.06711342	0.14808457	-0.16509034	0.17895821	0.05756115	0.00333853	-0.05590672	-0.02934620	-0.05162794	-0.11245772	0.09899597	-0.20932531	-0.19460134	-0.01172221	0.02524570	0.03228018	0.06406637	-0.05921556	0.06168211	0.10470953	0.15685692	0.03987923	-0.10118333	-0.08391908
DB06820	-0.23362419	0.22077465	0.15617862	0.11330657	-0.12961088	-0.22300953	0.03966833	-0.14462158	0.00446314	-0.00176518	-0.09877510	0.06232280	-0.09694345	-0.23553453	0.06973855	0.02418743	-0.12091392	0.16876838	0.25224531	0.22070259	0.03153346	-0.28973836	-0.09655365	-0.06429626	0.01390167	-0.21614745	0.35543180	-0.08363336	-0.21518371	-0.07415371	-0.03312568	-0.04547711
DB06823	-0.06183460	-0.15917155	-0.20557983	0.17384818	0.19446793	-0.19476290	-0.46146217	-0.03440707	0.06096943	0.30043826	-0.21470784	0.23002024	0.16950083	-0.03710309	-0.18928367	-0.08350514	0.04453214	-0.20080799	0.21453507	-0.04557209	-0.32013208	-0.22421367	-0.17431100	-0.04059239	0.13092092	-0.22800517	0.18657871	0.06152827	0.16666707	-0.02397688	-0.05828691	-0.15898822
DB01126	-0.00418268	0.12692410	0.04432504	-0.07962099	-0.10063660	0.01613128	0.01210533	-0.05495849	-0.03969067	-0.12589683	0.08849679	-0.04845513	-0.01089961	0.03152092	-0.07489295	0.00773918	-0.05305213	0.00983834	-0.00446953	0.09010994	-0.00532603	-0.02038270	-0.02670383	0.03143169	0.04880299	-0.09578715	0.02258548	0.02345192	-0.09677990	0.03758456	0.02839044	-0.05468706
DB06825	-0.08916318	-0.00390880	-0.09350821	-0.03819954	0.00652135	0.02197002	-0.17540124	-0.07834157	0.01404394	0.03471021	0.03191920	0.04993834	0.02427073	-0.04265138	-0.14916597	0.03061439	-0.08364994	0.04615108	0.12858772	0.11451965	-0.03806656	-0.02774552	-0.13975242	0.03713190	0.15835068	-0.24097407	0.04517720	0.05209671	-0.00062661	0.16831863	-0.08411303	-0.24557382
DB01120	-0.08014580	0.03678337	0.05136902	0.01913621	-0.06571704	-0.14267747	0.13601166	-0.08734808	0.00989484	-0.01464470	-0.07751001	-0.03945281	-0.18397543	-0.01419252	0.05261295	0.09714137	-0.03008400	0.17569877	0.04705774	-0.02652042	0.10815743	-0.03918534	0.02730871	-0.03759860	-0.12088579	0.03614541	0.19601777	-0.06102717	-0.12824377	0.02496895	-0.00992199	0.03488618
DB06826	0.01808211	-0.04486529	0.00860851	-0.00757832	-0.00719556	-0.05238521	-0.00537256	-0.12054060	-0.16125640	-0.01846364	-0.00427844	0.10820268	-0.03587454	0.01929796	-0.08501478	0.02159960	-0.05746763	-0.07048008	0.00289479	-0.05791012	-0.10556085	-0.02673290	0.13122976	0.02604128	0.06995561	-0.10904477	0.06058364	0.09807536	0.00465747	0.01735637	-0.07223541	-0.11818122
DB00342	-0.02614709	-0.05952859	0.01883464	0.06976185	0.11136238	-0.04249572	-0.25558144	0.02344797	0.09693236	0.09201705	-0.12148735	-0.00058080	0.14927751	-0.08075190	0.05983477	-0.05566160	-0.03916694	-0.06212907	0.18335310	-0.02034325	-0.05565789	-0.14034134	-0.19695964	-0.06199914	0.00908151	-0.11417022	0.04348120	-0.10032389	-0.00464884	-0.04754279	-0.04474135	-0.03818916
DB00435	-0.07947964	-0.06258747	-0.02605106	0.09703524	-0.01307293	-0.24820974	-0.05067545	-0.15029082	-0.08272301	0.13104868	-0.11509841	0.14105932	-0.07250497	-0.16514148	-0.04291195	0.06603682	-0.12944150	0.06491369	0.19458693	-0.05449482	-0.12145364	-0.17566386	-0.01676123	0.02295092	0.01794547	-0.14179547	0.21845822	0.03048450	0.00248816	-0.00711420	-0.11536189	-0.10998883
DB00340	-0.08414663	-0.02470163	0.04711714	0.16177148	0.09503146	0.07219700	-0.26825407	0.15396114	0.07199346	0.13272473	-0.10550654	0.01903130	0.24876705	-0.18052867	0.15980372	-0.03602710	-0.01767474	-0.17114156	0.16724803	0.05180575	0.00912621	-0.18979178	-0.25400758	-0.05753132	0.06330094	-0.15645251	-0.06685127	-0.17200385	0.00008521	-0.14783591	-0.09946562	-0.08602145
DB00437	-0.03721702	-0.04071650	-0.06432584	-0.06739895	-0.04843038	-0.03810982	0.08349986	0.00680691	0.03422973	-0.02363014	0.04487478	-0.10583211	-0.18899466	0.01941631	-0.07283849	0.04811739	-0.01160822	0.21676189	-0.08566712	-0.03564391	0.08943620	0.09049189	-0.00340621	-0.02976109	-0.11629671	0.00228979	0.06480727	0.00274047	-0.08866441	0.15594880	0.04016614	-0.03684350
DB00346	0.03124188	-0.34649774	-0.10803255	0.05219778	0.35301846	-0.21273665	-0.44960505	-0.09873600	0.25035790	0.22159246	-0.32713997	0.02295322	0.14610904	-0.03999434	0.02523921	-0.14090616	-0.03922280	0.06599100	0.35649833	-0.31228989	-0.09173043	-0.06794577	-0.27009332	-0.13579024	-0.11091226	-0.07180889	0.19123234	-0.01731104	0.10900871	0.14483666	-0.05541757	-0.04294981
DB00347	-0.17758644	0.09700721	-0.00004729	0.02875002	-0.07043318	-0.08048315	-0.05018399	-0.06637622	0.02346332	0.01143874	-0.02419969	-0.01263454	-0.03868885	-0.10155612	-0.02516890	0.03324926	-0.05591942	0.11849904	0.13678086	0.13351208	0.03863234	-0.14784908	-0.12247537	-0.03684264	0.00638821	-0.18550175	0.20277256	-0.02536790	-0.13985993	0.06324371	-0.04671762	-0.14673200
DB00344	-0.11798120	0.06382436	-0.01051798	0.09567065	-0.11592991	-0.07481721	0.05138440	0.04889226	-0.05275697	0.05846389	-0.02334128	0.04743306	-0.03122067	-0.02340949	0.06599072	0.10682463	0.13440521	-0.00872872	-0.05409421	0.03874755	0.05936688	-0.10382782	0.03610007	-0.05148333	-0.06540598	-0.03535953	0.15884565	-0.02310725	-0.08725388	-0.03062593	-0.03775447	-0.07248253
DB00433	-0.12544952	-0.15275751	-0.10517886	0.26654997	0.12972462	-0.00830791	-0.30367279	0.15217289	0.16034415	0.27901748	-0.24205992	0.09631550	0.21601611	-0.16985789	0.20842156	-0.00447547	0.16724136	-0.07130995	0.18342391	-0.03592214	0.09348061	-0.10182646	-0.22110879	-0.13393587	-0.03807717	-0.06726143	0.11303772	-0.09552536	0.03890635	0.01818925	-0.13603595	-0.13964081
DB00654	-0.01371126	-0.16748230	-0.10459705	0.12092771	0.04602668	-0.21669386	-0.04812222	-0.12140961	-0.07788047	0.16711788	-0.17935719	0.12826917	-0.05221888	-0.06975405	-0.04153845	0.05765352	-0.02362362	0.01700852	0.11704573	-0.18794389	-0.11077403	-0.09880665	0.07107063	0.02271891	-0.03120006	-0.03904554	0.19288723	0.04572517	0.07485233	0.02647298	-0.12512308	-0.08625464
DB00655	0.02406211	0.05469030	-0.00337434	-0.06875685	-0.08668232	-0.02487411	-0.00326622	-0.01615069	-0.07472143	-0.10869032	0.10611545	0.00497842	-0.04408742	0.08989923	-0.09668893	-0.02656635	0.02578468	0.01050680	-0.11716432	0.03469018	-0.03201960	0.06162225	0.04470709	-0.02442503	-0.02118067	-0.07343521	0.07722417	0.13791250	-0.08930279	0.13690305	0.05507666	-0.09359421
DB00656	-0.08654078	-0.03639692	-0.02393518	0.09710214	0.09610511	0.04490138	-0.20848720	0.15555489	0.15237887	0.09871504	-0.10534257	-0.06083281	0.12992315	-0.03856639	0.13032073	-0.03075754	0.11557179	-0.01722339	0.05904672	0.00385915	0.12908098	-0.05028340	-0.22585945	-0.11843596	-0.07666170	-0.05081325	0.03849098	-0.12044010	-0.05702718	0.01855217	-0.02400926	-0.04839093
DB00657	-0.13068715	-0.13774048	-0.04579864	0.17013408	0.05725876	-0.17467169	-0.10375120	-0.04701363	0.03577351	0.22324571	-0.20661037	0.07276933	0.00613979	-0.18719196	0.12120014	0.11501821	-0.04678672	0.06975782	0.22355987	-0.12219659	0.01989413	-0.20582224	-0.11818781	-0.01724846	-0.05285451	-0.11768309	0.17476678	-0.11437367	0.02351231	-0.05381505	-0.17050998	-0.09482484
DB00650	-0.11809525	0.07282268	0.01325606	-0.04412716	-0.07370713	0.01347970	0.11731749	-0.09725432	-0.08482169	-0.04494055	0.01948446	-0.02125965	-0.11302696	-0.08432161	-0.04303771	0.09636976	-0.13501425	0.07259449	0.07622832	0.06617978	0.10400542	-0.05695036	-0.02882004	0.08081358	0.08444227	-0.12462749	0.00874876	-0.04391576	-0.06851266	-0.00309519	-0.10609702	-0.12713552
DB00651	-0.08112074	-0.02057055	-0.06007695	0.07748828	0.03225172	-0.04553391	-0.24807230	-0.04626793	-0.00302107	0.11974820	-0.02814971	0.11126748	0.12326147	-0.08145988	-0.08363049	-0.03320045	-0.03048568	-0.08389435	0.16166267	0.07694970	-0.15172859	-0.14990725	-0.12661840	-0.02835012	0.10320411	-0.21606150	0.11159546	0.07731330	0.00168206	0.06898380	-0.05813668	-0.20266017
DB00652	-0.24181014	-0.04019592	-0.22035173	0.29728693	-0.05986324	0.05579192	-0.17501515	0.27867067	0.14891690	0.31104594	-0.14018850	0.07992175	0.08516407	-0.23989922	0.15443252	0.12689921	0.21798140	0.00356323	0.02834690	0.09709167	0.21971187	-0.04279589	-0.25212312	-0.07890604	-0.03501229	-0.07092835	0.11939901	-0.09632056	0.05157222	0.06673731	-0.16460527	-0.21662253
DB00653	-0.07044605	-0.27159783	-0.20990682	0.21454555	0.10019174	-0.27707955	-0.13458844	-0.11883549	0.03603498	0.33547536	-0.28050363	0.19423935	-0.08846658	-0.13251583	0.01366003	0.10399211	0.03763515	0.10174770	0.22062063	-0.23530178	-0.04287311	-0.07965747	-0.04530159	-0.01796176	-0.07709274	-0.02655509	0.28877681	0.05830399	0.11274263	0.15863633	-0.19021058	-0.15540698
DB06770	-0.15129346	0.15228587	0.10149024	0.13634545	-0.16020833	-0.09619325	0.03519480	0.02874926	-0.09246512	0.02468764	0.01982471	0.08751982	-0.00246567	-0.17922863	0.10224061	0.03219987	-0.00483055	-0.01024245	0.05429322	0.15945688	-0.00344298	-0.19556433	-0.04219715	-0.06314334	-0.01395884	-0.14824288	0.16803908	0.00219069	-0.12826850	-0.07179065	-0.04009383	-0.07981904
DB06772	-0.05366128	0.06570416	-0.01836077	-0.00522587	-0.04676937	0.06681410	-0.02036440	0.10742696	0.06281949	-0.03170743	0.04574735	-0.09702033	-0.01625571	0.03721082	0.02368625	0.02798714	0.07745283	0.05099372	-0.09722213	0.07662644	0.14218324	0.04399722	-0.09709389	-0.06699726	-0.08117688	0.01727073	0.00163315	-0.05970766	-0.12387013	0.06600679	0.03979345	-0.04391902
DB06774	-0.08646663	-0.11556785	-0.12054511	0.15691411	0.00972927	-0.18245909	-0.10199589	-0.01847416	0.02070754	0.19151008	-0.16663882	0.08799233	-0.04102379	-0.09727795	0.03374577	0.07610246	0.05638640	0.07109360	0.10809727	-0.07655146	-0.02319459	-0.09348900	-0.04834925	-0.04645371	-0.08140778	-0.05694691	0.23417494	-0.01219041	-0.01711823	0.06491841	-0.09918764	-0.09723358
DB06777	-0.10849670	-0.02030091	0.02268889	0.01000470	-0.08839098	-0.01199921	0.07238289	0.06215023	0.03216474	0.00413294	0.04085385	-0.07083660	-0.14129181	-0.06565615	0.07570641	0.09640406	0.00272687	0.17180790	-0.03525187	0.03118611	0.14188506	0.02981354	-0.04934841	-0.10590575	-0.12796825	0.01151379	0.06009398	-0.04198065	-0.11675978	0.08907031	-0.01863829	-0.05246625
DB09496	0.01808211	-0.04486529	0.00860851	-0.00757832	-0.00719556	-0.05238521	-0.00537256	-0.12054060	-0.16125640	-0.01846364	-0.00427844	0.10820268	-0.03587454	0.01929796	-0.08501478	0.02159960	-0.05746763	-0.07048008	0.00289479	-0.05791012	-0.10556085	-0.02673290	0.13122976	0.02604128	0.06995561	-0.10904477	0.06058364	0.09807536	0.00465747	0.01735637	-0.07223541	-0.11818122
DB00237	-0.17076626	0.01635837	-0.15681177	0.24401885	-0.11457568	-0.08512498	-0.07323878	0.17771368	0.11222705	0.18831012	-0.11119598	0.00772748	0.04974785	-0.10614741	0.18221922	0.09753101	0.25372857	0.08886271	-0.02696303	0.03696290	0.19842246	-0.09958113	-0.13786888	-0.11500269	-0.20849818	-0.00652950	0.26561570	-0.07654399	-0.12313832	0.13308598	-0.10131013	-0.16198449
DB00234	-0.10745010	0.06059903	-0.02470403	0.08054310	-0.02028511	-0.13488467	-0.13171580	-0.09054329	0.11100432	0.06463520	-0.13808836	0.04169346	0.05857214	-0.05603937	0.04654880	0.01033155	0.08376677	0.07153608	0.18283834	0.06298181	0.02881117	-0.14193097	-0.09770656	-0.09141929	-0.03756202	-0.07621278	0.28057751	-0.01891897	-0.07980099	0.06117301	-0.00767950	-0.07369612
DB00235	-0.12785913	0.19762817	0.07644687	0.00408610	-0.16671345	0.09480064	0.05341242	-0.06307024	-0.15093045	-0.05722050	0.09315068	0.04650159	0.03964679	-0.13509622	-0.02295702	0.08184823	-0.10204659	-0.11088560	0.06580596	0.23326552	0.00539263	-0.15677054	-0.01602915	0.08725163	0.21139370	-0.19576807	-0.03197262	-0.01181238	-0.08655595	-0.13520192	-0.09467430	-0.17012395
DB00232	-0.28826115	-0.20780826	-0.33245227	0.53006035	-0.05655953	-0.41565710	-0.10568117	0.03837722	0.01275526	0.57167703	-0.35822189	0.35436594	-0.10495282	-0.45603704	0.10158583	0.23900820	0.07798702	0.18031295	0.27435181	-0.04742414	-0.01516215	-0.23518427	-0.07463954	0.05109963	-0.03485585	-0.16112345	0.50222254	-0.01022468	0.06609701	0.06905145	-0.32294536	-0.28870434
DB00233	0.07277997	-0.24541856	-0.16337407	0.00037671	0.16975014	-0.16359250	-0.38108191	-0.11964127	0.11196847	0.15107803	-0.14352253	0.08490878	0.07892710	0.02669416	-0.18154976	-0.06205032	-0.06034632	0.02903352	0.19312292	-0.16552192	-0.22267786	0.00374190	-0.11807086	-0.02795093	0.03240530	-0.12656718	0.16168207	0.09388606	0.13892664	0.19762136	-0.04582575	-0.12015956
DB00230	-0.14909448	-0.12397210	-0.27281550	0.25139999	-0.03456497	-0.13761316	-0.06014360	0.06800038	0.04706414	0.29761860	-0.18560667	0.12689534	-0.07176024	-0.15833245	0.04409980	0.15008302	0.15552680	0.12083266	0.03866645	-0.06438878	0.12401393	-0.00721186	-0.05129359	-0.00690213	-0.08516289	-0.03581771	0.25744674	0.01686497	0.02604691	0.12832631	-0.17063561	-0.19219561
DB00231	-0.20854311	-0.00807149	-0.14480293	0.25525877	-0.07694647	-0.11960349	-0.11751775	0.16614680	0.15577701	0.22300762	-0.15238720	0.01368133	0.04256946	-0.13293694	0.19328529	0.09228090	0.23116253	0.11181775	0.04750475	0.01632633	0.21388848	-0.13611758	-0.18378983	-0.15035290	-0.22879088	-0.01918637	0.30168632	-0.11436840	-0.13036938	0.12858479	-0.11490750	-0.16443087
DB00238	-0.07956784	0.18591881	0.07168712	-0.02661976	-0.11948848	-0.03905340	0.02534631	-0.08439599	-0.01408050	-0.09087910	0.02197637	-0.01971111	-0.01462722	-0.05616510	-0.00510875	0.00278696	-0.05370630	0.03838625	0.08733726	0.14582793	0.05198779	-0.11728078	-0.06068500	0.00306275	0.03172367	-0.11440565	0.12066361	-0.03456838	-0.14363955	-0.01232780	-0.00769661	-0.06581298
DB00239	-0.14955793	0.38731265	0.12130279	-0.03260458	-0.16665527	0.08056892	0.03733113	0.03281291	0.01936881	-0.20560700	0.12999928	-0.08218884	0.03011033	-0.00452498	0.02330852	-0.06651913	0.03999084	0.02193334	-0.04295614	0.33097407	0.19623946	-0.08103109	-0.15885957	-0.04078603	0.00405752	-0.12611450	0.12031673	-0.02269381	-0.27444616	0.06785119	0.08027282	-0.09939549
DB06176	-0.07613257	0.10572259	0.00184267	0.03782556	-0.09830262	0.08908924	0.02379426	0.20011890	0.01835338	-0.05945757	0.10498720	-0.07948668	-0.03977845	0.00894356	0.03572416	0.00342508	0.10365894	0.04453482	-0.18895452	0.11875641	0.15980990	0.07655516	-0.07493754	-0.07702498	-0.09006606	-0.03047709	0.00291761	-0.00620503	-0.15713684	0.08582919	0.05998188	-0.06884857
DB00005	0.06838427	0.04621431	0.05017497	-0.01598779	-0.10336869	0.05361651	0.01791197	0.10176387	-0.09922613	-0.06173497	0.17039990	0.00140353	0.01328551	0.07744066	-0.04617678	-0.00578854	0.04480330	-0.03598368	-0.15911390	0.05712859	-0.09213277	0.08966814	0.11839712	0.00022019	0.01573679	-0.04352774	-0.04266872	0.10967256	-0.03748278	0.07286073	0.05719697	-0.01213358
DB00007	-0.02519319	-0.00522535	-0.07030919	-0.08814400	0.04773897	-0.02480452	-0.18295850	-0.14770666	0.04232725	-0.00608350	-0.00369647	0.01122409	0.03610407	0.01301452	-0.14813316	-0.01375871	-0.09533952	0.05733421	0.16432385	0.04716760	-0.05422765	-0.03161509	-0.12789536	0.03441171	0.11346839	-0.19370614	0.07414524	0.04869986	-0.00872766	0.16462302	-0.04749011	-0.17752101
DB00006	-0.00648316	-0.07517346	-0.08242340	0.08319864	0.05619943	-0.07896039	-0.15967536	-0.06194016	-0.11202799	0.10830367	-0.08396725	0.15425774	0.06093118	-0.01398427	-0.10042866	-0.02786156	0.01255760	-0.15517446	0.06285357	-0.01496205	-0.19047514	-0.10671567	0.02787830	0.00628026	0.10609087	-0.14120096	0.08555876	0.09063333	0.04334526	-0.02207521	-0.06067260	-0.12889564
DB04953	-0.01979870	-0.23845121	-0.05477933	0.00044697	0.14588457	-0.17850274	-0.18631504	-0.04045463	0.11105981	0.11844140	-0.10117786	-0.04183239	-0.08816069	-0.01793149	-0.03533222	0.00190947	-0.09691393	0.20626315	0.12913084	-0.20938927	-0.04407619	-0.01439782	-0.14689729	-0.10380059	-0.16355048	-0.08198569	0.14661646	-0.00548797	0.01303405	0.17198573	-0.04205840	-0.03946441
DB00003	-0.09320576	0.02062880	-0.03218634	0.01478359	-0.07123692	0.02466312	-0.02458530	-0.03702229	-0.00435427	0.06606330	0.01121502	0.04611503	0.02749855	-0.11851036	0.01547381	0.09493986	-0.07596389	0.03720370	0.14173797	0.06324130	0.08247214	-0.05467318	-0.07446443	0.06227662	0.10368202	-0.13778964	-0.00256047	-0.03204643	0.03201045	0.05175648	-0.17809367	-0.18537992
DB00002	0.00583850	0.15118133	0.10118005	-0.01502656	-0.17173162	0.10401141	0.14977075	0.10969718	-0.18657160	-0.11606802	0.21502808	-0.00960577	-0.03465695	0.01334910	-0.03516163	0.05150693	-0.00482764	-0.05160495	-0.20246473	0.12529266	-0.02973848	0.05824404	0.14715652	0.06663898	0.07321083	-0.07973934	-0.08511562	0.07520071	-0.07954560	-0.03674888	0.03782345	-0.01838233
SODIUM PHENYLBUTYRATE	-0.11014879	0.08939096	-0.01110214	-0.03226149	-0.08633489	0.06307407	0.06262871	-0.11659185	-0.08695003	-0.03510243	0.01885544	0.02563091	-0.04295163	-0.09906165	-0.05396110	0.10103264	-0.11184864	0.02195938	0.10840402	0.13198620	0.08536356	-0.04693967	-0.02569776	0.09913985	0.17586236	-0.15206942	-0.00937702	-0.01278234	-0.05069796	0.01602065	-0.12753725	-0.19065157
DB00952	-0.06259033	-0.33228356	-0.18900031	0.23291698	0.18028790	-0.16479962	-0.21229561	0.11499374	0.22143978	0.32706907	-0.31953397	0.04722046	0.00041260	-0.03656160	0.18210271	0.08512817	0.21672305	0.15010133	0.09370071	-0.26299289	0.13327108	0.04726081	-0.11507648	-0.17386395	-0.24789159	0.13181813	0.23298196	-0.09491827	0.04643919	0.19201215	-0.11269993	-0.04740709
DB00951	-0.10950109	0.11448678	0.06959459	0.00856011	-0.08334768	-0.17713007	-0.01803551	-0.11133648	0.00149526	-0.03042567	-0.01301540	0.00417169	-0.06832164	-0.07608519	-0.01951288	-0.00817776	-0.07492408	0.13887848	0.12983373	0.09136565	-0.02137594	-0.15573680	-0.07125232	-0.05980849	-0.05473263	-0.14134768	0.25697717	0.01178573	-0.15647368	0.05347797	0.01259329	-0.05608895
DB00950	-0.04746591	0.01640690	-0.00191378	-0.00741148	-0.05080091	-0.07744937	-0.00533584	-0.01659674	-0.02770512	-0.00133094	0.04172651	-0.01603180	-0.06880230	-0.02166172	-0.05778145	0.02213599	-0.04106512	0.08017290	-0.01252238	0.00531379	-0.03124608	-0.04809157	-0.02929470	-0.00664456	-0.04296892	-0.09450661	0.09752785	0.03556664	-0.06803399	0.04577632	0.02650229	-0.05642198
DB00957	0.14587185	-0.01173808	-0.05892446	-0.08642593	-0.06186368	-0.05184773	-0.05612135	-0.17099670	-0.19903132	-0.10062923	0.09455355	0.14655487	0.01741724	0.11688068	-0.20133252	-0.05149337	-0.02230797	-0.10229435	-0.08897190	-0.02641076	-0.19614370	0.08743324	0.15076712	0.07628549	0.11286464	-0.12456820	0.06601036	0.30654404	0.02190107	0.18838005	0.01344427	-0.19043778
DB00956	-0.25958350	0.10131554	-0.12730506	0.20115376	-0.09348939	-0.00395346	-0.13780935	0.14605282	0.15666589	0.15044764	-0.09387885	0.02032419	0.04428965	-0.17023890	0.10217307	0.04552919	0.17331354	0.09426594	0.07512499	0.21290495	0.20278391	-0.09521823	-0.24668010	-0.11961867	-0.05143470	-0.12144950	0.24003352	-0.06434546	-0.11314809	0.12679633	-0.06656034	-0.19593033
DB04573	0.05113965	-0.06799459	-0.16759782	-0.03512233	-0.04828677	-0.02046930	-0.08498725	0.01775156	-0.04774065	-0.02813996	0.08152471	0.06752346	-0.03915204	0.16518408	-0.15456598	-0.00458997	0.15447892	0.03524534	-0.19612198	-0.01859937	-0.01344389	0.20858586	0.06078042	-0.04082816	-0.03284400	-0.03960396	0.11686423	0.25827909	-0.02588566	0.34888107	0.03835839	-0.20470229
DB00679	-0.19088534	-0.06265754	-0.03342156	0.15789334	0.09976891	0.02145403	-0.26781881	0.17581788	0.20362268	0.15841873	-0.16150095	-0.05391499	0.13176307	-0.14002137	0.16632852	-0.03068756	0.09363888	0.02523334	0.15059900	0.02938313	0.16179973	-0.11262937	-0.32277119	-0.17149979	-0.09355064	-0.10565406	0.10757251	-0.15242688	-0.05887112	0.02392583	-0.06149586	-0.09668051
DB06480	-0.00853932	-0.05368595	-0.06439953	-0.01236513	0.04581142	-0.05819696	-0.25264782	-0.08304091	0.11745578	0.08117081	-0.14451024	-0.02915428	0.12441850	-0.05599057	-0.01611053	0.00501437	-0.04965989	-0.02747772	0.24275333	-0.04008472	-0.05607733	-0.11103793	-0.16374488	0.00499338	0.05647027	-0.09432691	0.09198411	-0.08850300	0.05172588	-0.03367786	-0.10737137	-0.06752425
DB00890	0.08024096	-0.18161485	-0.16612267	-0.03962888	0.04323924	-0.02742495	-0.08100227	-0.06179021	-0.08466071	0.02209886	0.02545559	0.08935334	-0.04344197	0.12024249	-0.13571274	0.01590231	0.05631729	0.05448461	-0.10682999	-0.11952844	-0.01514743	0.21934792	0.07317805	0.00822665	0.00385926	-0.03983121	0.05666002	0.26646876	0.04122252	0.34450123	-0.04161947	-0.22704127
DB09282	-0.24945205	-0.38048291	-0.29608548	0.47154087	0.10783238	-0.55833369	-0.51586777	-0.17120826	-0.06745790	0.65991288	-0.34370524	0.51587033	0.08814055	-0.41329604	-0.12896480	0.12006752	-0.03095965	0.02824430	0.45838732	-0.03732884	-0.60591727	-0.46344990	-0.04632663	-0.08858664	0.10525531	-0.39506543	0.60295200	0.19334644	0.17617902	0.07303557	-0.25892535	-0.37323523
DB00675	0.06475993	0.04225234	0.02036871	-0.02180478	-0.11192974	0.00394618	-0.00696132	0.02096092	-0.09164539	-0.07747426	0.10120456	0.01922076	-0.00345574	0.08135401	-0.03366704	-0.00230445	0.05069796	-0.03755980	-0.13998450	0.03641533	-0.06153393	0.07171680	0.08084650	-0.02079522	-0.02361100	-0.03954970	0.03992567	0.13206777	-0.08559965	0.09827675	0.04857003	-0.06812700
DB09287	-0.11014879	0.08939096	-0.01110214	-0.03226149	-0.08633489	0.06307407	0.06262871	-0.11659185	-0.08695003	-0.03510243	0.01885544	0.02563091	-0.04295163	-0.09906165	-0.05396110	0.10103264	-0.11184864	0.02195938	0.10840402	0.13198620	0.08536356	-0.04693967	-0.02569776	0.09913985	0.17586236	-0.15206942	-0.00937702	-0.01278234	-0.05069796	0.01602065	-0.12753725	-0.19065157
DB00896	0.08155137	-0.00338805	-0.12173318	-0.04569334	0.14372224	0.07476429	-0.31167999	-0.01382894	0.10045137	-0.00598874	-0.02255045	-0.01711900	0.17460322	0.10253330	-0.14077707	-0.17895022	0.03888103	-0.08413205	0.03857471	-0.00069232	-0.01069935	0.06120508	-0.23161086	-0.00876160	0.04620295	-0.11470967	0.00124062	0.10558395	0.00701022	0.21852450	0.03824428	-0.13893527
DB00897	-0.18511350	-0.01897245	-0.13966545	0.23519668	-0.04967353	-0.10167565	-0.15439960	0.17361894	0.17235042	0.21539396	-0.14491205	-0.00303249	0.06974266	-0.11398730	0.18547243	0.06799676	0.22534324	0.09551630	0.05282076	0.00739489	0.19747323	-0.12728988	-0.20735930	-0.15520361	-0.22410470	-0.02109545	0.27138069	-0.11517023	-0.12114930	0.13267970	-0.10097039	-0.15332849
DB00894	0.14376074	0.05344445	0.03942714	-0.24283126	-0.01314300	0.03248306	-0.16203465	-0.20536846	-0.09581981	-0.25141025	0.16470668	0.05625271	0.05344804	0.19939283	-0.30189320	-0.14859076	-0.08387829	-0.07666776	-0.01471328	0.08844551	-0.25727487	0.10950643	0.09680223	0.01159412	0.20353952	-0.18654379	0.01868387	0.25904170	-0.02079016	0.21967493	0.12140655	-0.12772976
DB00895	-0.08860978	-0.30724126	-0.41467145	0.19767337	0.01009182	-0.06305338	-0.30702063	0.24341452	0.05953159	0.26561368	-0.01100278	0.04195152	0.01432264	-0.18742117	-0.13960604	-0.25320205	0.16737586	0.09212352	-0.00548511	-0.02386923	-0.06178286	0.03340490	-0.17737821	-0.14577094	-0.11980059	-0.20371626	0.17566268	0.29855159	0.09866032	0.42726651	-0.07506492	-0.38866463
DB05630	-0.32407260	0.18216477	0.04266302	0.37973568	-0.45957780	-0.16583186	0.45496795	0.18943214	-0.24142370	0.15025534	0.00392596	0.14457294	-0.28252861	-0.34350848	0.25241229	0.36516404	0.09256628	0.10891774	-0.19968319	0.14887787	0.21433410	-0.24074195	0.17247823	-0.02083695	-0.20444161	0.03135908	0.25515050	-0.18668085	-0.21124092	-0.27208364	-0.15886165	-0.07366891
DB08885	-0.04145148	-0.03321680	0.00157740	0.01732346	-0.04525326	-0.01340121	-0.01527870	-0.07279258	-0.09791924	0.01606102	0.02789275	0.09081551	-0.03024155	-0.06456636	-0.04794587	0.03810184	-0.05567910	-0.01356793	0.06682318	0.04694027	-0.08467291	-0.03496663	0.03053301	0.00237820	0.10892357	-0.14717913	0.01487563	0.09869891	-0.00280435	0.04524255	-0.04485951	-0.13632086
DB08880	0.00193095	-0.06615230	-0.05515024	-0.02386763	0.06547935	-0.04381630	-0.18199942	0.01459644	0.08930315	0.00718704	0.00553515	-0.00131158	-0.01161369	0.01820500	-0.12207835	-0.08492526	-0.03947072	0.05424454	0.00545461	-0.02460176	-0.05855880	0.04479533	-0.09942613	-0.06511287	-0.02229424	-0.10372243	0.08580805	0.06090604	0.00415897	0.14923285	0.02803458	-0.08561715
DB08882	0.01470719	-0.14918943	-0.11351263	0.07902902	0.05568209	-0.21332459	-0.07438246	-0.06242078	0.05509429	0.14295782	-0.15220644	0.06221176	-0.07226671	0.00232053	-0.00722338	0.07924182	0.05348906	0.13206443	0.05499961	-0.19865566	-0.03133626	0.01657072	0.02660590	-0.03090173	-0.13514353	0.02398361	0.23128760	0.02371099	0.05098742	0.11167626	-0.02947013	0.00094718
DB08889	-0.14609480	0.16315562	-0.00772134	0.01981186	-0.11042577	0.20056842	0.03687681	0.36732733	0.04125588	-0.11009967	0.15072004	-0.04962415	-0.05957264	-0.00275120	-0.00662517	0.02615545	0.06275255	-0.01896834	-0.29505664	0.16001749	0.27733803	0.19139199	-0.13000739	-0.01497201	-0.01510967	-0.04959175	-0.11693997	-0.13296108	-0.04339426	0.04410302	-0.06267647	-0.10633738
DB02659	0.08790424	-0.16340430	-0.03137677	0.01162431	-0.07513460	-0.10123070	0.10893075	-0.00426408	0.00535662	0.02820997	-0.08493266	-0.04604292	-0.12438433	0.09489397	0.12047798	0.16664578	0.11249494	0.10745903	-0.08351182	-0.19047824	0.03668919	0.12289529	0.19201216	-0.07306748	-0.19480377	0.21524286	0.09475198	-0.05812336	-0.03075697	0.04546960	-0.03750250	0.10329457
DB01296	0.06951032	-0.33148587	-0.07964381	0.02132864	0.24395181	-0.12759443	-0.21648352	0.13909657	0.18522246	0.12570108	-0.08119839	-0.07056981	-0.06306823	0.11377016	-0.01246857	-0.06072636	0.04584853	0.21278185	-0.00784146	-0.27874517	-0.02632917	0.18764128	-0.09892633	-0.19886345	-0.25990319	0.05588790	0.06254928	0.01013886	-0.00592950	0.31033772	0.07733158	0.05052189
Rasburicase	-0.16824660	0.12160347	-0.04701935	-0.01637052	-0.08272985	0.13716911	0.04623466	-0.06208014	-0.06136494	-0.00885219	0.03661250	0.00917440	-0.01491854	-0.14278297	-0.04372063	0.12054192	-0.11244778	0.02942628	0.11213562	0.20729184	0.16672879	-0.03721464	-0.12154087	0.12839773	0.22182849	-0.18699104	-0.06350007	-0.03968596	-0.05634167	0.03863911	-0.16272204	-0.25493389
DB01746	-0.15275717	-0.05715796	-0.22681448	0.36963651	-0.19141456	0.00986698	0.08776972	0.35043919	0.05558976	0.26063541	-0.04417547	0.10664663	-0.10899080	-0.11769129	0.19511811	0.16714410	0.37632340	0.11346987	-0.25606588	0.03739044	0.26558763	0.12217729	0.04218857	-0.12970327	-0.25014508	0.10629106	0.16818926	-0.00140026	-0.07379390	0.14103310	-0.06395824	-0.12111393
DB11582	-0.17653772	0.09230374	-0.14742056	0.25272325	-0.18483244	-0.11183877	-0.05641519	0.20707959	0.10048215	0.16501774	-0.06284057	0.00065777	0.04229573	-0.09239881	0.18798298	0.10261802	0.28946581	0.08524826	-0.08606066	0.07401040	0.20525928	-0.11821471	-0.14086758	-0.13987415	-0.26877829	0.00778381	0.31646004	-0.05975949	-0.18415104	0.14208360	-0.07669222	-0.16225304
DB11581	0.01955099	0.02694535	0.03293954	-0.07629937	0.00430936	-0.00239417	0.01502448	-0.08539957	-0.03229806	-0.06395456	0.01674241	-0.04800455	-0.02326856	-0.01904926	-0.03749425	0.00248402	-0.10112637	0.03487412	0.03895054	-0.03165025	0.01384132	-0.00471120	-0.01184005	0.04547288	0.02419304	-0.06479745	-0.00381433	0.00608844	-0.03498818	-0.00063447	-0.00760838	-0.02781772
DB01288	0.15402684	-0.27300912	-0.16426295	0.19345491	0.21684323	-0.15337756	-0.37562287	-0.14350280	-0.01101597	0.25413013	-0.28314519	0.25609654	0.24894229	-0.02712199	-0.04679259	-0.10674472	0.09173092	-0.20482524	0.21569970	-0.21881364	-0.28431940	-0.06045697	0.00265349	-0.02505383	0.08761224	-0.03308289	0.14532714	0.18045856	0.17831942	0.11572488	-0.07536310	-0.12646571
DB01289	-0.04533686	-0.20777138	-0.09565014	0.05627206	0.08248301	-0.35628480	0.08289035	-0.24777552	0.05413262	0.14129925	-0.26543707	-0.02853275	-0.28047863	0.01298356	-0.09705610	0.19910377	-0.10870212	0.38948974	0.15511695	-0.31769413	-0.04107751	-0.05384284	0.12520631	0.02028902	-0.20033363	0.04677611	0.37668511	-0.08115445	0.00237171	0.08084386	-0.03763024	0.08027032
DB01280	-0.09080277	-0.05002904	-0.04704944	0.14477217	-0.02786985	0.17502995	-0.03473275	0.34484452	0.02268996	0.05477573	0.05995958	0.00197789	-0.05085423	0.02424290	0.07009903	0.05267584	0.17142393	-0.03503750	-0.29854408	0.06740700	0.15217189	0.18659762	-0.05127585	-0.11549464	-0.07461164	0.02824269	-0.08423139	-0.03094442	-0.04611308	0.06450236	0.00784212	-0.06437278
DB01281	-0.11759412	-0.07759544	-0.13022798	0.02216269	0.09511478	0.09985647	-0.19092521	0.13978943	0.12146722	0.03561558	0.03931842	-0.04267290	-0.03992454	-0.09700173	-0.13149761	-0.10308022	-0.05944244	0.14422776	-0.02309881	0.06788620	0.07626393	0.14051604	-0.25768694	-0.05761122	0.01333967	-0.18882109	-0.00423722	0.08185978	-0.00468356	0.28500563	0.00388671	-0.20567188
DB01282	0.09564891	-0.07984410	-0.04665358	-0.03762267	-0.04337246	-0.03228034	-0.03332916	-0.14696652	-0.13712287	-0.01179170	-0.08045697	0.06135110	-0.01126482	0.05441548	-0.07122256	0.08548958	-0.03125164	-0.14310090	0.00953467	-0.17849651	-0.13817802	-0.01575829	0.19772524	0.06973989	0.05363052	-0.05413845	0.05787134	0.00543775	0.10630129	-0.11822586	-0.14129698	-0.03189724
DB01283	-0.18680456	0.04459641	0.07092740	0.05063505	-0.10842577	-0.15340690	0.02379950	0.00175080	0.04383495	-0.00543928	-0.00138403	-0.04271039	-0.16917935	-0.11480490	0.01587362	0.04211126	-0.06310087	0.24077211	0.06217448	0.09668992	0.05815313	-0.12239770	-0.07439599	-0.13436490	-0.12609816	-0.13013107	0.25006095	-0.06208384	-0.19009256	0.06713152	0.01781206	-0.05428810
DB01285	-0.00447904	0.06705265	-0.07046991	-0.01567288	-0.04918535	0.01889865	-0.04564421	-0.02690353	-0.04130999	-0.03266840	0.04314060	0.08854291	0.01860637	0.02131077	-0.11155038	-0.01837626	0.01900478	-0.02684646	-0.03095986	0.08329076	-0.00695101	0.07337227	-0.00520944	0.04851882	0.09163447	-0.07508351	0.04441027	0.10509080	0.01411634	0.14553259	-0.03167588	-0.14617686
DB09128	-0.12018793	-0.14996831	0.02549316	0.09801085	0.17970248	0.02092407	-0.28753692	0.19697554	0.31199718	0.14330083	-0.19455653	-0.17475916	0.12994000	-0.01999180	0.24908081	-0.02072731	0.13641074	0.08202807	0.14498010	-0.09747589	0.19981264	-0.07767425	-0.32063624	-0.26335809	-0.23173173	0.01537909	0.07194212	-0.27351373	-0.08518338	0.03208542	-0.00993037	0.04677587
DB09125	0.00604682	0.02496592	0.06073229	-0.06404344	-0.09354497	-0.08511601	0.09541679	-0.22561525	-0.13812020	-0.08760291	-0.01665867	0.05854394	-0.09901781	-0.01161899	-0.07444203	0.06201407	-0.11065035	0.00702557	0.10094082	-0.01862511	-0.07736695	-0.06638973	0.16598846	0.04062409	0.08393006	-0.08222617	0.09886906	0.04102493	-0.03941052	-0.02921627	-0.05716767	-0.06208688
DB09122	-0.03558519	-0.02855687	0.11580782	0.06254768	0.01979900	-0.16352722	-0.00298585	-0.12698002	-0.13290238	0.04618956	-0.06471600	0.12338756	-0.05939434	-0.12791207	0.01440100	0.01221413	-0.16075933	-0.01758401	0.13490021	-0.05924497	-0.12230159	-0.17054272	0.02845054	-0.00426295	0.03141804	-0.15443712	0.10837011	0.01300377	-0.02423359	-0.10272763	-0.07999267	-0.03796051
DB01359	-0.04423243	-0.17462674	-0.11662353	0.21917284	0.09055302	-0.15008663	-0.25305992	0.01142058	0.10138594	0.24006359	-0.24298558	0.11164425	0.10491757	-0.07505869	0.07818865	0.02250493	0.14452067	-0.00104206	0.14781904	-0.10054688	-0.05934814	-0.07741472	-0.07839798	-0.12037810	-0.06734246	-0.01015799	0.24587113	0.01211735	0.02569424	0.09762543	-0.06465636	-0.08312261
DB01352	-0.14283781	-0.10797620	-0.13693562	0.25985065	0.03147653	-0.09605959	-0.19602612	0.20772198	0.19308740	0.24783073	-0.20978516	-0.00912062	0.12618414	-0.11678180	0.23004718	0.03569632	0.23297496	0.06885070	0.05479275	-0.06282850	0.16783677	-0.11517082	-0.21149020	-0.14508983	-0.22019981	0.00304456	0.22324499	-0.14524464	-0.04795899	0.07650801	-0.09433932	-0.09457113
DB01353	-0.17097914	-0.11695811	-0.14931957	0.30510771	0.01875695	-0.08978062	-0.19515303	0.25895143	0.19907922	0.28203937	-0.21880715	-0.00041171	0.13114595	-0.14376307	0.26414552	0.05229399	0.26600981	0.06684770	0.03508916	-0.05445941	0.19243202	-0.12171146	-0.22232348	-0.16066627	-0.23829266	0.00803973	0.22889911	-0.16194953	-0.04931609	0.06950545	-0.10858642	-0.10559008
DB01351	-0.17097914	-0.11695811	-0.14931957	0.30510771	0.01875695	-0.08978062	-0.19515303	0.25895143	0.19907922	0.28203937	-0.21880715	-0.00041171	0.13114595	-0.14376307	0.26414552	0.05229399	0.26600981	0.06684770	0.03508916	-0.05445941	0.19243202	-0.12171146	-0.22232348	-0.16066627	-0.23829266	0.00803973	0.22889911	-0.16194953	-0.04931609	0.06950545	-0.10858642	-0.10559008
DB01356	-0.20636407	-0.20617028	-0.09850498	0.11538056	0.10893708	-0.05591004	-0.28426147	0.22353713	0.23287562	0.22037290	-0.14285071	-0.17662366	-0.02904959	-0.05906760	0.11504976	0.09554830	0.08165764	0.18974845	0.04481859	-0.07698669	0.12518531	-0.09636903	-0.35249349	-0.24370025	-0.26758665	-0.04881181	0.14327858	-0.21851026	-0.09611267	0.09118813	-0.05541975	-0.06623319
DB00252	-0.08417123	0.00515266	-0.07838775	0.12648542	-0.06437722	-0.08859158	-0.10610949	0.08638029	0.04689675	0.09694128	-0.05388016	0.03235486	0.01492590	-0.04334283	0.05483194	0.01978586	0.11561306	0.02985695	-0.00373003	0.01492671	0.05161829	-0.06329617	-0.10236360	-0.07383648	-0.11465276	-0.06977519	0.18429226	0.00415891	-0.07363459	0.11233804	-0.05249911	-0.12681334
DB00253	0.08155137	-0.00338805	-0.12173318	-0.04569334	0.14372224	0.07476429	-0.31167999	-0.01382894	0.10045137	-0.00598874	-0.02255045	-0.01711900	0.17460322	0.10253330	-0.14077707	-0.17895022	0.03888103	-0.08413205	0.03857471	-0.00069232	-0.01069935	0.06120508	-0.23161086	-0.00876160	0.04620295	-0.11470967	0.00124062	0.10558395	0.00701022	0.21852450	0.03824428	-0.13893527
DB00254	-0.00155354	-0.06472932	-0.13196728	-0.02491834	0.05654316	-0.10035828	-0.13512874	-0.19766635	-0.00547805	0.05762947	-0.08217473	0.08549506	0.00104188	-0.04579632	-0.15476543	-0.05756913	-0.09378591	0.03411891	0.17325693	-0.02689366	-0.08615300	-0.03610979	-0.07344142	0.06635927	0.10125009	-0.14642733	0.12772506	0.13839264	0.04488181	0.15255745	-0.06674163	-0.18798517
DB00255	0.08760783	-0.01952514	-0.04316675	-0.11873829	-0.06841181	-0.02067713	-0.04296706	-0.03349217	-0.04876322	-0.11488272	0.14506479	-0.01874546	-0.05068408	0.17389455	-0.13889959	-0.04008001	0.05770588	0.06224602	-0.16260973	-0.00404446	-0.07954174	0.14781347	0.07433960	-0.05649970	-0.05903498	-0.04601386	0.07979253	0.21154866	-0.07573301	0.26920086	0.10320265	-0.09750992
DB00257	-0.02591472	0.02972456	0.00179084	-0.07222695	-0.02472879	-0.11260448	-0.06084368	-0.12788700	0.00802796	-0.04977050	0.01244242	-0.00595343	-0.05356375	0.02035695	-0.09505199	-0.02235386	-0.06287450	0.11007487	0.07501774	0.02594213	-0.05356989	-0.04351616	-0.04011756	-0.02286081	-0.01983705	-0.11186349	0.16487615	0.06182881	-0.09380911	0.12883346	0.02392501	-0.08539876
DB00259	-0.21108481	0.31578225	0.04933593	0.06774906	-0.22948478	0.00335881	0.03976769	-0.01929628	-0.01722943	-0.10062701	0.04697576	0.02458492	0.00901304	-0.07901838	0.03368999	0.01475228	0.08566857	0.03347232	0.03701037	0.34341565	0.13353930	-0.13606279	-0.06861069	-0.06296451	0.04209087	-0.15100645	0.23890066	0.00893502	-0.22699216	0.05862023	-0.00295041	-0.16035436
DB00539	0.06472325	-0.05835962	-0.05775955	-0.05990444	-0.00149902	-0.05729672	-0.06146696	-0.09613942	-0.06936985	-0.03891453	0.02093277	0.04401356	-0.01766561	0.07156915	-0.11015736	-0.01622701	-0.01349608	0.01344928	-0.01475228	-0.05676126	-0.06943060	0.07155697	0.05346905	0.01407357	0.02146276	-0.07132262	0.07259374	0.15599938	-0.01120881	0.16720493	-0.00805384	-0.12798803
DB00535	0.08460047	-0.24184884	-0.01635344	0.00810584	0.20105661	-0.20282264	-0.01005483	-0.25873199	-0.08202551	0.11837807	-0.24501988	0.11207630	-0.06066754	-0.02089455	-0.03949092	0.00052618	-0.16948192	-0.05641978	0.18922383	-0.37330472	-0.12968342	-0.09979521	0.06568260	0.10137238	0.00528675	0.01892031	0.04286564	0.02366505	0.19234617	-0.14068283	-0.11618526	0.02555958
DB00537	0.01731882	-0.01242008	0.06557521	-0.04050853	0.04350963	-0.11710510	-0.04826340	-0.13178298	-0.02402679	-0.01698365	-0.06783443	-0.00482152	-0.01912827	-0.03633113	-0.02335261	-0.00663923	-0.13744414	0.00742036	0.13717127	-0.08344422	-0.06448247	-0.11038569	-0.04970669	0.02279905	0.00795877	-0.08161129	0.06340203	-0.03269783	-0.03136029	-0.06976958	-0.02435891	0.00207451
DB00536	-0.10570692	-0.15891427	-0.03332019	0.12393180	0.14297915	-0.09947579	-0.18712705	0.12763745	0.16901398	0.17715219	-0.14628029	-0.06678294	0.02347177	-0.06941514	0.11305302	-0.00962864	0.02997361	0.09717952	0.08173343	-0.14976485	0.06608694	-0.11216488	-0.24427471	-0.16156429	-0.21214461	-0.04353350	0.11792820	-0.13574098	-0.03434118	0.06255479	-0.02956074	-0.01453708
DB00531	-0.13755783	0.26665050	0.07819036	-0.03926472	-0.18719709	0.07755022	0.06823269	0.06039743	0.00820262	-0.15668674	0.12234097	-0.10678892	-0.03581047	-0.02529374	0.01872049	0.00659100	0.01310862	0.05740597	-0.05704004	0.25553188	0.17846657	-0.05728466	-0.10902592	-0.04381608	-0.01999382	-0.09530407	0.06166157	-0.07514251	-0.23947047	0.03293774	0.02680223	-0.09366004
DB00530	-0.02192226	0.16435240	0.12230639	-0.06663560	-0.11630253	0.00521290	0.05052450	-0.02428149	-0.09095338	-0.14402190	0.12095457	-0.03470404	-0.02208056	-0.00521388	-0.03597226	-0.01303823	-0.07296963	-0.02019262	-0.03473526	0.10227806	-0.02510606	-0.06263940	0.00216340	0.00593435	0.02746019	-0.12085094	0.02269127	0.02812669	-0.13056915	-0.03754345	0.04600587	-0.03249912
DB00533	-0.03606663	-0.03157349	0.02008940	-0.00574240	-0.07793476	-0.16037641	0.00134987	-0.08249892	-0.00431317	-0.00271443	-0.00755628	-0.00039999	-0.11325198	0.00324501	-0.02896447	0.04459684	-0.02203910	0.13863751	0.04785972	-0.02226691	-0.05544820	-0.06101751	0.03811903	-0.07197583	-0.08672632	-0.06113291	0.19978423	0.02695457	-0.09082860	0.09705144	0.00856022	-0.04382953
DB00532	-0.17566438	0.12227564	0.02867322	0.10165963	-0.14678414	-0.01501300	0.00038772	0.07030068	-0.00810538	0.04181999	-0.00999330	0.00863503	-0.03471135	-0.10903697	0.07356619	0.07252114	0.03534166	0.04724868	0.01436968	0.17694789	0.10208017	-0.10384080	-0.09462330	-0.03750468	-0.02844055	-0.14568579	0.12558840	-0.03336198	-0.16402924	0.03167468	-0.03703309	-0.16005510
DB00085	0.04278564	-0.56725287	-0.28885245	0.25607201	0.16607057	-0.41474488	0.17181800	0.04785994	0.13687427	0.37635919	-0.42759410	0.00373718	-0.40579128	-0.06076443	0.20302257	0.26236016	0.12817918	0.49307048	-0.04340685	-0.65711480	0.31768787	0.20847014	0.11209920	-0.05741405	-0.53767419	0.42425895	0.30849293	-0.15192030	0.12341218	0.19009012	-0.16746455	0.12501006
DB00087	0.01041720	0.07360686	0.03951602	-0.04181675	-0.09630070	0.14056538	0.02066574	0.25515082	-0.03705782	-0.11754149	0.24799564	-0.10939799	-0.06614152	0.08643211	-0.09019309	-0.03105406	0.05473843	0.05213292	-0.28121889	0.11166271	-0.00922406	0.19461873	0.02821444	-0.03894743	-0.02367937	-0.05974809	-0.10516603	0.09145748	-0.08310549	0.12617297	0.12688281	-0.00106708
DB00086	0.04549313	-0.10570129	-0.06865256	0.11051117	-0.03550092	-0.07829095	-0.05158744	-0.07035550	-0.14575326	0.13083915	-0.05991979	0.16874398	0.03081319	0.03360161	0.01317616	0.08708765	0.10106283	-0.09417212	0.00617767	-0.04252090	-0.16666856	-0.01339971	0.18824011	-0.01164694	0.00714920	-0.00601263	0.12053023	0.12760881	0.00829882	0.02917458	-0.06184795	-0.06537502
DB00082	-0.12322956	0.01696843	-0.08097432	0.09723026	-0.09677101	0.03506098	0.02817053	0.18279853	0.07348315	0.04298274	-0.00952515	-0.08627450	-0.10641124	-0.04542419	0.07796896	0.08678269	0.12099725	0.11965757	-0.10964544	0.05585830	0.21564421	0.06093904	-0.10275497	-0.10001127	-0.15783773	0.04356657	0.06831970	-0.10030763	-0.14501604	0.10170550	-0.03725281	-0.07351350
DB01626	-0.09413604	-0.04402857	0.01508179	0.06523126	0.02172771	-0.13556778	-0.02676875	-0.14332303	-0.05599515	0.10054890	-0.15542103	0.07021961	-0.02574224	-0.14945488	0.04532583	0.12289114	-0.14227468	0.01579610	0.24186751	-0.04850644	-0.01312793	-0.17917779	-0.05286260	0.05937823	0.06181491	-0.10334750	0.10807338	-0.10913244	-0.01062166	-0.09264227	-0.18492226	-0.09010905
DB01625	-0.00075038	0.07243950	0.14359827	0.29121929	-0.04110402	0.07302884	-0.08736292	0.24294281	-0.14628834	0.11672063	-0.06856183	0.08651397	0.31620765	-0.23267916	0.31300381	0.00913006	0.06180086	-0.36320758	0.01802539	0.04971306	-0.05069511	-0.25897056	-0.04469257	0.02399503	0.05904628	-0.08081503	-0.12514220	-0.16859877	-0.00554687	-0.40402085	-0.12560695	0.02242444
DB01623	-0.14518009	-0.04823086	0.00279576	0.12795962	0.08700094	0.01017560	-0.19381073	0.12846091	0.14686920	0.14026907	-0.13824946	-0.04817672	0.09482302	-0.13744365	0.14861514	-0.00425802	0.04449620	0.01895010	0.13940978	-0.00567625	0.12770277	-0.11833012	-0.24867733	-0.11564638	-0.06713562	-0.09764054	0.06881350	-0.15375260	-0.03621987	-0.03992767	-0.05828253	-0.04788805
DB01620	-0.15744729	0.01711198	-0.05832548	0.19356933	0.04755387	0.11427037	-0.17382129	0.13407949	0.02292859	0.18689638	-0.08286516	0.07430533	0.16986771	-0.18248025	0.10468094	0.06375290	0.03641291	-0.10268109	0.10911785	0.13995789	0.07424647	-0.11140644	-0.20091943	0.01358854	0.12365063	-0.14634603	-0.04146538	-0.10271166	0.01863285	-0.07945120	-0.14885753	-0.15653461
DB01621	-0.15434664	-0.04805283	-0.00480980	0.12194881	0.10247496	0.01596722	-0.24547295	0.18816888	0.24826309	0.12508954	-0.15826884	-0.12859306	0.11247826	-0.06902742	0.18613672	-0.02984920	0.12985341	0.06105131	0.11006244	-0.00990790	0.19309394	-0.09614569	-0.29909205	-0.19530985	-0.16760579	-0.04119682	0.11975160	-0.20338120	-0.08825637	0.01345449	-0.00948389	-0.00890831
DB05039	0.05597956	-0.00147279	0.04157209	-0.06038791	0.05887846	-0.03266534	-0.12887903	-0.13883869	-0.05022313	-0.04635112	-0.03429970	0.02242134	0.07098211	-0.00902234	-0.09201793	-0.05090540	-0.13117394	-0.08321670	0.13334993	-0.04261679	-0.12524743	-0.06457517	-0.04630288	0.04867673	0.11704331	-0.13613452	0.00627022	0.04753307	0.01071601	-0.01477726	-0.02424034	-0.06302417
DB01132	-0.02031388	-0.21618348	0.03452811	0.02924564	0.02713236	-0.28040478	0.07631058	-0.08233701	0.01026119	0.09116136	-0.17431767	-0.05021222	-0.21330990	-0.05913135	0.08889321	0.16724843	-0.10380931	0.23604923	0.08259086	-0.28020829	0.01960178	-0.04450224	0.08237281	-0.04365107	-0.21723510	0.08860140	0.21455529	-0.13919577	-0.02779817	-0.03586871	-0.08059255	0.09694318
DB00408	-0.09564676	-0.24992974	-0.14180584	0.30005792	0.16700712	-0.01481708	-0.30622780	0.29004803	0.27196172	0.33996767	-0.28655395	-0.01241038	0.17756081	-0.12995449	0.29875222	0.01643217	0.26349831	0.00209350	0.09714580	-0.16177420	0.18739477	-0.04168189	-0.27313504	-0.21302262	-0.22770929	0.07944562	0.09981312	-0.19072558	0.03453730	0.03887293	-0.09376784	-0.03034065
DB01130	0.08057612	-0.02353407	-0.11141986	-0.06875116	0.11993095	0.05240322	-0.22962140	-0.10571153	0.02030523	-0.02451428	-0.02704745	0.02129261	0.11579465	0.10888313	-0.15342365	-0.11035284	-0.00278755	-0.07738363	0.05706292	-0.02667656	-0.01951797	0.06503456	-0.12729011	0.03731647	0.09189378	-0.11819112	0.01077300	0.12866385	0.01352002	0.21326040	-0.01759750	-0.17914547
DB01131	-0.23932919	0.27028233	0.04648898	0.05651578	-0.20151308	-0.04212949	0.08596681	-0.11313664	0.00438283	-0.05587988	-0.02592608	0.01719046	-0.07466475	-0.15458697	0.01864416	0.09714447	-0.04711732	0.12563816	0.16020134	0.30663735	0.15338661	-0.17289792	-0.08560383	0.01250010	0.09345620	-0.16730896	0.23464714	-0.08631282	-0.20604596	0.00665828	-0.06726728	-0.15329282
DB01136	0.00957786	-0.15968382	-0.02342248	0.09373464	0.12690620	-0.17355977	-0.20755437	-0.09660000	0.00622442	0.15325068	-0.17307168	0.11887225	0.06690218	-0.07163345	0.01771597	-0.02074951	-0.03748783	-0.04204167	0.19534484	-0.15231256	-0.15458776	-0.11793806	-0.06193605	-0.04692556	-0.00638701	-0.10051569	0.14840819	0.04647610	0.05708402	0.00245996	-0.07337621	-0.06041026
DB01137	0.01959138	-0.03315243	0.03490458	-0.04951051	0.02470554	-0.15202889	-0.03427502	-0.20768183	-0.04164054	-0.01014324	-0.06574620	0.03380086	-0.05456729	-0.03093065	-0.07509968	-0.00123810	-0.14613178	0.04979122	0.15405449	-0.07850497	-0.11608363	-0.10520191	0.00716270	0.03186567	0.02688740	-0.09951861	0.11974503	0.03249681	-0.01816666	-0.01174185	-0.02202594	-0.03549869
DB00401	-0.00905671	-0.13709110	-0.12985668	0.12700936	0.07756989	-0.22456565	-0.19053772	-0.12851715	0.06137513	0.20829935	-0.21688806	0.12549563	0.02224695	-0.07906474	-0.00716672	0.03013675	0.01322861	0.02856329	0.23898479	-0.15698701	-0.07993922	-0.11434105	-0.08882499	0.00717417	-0.02213594	-0.06717305	0.23568919	0.03130356	0.06689312	0.08941301	-0.12165218	-0.10465026
DB00400	0.11022041	-0.09987321	0.03346650	-0.12932250	0.18368949	-0.28485656	-0.22513260	-0.28389937	0.07174174	0.01993946	-0.11712620	0.02280489	-0.00111083	0.02879645	-0.11872203	-0.09236560	-0.21479011	0.11249652	0.27583659	-0.22208101	-0.19533792	-0.09277802	-0.09894644	-0.01177996	-0.05372367	-0.11835747	0.20225197	0.04055640	0.05492858	0.06674919	0.00436760	0.05363434
DB01138	-0.01528590	-0.05830798	-0.01540310	-0.00620872	-0.07119046	-0.18079600	0.10421108	-0.07863462	-0.02028245	0.01371867	-0.04362002	-0.04444696	-0.17574778	-0.00161384	0.00009882	0.10169531	-0.00981350	0.20231129	-0.01840773	-0.12136142	0.00814204	-0.01003446	0.08898227	-0.04226991	-0.17742829	0.04159337	0.19544633	-0.01352837	-0.08906543	0.06723804	0.00647934	0.02899935
DB00402	-0.14175758	0.11365175	-0.11898121	0.15534009	-0.16664797	-0.08375011	-0.05284002	0.08964953	0.06242011	0.08982573	-0.02704491	0.00781663	0.04144838	-0.05464588	0.09756159	0.07246473	0.20155813	0.06712450	-0.02735483	0.10176350	0.14552453	-0.11222515	-0.10885905	-0.08925717	-0.15905459	-0.04820021	0.26809177	-0.01537464	-0.16805419	0.15729003	-0.06872950	-0.18697080
DB00405	-0.15028401	0.05440189	-0.08218578	0.15236287	0.04731209	0.18192017	-0.18595612	0.12582400	0.03417489	0.14511035	-0.05270341	0.07733744	0.18861331	-0.16824076	0.07178640	0.02862613	0.03131720	-0.12649238	0.11971540	0.20536247	0.13079575	-0.05834590	-0.23713127	0.04221471	0.19814943	-0.16622965	-0.09832868	-0.06955200	0.01928014	-0.02000324	-0.15663603	-0.21751025
DB00404	-0.14683452	0.05765935	-0.10472290	0.16477828	-0.11595274	-0.10178295	-0.07454567	0.10399792	0.08994880	0.11886784	-0.06056480	-0.01492964	0.02208550	-0.08072504	0.10881925	0.06184394	0.16626872	0.09094708	0.00457010	0.05214079	0.13616522	-0.12720096	-0.13653378	-0.10733709	-0.18298772	-0.04935265	0.25733423	-0.05032632	-0.15169191	0.12412547	-0.06284665	-0.15071647
DB00407	-0.10054993	-0.02587882	-0.22796993	0.24653478	-0.12303191	-0.10979271	-0.22968376	0.06868423	-0.13459302	0.21728347	0.01126934	0.30868787	0.13449650	-0.17713264	-0.04116193	-0.10212627	0.13785364	-0.17816767	0.02871792	0.10387468	-0.17696974	-0.09441356	-0.06448004	-0.03120770	0.06820681	-0.29257160	0.24576378	0.36460721	0.09044477	0.22440626	-0.15265653	-0.38585854
DB00406	0.11692405	-0.07657522	-0.07654673	0.01363620	0.10151029	-0.09126315	-0.13575406	-0.12120521	0.03791627	0.09983286	-0.13222128	0.08348913	0.15218560	0.03595440	0.01862092	-0.04214869	0.09830263	-0.04288642	0.13249794	-0.14484710	-0.05717944	-0.00737213	0.04441787	0.02717794	-0.00206530	0.03249713	0.10837043	0.05792881	0.09776471	0.06252911	-0.00701835	0.00540829
DB04896	-0.15096639	0.01824694	-0.08514918	0.23387921	-0.01961785	0.00024021	-0.17776498	0.22580630	0.15961213	0.20740356	-0.14794293	0.00577631	0.14662087	-0.16153181	0.18693112	0.03268575	0.18328817	-0.02681242	0.06819968	0.05146708	0.17936254	-0.12603822	-0.23041765	-0.09522473	-0.10539068	-0.02605081	0.12546140	-0.18783987	-0.05144442	-0.05445328	-0.07670251	-0.06349206
DB04897	-0.18028188	0.19143468	0.00510443	-0.07283563	-0.16907926	0.10443830	0.14702402	-0.16715479	-0.03822873	-0.07799146	0.02423226	-0.04048434	-0.07806181	-0.17369993	-0.03314788	0.16095640	-0.16563050	0.10693193	0.21018165	0.24657686	0.19492270	-0.07687147	-0.08678218	0.14298055	0.23580295	-0.16017243	-0.02521465	-0.09673640	-0.10040966	-0.00793353	-0.14765429	-0.19883955
DB00663	0.26998660	-0.19642505	-0.33259228	-0.00475817	0.41954929	0.01352234	-0.71461481	0.00947918	0.26048994	0.12705266	-0.15030856	0.04008721	0.37081814	0.26969877	-0.27676931	-0.42798284	0.18822110	-0.16715491	0.02645092	-0.21047947	-0.15024686	0.18293375	-0.39830887	-0.07385270	-0.04799086	-0.09485684	0.08856298	0.29907474	0.15486760	0.48199677	0.14245784	-0.15266670
DB04895	-0.07822981	0.02677583	0.03078749	0.02909587	-0.01805034	0.01767076	-0.07514614	-0.17029005	-0.17617390	0.05873373	0.02371844	0.15137574	0.07966261	-0.16910690	-0.07202514	0.03222713	-0.17795372	-0.09379461	0.20251161	0.10285919	-0.13775411	-0.18234058	-0.04479609	0.09541189	0.24912776	-0.30263275	-0.01677887	0.10919642	0.03105966	-0.03372074	-0.13190410	-0.22718811
DB00665	-0.14417584	0.23665269	0.01288314	0.05475185	-0.25566894	0.05796108	0.15197013	-0.04096038	-0.15173624	-0.09483937	0.07925070	0.06001343	-0.05201943	-0.07989444	0.00695555	0.10260169	0.04656762	-0.01147273	-0.06647918	0.26262486	0.13813818	-0.04136375	0.07851988	0.02791090	0.10435103	-0.11630924	0.12613562	0.07023051	-0.17068483	0.02093127	-0.06443089	-0.20480317
DB00888	-0.12577289	0.11877614	-0.07458477	0.05716407	-0.17764001	0.04830489	0.08023851	-0.03050569	-0.10588621	0.01305185	0.04982395	0.07909220	-0.04225488	-0.10798626	-0.03187199	0.10339469	0.02589414	0.00294928	-0.00937554	0.16361788	0.08100989	-0.03896127	0.00864076	0.05918915	0.10408092	-0.13083658	0.06435321	0.05894467	-0.06036953	0.06535404	-0.10109685	-0.22695987
DB04890	-0.11120130	0.04704288	-0.04645626	0.09826128	0.01209782	0.11516114	-0.11561289	0.03796419	-0.00889888	0.08693203	-0.04369222	0.07263907	0.11670553	-0.12908532	0.03522929	0.03697312	-0.00417469	-0.09311289	0.11502177	0.14936557	0.07875506	-0.06035686	-0.13635133	0.04181705	0.16959459	-0.14522877	-0.04902925	-0.04190777	0.00460747	-0.02230649	-0.13176893	-0.17865440
DB00666	-0.06536069	0.00330988	-0.05494809	-0.04466051	-0.01849523	-0.00480148	-0.10769673	-0.11515998	-0.02399710	0.00413193	0.01977473	0.05208974	-0.00655140	-0.03489328	-0.13048498	0.03846431	-0.09040004	0.03636970	0.12167598	0.08123346	-0.04789166	-0.03740657	-0.06331719	0.03800494	0.13974552	-0.20128711	0.05860016	0.04932876	-0.01032259	0.11893490	-0.07737670	-0.19970207
DB00885	-0.16824660	0.12160347	-0.04701935	-0.01637052	-0.08272985	0.13716911	0.04623466	-0.06208014	-0.06136494	-0.00885219	0.03661250	0.00917440	-0.01491854	-0.14278297	-0.04372063	0.12054192	-0.11244778	0.02942628	0.11213562	0.20729184	0.16672879	-0.03721464	-0.12154087	0.12839773	0.22182849	-0.18699104	-0.06350007	-0.03968596	-0.05634167	0.03863911	-0.16272204	-0.25493389
DB00884	-0.03075194	-0.28623584	-0.24781220	0.12431386	-0.05536146	-0.14769638	-0.04037604	0.20556583	0.21442443	0.17387840	-0.05635086	-0.05749306	-0.21045728	0.08149134	0.03282826	0.08634948	0.28809237	0.39829129	-0.22842816	-0.14385596	0.15326920	0.25309366	0.02915317	-0.25175947	-0.40462792	0.20347892	0.26283759	0.03852587	-0.10112731	0.44638646	0.06460671	-0.06710918
DB00887	-0.07888086	-0.22902565	-0.22022027	0.16509421	0.04573602	-0.27039984	-0.05587704	-0.04646425	-0.00066501	0.25505358	-0.15677628	0.13183548	-0.18164213	-0.10166691	-0.08646005	0.08408557	0.01226064	0.19307804	0.04783211	-0.17514710	-0.05760484	0.00348293	0.00886665	-0.00745016	-0.11066762	-0.05420202	0.29234740	0.12458332	0.04093286	0.21023752	-0.09069712	-0.15184468
DB00881	-0.05264096	-0.07840375	-0.06275678	0.05232049	-0.01043980	-0.14800295	0.09348711	-0.18600166	-0.08784701	0.09889479	-0.12041095	0.10572414	-0.12704384	-0.06057105	-0.03212379	0.13370895	-0.06476694	0.06636273	0.10655494	-0.14379972	0.01355788	-0.06269705	0.08383305	0.08007049	-0.00493343	-0.01112456	0.14685859	0.03325394	0.04423330	0.00278116	-0.11584362	-0.09056972
DB00880	-0.12263372	-0.17922123	-0.17724931	0.25089857	0.01650479	-0.19402556	-0.03785985	-0.04890396	-0.04654897	0.28984731	-0.22559431	0.17061032	-0.06309614	-0.26361418	0.05357447	0.11085777	-0.00958513	0.08820570	0.16960104	-0.09897694	-0.00768084	-0.10279500	-0.02460753	0.04056918	-0.01274481	-0.07768356	0.23211817	0.04168231	0.04848357	0.04001524	-0.17892624	-0.16591807
DB00883	-0.15295053	-0.02107154	-0.10450456	0.09647945	-0.03011806	-0.05165432	-0.01912732	-0.02127505	-0.01900038	0.12145951	-0.06397749	0.07386213	-0.05487174	-0.09723827	-0.00495816	0.10192647	0.02496579	0.06782794	0.07045897	0.03600622	0.07528906	-0.04905859	-0.07170041	0.00068428	0.01519127	-0.10122660	0.13167657	0.02330856	-0.01744754	0.10032485	-0.11667918	-0.18346755
DB04899	0.13135916	-0.10427123	-0.16758800	0.17608216	-0.09723668	-0.15272535	-0.04476987	-0.22039397	-0.10694733	0.21334399	-0.27994874	0.28239915	0.11309864	0.13857615	0.13350087	0.24398014	0.24422872	-0.29574072	0.11859600	-0.17180119	-0.12972607	-0.08864026	0.28658554	0.06920400	0.05006709	0.12789920	0.19707458	0.00786681	0.16033532	-0.10501517	-0.27739671	-0.05800980
DB00391	-0.22397819	-0.02081470	-0.14557776	0.23920286	-0.20200399	-0.02278434	0.02750849	0.22170106	0.05299849	0.19067383	-0.02860905	0.01032549	-0.07233857	-0.18429850	0.15186453	0.15583777	0.20028640	0.13452208	-0.06341597	0.09881738	0.21191029	-0.05461732	-0.07877382	-0.11046744	-0.15198609	-0.02659020	0.18777061	-0.06633045	-0.10504691	0.11265811	-0.11752941	-0.19494043
DB00390	-0.07181916	-0.05216306	-0.20755754	0.02005023	-0.01291305	-0.11855495	-0.15368176	-0.04208152	0.00838534	0.10822824	0.02923831	0.09078315	-0.09523624	0.02942554	-0.25155261	-0.03303170	0.05188054	0.11611462	-0.01846938	0.05010458	-0.13885225	0.02743258	-0.05879994	-0.03785757	0.00996910	-0.17428307	0.21735656	0.22944011	-0.01690346	0.28965113	0.04901433	-0.20442563
DB00393	-0.04020589	-0.17517069	-0.16676058	0.17823522	0.05371479	-0.23688845	-0.15883294	-0.10082525	-0.00683009	0.24379314	-0.19946271	0.18604138	-0.01976532	-0.09662207	-0.01214176	0.05836700	0.03817826	0.04023853	0.17523620	-0.14677942	-0.09268253	-0.09378497	-0.03118644	-0.00740400	-0.03567607	-0.08621645	0.26719293	0.08699135	0.07396804	0.13868956	-0.15460625	-0.15804207
DB00395	-0.22514455	0.15973929	-0.07329387	0.24419062	-0.18218701	-0.07886450	-0.10058381	0.15025419	0.09185673	0.11545667	-0.08181235	0.03288904	0.09983531	-0.13627039	0.16693535	0.05918807	0.21714365	0.01472837	0.02957058	0.17468284	0.17639023	-0.20105532	-0.17068286	-0.12720451	-0.12899938	-0.09161419	0.30560631	-0.09234825	-0.17978512	0.05911662	-0.09583419	-0.18760817
DB00394	0.08218306	0.01192969	-0.06688782	-0.06901573	0.09497249	0.05434326	-0.20995742	-0.02184570	0.07146879	-0.03835196	0.00388909	-0.04433394	0.11559596	0.09878241	-0.11256079	-0.13349901	0.01877215	-0.05370517	0.00488108	-0.00828061	-0.01441857	0.05165252	-0.15180686	-0.00385128	0.02024645	-0.06837246	-0.00637362	0.07480029	-0.01489621	0.14485744	0.06206411	-0.07544214
DB00397	-0.02822703	-0.28391683	-0.15400624	0.37359095	0.19163869	-0.15906985	-0.35735705	0.08063089	0.07372409	0.40142190	-0.36920434	0.25092646	0.23587126	-0.18562078	0.18405327	0.01225806	0.17061265	-0.17616387	0.21105340	-0.20867369	-0.09332935	-0.13969824	-0.10606648	-0.08888312	-0.02600678	-0.02734866	0.18887421	-0.02970719	0.15122581	-0.02965903	-0.18504472	-0.12097079
DB00396	-0.00015411	0.09236060	-0.08336121	0.04153179	-0.16173485	-0.03025530	0.00950415	0.01840167	-0.10079490	-0.04413411	0.07857804	0.09483381	-0.01969665	0.04914075	-0.07818732	0.00439616	0.13185772	-0.03020057	-0.15499534	0.09737071	-0.01673215	0.06092535	0.08344077	-0.00813514	-0.00605794	-0.05458480	0.14971405	0.17374647	-0.08070276	0.16292815	0.02283937	-0.15311994
DB00399	0.06277311	-0.12695467	-0.13865414	0.02966731	-0.14649032	-0.14336583	0.18367772	0.02860834	-0.02003920	0.01182977	-0.01030108	-0.02485659	-0.24556594	0.09875645	0.00069220	0.12782972	0.16999207	0.23904674	-0.25058731	-0.17080018	0.10990922	0.21061845	0.21657459	-0.07841834	-0.27329656	0.20364545	0.18803030	0.07736615	-0.10451347	0.24733657	0.02178941	-0.01686485
DB00398	-0.05997458	0.13944371	0.12061529	0.01992116	-0.12113158	0.05532087	0.06130089	0.06489532	-0.09911153	-0.08532746	0.10813227	-0.00943721	-0.01134071	-0.06613470	0.03012233	0.01430010	-0.03501641	-0.04839760	-0.08246371	0.12593311	0.00313558	-0.05579573	-0.00490553	-0.01907957	0.02505014	-0.09814416	-0.01632741	0.00475023	-0.10052451	-0.09077092	0.03169724	-0.02402621
DB00243	-0.07348905	-0.17349897	-0.11735019	0.17423831	0.09502265	-0.15601860	-0.27531594	0.06083906	0.12975599	0.22564656	-0.18727702	0.07266646	0.07146198	-0.09451588	0.06558792	-0.01082173	0.08513238	0.03380409	0.14515942	-0.11124466	-0.03028470	-0.09101874	-0.17960306	-0.11163183	-0.10529367	-0.08179365	0.21646629	-0.01103988	0.03313643	0.11207672	-0.08382949	-0.10691325
DB00242	-0.08859501	-0.08969741	-0.17582911	0.17558458	-0.08983498	0.08221953	-0.01018947	0.29968780	0.07565217	0.11837500	0.06653633	0.02075721	-0.08188830	-0.03558187	0.07522266	0.02589369	0.25826162	0.12282106	-0.26880100	0.07159694	0.18590425	0.22674298	-0.03941850	-0.15477322	-0.16623926	0.05410115	0.06475195	0.13203391	-0.05749201	0.28583890	0.05014549	-0.14167622
DB00241	-0.17076626	0.01635837	-0.15681177	0.24401885	-0.11457568	-0.08512498	-0.07323878	0.17771368	0.11222705	0.18831012	-0.11119598	0.00772748	0.04974785	-0.10614741	0.18221922	0.09753101	0.25372857	0.08886271	-0.02696303	0.03696290	0.19842246	-0.09958113	-0.13786888	-0.11500269	-0.20849818	-0.00652950	0.26561570	-0.07654399	-0.12313832	0.13308598	-0.10131013	-0.16198449
DB00716	0.00252225	-0.09142663	-0.07346864	0.15930212	0.12057871	0.01320913	-0.29332548	0.08766328	0.01863042	0.17210439	-0.13732854	0.11853964	0.22350243	-0.13929980	0.03641137	-0.14346421	0.02308217	-0.22395833	0.14027455	-0.02759644	-0.15145290	-0.11760873	-0.14899369	-0.03995595	0.08097606	-0.16558114	0.00043720	0.01611915	0.08823547	-0.09592157	-0.08159637	-0.08823804
DB00711	-0.01544069	-0.02807656	-0.06598508	0.08305319	-0.10388932	-0.07576056	-0.07636044	0.01935749	-0.09084891	0.04268008	0.04681458	0.10898001	-0.00852787	0.01416088	-0.07011795	-0.00405643	0.08399887	-0.03994016	-0.10432652	-0.01631969	-0.09120712	-0.03431587	0.02913073	-0.05645978	-0.05859376	-0.10451674	0.15454936	0.15278441	-0.02186170	0.13667448	-0.00107925	-0.16571960
DB00710	0.02877464	-0.10131404	-0.10162188	0.08385743	-0.09469446	-0.10322284	0.09421998	-0.07322218	-0.12661609	0.06329156	-0.04804411	0.14548214	-0.10382064	0.02245846	-0.00630884	0.10101094	0.10586835	0.04261349	-0.10655771	-0.09599791	0.00087420	0.07102110	0.22749254	-0.00315993	-0.06278447	0.05608510	0.15918709	0.12074537	-0.01298079	0.12527081	-0.07791115	-0.12659210
DB00713	0.15939677	-0.26220059	0.00197882	0.01062715	0.15061772	-0.12979122	0.18990618	-0.31347543	-0.18536873	0.09576789	-0.23956324	0.14851342	-0.09830941	0.01161321	0.05181204	0.07312260	-0.11666135	-0.10140145	0.08616476	-0.48448288	-0.03229233	-0.01660416	0.24782789	0.15629177	-0.03119224	0.15972590	-0.03722434	0.07429352	0.24852768	-0.19837923	-0.14230442	0.05651926
DB00244	-0.02009702	-0.15089436	-0.08530785	0.01594201	0.08981863	-0.05476391	-0.26279390	0.08586452	0.13626674	0.09777573	-0.03458919	-0.03075949	0.03006760	0.02657449	-0.07060789	-0.04993729	0.02458330	0.06898684	0.01879135	-0.06603226	-0.03882224	0.01633598	-0.18711264	-0.12164788	-0.09196901	-0.07600229	0.07977688	0.00401825	0.00850222	0.17482980	0.03383712	-0.08092585
DB00249	-0.11014879	0.08939096	-0.01110214	-0.03226149	-0.08633489	0.06307407	0.06262871	-0.11659185	-0.08695003	-0.03510243	0.01885544	0.02563091	-0.04295163	-0.09906165	-0.05396110	0.10103264	-0.11184864	0.02195938	0.10840402	0.13198620	0.08536356	-0.04693967	-0.02569776	0.09913985	0.17586236	-0.15206942	-0.00937702	-0.01278234	-0.05069796	0.01602065	-0.12753725	-0.19065157
DB00248	-0.01158136	-0.34429935	-0.15111697	0.21822402	0.25712809	-0.08569748	-0.36720419	0.16588593	0.27280882	0.31544611	-0.32004058	-0.00956619	0.15813121	-0.05238765	0.20872645	-0.03080692	0.20394421	0.03305456	0.15076359	-0.28158927	0.08301800	-0.00147005	-0.23011208	-0.20649149	-0.22763391	0.07498460	0.13518612	-0.11850686	0.07500732	0.11090766	-0.07063758	-0.01249883
DB00719	-0.05561767	0.03579931	-0.03730744	0.03101355	0.04395662	0.05910327	-0.13361639	-0.04078905	0.01831633	0.04385270	-0.05706247	0.03712752	0.10768524	-0.06726581	-0.00082352	0.00020289	-0.02942140	-0.05631359	0.14632386	0.08851475	0.04246186	-0.05693025	-0.12754591	0.03870388	0.13143997	-0.12656349	-0.00701352	-0.02582435	-0.00292019	0.01286205	-0.09293941	-0.13759604
DB00718	0.07513721	-0.24024522	-0.21204835	-0.04462565	-0.03539458	-0.10635602	-0.02349183	0.09023148	0.15796021	0.05290890	0.06870773	-0.13628748	-0.24233124	0.19989839	-0.08066636	0.04445467	0.19591816	0.36291364	-0.28624773	-0.17670758	0.06873532	0.32930636	0.00588699	-0.20148100	-0.37720343	0.20249256	0.18283620	0.21372677	-0.05194960	0.46891123	0.18578663	0.00813388
DB03843	-0.16824660	0.12160347	-0.04701935	-0.01637052	-0.08272985	0.13716911	0.04623466	-0.06208014	-0.06136494	-0.00885219	0.03661250	0.00917440	-0.01491854	-0.14278297	-0.04372063	0.12054192	-0.11244778	0.02942628	0.11213562	0.20729184	0.16672879	-0.03721464	-0.12154087	0.12839773	0.22182849	-0.18699104	-0.06350007	-0.03968596	-0.05634167	0.03863911	-0.16272204	-0.25493389
DB06168	0.28555697	-0.44874606	-0.30046946	0.00177283	0.26576814	-0.20994838	-0.18027100	-0.24188401	-0.00049665	0.18150169	-0.22883712	0.18517341	-0.03812816	0.10075957	-0.24766982	-0.03877176	-0.04960189	0.10159804	0.21793111	-0.42955035	-0.24367785	0.33585069	0.30632043	0.09211190	0.01678638	0.13861157	0.13130896	0.27677226	0.26170748	0.35009742	-0.07420335	-0.04743768
DB07702	-0.11899111	-0.12520169	-0.19320509	-0.01397375	0.09805574	0.02350971	-0.21957892	0.11055060	0.14752631	0.08316910	-0.03437195	0.00505792	-0.04193127	0.07763410	-0.12681203	0.05294174	0.08617710	0.09941351	-0.06603885	0.01067782	0.09441074	0.15229192	-0.16631880	-0.08310460	-0.00494029	-0.08464934	0.08542131	0.01485908	0.01409081	0.25814012	-0.03594356	-0.20325965
DB04946	-0.07086319	-0.09627198	-0.05011144	0.12026205	0.11365680	0.08389069	-0.30934656	0.19086747	0.21735097	0.13691103	-0.12960090	-0.06465428	0.20605627	-0.03547633	0.16171704	-0.06450021	0.16185358	-0.04862028	0.09719063	-0.01041413	0.12424595	-0.03908329	-0.26680341	-0.17455098	-0.09411977	-0.03313244	0.02787417	-0.12661105	-0.02023626	0.05543779	-0.03069737	-0.06019945
DB04942	-0.08432954	-0.01056472	-0.07404535	0.01478603	-0.02469118	-0.00288643	0.08809052	0.02982408	-0.01532751	0.00460686	-0.01550333	-0.03606748	-0.13647370	-0.05369744	-0.01006202	0.06793748	-0.01158981	0.14160416	-0.06696527	-0.01799497	0.14772822	0.07897800	-0.05011005	-0.00641207	-0.08318817	-0.00130547	0.04827027	-0.01366094	-0.06950316	0.09798896	-0.03634685	-0.06651851
DB04948	-0.10428387	-0.10384366	-0.09372623	0.22338276	0.06285706	-0.06617624	-0.17549469	0.14289358	0.13909428	0.20912087	-0.18465228	0.04262535	0.07438252	-0.12213884	0.16729178	-0.01331291	0.16989827	0.04193510	0.06935988	-0.04117018	0.12113572	-0.05390231	-0.16672960	-0.14789547	-0.14451456	-0.00888065	0.17748193	-0.05715481	-0.03491662	0.07687260	-0.05345957	-0.07630018
DB06766	-0.15028401	0.05440189	-0.08218578	0.15236287	0.04731209	0.18192017	-0.18595612	0.12582400	0.03417489	0.14511035	-0.05270341	0.07733744	0.18861331	-0.16824076	0.07178640	0.02862613	0.03131720	-0.12649238	0.11971540	0.20536247	0.13079575	-0.05834590	-0.23713127	0.04221471	0.19814943	-0.16622965	-0.09832868	-0.06955200	0.01928014	-0.02000324	-0.15663603	-0.21751025
DB06767	-0.16824660	0.12160347	-0.04701935	-0.01637052	-0.08272985	0.13716911	0.04623466	-0.06208014	-0.06136494	-0.00885219	0.03661250	0.00917440	-0.01491854	-0.14278297	-0.04372063	0.12054192	-0.11244778	0.02942628	0.11213562	0.20729184	0.16672879	-0.03721464	-0.12154087	0.12839773	0.22182849	-0.18699104	-0.06350007	-0.03968596	-0.05634167	0.03863911	-0.16272204	-0.25493389
DB06764	0.02539168	-0.38160536	-0.34736350	0.26593572	0.34178516	-0.09915700	-0.80317664	-0.03709060	0.22658958	0.43167633	-0.36279541	0.34200299	0.51106632	-0.12697732	-0.04457512	-0.28523654	0.20129375	-0.25932318	0.40496990	-0.15038447	-0.29217431	-0.08784983	-0.28266340	-0.13925442	0.11645574	-0.23893261	0.26962760	0.27056670	0.29116687	0.24732938	-0.12497383	-0.35139731
DB06769	-0.15980431	0.08242232	0.07872257	0.05668622	-0.03055719	-0.03715768	0.03141897	-0.08800638	-0.06630807	0.05259719	-0.03745538	0.05736870	-0.04542367	-0.23596603	0.04193043	0.07817568	-0.19741276	0.04902023	0.20772743	0.11755634	0.05922485	-0.17753054	-0.14006321	0.06397469	0.13266663	-0.20640130	0.02564764	-0.07883711	-0.06489968	-0.08853914	-0.14031708	-0.12912896
DB04031	-0.16824660	0.12160347	-0.04701935	-0.01637052	-0.08272985	0.13716911	0.04623466	-0.06208014	-0.06136494	-0.00885219	0.03661250	0.00917440	-0.01491854	-0.14278297	-0.04372063	0.12054192	-0.11244778	0.02942628	0.11213562	0.20729184	0.16672879	-0.03721464	-0.12154087	0.12839773	0.22182849	-0.18699104	-0.06350007	-0.03968596	-0.05634167	0.03863911	-0.16272204	-0.25493389
DB06016	-0.05338120	-0.21209554	-0.01785409	0.04292663	0.21443194	0.01730616	-0.31815407	0.17157257	0.29985300	0.12834445	-0.18021262	-0.18803979	0.11684426	0.03916615	0.18650761	-0.05085831	0.12514190	0.08991923	0.12953737	-0.14723511	0.15044281	-0.00937505	-0.28274935	-0.23548242	-0.21806440	0.02613567	0.04865059	-0.20290619	-0.04431012	0.07605571	-0.00164324	0.04347669
DB00867	0.04560535	-0.26820356	-0.21897341	0.25528342	0.21194997	-0.06584357	-0.34843749	0.10773710	0.10571294	0.28373706	-0.25181106	0.15035579	0.16035527	-0.04053571	0.02022324	-0.07063036	0.17295370	-0.08377958	0.05637851	-0.17888299	-0.05651196	0.05619315	-0.12568909	-0.09099720	-0.05563630	0.00816164	0.11385952	0.07419810	0.12902589	0.16337685	-0.05073385	-0.10252303
DB00865	-0.12440810	-0.03584091	-0.10045628	0.18182588	-0.03902407	-0.05052039	-0.07855678	-0.00333625	0.02610155	0.16628388	-0.15427770	0.09193008	0.04877117	-0.14500752	0.11727832	0.07141768	0.10747886	-0.00696889	0.12339023	0.01882377	0.08379707	-0.10323717	-0.05508023	-0.05769143	-0.01993746	-0.05762640	0.18126944	-0.01225445	-0.04066152	0.02623564	-0.13169405	-0.16549353
DB00864	-0.02415137	0.09647228	-0.02668405	-0.08231565	-0.06778415	0.16945547	-0.09573606	0.16679318	0.13121760	-0.10711025	0.16779791	-0.17748584	-0.00099048	0.09503763	-0.05550511	-0.07516237	0.10183929	0.06122567	-0.16891654	0.14912905	0.12916403	0.11651408	-0.17236470	-0.12418905	-0.08101368	-0.03073301	-0.05303548	0.03523649	-0.14703307	0.17534111	0.14528748	-0.06858974
DB00863	-0.08146921	-0.00612192	-0.05144146	0.07606996	0.01202864	-0.14397299	-0.10936932	-0.07265446	0.04504813	0.10513458	-0.11448840	0.04089664	0.00363680	-0.11074816	-0.00605060	0.00587071	-0.02419392	0.07041486	0.17030802	-0.00336752	-0.02253388	-0.13279620	-0.10859836	-0.01995867	-0.01538859	-0.11895604	0.19558254	-0.01393744	-0.03678797	0.03828499	-0.04992016	-0.08353598
DB00862	0.00170363	-0.44586101	-0.07980812	0.04153986	0.39483678	-0.49841917	-0.61462039	-0.23320091	0.18069299	0.32542226	-0.28722030	0.03822324	0.04641373	-0.14739124	-0.26757762	-0.08463314	-0.35610971	0.18316673	0.49661538	-0.33716840	-0.60461527	-0.31674162	-0.22519615	-0.07443074	0.01260163	-0.35915208	0.35318911	0.01810139	0.14912735	0.01904021	-0.02081995	-0.02215411
DB00861	-0.04890803	-0.19291741	0.00162567	0.02138419	0.06502087	-0.10453784	-0.07608233	0.06107975	0.05234799	0.06178255	-0.04873827	-0.05354214	-0.11410628	-0.01325110	0.00599913	0.01516909	-0.03723714	0.14157017	-0.01354040	-0.15553617	-0.00366821	0.00330831	-0.04841292	-0.11906067	-0.16498046	-0.03337488	0.09222991	-0.03836208	-0.02870510	0.06432781	0.00801964	-0.00893548
DB00860	0.05715386	-0.01118557	-0.12238753	-0.04183352	0.09657431	0.01878792	-0.25078943	-0.00892058	0.08038554	-0.00432578	-0.00321921	-0.01336225	0.09684881	0.09602731	-0.15982635	-0.14242211	0.04400781	-0.02409418	-0.00212980	-0.01606535	-0.02923898	0.06503887	-0.17537588	-0.01787622	0.00991692	-0.10927897	0.05411969	0.12604406	-0.00223645	0.22879866	0.05876929	-0.12738582
DB00869	-0.20897277	-0.05395201	-0.16495436	0.28774002	-0.15462007	-0.24769858	0.04225680	0.00239234	-0.04697482	0.25830916	-0.14122388	0.18913105	-0.14562589	-0.26368716	0.04594477	0.18037806	0.05131330	0.17717871	0.09384000	0.04722124	0.03355579	-0.13523149	0.02670332	0.00862290	-0.05149417	-0.10729382	0.35984617	0.00627999	-0.06314583	0.09230608	-0.18003978	-0.21514222
DB00868	-0.10293899	-0.33241892	-0.15452394	0.23980521	0.19395062	-0.13376009	-0.41690838	0.08732342	0.24323265	0.37952638	-0.35609034	0.05602630	0.11486546	-0.18460760	0.11270824	0.02888375	0.07354090	-0.01133630	0.30307975	-0.12412641	-0.06972273	-0.15145484	-0.20669591	-0.16436277	-0.05387174	-0.01538903	0.18624389	-0.19873494	0.07993103	-0.02885051	-0.14043038	-0.07943139
DB00348	-0.05150399	-0.11455783	0.09888729	0.01125846	0.10906354	0.02984695	-0.09196252	0.02734596	-0.00986347	0.01189739	-0.07136064	-0.04746731	0.01123521	-0.04648511	0.07418355	0.01446734	-0.07457681	-0.02848547	0.02083512	-0.06086775	-0.01681572	-0.06421094	-0.06705406	-0.08459169	-0.02193804	-0.06332178	-0.01851451	-0.11900298	-0.04044056	-0.10124429	-0.03209297	0.02027027
DB09389	0.10807001	0.12228057	-0.01875732	-0.14605792	-0.10039835	0.10161153	-0.09565185	-0.08059964	-0.12605354	-0.21329647	0.18636034	0.06151367	0.07682134	0.14657062	-0.21685435	-0.10642371	0.00918894	-0.13266677	-0.12115431	0.14722221	-0.13361174	0.11725535	0.05738515	0.04356172	0.17798543	-0.16652194	-0.02144174	0.24790746	-0.03946278	0.20086712	0.07148866	-0.18703087
DB08890	-0.11820090	0.05091377	0.02226466	-0.00782146	0.01271953	0.06619202	-0.04376818	-0.03294683	-0.01094984	-0.00379987	0.01395569	0.01801553	0.00415541	-0.10331716	-0.01229717	0.02166273	-0.09052330	0.03695604	0.10556720	0.11640131	0.07061435	-0.04117062	-0.12560543	0.00261781	0.09208314	-0.16610239	-0.01136510	-0.02395287	-0.08054635	0.06475121	-0.05600562	-0.15962520
DB08896	-0.06471644	0.09867813	0.13746513	0.04335068	-0.09875832	0.09541623	0.06295301	0.15974870	-0.12390009	-0.07449020	0.14080550	-0.00067920	-0.01878264	-0.08320154	0.06725390	0.01704068	-0.02950023	-0.05423795	-0.16323991	0.09548295	0.01259595	-0.00091881	-0.02014196	-0.04938475	-0.01292975	-0.10430440	-0.07676735	0.01245723	-0.08714724	-0.08687395	0.02787009	-0.01693209
DB08897	-0.09397981	0.00103541	0.01243383	0.17995696	0.03429960	0.06461926	-0.22366273	0.16216022	0.04591699	0.13547917	-0.07792475	0.04352516	0.21666351	-0.17544328	0.14586946	-0.01974845	0.03308050	-0.15813486	0.10836334	0.07477321	0.01566206	-0.17037337	-0.21337825	-0.05787928	0.04390490	-0.14652868	-0.02769625	-0.12243390	-0.00985585	-0.10770367	-0.09083340	-0.11378405
DB08894	-0.11679111	-0.04093188	-0.06775674	0.32728550	-0.27403173	-0.10239566	0.16200981	0.07727176	-0.27650177	0.23365292	-0.00807568	0.25978625	-0.07154503	-0.18301447	0.14074591	0.26659977	0.18150854	-0.07602038	-0.16888310	0.06207470	-0.08013996	-0.12549782	0.27505577	-0.03194358	-0.04085149	0.01430736	0.18986943	0.07386576	-0.02535191	-0.09237113	-0.15500945	-0.15655081
DB08895	-0.05235362	0.08307312	0.04882190	0.05829264	-0.02086708	0.04742691	-0.06292918	0.12665847	-0.02340162	-0.05275111	0.03713211	-0.00525891	0.02968281	-0.04992766	0.04152206	-0.05484100	-0.02203051	-0.05363145	-0.08172655	0.05170614	0.07892663	-0.02507831	-0.14130193	-0.04911208	-0.04253173	-0.11610908	-0.00565635	-0.02271203	-0.06438401	0.00572174	-0.02726981	-0.08453320
DB08899	-0.03905123	0.12313245	0.03457154	-0.02778575	-0.14061427	-0.00848166	0.00988498	-0.00466986	-0.07544304	-0.07898696	0.06928138	-0.02008609	-0.02217358	0.03312236	-0.03517022	0.02453079	0.00707694	-0.00475947	-0.07046501	0.09540828	0.01435992	-0.03368873	-0.00522984	0.01043892	-0.01469049	-0.13563830	0.07022594	0.06574777	-0.14268248	0.06325818	0.02064599	-0.13550234
DB09257	-0.06686302	0.01444133	-0.14483044	0.21493869	-0.23930711	0.04593618	0.20097259	0.04058568	-0.17719002	0.12199785	-0.00893033	0.18769735	-0.01158106	-0.14143538	0.14348581	0.14198686	0.23454791	-0.10250464	-0.18973541	0.10947830	0.13172261	0.03857793	0.21396898	0.01387481	0.00758601	0.13825306	0.07499947	0.15368520	0.01103069	-0.03446484	-0.10035025	-0.17099190
DB09256	-0.07710975	0.10989723	0.07899818	0.03537478	-0.15913072	0.03418793	0.05509102	0.07239369	-0.12705155	-0.02294913	0.09313957	0.01954057	-0.01653149	-0.05868886	0.03863422	0.05301271	-0.01666163	-0.04248548	-0.07479227	0.12507319	0.01447477	-0.06628354	-0.01110932	0.02058238	0.00754658	-0.16085155	-0.02202479	0.03829939	-0.12399324	-0.01714675	-0.01555172	-0.14007540
DB11575	0.06380434	0.03919038	0.05786405	-0.07069328	-0.04888272	-0.11835445	-0.00380903	-0.18613851	-0.12951607	-0.07519215	0.02641233	0.05179955	-0.01303237	0.03991614	-0.11183778	-0.00241445	-0.09803907	-0.04345480	0.04180733	-0.04333189	-0.17714514	-0.08991896	0.11132367	0.05882143	0.05505531	-0.10395054	0.10672659	0.10175604	-0.02487148	-0.03035962	0.01803129	-0.03477160
DB11574	0.10344394	-0.02133966	-0.08317806	-0.12979323	0.11101060	-0.04309293	-0.30889183	-0.10979167	0.12665167	-0.06098530	0.02855527	-0.04361495	0.09763081	0.16947016	-0.19918585	-0.19982067	0.00585020	0.02258906	0.06094200	-0.01838288	-0.12521419	0.02590576	-0.16351150	-0.07036272	-0.02906882	-0.13050133	0.11646410	0.14974862	-0.04850851	0.29074049	0.11231150	-0.11214630
DB09258	-0.18588319	0.05796249	-0.25657496	0.33346212	-0.23035474	-0.07691424	-0.17997932	0.14305902	-0.12766528	0.25002289	0.05204231	0.31358927	0.13491753	-0.24011119	0.01260744	-0.05923656	0.21791583	-0.17120767	-0.01689785	0.21732318	-0.12862395	-0.11927653	-0.08907795	-0.04980416	0.05769086	-0.30529073	0.29208538	0.39124528	0.05046045	0.24151878	-0.15536486	-0.42574021
DB13715	0.03011740	-0.11469650	-0.04351528	0.04888679	0.07915384	-0.01965440	-0.10616191	-0.01546595	-0.18439262	0.05067563	0.00810180	0.15786141	0.02726874	0.05021491	-0.09558754	-0.01881487	-0.00428491	-0.14798573	-0.09515125	-0.09719513	-0.13375476	0.01292392	0.09647107	0.01145846	0.05598116	-0.13586336	0.02229822	0.15512580	0.04872546	0.06392901	-0.08730315	-0.17427556
DB01551	-0.15054715	0.21460213	0.00553082	-0.03105159	-0.12495200	0.01855168	0.01674950	-0.16906244	0.02934226	-0.07691796	-0.03096819	-0.00972315	0.00466938	-0.10300224	-0.02015650	0.05073776	-0.05868845	0.08191225	0.21452664	0.24666059	0.13178603	-0.10597369	-0.10382967	0.04896334	0.15436453	-0.15186691	0.13627958	-0.04461527	-0.12791653	0.04964998	-0.07299635	-0.15875243
DB01380	0.09763600	0.03094994	-0.08777611	-0.09770135	0.13992245	0.12813859	-0.29386508	-0.01568139	0.08443727	-0.07054807	0.02358554	-0.05381364	0.18332280	0.15237127	-0.13718490	-0.17711581	0.02795249	-0.10945627	0.00996638	0.02317516	0.01990632	0.08240318	-0.23033898	0.00175311	0.06306900	-0.11418366	-0.05477552	0.09650095	-0.03128535	0.22622748	0.03842567	-0.15524650
DB01382	0.09873702	-0.86169255	-0.25613043	0.09520221	0.47116512	-0.40085551	0.07963749	-0.02499860	0.41544002	0.41973066	-0.61598855	-0.18129775	-0.49715418	0.15518916	0.27026168	0.42453715	0.01869474	0.60652643	0.08461080	-0.98756862	0.35152262	0.37102860	0.06493723	-0.15647948	-0.64838290	0.63543952	0.19709024	-0.40494561	0.30357355	0.14392863	-0.24107543	0.38900277
DB01438	0.03093994	-0.10237455	0.02003769	0.14334130	0.03237830	-0.12511490	-0.17900263	0.05408036	0.08156311	0.11120792	-0.16046973	0.05030477	0.20093276	-0.05345623	0.16707228	-0.00434308	0.10905740	-0.05027376	0.08702441	-0.20346935	0.01724963	-0.07424632	-0.06821202	-0.03696844	-0.08880035	-0.01070696	0.12524967	-0.05559096	0.10233770	-0.02011638	-0.07224215	0.02634624
DB01437	-0.17625885	0.11089413	-0.14018649	0.20288575	-0.20150608	-0.07562467	-0.02379684	0.14129367	0.05793230	0.11735391	-0.02670847	0.01613165	0.01996152	-0.07877640	0.12619373	0.10382146	0.23748337	0.07564607	-0.06517517	0.11938116	0.17844945	-0.10505567	-0.10119943	-0.10205103	-0.18255928	-0.02945476	0.27826622	-0.02782845	-0.17825305	0.15894519	-0.08996293	-0.20369889
DB01436	0.03313855	-0.23120607	-0.08152467	0.12951148	0.08015014	-0.01076581	-0.03617973	0.11863523	0.00255530	0.13172029	-0.11898740	0.08903328	-0.07159534	0.07591151	0.09265484	0.10832290	0.14438692	-0.01359856	-0.13416347	-0.17880130	0.03697528	0.18796042	0.07589779	-0.10747095	-0.14120723	0.15043122	0.02860533	0.00274084	0.05187987	0.08719379	-0.04064094	0.02895550
DB01433	-0.14679374	-0.06436007	-0.10944983	0.11088096	0.05465391	0.07617892	-0.16130513	0.10012632	0.06668800	0.16650061	-0.09633020	0.02366591	0.07357346	-0.12881801	0.05018519	0.09488758	0.02520950	-0.01933929	0.08895193	0.02465758	0.11895219	-0.03215364	-0.18888250	-0.00044477	0.07226777	-0.13772738	0.00003656	-0.08101771	0.04167314	0.02686372	-0.15106222	-0.18594131
DB01432	-0.18028188	0.19143468	0.00510443	-0.07283563	-0.16907926	0.10443830	0.14702402	-0.16715479	-0.03822873	-0.07799146	0.02423226	-0.04048434	-0.07806181	-0.17369993	-0.03314788	0.16095640	-0.16563050	0.10693193	0.21018165	0.24657686	0.19492270	-0.07687147	-0.08678218	0.14298055	0.23580295	-0.16017243	-0.02521465	-0.09673640	-0.10040966	-0.00793353	-0.14765429	-0.19883955
DB01430	0.06613003	-0.12438285	-0.23523588	0.18555751	0.08117716	-0.09434120	-0.31539187	-0.06619927	-0.06527297	0.20760888	-0.14750446	0.32830262	0.17713515	-0.06563696	-0.14928891	-0.11955743	0.13653666	-0.21844622	0.07939973	0.01135021	-0.24636021	-0.00938683	-0.02530812	0.00489583	0.18785939	-0.10799932	0.13952930	0.29492188	0.16406207	0.13602200	-0.04973706	-0.22814198
DB00528	-0.02594233	-0.02754800	-0.04108561	-0.01019593	0.06931195	-0.11535395	-0.16862494	-0.11551367	0.12897256	0.02005614	-0.12114799	-0.02850306	-0.00508189	0.01359388	-0.03303779	-0.07997572	-0.00906188	0.09310146	0.17624328	-0.01895863	0.00367890	-0.05638691	-0.16258164	-0.08738452	-0.06176880	-0.06582283	0.19436072	0.00447054	-0.07353491	0.16483761	0.00368960	-0.06185003
DB00529	-0.08252400	-0.18404263	-0.05889959	0.03234728	0.03316765	-0.18566081	0.04547853	0.00223124	0.00199332	0.10532377	-0.10696279	-0.02656393	-0.22227854	-0.09996480	-0.00759738	0.00701708	-0.07105811	0.14199045	-0.00239997	-0.19842444	0.04588423	-0.02499454	-0.05622361	-0.06538215	-0.19080332	0.03792230	0.12401244	0.01868830	-0.00956529	0.01627324	-0.04746485	-0.03386848
DB00522	-0.13729863	-0.01672861	-0.01389861	0.10688780	0.04168928	-0.00578898	-0.05926603	-0.08248837	-0.08141175	0.13139598	-0.07123765	0.13814551	0.06006883	-0.24715510	0.01679226	0.06040470	-0.14830698	0.01446578	0.21327516	0.07092290	-0.00996641	-0.12194774	-0.11052293	0.08559319	0.17837340	-0.23522264	0.01556248	0.01484404	0.02733061	0.00744026	-0.17403400	-0.20713258
DB00523	-0.09406127	-0.08104495	-0.09203696	0.03488766	0.00356567	-0.03391594	0.08372105	0.19372880	0.08887669	0.03062730	0.00085999	-0.09878217	-0.21319026	0.02873543	0.03299735	0.07267187	0.09769651	0.25437191	-0.21610892	-0.10647513	0.25241622	0.17915101	-0.08846505	-0.10544922	-0.27165794	0.08209783	0.08703712	-0.05073433	-0.08812635	0.20449840	0.02558840	-0.00709875
DB00520	0.17150299	-0.12650651	-0.00127462	-0.12164450	0.14670137	-0.14603364	-0.12195689	-0.26378232	0.00916791	-0.01919539	-0.11843085	0.01566070	0.04100969	0.08979934	-0.10327815	-0.08397694	-0.10795371	-0.00909115	0.16758227	-0.21673292	-0.17330110	-0.01715061	0.04711990	0.05894033	0.02866803	0.00186084	0.07247436	0.08299589	0.08705810	0.02638368	0.02678603	0.03647954
DB00521	0.03182865	-0.15040722	-0.13615179	0.21328129	0.15500167	-0.11637948	-0.36443752	-0.10126446	0.05560267	0.21174514	-0.28943431	0.21430427	0.22576505	-0.07262760	-0.01125817	-0.07942387	0.11187401	-0.15259701	0.23963962	-0.06426221	-0.17766869	-0.07545295	-0.07323007	-0.06146622	0.10698619	-0.07065731	0.21703900	0.11152308	0.10531806	0.10180692	-0.07629648	-0.13110565
DB00526	-0.03677861	0.18595816	0.03914525	0.05425477	-0.21686786	-0.01761117	0.20862889	0.04607861	-0.17401630	-0.04985552	0.06720851	0.01180777	-0.07098214	-0.04977692	0.00775442	0.10854652	0.01537735	-0.07112304	-0.14284399	0.10718267	0.01912971	-0.08149494	0.11748915	0.09099689	0.01269576	0.02405144	0.01273736	-0.05561740	-0.10834805	-0.18227744	-0.01194012	0.00262692
DB00527	-0.20853823	-0.26247168	-0.32812905	0.48059309	0.07947031	-0.16069254	-0.45519227	0.38269418	0.23474562	0.54280466	-0.27274871	0.14252090	0.15659229	-0.29958940	0.15900616	0.00347325	0.32503092	0.02722239	0.06889479	-0.03071696	-0.01590940	-0.13831709	-0.30709419	-0.23457149	-0.20250985	-0.10597179	0.32147291	-0.03133591	0.05125637	0.13406800	-0.09829795	-0.20873562
DB00524	-0.20094408	0.02134413	-0.12524532	0.13114035	-0.00213616	-0.00689045	0.02609421	-0.12404537	-0.03783156	0.18152048	-0.15232660	0.04467996	-0.00239315	-0.36952204	0.03744387	0.11827312	-0.13955106	0.16325684	0.29639685	0.10255116	0.14786448	-0.10892491	-0.17388052	0.13770977	0.14118212	-0.18545121	0.09961068	-0.00746711	-0.04597529	0.01404294	-0.14642811	-0.17649111
DB00525	0.00604682	0.02496592	0.06073229	-0.06404344	-0.09354497	-0.08511601	0.09541679	-0.22561525	-0.13812020	-0.08760291	-0.01665867	0.05854394	-0.09901781	-0.01161899	-0.07444203	0.06201407	-0.11065035	0.00702557	0.10094082	-0.01862511	-0.07736695	-0.06638973	0.16598846	0.04062409	0.08393006	-0.08222617	0.09886906	0.04102493	-0.03941052	-0.02921627	-0.05716767	-0.06208688
DB00489	0.07338339	-0.28315240	-0.12080473	0.17706305	0.26536047	-0.25551099	-0.39660555	-0.19323270	0.06462061	0.24969879	-0.39059827	0.21123439	0.17858054	-0.09399358	-0.01831893	-0.08754870	-0.01242460	-0.10674996	0.35850593	-0.23978755	-0.24501643	-0.11696934	-0.09086500	-0.03799734	0.07161756	-0.06890407	0.24464189	0.07837297	0.16178676	0.05224407	-0.11156657	-0.07182440
DB01638	-0.11014879	0.08939096	-0.01110214	-0.03226149	-0.08633489	0.06307407	0.06262871	-0.11659185	-0.08695003	-0.03510243	0.01885544	0.02563091	-0.04295163	-0.09906165	-0.05396110	0.10103264	-0.11184864	0.02195938	0.10840402	0.13198620	0.08536356	-0.04693967	-0.02569776	0.09913985	0.17586236	-0.15206942	-0.00937702	-0.01278234	-0.05069796	0.01602065	-0.12753725	-0.19065157
DB00092	0.04122807	0.02721714	-0.02291417	-0.05609987	-0.03114359	0.08044353	-0.09796721	0.08641253	-0.02282326	-0.04641013	0.16072224	-0.03258500	0.02274628	0.05934631	-0.15929009	-0.05357173	-0.00789588	0.00481553	-0.09063952	0.08206671	-0.13463390	0.11712299	0.01787125	0.01455858	0.08494028	-0.12895444	-0.04602851	0.14302069	-0.00052516	0.13328643	0.07465311	-0.05731763
DB00090	0.01499416	-0.22584864	-0.05225499	0.24216881	-0.26309496	-0.17128077	0.28797194	-0.11332683	-0.14415875	0.23132382	-0.34842169	0.06513047	-0.05050868	-0.06461696	0.48211956	0.38519520	0.31935155	-0.09748822	0.08374842	-0.26779315	0.05944197	-0.17508470	0.34119546	-0.06406392	-0.21632022	0.33675888	0.18689823	-0.13418899	0.09394390	-0.38379613	-0.20488337	0.19951396
DB00091	-0.00643070	-0.03467605	-0.11131250	-0.03959633	-0.05818338	-0.06153127	0.02200855	-0.01934591	0.09470394	-0.01542358	0.01115288	-0.07969286	-0.13080618	0.08572426	-0.05170974	0.01271570	0.10493916	0.21013030	-0.09126028	-0.02597638	0.11429204	0.11347722	-0.01656414	-0.08519955	-0.17372879	0.07405527	0.15952268	0.07012337	-0.09992231	0.27101183	0.08272283	-0.06543243
DB00095	-0.06891606	0.10627939	0.03735182	0.02772932	-0.19076097	0.01841930	0.15561105	0.17481416	-0.12199166	-0.03019194	0.20286775	-0.02691837	-0.12258849	-0.03225523	-0.03145444	0.10940362	0.01940796	0.10301329	-0.20317143	0.12079759	0.00129019	0.07739170	0.10875969	0.03101290	-0.01101129	-0.07478976	0.00766706	0.06095220	-0.08391435	0.04788610	0.02954727	-0.02375176
DB00216	-0.06991047	-0.05724602	-0.06906401	0.08368345	-0.01261495	-0.07217453	-0.06520180	0.05661466	0.13987644	0.07409138	-0.10964287	-0.03961194	-0.03399281	0.00381842	0.09060690	0.02600892	0.15457185	0.15461950	0.02150797	-0.02802849	0.14981312	0.02285195	-0.06971449	-0.13975479	-0.17177428	0.05557958	0.19854182	-0.05037998	-0.09831775	0.16456911	0.00298986	-0.04190822
DB00099	-0.10808303	0.05570865	0.06610184	0.07093900	-0.05350582	0.11828580	0.07490818	0.21452576	0.03190969	0.02944354	-0.00633239	-0.10408781	-0.05134862	0.01248103	0.19454491	0.15581675	0.04359150	-0.07326754	-0.13501598	0.00932407	0.22415882	-0.02195963	-0.10340202	-0.08100221	-0.14900747	0.10307409	-0.10581685	-0.27058166	-0.07600558	-0.18367681	-0.08073194	0.06373249
DB01656	-0.03454674	-0.01223230	-0.01473839	0.05659007	0.05700109	-0.09273540	-0.24813542	-0.10384174	-0.03075744	0.09171838	-0.05040429	0.12380312	0.14076880	-0.04876059	-0.08960242	-0.05693038	-0.05820564	-0.12267672	0.17676128	0.02835918	-0.21196809	-0.19553226	-0.08257749	-0.01937732	0.09385685	-0.20789114	0.13099673	0.06267794	0.00385308	0.01263985	-0.04425185	-0.15379375
DB00417	-0.04580466	-0.01394814	-0.00118602	0.00023862	-0.02414577	-0.01050718	0.12565656	-0.15924230	-0.12458259	0.01850139	-0.07462697	0.05524943	-0.07160855	-0.08734859	0.00552737	0.12377264	-0.11521753	-0.00297510	0.10288344	-0.06198482	0.07293590	-0.05201966	0.06141625	0.12312343	0.09691538	-0.05072297	-0.00691164	-0.02480217	0.02612243	-0.07714924	-0.14902772	-0.10344906
DB00414	-0.07985627	-0.16493264	-0.07589030	0.03904237	0.04907208	-0.19018911	0.02977565	-0.04488647	0.08868078	0.12641490	-0.15543362	-0.05897412	-0.20307148	-0.05459819	0.01208628	0.17037916	-0.06471742	0.27200335	0.07396339	-0.20573995	0.11247692	0.00486518	-0.03391339	-0.01098266	-0.15431206	0.02717604	0.18056442	-0.11944331	0.00638487	0.05779147	-0.09409128	0.00574361
DB00415	0.02264378	-0.10278484	0.02281563	0.01273246	0.02040833	-0.17034388	0.08809689	-0.16844893	-0.13685925	0.05084477	-0.10884558	0.09511846	-0.11400124	-0.05109566	-0.01793933	0.05271427	-0.11493173	-0.01573601	0.07099076	-0.21946271	-0.08237732	-0.08225969	0.11128163	0.06450643	-0.02922649	0.00038450	0.08212031	0.04217720	0.07138203	-0.12125457	-0.09169619	0.00061884
DB00412	-0.03468110	-0.12271001	-0.01632020	0.04136661	-0.00081762	-0.17344879	0.05654009	-0.02977967	0.01477439	0.06734739	-0.10973978	-0.01962349	-0.15998308	-0.03446584	0.04739216	0.11159186	-0.02811500	0.18059078	0.01798171	-0.16380917	0.06655559	0.00895936	0.03260233	-0.03153378	-0.15091135	0.04043223	0.16960004	-0.06098619	-0.02650356	0.04375248	-0.05498152	0.02338202
DB00413	-0.03510311	-0.20737422	-0.07212317	0.18657272	0.07881462	-0.04476322	-0.20350140	0.17592452	0.14911889	0.21236959	-0.20117012	-0.02421128	0.10830556	-0.05346273	0.22327089	0.03999713	0.18848263	-0.00971674	0.05613746	-0.17417832	0.09870584	-0.03875260	-0.10936628	-0.16126558	-0.19354324	0.05656616	0.10559434	-0.13417721	0.00814376	-0.00013201	-0.08452927	-0.00772563
DB00411	-0.13533264	-0.09496895	-0.04054013	0.32747370	0.10073554	-0.04840516	-0.33737043	0.22344270	0.10435445	0.31113997	-0.19012719	0.10948189	0.27808070	-0.23306523	0.23199064	-0.01547201	0.11610334	-0.15917055	0.16463152	-0.00738402	-0.01597400	-0.26369083	-0.26899555	-0.12375972	-0.05874265	-0.13554911	0.08978885	-0.15164059	0.03594189	-0.12526572	-0.12139437	-0.10036041
DB00418	-0.16898170	-0.00752571	-0.07581441	0.24632303	-0.01856929	-0.05800262	-0.18217432	0.20708513	0.17678560	0.20700571	-0.16479009	-0.00946757	0.12154331	-0.17557471	0.20232822	0.02472386	0.16347761	0.04373484	0.08838990	0.03916382	0.16417478	-0.15262765	-0.24242638	-0.12409587	-0.15021035	-0.04664098	0.19113581	-0.18045324	-0.08074835	-0.00437517	-0.07658264	-0.07655831
DB00419	0.20582502	-0.24788330	-0.04927622	0.00352984	0.14427672	-0.17156392	-0.01624575	-0.15194109	0.08082455	0.14988522	-0.19193590	-0.00491865	-0.06276588	0.17670988	-0.04152608	0.20829313	0.02568167	0.05729644	0.03928511	-0.37099773	-0.13735621	0.06653988	0.23442981	-0.01510019	-0.09135059	0.24416479	0.06578618	-0.07788391	0.13683052	0.01051290	-0.00156110	0.20392978
DB04398	-0.27421111	-0.18474214	-0.08944701	0.17576452	0.08625177	-0.27099833	-0.33181816	0.15362874	0.13984725	0.29780173	-0.11104274	-0.01833666	-0.04023420	-0.19558004	-0.00642968	0.00191068	-0.02859925	0.19084767	0.16059043	-0.07070020	-0.10197359	-0.25508952	-0.32034558	-0.22019123	-0.22158264	-0.26289567	0.32248875	-0.05639707	-0.06905238	0.08817428	-0.06815937	-0.13129035
DB04397	-0.18799524	-0.03574386	-0.07560712	-0.02860381	0.12337445	0.01207179	-0.12063013	-0.01967450	-0.00735755	0.05066879	-0.01479824	-0.02791408	-0.05517203	-0.17401958	-0.12114006	0.02235739	-0.17918396	0.17604621	0.05691268	-0.02576681	0.10305569	-0.00980149	-0.24018767	0.04580458	0.03615736	-0.28096199	0.06823082	0.02107850	0.00399398	0.08576858	-0.07994266	-0.18079028
DB04575	0.00980059	-0.04587982	-0.05455314	-0.03717719	-0.01513672	0.00550588	-0.03603350	-0.07619943	-0.11687745	-0.02148978	0.05354580	0.08289459	-0.01166073	0.03346196	-0.09987646	0.02218200	-0.03340843	-0.00647011	-0.03118043	0.00031887	-0.01425625	0.07862981	0.03330481	0.03904502	0.08382711	-0.11590863	0.01768528	0.17035349	-0.00697472	0.17821792	-0.05992661	-0.21334977
DB04574	0.03452414	-0.06485151	-0.03469377	-0.01511574	-0.01127167	-0.15317547	0.01028357	-0.13349503	-0.07570525	0.00653208	-0.04929284	0.06537628	-0.08769720	0.04018715	-0.05778784	0.05255555	-0.01996119	0.06713368	0.00859900	-0.11324067	-0.04042775	0.02132222	0.08746978	0.01411953	-0.03923834	-0.02818820	0.15885851	0.10028684	-0.02157202	0.09816590	-0.03005193	-0.06909606
DB00898	-0.13310640	-0.01696661	-0.09469894	0.23158757	-0.11639545	-0.07946991	-0.06865638	0.16328837	0.03918494	0.17635164	-0.08535406	0.03840477	0.01933348	-0.11499298	0.18384695	0.08491857	0.19412020	0.02805558	-0.03177797	0.00786054	0.11065919	-0.10305610	-0.10548814	-0.12417032	-0.19275911	-0.02498064	0.20980516	-0.05090725	-0.08572383	0.04674761	-0.10378398	-0.10707235
DB00899	-0.31752607	-0.06983905	-0.29817909	0.41688985	-0.05290598	0.05819872	-0.23612025	0.36950308	0.18854555	0.42835936	-0.16638558	0.12574455	0.11629038	-0.32212329	0.18043196	0.12256694	0.28511518	0.01115779	0.02603492	0.14214218	0.23986454	-0.06277793	-0.31773198	-0.10774269	-0.03839692	-0.11696689	0.16583189	-0.06792427	0.07257976	0.11108252	-0.18198423	-0.28736567
DB00210	-0.02417894	-0.09349634	-0.06406742	-0.05983802	0.07550062	-0.00537048	-0.01044622	0.08808082	0.06884531	-0.02563529	0.03509464	-0.11373094	-0.13814688	0.09392489	-0.06129647	-0.01011248	0.00935435	0.20676500	-0.13300452	-0.10639165	0.12966067	0.15971561	-0.09126290	-0.07457855	-0.17807354	-0.00865267	0.03484036	0.01171899	-0.07870132	0.23418564	0.04950891	-0.03088947
HISTAMINE PHOSPHATE	-0.16824660	0.12160347	-0.04701935	-0.01637052	-0.08272985	0.13716911	0.04623466	-0.06208014	-0.06136494	-0.00885219	0.03661250	0.00917440	-0.01491854	-0.14278297	-0.04372063	0.12054192	-0.11244778	0.02942628	0.11213562	0.20729184	0.16672879	-0.03721464	-0.12154087	0.12839773	0.22182849	-0.18699104	-0.06350007	-0.03968596	-0.05634167	0.03863911	-0.16272204	-0.25493389
DB00678	0.00132154	-0.17522764	-0.00700320	0.00917706	0.07491890	-0.28111783	-0.07664448	-0.17441583	0.03542789	0.08933762	-0.16133751	0.02150982	-0.11824311	-0.03916524	-0.01868650	0.04587271	-0.11369868	0.18350163	0.18234445	-0.23045699	-0.09413657	-0.08285851	0.00639942	-0.04296149	-0.12990150	-0.05297019	0.25323296	-0.00832256	0.00262548	0.06833000	-0.06291945	0.00207855
DB04572	-0.08262187	0.21570538	-0.06559581	0.06011926	-0.28785670	-0.05456897	0.11209745	-0.02074359	-0.08880971	-0.05223828	0.09066857	0.05823593	-0.05335186	-0.01118340	0.00104580	0.05997641	0.15800524	0.01519711	-0.12893882	0.15314908	0.06851584	-0.06766873	0.05456438	-0.02691820	-0.09106106	-0.04868732	0.22807896	0.10809734	-0.15660171	0.11315569	0.00016118	-0.16874287
DB00674	-0.26169389	0.09244193	-0.08734885	0.31366137	-0.21290381	-0.03427739	-0.03088978	0.22139962	-0.02948579	0.19167165	-0.05571480	0.12897156	0.05074953	-0.22259469	0.22076178	0.11470582	0.21574542	-0.05248837	-0.02169461	0.17444181	0.15634242	-0.17317085	-0.13452542	-0.10898026	-0.10347147	-0.09832387	0.21225964	-0.04630057	-0.09818608	-0.00865217	-0.16327463	-0.21426839
DB00891	-0.14961116	0.17354980	0.12570287	-0.12232225	-0.12957945	-0.31367555	0.13863711	-0.30786765	0.02293443	-0.15756720	-0.04894032	-0.11378366	-0.28759345	-0.03965013	-0.13472140	0.05120282	-0.22231455	0.39519551	0.19161379	0.07564534	0.01037382	-0.18412465	0.03687707	-0.01165845	-0.07966860	-0.16800006	0.42785409	-0.07026308	-0.28571948	0.05950375	0.05518565	0.00505572
DB00672	-0.06787241	-0.03240586	0.00159668	0.02359383	-0.03060368	-0.10131954	0.14983703	-0.15035874	-0.04888688	0.02069498	-0.11424520	0.02231359	-0.15825474	-0.05978248	0.03240022	0.11207771	-0.07942236	0.11513954	0.08241311	-0.09075401	0.11151204	-0.03965273	0.05267226	0.04606270	-0.03774067	0.02387572	0.11839134	-0.03697724	-0.02423705	-0.01631773	-0.09832048	-0.04419930
DB00673	-0.18885830	0.22799055	0.02481706	-0.00038050	-0.13434637	-0.02910919	-0.01233863	-0.09121023	0.06608883	-0.04643612	-0.00744873	-0.05035315	-0.01017201	-0.11018601	0.00702222	0.03918869	-0.04180855	0.11957908	0.18160504	0.24803121	0.13854089	-0.16766872	-0.16774479	-0.01386604	0.05554746	-0.17216358	0.18569806	-0.07530487	-0.18019468	0.05533882	-0.04876617	-0.14808586
DB00670	-0.13385138	0.01744751	-0.02038570	0.05670223	0.03072907	0.08699273	-0.15292417	0.04703632	0.07958961	0.06478631	-0.04962146	-0.00806706	0.10092370	-0.12690213	0.03957592	0.02524958	-0.03675589	-0.01519799	0.15033394	0.11379002	0.10237656	-0.08859131	-0.20371138	-0.02275031	0.09750441	-0.15316397	-0.01940761	-0.11161475	-0.04113237	0.01191640	-0.09587108	-0.16586532
DB00671	0.15975039	-0.27624246	0.02566626	-0.00416233	0.24012546	-0.19662969	0.04020958	-0.36235064	-0.13879210	0.11191253	-0.29567853	0.16274688	-0.02483296	-0.01194339	0.00409036	0.01037618	-0.20132108	-0.12291281	0.22664036	-0.48229006	-0.14727834	-0.10313726	0.14980777	0.15911394	0.03355768	0.06851753	-0.00537915	0.04594127	0.26365221	-0.22266190	-0.15186507	0.05801788
DB00388	-0.11393486	-0.20078923	-0.13631077	0.17360662	0.20609531	-0.14483333	-0.39815566	0.03940990	0.21093479	0.27695316	-0.22875956	0.07435151	0.13556789	-0.15091059	0.04243394	-0.06133296	0.01992938	0.05958643	0.27185780	-0.09016284	-0.03309979	-0.12219354	-0.31331539	-0.13305025	-0.06113238	-0.15759069	0.20431526	-0.02539592	0.04451874	0.14259371	-0.08964764	-0.15304053
DB00389	0.14376074	0.05344445	0.03942714	-0.24283126	-0.01314300	0.03248306	-0.16203465	-0.20536846	-0.09581981	-0.25141025	0.16470668	0.05625271	0.05344804	0.19939283	-0.30189320	-0.14859076	-0.08387829	-0.07666776	-0.01471328	0.08844551	-0.25727487	0.10950643	0.09680223	0.01159412	0.20353952	-0.18654379	0.01868387	0.25904170	-0.02079016	0.21967493	0.12140655	-0.12772976
DB00387	-0.09052245	0.01498520	0.02276349	0.16467169	0.04443121	0.06811041	-0.22559884	0.12421589	0.03380126	0.11850500	-0.08370510	0.04793197	0.22682565	-0.17795420	0.12693387	-0.01647715	-0.00375517	-0.16950925	0.14922531	0.09361350	0.00496923	-0.18295760	-0.20982558	-0.02918757	0.09425417	-0.16371648	-0.04039710	-0.13148078	-0.01029941	-0.12059087	-0.10805416	-0.12177357
DB00384	-0.10014360	-0.10996391	-0.21816815	0.23260534	0.07088042	-0.13388567	-0.14904036	0.02901290	0.00375745	0.29121146	-0.15649320	0.15434401	-0.00904848	-0.14313427	-0.02365080	-0.00473137	0.03232769	0.01315044	0.15722241	-0.04825067	-0.01660529	-0.07380802	-0.15823825	0.03713489	0.01742735	-0.16408609	0.15497580	0.10339449	0.08374777	0.11632809	-0.13810535	-0.17557347
DB00385	-0.02214817	0.06172810	0.02657839	-0.03263333	-0.12805653	0.00775938	0.07011367	-0.08028950	-0.15100990	-0.11320918	0.08507495	0.07806748	-0.08970562	0.04918364	-0.09522814	0.03055183	0.00061868	-0.06775100	-0.08627914	0.04585807	-0.04183478	-0.00122256	0.13392265	-0.00931016	0.05678545	-0.09413779	0.05306264	0.11564731	-0.06769972	0.01309168	-0.00308346	-0.12691332
DB00382	-0.16075133	0.05679738	-0.05841410	0.16168170	-0.12997025	-0.11932155	-0.01622292	-0.02291608	-0.03649588	0.15234974	-0.04763733	0.12868094	-0.02187742	-0.21454480	0.02618534	0.09294855	0.01188724	0.05610097	0.10286322	0.10600418	-0.00413340	-0.17467123	-0.06433550	0.00230068	0.01928826	-0.13947955	0.20158792	0.01010296	-0.04057947	0.00315280	-0.08488661	-0.16525006
DB00383	-0.09006725	0.00834872	-0.01243400	0.13410056	0.06110134	0.07535845	-0.27129599	0.09705881	0.06682349	0.11105265	-0.08102260	0.03860683	0.22798106	-0.15632769	0.07405172	-0.04085575	-0.00686515	-0.15287250	0.17492972	0.10842156	-0.00434174	-0.16291782	-0.23984368	-0.03713161	0.11519806	-0.18389453	-0.02783547	-0.10156105	-0.00720898	-0.05341822	-0.09686819	-0.15585244
DB00380	-0.19944392	0.04703984	-0.10117050	0.06606975	-0.07138489	0.01008291	-0.07590167	0.06791305	0.01634366	0.05536325	0.03959383	0.01735602	-0.07083569	-0.06536792	-0.08065735	0.05638505	0.03255198	0.07686667	-0.01393978	0.14260350	0.08417270	-0.05674376	-0.15208852	-0.06604381	-0.00334513	-0.17494938	0.10620597	0.00427496	-0.11077593	0.13102506	-0.04109679	-0.23143817
DB00381	-0.07473280	-0.05291128	-0.06150065	0.12701015	0.00137445	-0.18959400	-0.07195202	-0.07561840	0.02602786	0.14983067	-0.15928829	0.08167794	-0.04674371	-0.09785828	0.03828946	0.09174135	0.00278794	0.06385300	0.13800347	-0.08115827	-0.03021942	-0.11305437	-0.06126448	-0.01125138	-0.06284242	-0.05733810	0.22958443	-0.01981422	-0.00032304	0.01841863	-0.09356013	-0.05744918
DB00250	-0.12349844	0.02413733	-0.02697236	0.02757005	-0.05718243	-0.12630665	-0.08776817	0.02834560	0.10317230	0.02684413	0.00331663	-0.06130513	-0.08081232	-0.01895202	-0.01654000	0.00138290	0.04018937	0.19785662	0.03080813	0.07104437	0.03206107	-0.06633250	-0.12785240	-0.14538388	-0.16021682	-0.08749370	0.23339069	-0.01242141	-0.16387095	0.16741578	0.04828768	-0.07075077
DB00703	-0.16125628	-0.13643472	-0.18765101	0.29890504	-0.09750775	-0.24561168	0.02481723	-0.00808562	-0.05713031	0.29657349	-0.18382476	0.21787006	-0.12664597	-0.26027247	0.05657677	0.17062180	0.04748394	0.12859526	0.10253648	-0.03925277	0.01025101	-0.10948633	0.04173996	0.02828646	-0.04279254	-0.06400930	0.30931774	0.02505716	0.01237035	0.07340665	-0.20461965	-0.20641424
DB00700	0.02545136	-0.00404066	-0.03744731	0.01040909	-0.01413507	-0.13516444	-0.11163647	-0.15194580	-0.09264472	0.01284276	-0.05932165	0.11283679	0.02526387	0.01883081	-0.09171596	-0.00830735	-0.03619776	-0.07134423	0.09090918	-0.04046156	-0.16019486	-0.10543057	0.03857686	0.02482488	0.03398132	-0.12543419	0.17025089	0.07185155	-0.01474870	0.02505903	-0.07078083	-0.11293365
DB00701	-0.06489079	0.16820014	0.03564734	-0.03344183	-0.11453117	0.00166484	0.01509869	-0.00104939	0.03472123	-0.11880225	0.05116647	-0.07610092	-0.03635719	0.03134868	-0.01806399	-0.02058728	0.04233006	0.07556444	-0.03913308	0.14850019	0.09294081	-0.01560208	-0.04611064	-0.06360883	-0.04765038	-0.05036297	0.12806313	-0.01113217	-0.18110831	0.08171932	0.06272613	-0.04578707
DB00706	-0.10878585	0.00160495	-0.04604786	0.07092284	0.01787676	-0.03334368	-0.17846534	-0.02728378	0.08364886	0.07670694	-0.08354164	0.03675231	0.09343518	-0.09018118	0.02377732	-0.02021938	0.02389055	0.02681299	0.16332731	0.06510492	0.02983463	-0.09392828	-0.15654263	-0.06346544	0.01858218	-0.14070259	0.15168507	0.00563769	-0.04591966	0.09090334	-0.05098751	-0.15259875
DB00707	-0.18322217	0.16046613	0.02248121	0.12351054	-0.23909037	0.06731665	0.15938477	0.08066434	-0.19378965	0.01873825	0.10325644	0.09332567	-0.05959574	-0.13971360	0.04681033	0.20158978	0.00972311	-0.04914153	-0.08489364	0.23116931	0.05904975	-0.08773199	0.05628277	0.06253224	0.12250943	-0.14042413	0.00799916	-0.02968533	-0.10074735	-0.09176774	-0.11951724	-0.16918944
DB00704	-0.15277113	-0.03904860	-0.09975813	0.19498239	-0.04462875	0.00951206	-0.09203891	0.15039870	0.01973951	0.18477790	-0.06673921	0.08518297	0.03005741	-0.18185230	0.07608962	0.07151246	0.08173957	-0.02350539	0.01455878	0.03828984	0.07770530	-0.05066062	-0.11613289	-0.04119994	0.00562461	-0.10982545	0.08121999	-0.00372049	0.03713024	0.01884889	-0.11519518	-0.16263503
DB00705	-0.17048909	0.34947491	0.08470727	-0.01510251	-0.17512144	-0.00803721	-0.01564455	-0.04557228	0.08497833	-0.16835673	0.03402288	-0.08840553	0.01416154	-0.02661385	0.00450705	-0.05183800	0.03181634	0.09538373	0.08406213	0.33559215	0.15561643	-0.14045534	-0.15708917	-0.07347454	0.00692435	-0.14701970	0.24406606	-0.06268009	-0.28592134	0.07448877	0.05808562	-0.09231293
DB00258	-0.16824660	0.12160347	-0.04701935	-0.01637052	-0.08272985	0.13716911	0.04623466	-0.06208014	-0.06136494	-0.00885219	0.03661250	0.00917440	-0.01491854	-0.14278297	-0.04372063	0.12054192	-0.11244778	0.02942628	0.11213562	0.20729184	0.16672879	-0.03721464	-0.12154087	0.12839773	0.22182849	-0.18699104	-0.06350007	-0.03968596	-0.05634167	0.03863911	-0.16272204	-0.25493389
DB09407	-0.16824660	0.12160347	-0.04701935	-0.01637052	-0.08272985	0.13716911	0.04623466	-0.06208014	-0.06136494	-0.00885219	0.03661250	0.00917440	-0.01491854	-0.14278297	-0.04372063	0.12054192	-0.11244778	0.02942628	0.11213562	0.20729184	0.16672879	-0.03721464	-0.12154087	0.12839773	0.22182849	-0.18699104	-0.06350007	-0.03968596	-0.05634167	0.03863911	-0.16272204	-0.25493389
DB00708	-0.22067748	-0.05770624	-0.23868570	0.28591642	-0.00804642	0.01353334	-0.23002228	0.22444211	0.17627189	0.31699455	-0.15521716	0.07961190	0.10735311	-0.22169618	0.11533862	0.06867796	0.20201048	0.02710295	0.07513438	0.08273605	0.17134947	-0.05886711	-0.27265039	-0.08094393	-0.03495323	-0.10395398	0.16487540	-0.04663755	0.05145765	0.11957327	-0.13311164	-0.22456509
DB00709	0.01517402	-0.12863731	-0.08057833	0.04209750	-0.01101085	-0.06568619	-0.03464016	0.04640053	0.05814525	0.07535866	-0.02919145	-0.03603465	-0.07651887	0.00511424	0.01984121	0.04526784	0.07037856	0.12499701	-0.05761317	-0.09569932	0.01562206	0.07246597	-0.00304408	-0.08846993	-0.14662662	0.05388420	0.08787944	0.03667869	-0.02425282	0.11941703	0.02873386	-0.00720953
DB09401	-0.05041479	-0.05708894	-0.03827469	0.09364505	0.07272447	-0.04135169	-0.09749432	0.02234863	-0.06790103	0.11094111	-0.03370166	0.07489936	0.03794704	-0.15846923	-0.00281791	0.00566703	-0.10154669	-0.00711144	0.04856016	-0.08160189	-0.02010955	-0.06125529	-0.12075269	0.02529201	0.01518810	-0.19000649	0.01659302	0.03889286	0.05842683	0.00645910	-0.11529326	-0.11194912
DB06155	-0.11807990	-0.22721100	-0.14150041	0.06626487	0.12910494	-0.15128990	-0.17380795	-0.03242619	0.14959420	0.20012523	-0.20603621	-0.06618593	-0.06735319	-0.09001723	0.01586342	0.08776178	-0.01572515	0.21903501	0.19552270	-0.16752289	0.05218908	-0.06538272	-0.16612478	-0.08009899	-0.12298533	-0.06618211	0.19787806	-0.09962558	0.01702250	0.11463613	-0.11245640	-0.07526298
DB06626	-0.02065896	0.16754541	0.17621420	-0.04357449	-0.09311420	0.06113346	0.02403135	-0.01772322	-0.07658739	-0.12446043	0.10322913	-0.02336221	0.03352069	-0.04671229	0.01708148	-0.02380631	-0.10016368	-0.08390459	0.02225695	0.14673170	-0.03391438	-0.09511897	-0.04316208	0.00021117	0.09319578	-0.11504163	-0.05932293	-0.01060369	-0.09923879	-0.11041084	0.03330734	-0.00788045
DB06151	-0.03457712	-0.08775340	-0.03851315	0.17779009	0.06371614	-0.08259889	-0.24310102	0.07731657	0.05706500	0.20051982	-0.17087442	0.10065946	0.17026505	-0.19003116	0.08400502	-0.02527636	0.00415831	-0.10342345	0.14073089	-0.06320557	-0.06343743	-0.14739443	-0.15510771	-0.01587435	0.00784327	-0.08801954	0.09598944	-0.08804538	0.08286072	-0.12652111	-0.07878333	-0.03320429
DB00046	-0.03204375	-0.21309455	-0.05524065	0.03272291	0.06965660	-0.13733591	-0.01265156	-0.08583795	0.03105852	0.12948355	-0.12116811	-0.00309914	-0.13582574	-0.07120170	0.05408009	0.07736117	-0.07478127	0.18418132	0.12499760	-0.16973691	0.04187331	0.01479635	-0.05114259	-0.05507424	-0.12766981	0.01419339	0.10662170	0.01612081	0.02315210	0.11291854	-0.09959342	-0.04777155
DB00213	-0.19117010	0.14642422	-0.10527403	0.10646046	-0.06138996	-0.13063203	-0.18357301	0.01882085	0.08872056	0.10018562	-0.04590081	0.01558583	0.03541740	-0.07860965	-0.07150148	0.01462531	0.03796876	0.05054036	0.09965529	0.18270621	-0.00332708	-0.22120178	-0.24076533	-0.03705145	-0.00217123	-0.21329489	0.26182708	-0.05361857	-0.13747849	0.07687348	-0.02100736	-0.18047550
DB06713	0.07265528	0.07358768	-0.00673083	-0.09269215	-0.05249276	0.01794922	-0.04764347	-0.10644736	-0.13305679	-0.13664016	0.08715820	0.09734863	0.01885122	0.11459517	-0.17508651	-0.03513198	-0.03417228	-0.12520593	-0.06640297	0.04996505	-0.10886254	0.07516274	0.06740948	0.06949882	0.14922275	-0.11948108	0.01033310	0.18637478	-0.01161665	0.11078341	0.01732356	-0.14924368
DB06710	0.05082726	-0.00219560	-0.04813760	-0.07912899	-0.05444784	-0.02305743	-0.02435255	-0.04266468	-0.09371361	-0.09822917	0.09703164	0.02616375	-0.04256628	0.11751049	-0.12873106	-0.02679434	0.02933677	0.00882521	-0.13530403	-0.02094143	-0.03282379	0.10834074	0.05839057	-0.01020334	-0.01603627	-0.07525911	0.07205833	0.19074994	-0.05232696	0.20530684	0.03321765	-0.14095476
DB06717	-0.11650164	0.17409274	0.02482243	-0.14730915	-0.06760040	-0.06160370	0.04387935	-0.25745463	0.07059146	-0.11813729	-0.03145352	-0.11940499	-0.09103174	-0.06513959	-0.09053662	0.05474118	-0.19111118	0.23097247	0.26085618	0.14417854	0.12495843	-0.10490056	-0.13166665	0.08664323	0.09560959	-0.15267371	0.14653504	-0.08875050	-0.16005304	0.07546306	-0.04019219	-0.10129972
DB06718	0.11469895	-0.02298621	0.01833974	-0.00773739	-0.07878781	-0.02342841	-0.02052859	-0.05634923	-0.31250352	-0.09058477	0.10633504	0.18387346	0.04563942	0.08790627	-0.10966703	-0.01957119	0.01222626	-0.23675025	-0.20606744	-0.05916592	-0.19929507	0.03810325	0.24033380	0.03396055	0.08987103	-0.14360125	0.02688843	0.27035949	0.00740954	0.01466172	-0.03257439	-0.17430282
DB01357	0.01938912	0.00639369	0.00654095	-0.11587602	-0.01194036	-0.09090346	-0.04614261	-0.17938873	-0.04430765	-0.08289700	0.02692517	-0.00641451	-0.04688384	0.05781817	-0.12778099	-0.00720514	-0.10372601	0.08946938	0.07093284	-0.01306966	-0.05891426	-0.00718551	0.00608563	0.01907811	0.02667328	-0.12316965	0.11809732	0.09879999	-0.07071985	0.14580718	0.00063812	-0.11494036
DB00874	-0.14979373	-0.04562242	-0.12701790	0.38410664	0.05679987	0.02158280	-0.39772779	0.42763653	0.30712357	0.34668598	-0.23581135	0.00420180	0.30645186	-0.24555744	0.28406164	-0.05504300	0.27373707	-0.09575984	0.09155542	0.02391820	0.19019835	-0.16032633	-0.39891344	-0.17925194	-0.18728471	-0.01111667	0.12788044	-0.29030535	-0.01556230	-0.10398536	-0.06335464	-0.01945595
DB00875	-0.08890568	-0.19426900	-0.07017389	0.17519341	0.20567097	0.02454332	-0.40284246	0.23201522	0.25122827	0.22826593	-0.20102167	-0.05987858	0.22442676	-0.09692676	0.16086385	-0.08679564	0.12577185	-0.06034850	0.13802063	-0.11273526	0.06156178	-0.11015056	-0.31961629	-0.19720785	-0.13184436	-0.07835095	0.04945918	-0.17336869	0.03133534	-0.01284794	-0.04079766	-0.04570249
DB00876	0.08973505	-0.33216003	-0.09133494	0.11249685	0.07522634	-0.38128483	0.00832352	-0.31129682	-0.12957431	0.22185734	-0.27416059	0.21835957	-0.14735526	-0.03931049	-0.00146204	0.15670726	-0.07794801	0.07497083	0.19148521	-0.39975142	-0.21236700	-0.08743891	0.26081300	0.05638865	-0.07044597	0.01029566	0.29349616	0.08710651	0.12599576	0.01208144	-0.17775741	-0.03795012
DB00877	0.06632076	0.13363887	0.09142311	-0.09726414	-0.11358939	0.12519293	0.05248604	-0.02537193	-0.06815545	-0.15032384	0.11927664	-0.06258226	0.06303465	0.05300123	0.02448423	-0.02003153	0.00900670	-0.09726996	-0.05587812	0.09749313	0.02284120	0.01037078	0.03692022	0.01645185	0.05294651	-0.01009858	-0.09720111	0.03535631	-0.08660038	-0.03996503	0.04487176	-0.01913260
DB00871	0.11347431	-0.20868346	-0.20856643	0.24876569	0.11070140	-0.14864720	-0.32777688	-0.09485906	-0.00667639	0.27549794	-0.25621966	0.27241948	0.23545562	-0.06411700	-0.02079601	-0.08088557	0.18041241	-0.18604431	0.16218710	-0.14767203	-0.24397868	-0.06604696	0.00569054	-0.03947812	0.05416333	-0.01933783	0.19797628	0.20425853	0.15069750	0.14560992	-0.06225760	-0.15878756
DB00872	0.08138948	-0.20667510	-0.14914940	0.17954691	0.13799509	-0.18900791	-0.31841776	-0.12867519	0.02021280	0.26136303	-0.23828857	0.18748948	0.18282910	-0.05388012	-0.03838573	-0.03877513	0.02273261	-0.12969929	0.25798827	-0.16093099	-0.27950400	-0.14898953	-0.02923425	0.00789552	0.06622173	-0.08402473	0.17103481	0.08686208	0.16874520	0.02032896	-0.11345793	-0.08730112
DB00873	-0.11014879	0.08939096	-0.01110214	-0.03226149	-0.08633489	0.06307407	0.06262871	-0.11659185	-0.08695003	-0.03510243	0.01885544	0.02563091	-0.04295163	-0.09906165	-0.05396110	0.10103264	-0.11184864	0.02195938	0.10840402	0.13198620	0.08536356	-0.04693967	-0.02569776	0.09913985	0.17586236	-0.15206942	-0.00937702	-0.01278234	-0.05069796	0.01602065	-0.12753725	-0.19065157
DB00878	-0.05639860	0.00975800	-0.00793361	-0.00202546	-0.02933030	-0.00917853	0.01023441	-0.12209558	-0.07462871	0.01238495	-0.04800324	0.08847763	-0.03026771	-0.09928425	-0.00161121	0.06032493	-0.10256944	-0.01068687	0.15637770	0.04215237	0.01734361	-0.02765748	-0.01576619	0.08215901	0.14203027	-0.12413032	0.01774258	0.01488278	-0.00537668	0.00109213	-0.16145246	-0.15163757
DB00879	-0.00365010	-0.10794374	0.07285695	0.02989119	0.02248581	-0.02287156	0.14193486	0.13635758	0.03901638	0.03782337	-0.04676241	-0.13329028	-0.14558828	-0.03247873	0.14758819	0.09815461	-0.00036824	0.13481852	-0.12201729	-0.18990058	0.16046666	0.05564116	0.03289489	-0.04205920	-0.21435526	0.15134552	-0.04342714	-0.17642845	-0.04222104	-0.13566972	0.03451261	0.16846088
DB00349	-0.20899008	0.14841594	-0.11423342	0.18639901	-0.17718819	-0.02659365	-0.04691087	0.17886510	0.11182906	0.09026019	-0.02869559	-0.03024045	0.03194433	-0.08396399	0.13811502	0.06851905	0.23849788	0.08576188	-0.05570534	0.17342216	0.23308077	-0.10284373	-0.16558860	-0.13263741	-0.17545736	-0.04155672	0.25125036	-0.07717053	-0.20371331	0.13750401	-0.05799122	-0.17860411
DB00438	0.17784300	-0.32875982	0.00528213	-0.01137225	0.26192391	-0.22171737	0.02993731	-0.36968580	-0.11867143	0.12107126	-0.31919575	0.15109222	-0.05256327	-0.01204068	-0.00934856	0.00107028	-0.21422812	-0.09055262	0.23527667	-0.51575416	-0.15447484	-0.07189378	0.15164837	0.15574798	0.02265438	0.09595717	0.00187226	0.05444453	0.27734166	-0.18991934	-0.14926209	0.06223328
DB01122	-0.13812689	0.02224289	-0.11642997	0.12185922	-0.08488614	-0.01825550	-0.01834040	0.00753852	-0.03035609	0.12644966	-0.05483071	0.08761888	-0.00742246	-0.14380094	0.01154013	0.09036526	0.05168698	0.02251277	0.05289107	0.07289806	0.07502579	-0.07069597	-0.05735631	0.02066991	0.03713217	-0.10440044	0.11341748	0.00489353	-0.01437810	0.04914528	-0.11512755	-0.19318116
DB00434	-0.06253552	-0.17336999	-0.05814748	0.12942736	0.23184220	0.03779436	-0.37152141	0.19319761	0.22137608	0.18868428	-0.15333630	-0.07188994	0.17882913	-0.07750376	0.12105423	-0.07808484	0.05690014	-0.00977387	0.14719680	-0.07438254	0.05909365	-0.06534167	-0.34136981	-0.15697540	-0.08966476	-0.09705132	-0.01280477	-0.14591970	0.00781261	0.05777250	-0.04126781	-0.05207181
DB02709	-0.02799887	-0.17526503	-0.06617118	0.10664331	0.09544433	-0.08683175	-0.15170914	0.12906510	0.02626031	0.13214631	-0.08187369	0.04599751	-0.01110291	-0.01472253	0.03477358	0.02028255	0.04764478	0.03003335	-0.05883184	-0.16454726	0.00402151	0.05173704	-0.08170039	-0.08904601	-0.13769713	-0.03334257	0.09408571	0.01838942	0.04949820	0.08605083	-0.05334153	-0.05087468
DB06441	-0.14313436	-0.03209699	-0.11670770	0.12820342	0.07063125	-0.04717226	-0.19830772	-0.01846865	0.01012193	0.19892052	-0.12054125	0.09960624	0.05939320	-0.18759498	-0.04649026	0.05249920	-0.05953190	-0.01103936	0.17836273	0.03386544	-0.00703291	-0.14160708	-0.21657774	0.04586051	0.11473387	-0.21604058	0.08884875	-0.03073628	0.03653141	0.04398223	-0.16232803	-0.21698031
DB00343	-0.03614099	0.05599507	0.02239097	-0.01550555	-0.03233047	-0.15657432	-0.09748878	-0.13850148	0.02473914	-0.01712094	-0.04470271	-0.00018286	-0.02372332	-0.00677714	-0.06436875	-0.02775510	-0.04985453	0.06209666	0.13823390	0.02082070	-0.08301089	-0.13265784	-0.07668284	-0.03874889	-0.02712015	-0.11466242	0.22031282	0.03053248	-0.09533766	0.07088400	0.01657971	-0.05633088
DB02701	0.03502667	0.01545486	0.12609756	-0.09773067	-0.01954194	0.04499158	0.05968266	-0.05562289	-0.06076818	-0.12478662	0.05078405	-0.09092987	-0.03434946	0.04809096	0.02221896	0.01316490	-0.06020360	-0.01770047	-0.04016149	-0.03111147	-0.01038175	-0.01094140	0.04675079	-0.04521212	-0.02249547	0.01305946	-0.06688413	-0.01625716	-0.05918845	-0.08272610	0.04775628	0.05127082
DB02703	0.07214141	-0.03263308	0.04407017	-0.07378440	-0.00951519	-0.17407787	0.09359296	-0.21502453	-0.05340343	-0.04627739	-0.05957335	-0.01133463	-0.11745119	0.01881247	-0.03628961	0.02878280	-0.10613339	0.11405633	0.07371068	-0.13701940	-0.06638854	-0.02113842	0.11434323	0.04717937	-0.05566535	0.02881661	0.13812080	0.04282348	-0.02704532	-0.00043020	0.01889610	0.06067676
DB00341	-0.06411959	0.05989090	-0.01436731	0.04002194	0.00963022	0.07267594	-0.13713567	-0.00204078	-0.00712665	0.03475175	-0.01286334	0.04752216	0.11286172	-0.08162917	-0.02153814	-0.00303588	-0.03245568	-0.08802614	0.10697257	0.12928915	-0.00479370	-0.07498621	-0.11874935	0.03291958	0.15538633	-0.15737799	-0.02519456	-0.01387491	-0.01048756	-0.01909505	-0.06759202	-0.13935602
DB01129	-0.17530294	0.13476802	-0.03003664	0.08849990	-0.08433023	-0.12073898	-0.07071878	-0.01988071	0.06296732	0.05675794	-0.05978736	0.00045868	-0.02739242	-0.11840338	0.00411122	0.03637546	0.00111348	0.10788085	0.12041882	0.15782812	0.06110953	-0.17600083	-0.16121638	-0.04736306	-0.02516581	-0.15204282	0.24779847	-0.06774513	-0.15470950	0.04503787	-0.03254396	-0.11951317
DB00431	-0.03363727	-0.05555112	-0.11682002	0.05683001	0.00560238	-0.02435918	-0.17508952	0.18179341	0.11310321	0.05570742	0.05704505	-0.04816824	-0.00748852	0.06338380	-0.00414868	-0.05793028	0.17801480	0.13105403	-0.17096293	-0.03328862	0.08734292	0.11617049	-0.17177008	-0.15945868	-0.25392130	-0.02157825	0.16518933	0.10578750	-0.10521995	0.31769314	0.08823847	-0.11121558
GAMMA HYDROXYBUTYRIC ACID	-0.11014879	0.08939096	-0.01110214	-0.03226149	-0.08633489	0.06307407	0.06262871	-0.11659185	-0.08695003	-0.03510243	0.01885544	0.02563091	-0.04295163	-0.09906165	-0.05396110	0.10103264	-0.11184864	0.02195938	0.10840402	0.13198620	0.08536356	-0.04693967	-0.02569776	0.09913985	0.17586236	-0.15206942	-0.00937702	-0.01278234	-0.05069796	0.01602065	-0.12753725	-0.19065157
DB00432	-0.07910979	-0.00360619	0.06930117	0.08387396	-0.21077389	-0.03222843	0.28356928	0.06434835	-0.15350276	0.01412562	0.06835997	-0.00093969	-0.20171523	-0.12291180	0.10914742	0.19720531	0.00533435	0.11336471	-0.15270323	-0.00222717	0.08552055	-0.00104503	0.17705081	-0.00976248	-0.09088128	0.05649835	0.02830812	-0.02980149	-0.09375332	-0.07835755	-0.03330936	-0.00806049
DB05389	-0.08870283	0.00396421	-0.12642844	0.11303446	0.02442423	-0.06492627	-0.22705662	-0.00454936	-0.02101207	0.08891103	-0.10561749	0.14608721	0.09094292	-0.17693913	-0.12050085	-0.03419084	-0.11912445	-0.07609186	0.17173864	0.08697590	-0.15041885	-0.09225893	-0.15134662	0.10757492	0.20985129	-0.30611944	0.10232216	0.02803686	0.06647128	0.03732735	-0.16782916	-0.22940746
DB05381	-0.03352999	-0.10929449	-0.14473225	0.15319693	0.06221399	-0.10683746	-0.22178632	-0.02094954	0.05169105	0.21224034	-0.16864207	0.13585144	0.10643769	-0.10577212	0.02033403	-0.00660248	0.06503859	-0.04920008	0.17672944	-0.05264691	-0.07945447	-0.08230707	-0.09384512	-0.02080934	0.02443782	-0.09768116	0.15464109	0.05066837	0.06780081	0.05370137	-0.11517273	-0.13582638
DB08868	-0.08413596	0.01404486	-0.03123540	0.03763082	-0.08988556	0.04589904	-0.02281416	0.07944897	-0.03422680	0.01629503	0.10196242	0.03999936	-0.00884162	-0.03302794	-0.01178225	0.02382129	0.06258044	0.00935934	-0.07080716	0.10437413	0.00997376	0.04024541	-0.01959612	-0.08221748	0.00120119	-0.09039810	0.03200046	0.13730469	-0.05918122	0.12681982	0.00949496	-0.15378457
DB08867	0.13135870	0.05044229	-0.01179998	-0.02157163	-0.04578166	-0.05418468	-0.12378331	-0.09839514	-0.18546984	-0.08563542	0.08432953	0.15636291	0.07835832	0.09581333	-0.17013341	-0.11256140	0.00491408	-0.19429052	-0.09570023	-0.00516414	-0.22399725	0.00001492	0.08114742	0.03599479	0.08780753	-0.16165307	0.08372895	0.27067941	-0.00007522	0.10408713	0.03936628	-0.15050693
DB08865	-0.01006487	0.05614937	-0.00413369	-0.04296687	-0.00954342	0.02481152	-0.13383874	-0.00310675	0.04313065	-0.05550581	0.05906196	-0.04700776	0.05338022	0.00180366	-0.04988988	-0.09315531	-0.02810974	0.00740697	0.01753692	0.07151015	0.00393884	-0.02958286	-0.16477810	-0.04535777	-0.01149428	-0.12900232	0.03298469	0.05264375	-0.08568138	0.12205991	0.03552315	-0.11509813
DB08864	-0.08487764	0.23570627	0.07053039	-0.01524758	-0.15036513	0.00537688	0.06041462	-0.01060706	-0.01693612	-0.12396878	0.06934632	-0.03800948	-0.01700769	-0.00339229	0.00822382	-0.00236438	0.03364608	0.01722018	-0.04570165	0.17772186	0.09701055	-0.06478662	-0.03760324	-0.02038242	-0.01607196	-0.06014211	0.12120984	-0.00391212	-0.17332676	0.00919546	0.05304359	-0.05262280
DB08860	-0.05426264	-0.14103486	-0.04100886	0.02100638	-0.05336126	-0.33006677	0.04295913	-0.13493890	-0.03083704	0.10370035	-0.05611895	0.03049243	-0.23853090	-0.01534136	-0.06183470	0.15398526	-0.05805657	0.28468642	0.03726859	-0.16365346	-0.11479668	-0.05462870	0.10683846	-0.05545393	-0.19237018	-0.03351850	0.33288658	0.05873466	-0.06274718	0.13198507	-0.00523658	-0.01498432
DB02638	0.01141529	-0.25272945	-0.20679156	0.32559177	0.16352116	-0.16007629	-0.42326102	0.04421262	0.06272626	0.39123273	-0.28322461	0.22663328	0.22507656	-0.15109777	-0.02855273	-0.03097469	0.05931745	-0.17753932	0.22057724	-0.14406496	-0.28791738	-0.16589643	-0.12858991	-0.01672512	0.06930964	-0.10253602	0.15308082	0.04186929	0.23448291	-0.02128432	-0.14024034	-0.11334386
DB00659	-0.17822751	0.09216008	-0.13987587	0.26541868	-0.13259551	-0.02624026	-0.13537733	0.25392124	0.13757613	0.18027444	-0.07867363	0.01269277	0.12315851	-0.12343711	0.18260340	0.05107456	0.27904364	0.01184472	-0.04063252	0.11752158	0.21319710	-0.11375561	-0.20265718	-0.12981558	-0.18259147	-0.02234464	0.22967322	-0.10572072	-0.14340192	0.09107647	-0.07180869	-0.15780030
DB11362	-0.02523533	0.04680503	-0.00195715	-0.01081611	-0.07446206	-0.10351881	-0.08756486	-0.15665820	-0.05169417	0.01181485	-0.01388207	0.06148780	0.03812566	-0.07581750	-0.08663297	0.02648757	-0.09525512	-0.00985262	0.15431243	0.05642256	-0.13979223	-0.15261270	-0.01770136	0.05742722	0.10549998	-0.15853061	0.13648017	0.03604261	-0.01391673	-0.01701799	-0.04115562	-0.11149057
DB11363	-0.07581662	0.08778173	0.07157514	-0.00981598	-0.07665047	0.07420126	0.07133855	0.03850957	-0.05788895	-0.05403658	0.05308749	-0.05570634	-0.02653942	-0.12778074	0.04680924	0.04221547	-0.10088587	-0.00169308	-0.00831122	0.07327126	0.09254131	-0.05696017	-0.06812489	0.02997478	0.03929065	-0.09146920	-0.07448608	-0.07751701	-0.05817111	-0.10734235	-0.05431167	-0.05341022
DB11365	-0.15553217	-0.00609553	0.02036532	0.06191853	0.01506561	-0.06465404	-0.04624968	-0.06254213	-0.02352949	0.08534305	0.00727730	0.05675318	-0.01258789	-0.22446567	-0.01799596	-0.01277285	-0.13827738	0.11947685	0.16963369	0.06344499	0.00963150	-0.12488439	-0.16785067	-0.02189959	0.04773258	-0.21872807	0.08105044	0.09978473	-0.06027456	0.12183096	-0.03366552	-0.20108192
DB09244	-0.05075151	-0.28228658	-0.06018249	0.22201484	0.17512424	-0.16004449	-0.21223521	0.08386284	0.07874512	0.26849300	-0.27610841	0.08474544	0.06100962	-0.08740924	0.18397377	0.06587793	0.08349032	-0.00892578	0.12105991	-0.24854515	0.01705953	-0.08419076	-0.08292371	-0.11352783	-0.14013083	0.00664051	0.15256758	-0.11108925	0.04431879	-0.00722671	-0.15507507	-0.05305136
DB09245	-0.03504676	-0.31724575	-0.14820154	0.19822238	0.29891244	-0.37401676	-0.41792208	-0.10202448	0.19372831	0.33524454	-0.40319562	0.15327801	0.07535344	-0.06985608	0.07119646	0.00949427	-0.00594677	0.05938037	0.36588374	-0.28214008	-0.14239553	-0.17395106	-0.24201243	-0.08400937	-0.12023754	-0.06719745	0.34061515	-0.07648775	0.08584069	0.14695866	-0.19458573	-0.09910543
DB11569	0.16337602	-0.06019699	-0.06352881	0.01428607	0.14160945	0.11117447	-0.23458716	0.05179106	-0.00986268	0.02593233	-0.06851307	0.07110937	0.19460705	0.11604197	-0.01474173	-0.13648687	0.11252666	-0.23963958	0.10662222	0.01586699	-0.15820496	0.10912047	0.04614472	0.00225991	0.12669590	-0.00313948	-0.14745383	0.03583937	0.03941830	0.05028706	-0.01531632	-0.01062863
DB11560	-0.03822171	-0.05620324	-0.06897165	-0.02257336	-0.00577911	-0.25271893	0.01702503	-0.30954641	-0.02420269	0.04782199	-0.17060682	0.05251623	-0.12017414	-0.08947560	-0.07348517	0.07746430	-0.14026833	0.18955635	0.26288441	-0.11460835	-0.04767445	-0.11410835	0.02530356	0.07586401	0.00795558	-0.11187576	0.27338770	0.02302734	-0.01359579	0.07238359	-0.11819924	-0.08766607
DB11563	-0.03553002	-0.05058439	0.02115779	0.24273694	-0.08246120	0.09640039	0.05678811	0.07689299	-0.12879184	0.10909469	-0.29860982	0.18511628	0.06772228	-0.20496392	0.36985663	0.21246634	0.04142359	-0.38026720	0.08000441	-0.06896125	0.04646983	-0.13213556	0.11920518	0.09692997	0.10926072	0.00945668	-0.06759219	-0.33876032	0.15713076	-0.53146648	-0.39456248	0.02774770
DB08916	-0.01602293	0.07386925	0.10902461	0.01558892	-0.04426580	0.03627986	0.03834273	0.01968635	-0.12503214	-0.04491567	0.05702543	0.01390656	0.02735596	-0.05490484	0.02684770	0.04377229	-0.06426806	-0.08850664	-0.06091737	0.01843596	-0.01315323	-0.07330016	0.01515387	0.02453172	0.04654393	-0.10441315	-0.05065515	-0.01002442	-0.06586519	-0.12242644	-0.00335598	-0.03571087
DB08913	-0.11014879	0.08939096	-0.01110214	-0.03226149	-0.08633489	0.06307407	0.06262871	-0.11659185	-0.08695003	-0.03510243	0.01885544	0.02563091	-0.04295163	-0.09906165	-0.05396110	0.10103264	-0.11184864	0.02195938	0.10840402	0.13198620	0.08536356	-0.04693967	-0.02569776	0.09913985	0.17586236	-0.15206942	-0.00937702	-0.01278234	-0.05069796	0.01602065	-0.12753725	-0.19065157
DB08912	-0.05843027	0.19216692	0.11512646	-0.02131709	-0.19760068	0.02303978	0.16325621	-0.01731117	-0.15073694	-0.13755260	0.10150369	0.01079571	-0.07406852	-0.00686303	0.00212778	0.08433280	-0.03735804	-0.07598852	-0.09145190	0.12564883	0.02484924	-0.06834447	0.07726751	0.03221179	0.05004391	-0.06096894	0.00495916	-0.01663781	-0.11907382	-0.12384695	-0.01585286	-0.03795745
DB08911	-0.01186134	0.06020253	0.05454563	-0.14675346	-0.05511080	0.12719175	0.07204244	-0.01965221	-0.01467849	-0.13583083	0.12543990	-0.15322876	-0.06190457	0.03727154	-0.02852808	0.01536843	-0.06806853	0.07163472	-0.04063095	0.04738127	0.09077354	0.05757604	-0.03561670	-0.01288587	-0.00770548	-0.04090229	-0.09609065	-0.00954271	-0.07645513	0.05023384	0.02809424	-0.02436170
DB08910	-0.06460890	-0.01157290	0.01999301	0.02406502	0.02355733	0.02148628	-0.13215676	0.11494730	0.10348113	0.02360643	0.01841122	-0.07656321	0.00438859	-0.04693835	-0.00136440	-0.03554754	-0.01998615	0.08314992	0.01878216	0.05866232	0.04226626	-0.00478991	-0.17349479	-0.09576820	-0.04704998	-0.08062087	0.01101886	-0.05937528	-0.08708592	0.07048990	0.04058467	-0.03864955
DB08918	-0.16082822	0.14431536	0.00501185	0.03769736	-0.13165067	-0.03318055	-0.00194300	-0.01098296	0.03666300	-0.00665639	-0.01171875	-0.02063486	-0.02376159	-0.05061036	0.03017636	0.07142945	0.05489164	0.06840301	0.06111834	0.16745947	0.09889832	-0.11724602	-0.08460637	-0.05512825	-0.00893802	-0.09508565	0.17563173	-0.06194342	-0.14345582	0.03205302	-0.02939505	-0.10427370
ETIDRONATE DISODIUM	0.03011740	-0.11469650	-0.04351528	0.04888679	0.07915384	-0.01965440	-0.10616191	-0.01546595	-0.18439262	0.05067563	0.00810180	0.15786141	0.02726874	0.05021491	-0.09558754	-0.01881487	-0.00428491	-0.14798573	-0.09515125	-0.09719513	-0.13375476	0.01292392	0.09647107	0.01145846	0.05598116	-0.13586336	0.02229822	0.15512580	0.04872546	0.06392901	-0.08730315	-0.17427556
DB01429	-0.16522360	0.02504918	-0.06345126	0.27612844	-0.09487329	-0.12291162	-0.15437299	0.08119189	-0.00379734	0.20611244	-0.13785093	0.14369866	0.09463543	-0.22292370	0.09809104	0.05358222	0.11213821	-0.06004445	0.11933267	0.13141833	-0.05644864	-0.22287759	-0.06884700	-0.06951454	0.01785545	-0.14452562	0.25945365	-0.03107574	-0.05899454	-0.05788355	-0.09038123	-0.15184155
DB01399	-0.09105592	-0.13684718	-0.04461473	0.03343259	-0.04929183	-0.11896151	-0.05227745	0.09276744	0.02760509	0.04220367	0.04148687	-0.03101169	-0.15274154	0.00679827	-0.04678282	0.03556587	0.03014855	0.19954522	-0.09168996	-0.05051443	-0.00725905	0.02597194	-0.00751346	-0.15959585	-0.18876410	-0.06752102	0.17598075	0.03621125	-0.09660478	0.19579387	0.02516451	-0.09393769
DB01397	-0.07306741	-0.13783777	-0.02810057	0.00998789	-0.03585699	-0.19283652	-0.02951758	0.04728007	0.06980345	0.04254165	-0.00809736	-0.07001798	-0.19144422	0.00218561	-0.04832832	0.04729547	-0.01006618	0.25074673	-0.03724316	-0.12467134	-0.00489151	0.00286673	-0.02633339	-0.13714878	-0.22814231	-0.02887876	0.21195370	-0.00356480	-0.08396748	0.15008259	0.04853814	-0.01337752
DB01394	-0.05870956	0.13960944	0.02681914	-0.00843251	-0.15702222	-0.00000531	0.07885154	-0.03319172	-0.09162968	-0.06724720	0.07553697	0.00184279	-0.03758010	-0.02213842	-0.01088664	0.05876184	0.00483658	-0.00079870	-0.04219256	0.10728624	0.03922947	-0.05354023	0.02351461	0.01565024	0.00938041	-0.06878337	0.07156239	0.02969735	-0.11378456	0.00354104	-0.01490273	-0.09170251
DB01395	0.15264946	-0.07880658	-0.15414879	-0.03125910	-0.01524401	-0.07178453	-0.20559172	-0.11484405	-0.12626919	-0.02255527	0.02614305	0.15854988	0.06047078	0.16529293	-0.21385159	-0.09477285	0.09283067	-0.15305644	-0.08019310	-0.07798790	-0.24641126	0.07346316	0.11442815	0.00212893	0.04728889	-0.12819424	0.14011654	0.29743814	0.05527033	0.23195049	-0.00695606	-0.20222691
DB01420	0.09956047	-0.10465863	-0.04792073	-0.07674378	0.03037519	-0.08447406	-0.07843352	-0.10856522	-0.03064321	-0.03406377	-0.00659748	0.01600187	-0.03465708	0.10974876	-0.10142124	-0.02141979	-0.00998194	0.02749776	-0.01046270	-0.13877672	-0.08404253	0.07809366	0.04737351	-0.01198175	-0.03447563	-0.03722547	0.07946267	0.13696304	0.01431015	0.15890592	0.01120425	-0.05957154
DB01393	0.01295241	-0.19661589	-0.02514079	0.03562883	0.05481808	-0.13306268	0.03911526	0.10503904	0.06141345	0.06926513	-0.09109692	-0.08242514	-0.15200961	0.03555446	0.09400077	0.09774174	0.03904767	0.18603286	-0.10703414	-0.25085580	0.11628413	0.11787669	0.02025615	-0.07521611	-0.25545639	0.13041817	0.10168745	-0.08200969	-0.01437778	0.08503607	-0.01345050	0.08301944
DB01390	-0.04932126	-0.27148122	-0.34034586	0.22934639	0.09953371	-0.15722714	-0.15051147	0.10951480	0.08065373	0.31726813	-0.23704882	0.18531850	-0.06318815	-0.02164365	-0.00344075	0.06040398	0.22943154	0.06468964	-0.06617021	-0.19163418	0.04858568	0.15885106	-0.01333029	-0.04024686	-0.13392264	0.06387949	0.25112721	0.12082735	0.16050144	0.23086330	-0.11290736	-0.13403186
DB09093	-0.08413674	0.04184625	-0.02933718	-0.01806277	-0.01533378	0.01101959	0.01819567	-0.09202944	-0.06017580	0.01132840	-0.02247529	0.01973045	-0.03955881	-0.08306301	-0.06255510	0.08581926	-0.11660822	0.02149045	0.09748679	0.03163927	0.06893516	-0.04360699	-0.06769015	0.11186503	0.12716784	-0.13130620	0.00107231	-0.01452476	-0.00868200	0.00135780	-0.11420877	-0.14748761
DB09099	-0.04260767	-0.14169948	-0.15642536	0.11060064	-0.05840879	-0.30156758	0.03340618	0.03205708	0.08992267	0.16142395	-0.14801505	-0.04743961	-0.22765914	0.03368127	-0.00388712	0.22262540	0.07757205	0.21291724	-0.05642098	-0.21343732	0.00702845	-0.01064029	0.04486560	-0.04559383	-0.24197221	0.10029081	0.30530038	-0.09124357	-0.00108654	0.06869504	-0.05972473	0.05853247
DB00207	0.08495543	-0.04384689	-0.06780683	-0.05525379	0.03501795	-0.16995820	-0.05098933	-0.25521931	-0.06191245	0.01885954	-0.09291197	0.07873622	-0.01177190	-0.01071203	-0.14219725	0.00652344	-0.13508691	0.02147759	0.15765880	-0.10960279	-0.13119051	-0.05141417	0.03936827	0.13959876	0.09783206	-0.08009991	0.11789548	0.09430182	0.06342156	0.03447094	-0.05160791	-0.07454541
DB00068	-0.08729744	0.00053208	-0.07641582	-0.07632618	0.00696854	-0.07688830	-0.23237668	0.05978680	0.08581716	-0.03317063	0.15297846	-0.01561990	-0.07967489	0.02506357	-0.24072865	-0.12343724	-0.04799816	0.22257273	-0.04301972	0.14392309	-0.07311238	0.10523496	-0.21076339	-0.12403359	-0.02499917	-0.24255048	0.16082761	0.21082556	-0.13952883	0.38725033	0.13139191	-0.19353953
DB00067	-0.00107254	-0.14586350	-0.12540151	0.15656447	0.05825685	-0.14500251	-0.18169582	-0.11355317	-0.01355786	0.22361439	-0.18756197	0.14733085	0.06784073	-0.13137415	-0.05784947	0.04711975	-0.05707513	-0.04153016	0.21611795	-0.09517292	-0.18164006	-0.13009687	-0.03488853	0.06244685	0.09478784	-0.09468200	0.12961090	0.03286309	0.13119853	-0.01363000	-0.12610716	-0.10571937
DB00065	-0.06878147	-0.02687597	-0.08003393	0.01643355	0.07663279	0.15044820	-0.25054291	0.15862754	0.11509153	0.02747300	0.04614486	-0.04140501	0.09437056	-0.00051346	-0.07518414	-0.08696643	0.02176341	-0.00688597	-0.00869315	0.12317207	0.06966068	0.07761499	-0.23344891	-0.06709442	0.06472113	-0.15492485	-0.06592511	0.01170130	-0.04058696	0.18759577	0.00803617	-0.18604578
DB00063	-0.25629652	-0.02045320	-0.22088543	0.15829843	-0.10917453	-0.07109475	0.01727900	-0.08829133	-0.06284712	0.21669182	-0.09950647	0.14067891	-0.14808711	-0.24661505	-0.08973060	0.23681204	-0.05821460	0.14823347	0.18058209	0.16749877	0.00796677	-0.09673133	-0.09592839	0.11077558	0.18764275	-0.22898602	0.16408867	0.03021169	0.02119705	0.10969306	-0.20856243	-0.29529005
DB00060	-0.04074525	-0.05902983	-0.08073121	-0.07544257	0.04889889	-0.13870178	-0.30421135	0.08786698	0.08984289	-0.02730239	0.16762100	0.00502888	-0.08343641	0.08520430	-0.28220776	-0.18732658	-0.01922941	0.22519512	-0.10342675	0.08261380	-0.16316651	0.13733299	-0.18929847	-0.18559536	-0.09377833	-0.24328910	0.21251526	0.28504610	-0.13588217	0.44956717	0.19298072	-0.16986406
DB00462	-0.09006725	0.00834872	-0.01243400	0.13410056	0.06110134	0.07535845	-0.27129599	0.09705881	0.06682349	0.11105265	-0.08102260	0.03860683	0.22798106	-0.15632769	0.07405172	-0.04085575	-0.00686515	-0.15287250	0.17492972	0.10842156	-0.00434174	-0.16291782	-0.23984368	-0.03713161	0.11519806	-0.18389453	-0.02783547	-0.10156105	-0.00720898	-0.05341822	-0.09686819	-0.15585244
DB00461	-0.12109684	-0.15502429	-0.21331762	0.13741785	0.02266663	-0.20233241	-0.23525627	0.11908036	0.17302306	0.21143356	-0.05032846	0.02517650	-0.12011851	-0.04287124	-0.08269926	-0.04694144	0.12035579	0.25063193	-0.01424185	-0.03095374	-0.01412403	0.00985926	-0.21011068	-0.19505560	-0.23956153	-0.10218177	0.32170230	0.11343557	-0.06460536	0.35493281	0.04109401	-0.16256459
DB00460	-0.11014879	0.08939096	-0.01110214	-0.03226149	-0.08633489	0.06307407	0.06262871	-0.11659185	-0.08695003	-0.03510243	0.01885544	0.02563091	-0.04295163	-0.09906165	-0.05396110	0.10103264	-0.11184864	0.02195938	0.10840402	0.13198620	0.08536356	-0.04693967	-0.02569776	0.09913985	0.17586236	-0.15206942	-0.00937702	-0.01278234	-0.05069796	0.01602065	-0.12753725	-0.19065157
DB00467	-0.03927468	0.00320492	0.08496198	0.04660496	-0.02579277	-0.09748673	0.00896325	-0.07897595	-0.14065169	-0.00006169	-0.00183486	0.11693842	-0.06464411	-0.06843749	-0.01820282	0.00893299	-0.09259756	-0.04881990	0.03280038	-0.01684841	-0.09330184	-0.11192089	0.04680212	-0.01800832	0.03097374	-0.14234020	0.08309163	0.05732026	-0.04217242	-0.06319582	-0.04724431	-0.07640532
DB00465	-0.11825806	0.00202111	0.00853284	-0.04679885	-0.06374023	-0.09656373	-0.03087559	-0.08139367	0.04349300	-0.02290367	0.01751582	-0.05575476	-0.12299192	-0.04305172	-0.07300141	0.04909014	-0.09173239	0.20703331	0.09566199	0.05541866	0.01070982	-0.06467859	-0.06796132	-0.06573768	-0.04203716	-0.14111879	0.17146026	-0.01564929	-0.12024315	0.12698178	-0.00329750	-0.10357168
DB00464	0.05766062	-0.23603939	-0.10233304	0.03999682	0.02370630	-0.03569362	-0.04888389	0.05508082	-0.05461861	0.08861095	-0.05079172	0.06554367	-0.05753610	0.01857081	0.01107564	0.03834571	0.04219187	-0.00332842	-0.07993525	-0.17258555	-0.05304603	0.14200677	0.12798283	-0.01439474	-0.04623203	0.01327752	0.05472635	0.09362168	0.10403687	0.09676147	-0.11842014	-0.07570954
DB00469	-0.09311113	-0.03148466	0.02315361	-0.02763201	-0.06780396	-0.14849658	0.05976757	-0.04907039	-0.01846787	-0.03216901	0.01337219	-0.05170102	-0.19468147	-0.01182930	-0.05996324	0.05038260	-0.07450506	0.20422609	-0.00046900	-0.03762708	0.01186013	-0.04326350	0.02368971	-0.07066452	-0.12530813	-0.08251517	0.18629858	-0.00965341	-0.12281685	0.09287106	0.00528920	-0.04590527
DB00468	-0.02894188	0.01950222	-0.01509977	-0.03153443	0.02224870	-0.09508859	-0.15142876	-0.08632589	0.05980419	-0.01459572	-0.03204336	0.00194451	0.01527475	0.00605929	-0.07849070	-0.06067317	-0.03440261	0.06977829	0.11137147	0.03566724	-0.06015826	-0.05549838	-0.10102103	-0.04582078	-0.00601248	-0.12878177	0.16457824	0.04129219	-0.07537762	0.12163571	0.02543067	-0.08278419
DB00205	-0.00439564	-0.10763296	0.03044789	-0.00672508	0.02398028	-0.12634186	0.08757599	-0.14165789	-0.01018240	0.05787352	-0.14604938	-0.06946772	-0.11123244	-0.08954144	0.08861424	0.17653131	-0.13891035	0.13924821	0.13732713	-0.19646108	0.04206324	-0.07489467	0.04458699	0.05408936	-0.09039382	0.04490022	0.08550728	-0.16712974	-0.01064768	-0.13725406	-0.11128455	0.07764863
DB00608	-0.00932803	0.07760835	-0.01014795	-0.10508758	-0.03451816	0.00581550	-0.13777177	-0.02320055	0.04991734	-0.10778344	0.08474817	-0.06372340	0.01932918	0.09126815	-0.12474615	-0.05430369	-0.00948243	0.04951293	0.00161599	0.09639202	-0.03373526	0.03037373	-0.08847418	-0.04592182	0.00873522	-0.13016310	0.09089124	0.05618908	-0.11305380	0.18271323	0.05748096	-0.10677413
DB00603	-0.06614412	0.15662825	-0.07819273	0.07042155	-0.19790331	-0.05927450	0.00281903	0.02993552	-0.03426744	-0.02007081	0.05653893	0.03972334	0.01514460	0.01264159	-0.00275425	0.03266041	0.15328248	0.01267108	-0.09634450	0.12113200	0.06181588	-0.04557335	-0.00646404	-0.03032114	-0.07553679	-0.06204289	0.21450919	0.08544181	-0.14877753	0.16292118	-0.01756657	-0.17905232
DB00602	0.06309426	-0.03132235	-0.06987508	-0.10616507	0.00461683	-0.04197469	0.00682022	-0.07573026	0.06367003	-0.05208714	0.01944202	-0.11825100	-0.10216209	0.11276233	-0.08781777	0.00085632	0.00422716	0.16849582	-0.05206515	-0.08781907	0.05244898	0.10762010	-0.02264559	-0.02259971	-0.13392168	0.05539547	0.07286477	0.05289009	-0.07414360	0.18508700	0.07233485	0.00123085
DB00601	-0.16894814	-0.04347076	0.01939733	0.11377100	0.04100991	-0.19102283	-0.04103287	-0.15851134	0.01417902	0.17989060	-0.25618276	0.04489756	-0.01898739	-0.26195675	0.13221958	0.19041884	-0.19881272	0.07331356	0.40118265	-0.04223733	0.04849403	-0.28080773	-0.17559084	0.08160286	0.05638779	-0.09954932	0.13973320	-0.24727097	-0.02080775	-0.16597471	-0.26004684	-0.07139426
DB00600	-0.09693492	0.03899938	0.06550648	0.01659979	-0.05615720	0.01933677	0.04010571	-0.09125758	-0.11325410	0.00314869	0.02063999	0.09323114	-0.00370752	-0.20000930	0.03322759	0.05739116	-0.16247378	0.01665059	0.11298695	0.08620295	0.03144819	-0.07792670	-0.03677012	0.06639323	0.13810384	-0.17985348	-0.00376998	0.02415101	-0.01551800	-0.03570385	-0.13281544	-0.16314287
DB00607	0.08500022	-0.15227377	0.06991280	-0.02240675	0.17298938	-0.27229983	-0.06065113	-0.25982004	-0.01628104	0.06181709	-0.20663318	0.05145236	-0.06485585	-0.05456889	-0.02042288	-0.04097708	-0.21890733	0.04780962	0.24995451	-0.28815392	-0.14030263	-0.13398531	-0.01806265	0.04645735	-0.03476114	-0.03469615	0.12970898	-0.00071954	0.07250021	-0.08856398	-0.04794097	0.07285067
DB00605	-0.04729332	-0.10636692	-0.03278421	0.04248055	-0.15019640	-0.15894796	0.20845154	0.06738919	-0.06769998	0.03775444	0.02469421	-0.07547984	-0.25066608	-0.06933241	0.05461832	0.14247024	0.00691475	0.24783334	-0.11632932	-0.10242976	0.09312987	0.05935916	0.12001528	-0.04679891	-0.22002515	0.10034613	0.12714881	0.00514306	-0.10835834	0.09174919	-0.02157532	-0.00814286
DB00604	-0.13911508	0.11605158	-0.00175862	0.06175774	-0.08703467	-0.04645437	-0.16134942	0.03466868	0.09590068	0.01398638	-0.05060279	-0.04107767	0.07758395	-0.08769356	0.05125509	-0.01206327	0.03214319	0.01685716	0.12841451	0.14849775	0.05459981	-0.16058761	-0.20356949	-0.08771098	-0.02788396	-0.14020760	0.18554455	-0.08516443	-0.13363972	0.01880327	-0.04658546	-0.11491770
DB09077	0.01808211	-0.04486529	0.00860851	-0.00757832	-0.00719556	-0.05238521	-0.00537256	-0.12054060	-0.16125640	-0.01846364	-0.00427844	0.10820268	-0.03587454	0.01929796	-0.08501478	0.02159960	-0.05746763	-0.07048008	0.00289479	-0.05791012	-0.10556085	-0.02673290	0.13122976	0.02604128	0.06995561	-0.10904477	0.06058364	0.09807536	0.00465747	0.01735637	-0.07223541	-0.11818122
DB00269	0.06413539	-0.02031926	-0.04001812	-0.11406557	0.00134242	0.03442113	-0.11272401	-0.09798388	-0.10420585	-0.10023535	0.11205105	0.07710797	0.03185420	0.10885050	-0.18577005	-0.05409352	-0.03814799	-0.03724830	-0.05101782	0.03935832	-0.09884156	0.11998437	0.03216705	0.02774885	0.13169147	-0.15089919	0.00184796	0.23169447	-0.00601374	0.23628756	0.01205486	-0.20935434
DB00268	-0.05117907	-0.27370343	-0.06871725	0.25735617	0.17919463	-0.10336281	-0.33140719	0.12816574	0.18745320	0.30478314	-0.30726880	0.06810438	0.20063965	-0.15234421	0.25837407	-0.01832474	0.14001900	-0.05419675	0.22336982	-0.20758186	0.03641389	-0.12242282	-0.19605151	-0.17687307	-0.14383206	-0.00719882	0.14115584	-0.13152978	0.06737904	-0.02090743	-0.13627073	-0.04767590
DB09076	-0.09573074	0.03983841	0.05035521	0.13606787	0.04269702	0.05107694	-0.23906790	0.10834903	0.06425592	0.08646043	-0.07953940	0.02462997	0.21908198	-0.15806553	0.11605266	-0.04233725	-0.00600621	-0.14139104	0.15789711	0.11118064	-0.00259695	-0.18787660	-0.22298321	-0.05792797	0.07719916	-0.16928154	-0.00301678	-0.13012719	-0.03480020	-0.11280058	-0.06656649	-0.09343020
DB00265	-0.11014879	0.08939096	-0.01110214	-0.03226149	-0.08633489	0.06307407	0.06262871	-0.11659185	-0.08695003	-0.03510243	0.01885544	0.02563091	-0.04295163	-0.09906165	-0.05396110	0.10103264	-0.11184864	0.02195938	0.10840402	0.13198620	0.08536356	-0.04693967	-0.02569776	0.09913985	0.17586236	-0.15206942	-0.00937702	-0.01278234	-0.05069796	0.01602065	-0.12753725	-0.19065157
DB00264	0.06468242	-0.09622154	-0.07379674	0.05741425	0.11266606	-0.15434949	-0.26560763	-0.15400691	0.03397234	0.09286470	-0.16832784	0.11166861	0.11271514	0.00284292	-0.09209870	-0.07640316	0.00765073	-0.06121854	0.18257052	-0.09680912	-0.20235099	-0.07442755	-0.04599171	-0.02740350	0.04847405	-0.09070747	0.19307737	0.10991503	0.05447470	0.08768840	-0.00215828	-0.06824453
DB00266	-0.03471175	-0.11140919	-0.01459221	0.00155914	0.20897613	-0.18262731	-0.36331469	-0.08272711	0.07014508	0.10328375	-0.10622726	0.06102465	0.05441854	-0.00815833	-0.18998212	-0.09344077	-0.14921820	-0.00131338	0.16299818	-0.12104675	-0.25329575	-0.14487191	-0.19342743	-0.05829472	0.01629202	-0.24477702	0.16611958	0.03452361	0.04757939	0.02374431	0.02421305	-0.06985123
DB00261	-0.17111842	0.22731729	0.16987729	0.04256432	-0.16805488	0.00326142	0.08039980	-0.09416846	-0.12388089	-0.02601542	0.04472744	0.04547556	0.00622112	-0.25323296	0.05424800	0.08491274	-0.19281104	-0.05183713	0.18932153	0.24208564	-0.00011444	-0.27454209	-0.08442390	0.06816916	0.18598413	-0.22310770	0.01343859	-0.08987868	-0.11924125	-0.23690808	-0.09672531	-0.09593483
DB00260	-0.00985489	-0.14497301	-0.15612122	0.27335382	-0.02533482	-0.23709612	0.14387409	-0.04306639	0.01883846	0.26495737	-0.37443888	0.04853438	-0.06648817	-0.19910185	0.20509923	0.16731088	0.05508398	0.00171526	0.17745015	-0.28192702	0.12238318	-0.20936157	0.09732209	0.08202283	-0.14785200	0.16660157	0.19445571	-0.30491191	0.09951462	-0.23632994	-0.26452702	0.08835839
DB00263	-0.16203478	0.13891892	0.01055472	-0.05168776	-0.09834639	-0.01311245	0.07703549	-0.14400932	-0.03326514	-0.05842386	0.00809489	-0.03181162	-0.10581018	-0.10840536	-0.07405423	0.09742890	-0.14907005	0.15134935	0.13862833	0.16340968	0.11461047	-0.08618464	-0.06873489	0.08171234	0.12132947	-0.18066071	0.10028465	-0.04987834	-0.13280095	0.04559398	-0.09008613	-0.16827069
DB00262	-0.12576224	0.12755422	-0.08287361	0.06997345	-0.15116251	0.14291048	0.16122466	0.05070437	-0.07197089	0.01391392	0.03259769	0.01158039	-0.03200457	-0.12386037	0.06017940	0.12794359	0.05060296	0.01950980	-0.05169638	0.16115192	0.25447088	0.06029669	-0.01909738	0.09420817	0.08557263	-0.01847950	-0.03842790	0.00101580	-0.05884437	0.06298034	-0.13090873	-0.17866215
DB06148	-0.11913475	-0.16715403	-0.08910730	0.21560325	0.11132936	-0.01127417	-0.22612470	0.22049341	0.22060692	0.24368602	-0.20919456	-0.03269316	0.11179869	-0.10036526	0.24733774	0.02031565	0.20767105	0.03447929	0.08519713	-0.10033651	0.19047782	-0.04973251	-0.23692925	-0.19620749	-0.20028746	0.03331296	0.10854104	-0.15859415	-0.01839920	0.04667949	-0.07376288	-0.04344510
DB00114	-0.08424085	-0.24060772	-0.12952065	0.23278137	0.06745298	-0.12331723	-0.13701491	0.11172239	0.05612962	0.28558722	-0.20272985	0.08075221	0.01641214	-0.20243138	0.16487445	0.06399991	0.06952400	0.04857359	0.09432697	-0.19574527	0.03091719	-0.07359982	-0.08277686	-0.08302701	-0.15590431	-0.03903750	0.15056039	-0.06248398	0.11313175	-0.00297961	-0.17329575	-0.06583989
DB00112	0.01859714	0.11706836	0.08441989	-0.05334842	-0.15562274	0.10096409	0.13199019	0.10197259	-0.13596874	-0.12141079	0.21484815	-0.04594889	-0.06079005	0.03558287	-0.05178483	0.03404761	-0.00654831	-0.00282165	-0.18317875	0.11449116	-0.02594609	0.09289405	0.12389358	0.04192626	0.05297353	-0.05881605	-0.09107634	0.07809827	-0.07631152	0.01776734	0.05791323	-0.00811167
DB00111	-0.02618175	0.15783843	0.05458592	-0.03156972	-0.17423233	0.19259223	0.09800527	0.20106414	-0.10884567	-0.12821198	0.26584527	-0.06010997	-0.03326714	0.04886137	-0.05087009	0.00729037	0.05978312	-0.02884271	-0.25542983	0.19972281	0.03162278	0.12787302	0.06346223	0.00506548	0.05281638	-0.08416025	-0.12373280	0.09045742	-0.09774743	0.05752297	0.07676958	-0.05394782
DB00110	0.04419669	0.14826372	0.10414757	-0.05799007	-0.18241994	0.13134673	0.14956805	0.19477268	-0.14192127	-0.15606351	0.28721637	-0.07968829	-0.06489591	0.08033378	-0.06419943	0.01398063	0.03146407	-0.00234175	-0.29243571	0.13124062	-0.03951589	0.14844635	0.15366770	0.03041653	0.01867169	-0.03894318	-0.11898278	0.09481499	-0.09247841	0.02951642	0.11481257	0.03922544
DB06636	0.14546201	0.05105397	0.05663816	-0.21545640	0.08557582	-0.13119648	-0.21442854	-0.25893128	0.06356972	-0.15121701	-0.00004562	-0.07893206	0.08454527	0.14410380	-0.19682127	-0.15497494	-0.13799396	0.01160222	0.17315403	-0.05295254	-0.22084983	-0.08836373	-0.07033277	0.01179041	0.03868742	-0.12893862	0.11559678	0.06838290	-0.05194924	0.07364348	0.12574714	0.02223745
DB06637	-0.08396011	-0.19657236	-0.17220211	0.13090758	0.06117015	0.05467626	-0.26301122	0.23110440	0.17879051	0.17409950	-0.10579022	-0.01175472	0.04256307	-0.01792450	0.03900655	0.00963609	0.14783923	0.01446219	-0.04766572	-0.06279119	0.08921406	0.09760607	-0.18393248	-0.15618891	-0.12377594	0.00462117	0.05719094	-0.04940491	0.08424476	0.14592168	-0.05528989	-0.10356666
DB06147	0.28147465	0.08192298	0.01812199	-0.42161909	0.06725897	0.15008214	-0.41948608	-0.18512166	-0.05351941	-0.41521761	0.34607202	0.05396148	0.20591390	0.41040465	-0.52934438	-0.35919559	-0.05710623	-0.16036108	-0.13036738	0.19551612	-0.43718278	0.28540260	0.02761600	-0.01743585	0.32314897	-0.29086140	-0.06150132	0.47705844	-0.00216981	0.46856612	0.29998076	-0.19337264
DB06144	-0.04165565	-0.22787891	-0.07467985	0.04257446	0.27215970	0.00627276	-0.36630315	0.10775750	0.29178521	0.14197232	-0.20399816	-0.11724450	0.14392999	-0.00726569	0.10432812	-0.10822786	0.07443126	0.07505462	0.17670400	-0.16891676	0.12120131	0.00924100	-0.33159631	-0.18997054	-0.15086873	-0.03347171	0.05242474	-0.11362230	0.01431458	0.14298305	-0.00343550	-0.03190263
DB09072	-0.23633854	0.12692490	-0.07718759	0.15543006	-0.13046376	0.05449099	-0.16530515	0.09756044	-0.01795107	0.12110192	-0.00568884	0.06595239	0.13180050	-0.20896669	0.00720026	0.01907886	0.01343228	-0.12927771	0.13561660	0.25406766	0.01979122	-0.24778080	-0.20832449	-0.01249374	0.14133663	-0.28461212	0.08066979	-0.04749824	-0.06344175	-0.05510584	-0.15515903	-0.28212559
DB00287	-0.07044998	-0.10294800	-0.43044111	0.55031985	-0.12059399	-0.45690170	-0.19060712	-0.11454735	-0.07133637	0.52900290	-0.38162923	0.53491855	0.12839773	-0.17754330	-0.01788298	0.18436083	0.31287932	-0.11479259	0.21634328	-0.07500730	-0.21480702	-0.24735312	0.14394826	0.05711071	0.01347908	-0.05560766	0.57730931	0.14446023	0.15515584	0.22370617	-0.27468738	-0.32411495
DB00286	0.00980209	-0.07320114	-0.15196992	0.00179651	-0.05914796	-0.12197804	-0.03737544	-0.01414780	-0.04468210	0.04632843	0.04847671	0.07409019	-0.11720363	0.09919760	-0.16476035	0.00179214	0.10308130	0.10806473	-0.13374956	-0.04020434	-0.08446144	0.10948122	0.06592251	-0.03349746	-0.07937564	-0.07201793	0.17770895	0.24096347	-0.02917504	0.29440698	0.06818128	-0.15196024
DB00285	-0.14295214	0.08916304	-0.00069088	0.09736054	-0.09864306	-0.01574655	0.03302976	0.09854492	0.05268977	0.04345026	-0.04673893	-0.04518214	-0.02163077	-0.04365319	0.14514713	0.08295408	0.15387721	0.04484171	-0.02571522	0.07917726	0.17058769	-0.08422883	-0.06371859	-0.10721312	-0.12480192	0.00787559	0.14068772	-0.10622688	-0.14774853	-0.01261991	-0.02332794	-0.03777713
DB00284	0.00141522	-0.26956674	-0.13691857	0.09980673	0.06659257	-0.20029144	0.07303164	-0.05231402	0.03121345	0.16103631	-0.24253577	0.00549830	-0.20537798	-0.07037774	0.06565651	0.17485371	-0.02468372	0.21557707	0.06086785	-0.31475013	0.14625120	0.06052055	0.04592012	0.02683462	-0.16848391	0.13289499	0.14691499	-0.10738033	0.07311817	0.04903100	-0.15090823	0.00577830
DB00283	-0.21479841	0.16197996	-0.05848270	0.17913270	-0.04777626	0.14405470	-0.14482202	0.09783344	0.04229351	0.10302669	-0.05497602	0.09475177	0.16725926	-0.18733589	0.08651592	0.02844867	0.08021677	-0.08914390	0.13133931	0.31611615	0.15809920	-0.10049143	-0.21520597	0.00257131	0.19036974	-0.18347734	0.03487806	-0.05803840	-0.05499389	0.00023026	-0.13224089	-0.22912467
DB00282	0.04013855	-0.16445401	-0.18279897	0.15780786	-0.09526920	-0.11227626	0.09362158	0.00297436	-0.12086403	0.13873880	-0.06373683	0.18895122	-0.10622205	0.03949718	0.02775775	0.12050938	0.21412769	0.06040744	-0.21030697	-0.13468431	0.03999478	0.13972650	0.25824457	-0.02505194	-0.13614175	0.12524074	0.18934610	0.16060558	0.00023407	0.20251435	-0.08828288	-0.15884471
DB04938	-0.12739183	0.19064765	0.01059224	0.00860751	-0.16955255	-0.03492216	0.04581106	-0.07681957	-0.05067441	-0.08841510	0.04306789	0.02740983	-0.04510590	-0.03153837	-0.02999395	0.03529614	0.01641108	0.06812941	0.01494404	0.20049173	0.09351247	-0.06144078	-0.01762331	-0.01337141	0.03215363	-0.12928508	0.19528760	0.05549557	-0.17127316	0.11358588	-0.02359400	-0.17437254
DB00280	-0.03309979	-0.20321947	-0.06051861	0.18000053	0.14873600	-0.18288085	-0.28164616	0.02425648	0.11863270	0.24505645	-0.24183129	0.07529680	0.08615898	-0.14432161	0.08232438	-0.00628639	-0.01373744	-0.01342516	0.21707192	-0.16437066	-0.10179729	-0.14988239	-0.16484152	-0.07994266	-0.07437821	-0.06653593	0.16315825	-0.08581638	0.07460454	-0.04387633	-0.08217500	-0.02430086
DB00289	-0.19915451	0.05653285	-0.05440358	0.28169113	-0.10612842	-0.04308972	-0.08612052	0.23836742	0.07911795	0.19905405	-0.10085654	0.04407676	0.06607665	-0.19721761	0.18880138	0.07111079	0.18429452	-0.00325135	-0.00435483	0.09991895	0.14599590	-0.15644027	-0.15355653	-0.10784889	-0.12310916	-0.05178050	0.19124968	-0.13538510	-0.09007123	-0.06596346	-0.06187465	-0.07764440
DB00288	0.06350373	0.02927080	-0.08503635	-0.03309958	0.09167080	0.06330842	-0.26180923	-0.00974400	0.04949664	-0.01412973	0.01450777	0.02661524	0.15772778	0.07930354	-0.11639425	-0.14985043	0.03633603	-0.10699120	0.01560550	0.02889546	-0.02821702	0.03801858	-0.19086862	-0.01352240	0.06022866	-0.13498101	-0.00093643	0.12383117	0.00168964	0.20085959	0.02302658	-0.16173592
DB06700	-0.21082562	0.10570051	-0.02840348	0.12587214	-0.11781808	0.00658245	0.04617746	0.07646398	0.05792946	0.07779344	-0.07779571	-0.02326190	-0.02074917	-0.10769790	0.17036688	0.13098568	0.14244950	0.06577992	0.05088967	0.13569602	0.23502871	-0.10712406	-0.10519380	-0.08051332	-0.06706240	-0.02875915	0.14856163	-0.13239056	-0.14626221	-0.00066737	-0.09626453	-0.10450961
DB06701	-0.24083003	0.06167751	-0.03985705	0.16425203	-0.13014922	0.03122158	0.09941163	0.15894200	0.04493487	0.12900609	-0.07500473	-0.03802855	-0.05679908	-0.13282901	0.22954424	0.19447452	0.17384814	0.06874239	-0.00510431	0.09867994	0.29048854	-0.09780678	-0.09996601	-0.09233315	-0.11372523	0.00950826	0.09882423	-0.17902268	-0.14320847	-0.03663432	-0.12890655	-0.09979104
DB06702	-0.07187186	0.03538264	0.04571272	0.10206376	0.05439655	0.03142193	-0.23602813	0.06615350	0.06997605	0.06692177	-0.08235794	0.01285282	0.20567492	-0.12733120	0.09231743	-0.05184095	-0.01731549	-0.12027517	0.16822758	0.08699255	-0.01169822	-0.17472634	-0.21110511	-0.05027534	0.06825574	-0.15861070	0.01189834	-0.11479661	-0.03463935	-0.08858814	-0.05484420	-0.08251497
DB06705	0.08408295	-0.11766821	0.00602719	-0.02144729	0.11945836	-0.24127944	-0.03788232	-0.15192805	-0.05779754	0.05168959	-0.14065088	0.04084255	-0.08883935	0.03637692	-0.10022406	0.01637392	-0.12492908	0.00561878	0.06818913	-0.31966588	-0.12665214	-0.05639169	0.04001129	0.07879961	-0.06215349	-0.01993656	0.13021706	0.03579766	0.08663736	-0.07320481	-0.01718226	0.06740493
DB06708	-0.12081240	0.23776957	0.00595720	0.01073245	-0.08082473	-0.06733494	-0.11352502	-0.17097008	0.09691326	-0.07584447	-0.08616865	0.02103804	0.08740057	-0.03230456	-0.00716511	-0.05948087	0.04825360	0.05689257	0.21887162	0.24674429	0.06864935	-0.13507593	-0.12087714	-0.04505388	0.07292612	-0.14356139	0.29777384	0.00750586	-0.15542337	0.10723349	0.00166160	-0.11866531
DB00841	0.04897393	-0.29126257	-0.17745818	0.13156155	0.22793606	-0.08067860	-0.40604004	0.00316412	0.12932834	0.23387463	-0.21609832	0.11597409	0.19613141	-0.00830145	0.00729738	-0.09917819	0.10631819	-0.06061137	0.16531454	-0.18730293	-0.09856501	0.01692303	-0.16525508	-0.10884592	-0.02926901	-0.06892484	0.11916490	0.11103505	0.12100753	0.21725833	-0.07089618	-0.16272716
DB00843	-0.12231567	-0.03091020	-0.07116760	0.18711084	0.00221145	-0.02566822	-0.14924453	0.21735807	0.14248954	0.16252221	-0.10521517	-0.02539353	0.05313070	-0.12534530	0.12847129	0.01838223	0.13008437	0.05432978	0.01363207	0.00979526	0.13572498	-0.04930272	-0.18703006	-0.11263313	-0.14303066	-0.02112356	0.12407529	-0.13061687	-0.06738088	0.01832058	-0.02425485	-0.04232821
DB00842	-0.24411218	-0.04303484	-0.16353968	0.30005133	-0.06118815	-0.13291578	-0.15424402	0.20215154	0.16731595	0.27862489	-0.16073044	0.04728527	0.04656746	-0.16171277	0.19924605	0.10444062	0.24453577	0.12283051	0.04737247	0.01729688	0.20740023	-0.13981198	-0.20493507	-0.16989417	-0.23344433	-0.04349234	0.32442248	-0.10455254	-0.11318959	0.14583273	-0.12442674	-0.18942231
DB00845	0.14627923	-0.11211450	-0.02525064	-0.14774314	0.10559992	-0.27286214	-0.09671588	-0.29998231	0.03692277	-0.02678185	-0.10316136	-0.03045677	-0.07060384	0.10450174	-0.16608953	-0.05639539	-0.13922660	0.15029609	0.17279732	-0.22125413	-0.19978695	-0.04424728	0.03690005	0.03663313	-0.06878154	-0.02638329	0.20520966	0.06843980	0.00108064	0.11538753	0.05902230	0.04928531
DB00844	-0.31752607	-0.06983905	-0.29817909	0.41688985	-0.05290598	0.05819872	-0.23612025	0.36950308	0.18854555	0.42835936	-0.16638558	0.12574455	0.11629038	-0.32212329	0.18043196	0.12256694	0.28511518	0.01115779	0.02603492	0.14214218	0.23986454	-0.06277793	-0.31773198	-0.10774269	-0.03839692	-0.11696689	0.16583189	-0.06792427	0.07257976	0.11108252	-0.18198423	-0.28736567
DB00847	0.03408649	-0.17315513	-0.15379553	0.15473405	0.04508297	-0.18043625	-0.22256620	0.00736405	0.01023582	0.21774313	-0.16932075	0.11775297	0.11268362	-0.02217776	-0.03584994	-0.01154117	0.10381351	-0.10942501	0.09526145	-0.14125383	-0.20325696	-0.11233476	0.00453899	-0.04276858	-0.01476974	-0.04688617	0.14632821	0.03995866	0.13741314	0.00852625	-0.08357237	-0.05326378
DB00846	0.07991891	-0.05351704	-0.17184721	-0.01850983	0.16660720	0.03829820	-0.32599306	-0.05355633	0.08676995	0.04597512	-0.06572656	0.03285906	0.16393326	0.08531857	-0.16536519	-0.16347511	0.03818623	-0.07259776	0.06742747	-0.03924663	-0.03244165	0.06799704	-0.21200334	0.01264358	0.06393575	-0.12346312	0.03959298	0.14314622	0.05208483	0.24900872	0.00746030	-0.17165913
DB00849	-0.19366635	0.04480015	-0.07492054	0.21522325	-0.08666226	-0.02340322	-0.07038479	0.18963847	0.11333948	0.14202055	-0.10112830	-0.01168718	0.06960711	-0.13757393	0.19800262	0.06629960	0.18815809	0.05830586	0.00689430	0.08735836	0.21489602	-0.11482467	-0.17868850	-0.10477000	-0.14106271	-0.03658566	0.18156286	-0.12936571	-0.11756212	0.04820542	-0.08446493	-0.13006093
DB00848	-0.13613728	0.07401049	-0.05080438	0.07384906	-0.14402932	0.10437910	0.12476829	0.10094259	-0.08511493	0.01777947	0.05511891	-0.00110094	-0.05089046	-0.10080522	0.06974302	0.13824247	0.05805143	0.03414563	-0.07946087	0.12354473	0.16596986	0.03271166	0.00350223	0.01448853	0.01912234	-0.05783498	-0.01151495	-0.00351687	-0.07467000	0.02827903	-0.09223106	-0.13197169
RECOMBINANT HUMAN C1 INHIBITOR	0.00604682	0.02496592	0.06073229	-0.06404344	-0.09354497	-0.08511601	0.09541679	-0.22561525	-0.13812020	-0.08760291	-0.01665867	0.05854394	-0.09901781	-0.01161899	-0.07444203	0.06201407	-0.11065035	0.00702557	0.10094082	-0.01862511	-0.07736695	-0.06638973	0.16598846	0.04062409	0.08393006	-0.08222617	0.09886906	0.04102493	-0.03941052	-0.02921627	-0.05716767	-0.06208688
DB00048	-0.01136559	0.01004719	0.07835509	0.07729074	-0.11626969	0.04787039	0.02133603	0.02052484	-0.14107835	0.00505909	-0.05251684	0.10531005	0.06610554	-0.15827581	0.14923838	0.06935111	-0.07904165	-0.22412071	0.09752052	0.02531839	-0.05660958	-0.10807230	0.04271454	0.06452167	0.14621171	-0.11058680	-0.10093424	-0.10029326	0.06840340	-0.24563423	-0.23067322	-0.07883271
DB01066	-0.16824660	0.12160347	-0.04701935	-0.01637052	-0.08272985	0.13716911	0.04623466	-0.06208014	-0.06136494	-0.00885219	0.03661250	0.00917440	-0.01491854	-0.14278297	-0.04372063	0.12054192	-0.11244778	0.02942628	0.11213562	0.20729184	0.16672879	-0.03721464	-0.12154087	0.12839773	0.22182849	-0.18699104	-0.06350007	-0.03968596	-0.05634167	0.03863911	-0.16272204	-0.25493389
DB00598	-0.09338564	-0.10469124	-0.08537101	0.12504067	0.07998597	-0.10658208	-0.24254516	-0.00151683	0.09932819	0.15524694	-0.12757732	0.06915765	0.05857509	-0.10987395	-0.00726350	-0.04530603	0.01507971	0.05155723	0.15308803	-0.01839536	-0.04572679	-0.08173887	-0.17136137	-0.09583110	-0.02720027	-0.14133772	0.19460186	0.04915516	-0.00059737	0.12522450	-0.03555816	-0.13753642
DB00224	0.05946241	-0.00094982	0.01121669	-0.10219618	-0.00924176	-0.06388044	-0.02287893	-0.06838669	0.01400126	-0.08834257	0.04325801	-0.06469491	-0.06073041	0.09476686	-0.09090830	-0.04552370	-0.01513130	0.09623931	-0.03153064	-0.04482939	-0.04624997	0.05418035	0.02069960	-0.03868739	-0.07079349	-0.02126834	0.08497228	0.07164576	-0.07343216	0.12755103	0.08946525	0.00930826
DB00041	-0.07948674	0.10132999	-0.00303823	-0.02010193	-0.17335819	0.11553520	0.11731502	0.07741145	-0.08624416	-0.07813525	0.16729997	-0.02506358	-0.08053224	0.02291365	-0.01327957	0.05739131	0.07171202	0.03712485	-0.15429755	0.14688969	0.08668780	0.07908396	0.05585507	-0.03508108	-0.00983066	-0.05899347	-0.00901734	0.08026748	-0.10677411	0.09877812	0.00894953	-0.10439514
DB00043	-0.14448841	-0.05078059	-0.32339785	0.11213548	-0.05953123	0.13429655	-0.33648136	0.21269724	0.10051221	0.12789375	0.08083086	0.01107952	0.12380421	-0.15179631	-0.16562088	-0.22147174	0.12806775	-0.01566639	0.04020247	0.24955507	-0.00315134	-0.00391262	-0.29232386	-0.08995295	0.08989268	-0.30120033	0.03949068	0.19863641	0.01712357	0.32768619	-0.04610818	-0.41413176
DB00596	0.32162148	-0.29005006	-0.49853235	0.11185143	0.54362804	0.10284758	-0.96910703	0.19211975	0.32714629	0.25481132	-0.17019112	0.11259014	0.52042520	0.31454203	-0.34263659	-0.56853527	0.34753579	-0.29617417	-0.09608973	-0.23827493	-0.17401484	0.29601249	-0.55130124	-0.12390462	-0.06139706	-0.11633408	0.05231978	0.42935747	0.24881682	0.64622706	0.18249741	-0.24231872
DB00595	-0.01468893	-0.07542163	-0.03508517	-0.11310707	0.00570123	-0.11020392	0.14246592	-0.21686037	-0.05418513	-0.03271323	-0.04211507	-0.03804764	-0.20629932	-0.02032176	-0.11062632	0.04904324	-0.17719993	0.18295686	0.08869527	-0.12982607	0.04002502	0.01624772	0.02282766	0.10518026	0.00100187	-0.02421004	0.05516551	0.04991436	0.00835989	0.07727252	-0.04827387	-0.06003693
DB08874	0.09899028	0.04235795	0.05800287	-0.16498542	0.02586889	-0.11583633	-0.11114676	-0.24782597	-0.00366026	-0.13001233	-0.00558330	-0.03310673	0.02335758	0.09219620	-0.15602820	-0.08264527	-0.12887943	0.01007667	0.14908296	-0.04151007	-0.17302220	-0.08103906	0.00844098	0.02140163	0.05376830	-0.11336781	0.11002088	0.05926358	-0.04776967	0.03935690	0.06477555	-0.00587066
DB08875	-0.03108668	0.10177938	0.10058686	-0.05279120	-0.05553061	0.03300167	-0.00997873	-0.03333981	-0.05012593	-0.09399101	0.07386459	-0.04895733	0.01632524	-0.04205809	-0.02008814	-0.03622814	-0.09959557	-0.00656522	0.04522611	0.10721502	-0.02464379	-0.07424967	-0.06228383	0.00678078	0.06318692	-0.13864534	-0.01209892	0.00754042	-0.10750123	-0.01651444	0.02579591	-0.05919521
DB08877	-0.07787248	0.07902835	0.03315634	-0.03804954	-0.00151184	0.13706698	-0.06761505	0.12986556	0.03048175	-0.09961637	0.08777507	-0.09139909	0.00557461	-0.03525406	-0.01713698	-0.04470471	-0.08367556	0.01769558	-0.06276865	0.09465417	0.14669135	0.04393313	-0.21457012	-0.02284662	0.01022775	-0.12937747	-0.09866390	-0.06014388	-0.06623567	0.06651355	-0.02698928	-0.11743574
DB08870	-0.06500503	0.02142991	-0.11436306	0.02170129	-0.00446389	-0.03757156	-0.16591227	-0.05364307	0.00342317	0.04058618	-0.00813769	0.05130650	0.04580224	-0.10022934	-0.12284727	-0.07923114	-0.07867807	0.01955259	0.11764684	0.09323911	-0.04760229	-0.06954626	-0.17276998	0.02857603	0.08811388	-0.21929073	0.09808720	0.08701648	-0.00576274	0.14935026	-0.06793018	-0.21241523
DB08871	-0.00804537	0.00877751	0.00248527	0.11674967	-0.10341330	0.03891124	0.16260846	0.08164570	-0.19310646	0.01051767	0.04100410	0.08436163	-0.04918952	-0.06862941	0.08027649	0.08661905	0.06254204	-0.07606472	-0.18002225	-0.06069017	0.08013826	0.06938835	0.17116196	0.01715100	-0.03510667	0.01008255	-0.00517856	0.09411058	-0.00828894	-0.02799143	-0.08127324	-0.06693593
DB08872	-0.12046463	-0.19323140	-0.19208440	0.28793964	0.01093187	-0.15948014	0.02943454	0.08356962	0.04634719	0.31240222	-0.23392761	0.11508305	-0.11559115	-0.19632548	0.16468823	0.16835849	0.12100929	0.16043788	0.04217884	-0.14830753	0.17885512	0.00253336	-0.04943800	-0.02369108	-0.15848669	0.07619339	0.19674166	-0.05404914	0.04099779	0.09057774	-0.16969049	-0.09492426
DB08873	0.08368688	0.06195266	0.06188886	-0.13097277	0.03263460	-0.01472051	-0.13308075	-0.10688167	-0.00256668	-0.13142663	0.04557163	-0.05168922	0.06719287	0.10652505	-0.11138408	-0.10771030	-0.06957467	-0.05421868	0.04351114	0.00178163	-0.10661338	-0.04194799	-0.04549238	-0.01230587	0.03141845	-0.10763113	0.02469746	0.04262539	-0.07160418	0.04352377	0.06599433	-0.02689594
HOMOHARRINGTONINE	0.01808211	-0.04486529	0.00860851	-0.00757832	-0.00719556	-0.05238521	-0.00537256	-0.12054060	-0.16125640	-0.01846364	-0.00427844	0.10820268	-0.03587454	0.01929796	-0.08501478	0.02159960	-0.05746763	-0.07048008	0.00289479	-0.05791012	-0.10556085	-0.02673290	0.13122976	0.02604128	0.06995561	-0.10904477	0.06058364	0.09807536	0.00465747	0.01735637	-0.07223541	-0.11818122
DB05088	0.22323067	-0.53631926	-0.30797327	0.31966251	0.32743779	-0.23319460	-0.73092294	0.29945743	-0.27636561	0.34535927	-0.22344947	0.50410801	0.25930312	0.40483078	-0.21762553	0.02444180	0.39691901	-0.61632651	-0.44543827	-0.49286699	-0.54481679	0.21287726	0.20169626	-0.13019951	0.00482413	-0.18232113	0.21922901	0.39816374	0.28885150	0.12244716	-0.13365407	-0.28423703
DB05773	0.01703558	0.10188871	0.06789966	-0.08711469	-0.00158635	0.01608691	-0.08943084	-0.07808781	-0.03138664	-0.10213638	0.04426442	-0.02318075	0.06822248	0.01520973	-0.08217988	-0.05103640	-0.10060046	-0.06326909	0.06062419	0.07738837	-0.05774330	-0.06747933	-0.08167411	0.02919193	0.10317626	-0.13898939	-0.01162151	0.01453251	-0.07772872	-0.00890141	0.02627298	-0.06812477
DB09272	-0.12672831	-0.11728398	-0.16492446	0.19559240	-0.00315006	-0.08080415	-0.08289509	0.07331501	0.04935519	0.25048742	-0.13468075	0.08333552	-0.01540893	-0.16560793	0.05647385	0.09479062	0.07446872	0.06320165	0.05598773	-0.05179153	0.05973870	-0.05070480	-0.09867622	-0.01268226	-0.05009273	-0.05514945	0.15300249	-0.00180647	0.06752198	0.05761082	-0.10932658	-0.13105659
DB09274	0.06788705	0.22370577	0.06621238	-0.18167740	-0.11567833	0.03606125	-0.07183019	-0.08870111	-0.01178230	-0.24318868	0.14307356	-0.08515834	0.08779019	0.11841828	-0.11902075	-0.14128464	-0.03924568	-0.05805185	0.00654997	0.16345115	-0.04440621	-0.03953187	-0.04192192	0.00908794	0.05040164	-0.10651247	0.03203794	0.03926345	-0.15361951	0.05260115	0.07569744	-0.06153613
DB09276	0.16454226	0.09574652	0.47719243	-0.28752604	-0.08638624	-0.06144002	0.31095371	-0.18414026	-0.29349282	-0.38306487	0.20692474	-0.12310278	-0.18301052	-0.02306880	-0.01907088	-0.03287974	-0.45334846	-0.06820874	-0.00801780	-0.18471962	-0.20439945	-0.05004676	0.19553818	0.09048861	0.05304876	-0.08282112	-0.21595500	0.04950296	-0.03972230	-0.34710059	0.06604147	0.24738003
DB09279	0.02816119	-0.17785406	-0.06203341	0.08344920	0.06260384	-0.09436411	0.00041969	-0.01148047	-0.03851919	0.11996721	-0.12073240	0.06952092	-0.05255778	0.01840650	0.07683684	0.08455046	0.05979752	-0.00403235	-0.03194443	-0.20541582	0.02146651	0.03298490	0.10519150	-0.01314456	-0.09336666	0.05868818	0.07899269	0.00751047	0.03941997	0.01223688	-0.09327804	-0.03419254
DB00567	0.09454016	-0.19780375	0.04380731	-0.00972600	0.13627180	-0.20478652	0.11652681	-0.24122381	-0.10383500	0.07290417	-0.21436211	0.04815090	-0.11797011	-0.02756396	0.02765390	0.05997124	-0.17710732	-0.00202149	0.13333294	-0.39133817	-0.06070402	-0.08777918	0.11790051	0.11200660	-0.06722125	0.09046279	0.03251370	-0.03382088	0.13603137	-0.19786431	-0.10020716	0.10131364
DB08904	0.07230752	-0.09887142	-0.00492179	-0.00311911	0.08319467	-0.02101509	-0.15456583	0.05157518	0.03213844	0.02087277	-0.00636235	0.01965349	0.03719744	0.08013742	-0.04891176	-0.04180114	0.01000346	-0.02072073	-0.02664990	-0.09513399	-0.06621650	0.08345433	-0.01504645	-0.05693689	-0.03480688	-0.02819379	0.01093558	0.02787512	0.01041367	0.11746708	0.02179416	-0.02447854
DB08905	-0.04093238	0.06474946	-0.00850464	-0.08369046	-0.02190321	0.00602351	-0.00443605	-0.17639437	-0.03341822	-0.05844298	-0.01349428	-0.00700648	-0.01431270	-0.02929319	-0.07672951	0.03905498	-0.11648855	0.03919043	0.14918607	0.06026751	0.03834493	-0.04601071	-0.04235437	0.08091767	0.12660214	-0.12702765	0.03322958	0.00004058	-0.04628117	0.05039954	-0.08005826	-0.13632932
DB08906	0.10507546	0.03464886	-0.10947576	-0.06730478	0.02696035	-0.01338197	-0.25877726	-0.11650753	-0.01157399	-0.04721816	0.02743621	0.07203297	0.12804055	0.11097672	-0.21648951	-0.14886834	0.01626887	-0.10978217	0.02970478	0.04233620	-0.17620675	0.01324298	-0.08827216	0.03020080	0.10282722	-0.15837531	0.09067442	0.20017579	0.00764387	0.20217524	0.04971606	-0.16535650
DB08907	-0.04155391	-0.11531084	-0.02644117	-0.01537731	0.03386457	-0.12489352	-0.04927522	-0.08179263	0.02568746	0.06055057	-0.06049246	-0.02139035	-0.09474248	-0.02094611	-0.03271148	0.06357397	-0.07247941	0.14596450	0.07993834	-0.09633263	-0.04442229	-0.03422998	-0.01962828	-0.03393373	-0.07545323	-0.05813160	0.13070002	-0.01635515	-0.02880734	0.05252317	-0.02531532	-0.03197682
DB08900	-0.23215647	-0.09437253	-0.03611287	0.04876442	0.04594102	-0.06249280	-0.07715028	-0.11782311	0.07969289	0.16191043	-0.15509824	0.00428471	-0.06295417	-0.29642248	-0.02019996	0.19136725	-0.25960410	0.20908377	0.35009784	0.06304504	0.02406079	-0.15759607	-0.19157709	0.06620990	0.15496887	-0.19217759	0.05536886	-0.21195824	0.01317266	-0.06159202	-0.18462214	-0.13924593
DB08901	-0.06475765	0.07448483	0.08988833	0.06685450	-0.04751970	0.14568895	-0.02301726	0.26647598	-0.04292814	-0.04586024	0.11104100	-0.05786401	0.03165225	-0.08660775	0.08826939	-0.02996633	0.01139571	-0.06473868	-0.16943422	0.09743693	0.06953001	0.02368948	-0.11710835	-0.06657681	-0.03286014	-0.09451624	-0.11985843	-0.05383922	-0.07338618	-0.07483550	0.02325428	-0.01672543
DB08903	0.16671681	-0.00917502	-0.00071215	-0.23797737	0.17139181	-0.16512814	-0.20563032	-0.35580194	0.12717718	-0.12846464	-0.11054344	-0.10491867	0.07160407	0.18001220	-0.14503472	-0.14687800	-0.13040827	0.09088361	0.27153224	-0.15488854	-0.10271091	-0.04322381	-0.09232418	0.02625115	-0.02117847	-0.05190236	0.16104938	0.03850931	-0.03303081	0.15353622	0.06237870	0.02663735
DB08908	0.02156255	0.17365511	0.05276635	0.01814842	-0.10128531	0.06659422	-0.17250620	-0.01981551	-0.07629422	-0.04952717	0.14083578	0.14132968	0.19789535	-0.01970634	-0.04580010	-0.11860064	0.02498554	-0.16348419	0.06686766	0.27414328	-0.11663058	-0.05055063	-0.13302435	-0.02963874	0.18515341	-0.21557401	-0.02495608	0.21723406	-0.12330425	0.17691118	0.06213921	-0.22240859
DB08909	-0.12300704	0.03960461	-0.08504283	0.06077827	-0.03504018	-0.02936362	-0.02867950	-0.05769723	0.03622471	0.04966528	-0.08709893	0.01236543	-0.02458358	-0.06508960	-0.00437538	0.05476893	0.04315731	0.09777368	0.10937582	0.07735117	0.11599484	-0.04349780	-0.07388939	-0.00932333	0.02154332	-0.09348527	0.16086222	-0.01718573	-0.07267150	0.11877949	-0.07203500	-0.14066774
DB01411	-0.01160743	-0.17767814	-0.01592201	0.07435618	0.14050323	-0.13627760	-0.29571122	0.00785935	0.11078705	0.15350406	-0.12000173	0.07772100	0.10123483	-0.07639638	0.00064646	-0.08828929	-0.04064958	-0.02158984	0.19358650	-0.12433484	-0.14784238	-0.10170103	-0.14249182	-0.09634023	-0.02006421	-0.14108771	0.11244380	0.00650105	0.09126265	0.04824568	-0.04503087	-0.07855376
DB01410	-0.02198167	0.02330604	-0.18207167	0.07831427	0.04525957	0.01414533	-0.26681948	-0.02803025	0.05884481	0.08337509	-0.05494042	0.10502713	0.14698011	0.00905393	-0.11746965	-0.09946507	0.11107984	-0.05102254	0.05066596	0.08573832	0.00092104	0.01301379	-0.17125160	-0.00729182	0.06911412	-0.13936299	0.15181533	0.15507694	0.00924507	0.24874963	-0.01841246	-0.23344448
DB01413	0.15975039	-0.27624246	0.02566626	-0.00416233	0.24012546	-0.19662969	0.04020958	-0.36235064	-0.13879210	0.11191253	-0.29567853	0.16274688	-0.02483296	-0.01194339	0.00409036	0.01037618	-0.20132108	-0.12291281	0.22664036	-0.48229006	-0.14727834	-0.10313726	0.14980777	0.15911394	0.03355768	0.06851753	-0.00537915	0.04594127	0.26365221	-0.22266190	-0.15186507	0.05801788
DB01412	-0.11187623	0.05302224	0.06590512	0.11855764	-0.05048728	-0.09512307	-0.13253577	0.03821521	-0.07275603	0.07595280	0.02034622	0.08900831	0.06550874	-0.13246036	0.01941964	-0.01476826	-0.03464191	-0.06655581	0.07003021	0.09194528	-0.13007942	-0.19613579	-0.09898698	-0.06971026	0.00770736	-0.19703080	0.13647120	0.04575407	-0.06672774	-0.05121525	-0.01774612	-0.09241715
DB01415	0.07419068	-0.17955430	0.00860584	-0.01777142	0.09638996	-0.13277279	0.10826194	-0.21649420	-0.13833275	0.03811684	-0.14267653	0.07793818	-0.12122918	0.00156472	-0.02105640	0.04082968	-0.13428640	-0.01878922	0.06983432	-0.30536202	-0.04863996	-0.02530332	0.14618310	0.08935849	-0.02039112	0.03955612	0.02224520	0.04789600	0.11713726	-0.08569669	-0.10205153	0.00249469
DB01416	-0.11014879	0.08939096	-0.01110214	-0.03226149	-0.08633489	0.06307407	0.06262871	-0.11659185	-0.08695003	-0.03510243	0.01885544	0.02563091	-0.04295163	-0.09906165	-0.05396110	0.10103264	-0.11184864	0.02195938	0.10840402	0.13198620	0.08536356	-0.04693967	-0.02569776	0.09913985	0.17586236	-0.15206942	-0.00937702	-0.01278234	-0.05069796	0.01602065	-0.12753725	-0.19065157
DB09082	0.14653355	-0.15351534	-0.06871255	0.03016242	0.22141176	-0.11476359	-0.36078316	-0.16716984	0.02156619	0.08342694	-0.21023326	0.10488294	0.20407863	0.04576099	-0.09633518	-0.13382334	-0.03146463	-0.16849385	0.21414003	-0.19238836	-0.22226715	-0.06468217	-0.07607841	-0.00129222	0.07468136	-0.09672118	0.10556750	0.08811463	0.09942846	0.05754361	-0.03313180	-0.06550632
DB09083	-0.03288347	0.02441464	-0.03100603	0.01839105	0.03501470	-0.11639781	-0.03020421	-0.26829237	-0.10398205	0.09010236	-0.05436087	0.18756041	-0.00329182	-0.05550963	-0.07984853	0.09934011	-0.08012688	0.01570037	0.15285395	-0.01620942	-0.08800677	-0.08853447	0.01744516	0.09029331	0.13205329	-0.16177790	0.14905746	0.15956397	0.04820992	0.07963683	-0.06112949	-0.14899385
DB09080	0.05067213	-0.05348022	0.01482146	-0.02399533	0.07460401	-0.16809554	-0.21248825	-0.18520723	-0.00807489	0.00322256	-0.10882999	0.03700157	0.04687095	0.01203447	-0.12347430	-0.06171950	-0.10650641	-0.00877067	0.18015179	-0.09003779	-0.20418859	-0.11810419	-0.03355166	-0.01975308	0.02945139	-0.14622794	0.18763596	0.04937781	-0.02569826	0.04333425	0.00500513	-0.05024427
DB09081	0.01808211	-0.04486529	0.00860851	-0.00757832	-0.00719556	-0.05238521	-0.00537256	-0.12054060	-0.16125640	-0.01846364	-0.00427844	0.10820268	-0.03587454	0.01929796	-0.08501478	0.02159960	-0.05746763	-0.07048008	0.00289479	-0.05791012	-0.10556085	-0.02673290	0.13122976	0.02604128	0.06995561	-0.10904477	0.06058364	0.09807536	0.00465747	0.01735637	-0.07223541	-0.11818122
DB01099	-0.01049403	-0.38114560	-0.07708854	-0.01105991	0.25120580	0.36811686	-0.20766692	0.75296599	0.48397854	-0.05181041	0.09851448	-0.47692567	-0.17935136	0.13349801	0.15544210	-0.15546915	0.31969351	0.41522771	-0.54368669	-0.16401474	0.44900155	0.64117461	-0.36856502	-0.48399392	-0.50182986	0.18526763	-0.27212331	-0.09932402	-0.13819624	0.44306549	0.39528975	0.17860962
DB01098	-0.09783118	-0.06831609	-0.03604715	0.06437828	-0.15545154	-0.24224760	0.21616989	-0.03054534	-0.06588976	0.07707594	-0.02223715	0.01152222	-0.28238514	-0.06442231	0.03122948	0.22179925	-0.00383954	0.28685808	-0.06404006	-0.10034446	0.05420115	0.01188093	0.14573160	-0.01740432	-0.19394869	0.04722492	0.25771308	0.00451791	-0.08797042	0.09181187	-0.04107000	-0.00841829
DB09085	-0.06565075	-0.21478862	-0.17105865	0.16623510	0.13811713	-0.10887726	-0.35279444	0.07247742	0.19624119	0.25756449	-0.23742434	0.04139114	0.11614078	-0.06464174	0.05193236	0.01000497	0.11470015	0.01478984	0.15929337	-0.12257148	-0.01421464	-0.06413049	-0.21481737	-0.11194503	-0.08553739	-0.05002621	0.19045228	-0.06997621	0.07301922	0.09032448	-0.08799588	-0.09033521
DB01095	-0.04499545	-0.00606675	0.04534242	-0.02693079	-0.05961706	-0.14229549	0.01737022	-0.07925700	0.00106878	-0.02875017	-0.00789825	-0.03969348	-0.12629342	0.01518171	-0.00786418	0.05575064	-0.04348508	0.15063211	0.03095403	-0.03340714	-0.01686823	-0.04366590	0.01602461	-0.07308640	-0.11947075	-0.04431621	0.18849984	0.00393886	-0.11822333	0.06691720	0.01953249	-0.00741189
DB01097	-0.05408235	-0.07691673	-0.10778975	0.03428571	0.08036037	-0.04887779	-0.19227012	0.08318352	0.12042423	0.05253312	-0.02501811	-0.00931403	-0.03326710	-0.00777316	-0.10699295	-0.08947123	0.00537767	0.09878884	-0.02507317	-0.02251801	0.01180303	0.05998174	-0.15150170	-0.09693379	-0.07959198	-0.10372593	0.12499708	0.05794518	-0.01199389	0.20428327	0.01953438	-0.11612378
DB01096	-0.40834162	0.48471418	0.01262655	0.25944227	-0.33304128	0.03045825	-0.02141972	0.01386177	0.06664933	-0.02322429	-0.06179384	0.14699474	0.10319707	-0.24462132	0.13070449	0.02791627	0.22691548	0.02290152	0.16621102	0.64837712	0.24000961	-0.22692804	-0.14943010	-0.11635890	0.16703071	-0.23522042	0.43449828	-0.02349758	-0.27781594	0.06093077	-0.05905550	-0.26396796
DB01091	0.09124549	-0.09730515	-0.05374399	-0.02606862	0.07045406	0.01593133	-0.17401595	-0.06921568	0.03067732	0.02143759	-0.01749451	0.05796792	0.08284361	0.04958642	-0.08572507	-0.08119409	0.03468807	-0.03885785	0.05111647	-0.03893607	-0.11975449	0.08339761	0.01819605	-0.04921215	0.06162245	-0.04188154	0.02825955	0.14974678	0.05461878	0.16105981	0.02218219	-0.07797370
DB01093	-0.17020549	0.21316406	0.02118422	0.03725396	-0.16302809	0.02634101	0.03217361	-0.05274801	-0.01737881	-0.06326477	0.00484395	0.00530861	-0.00870647	-0.09108917	0.01795023	0.05485676	0.01013864	0.03288767	0.08827952	0.25065166	0.12280156	-0.10640934	-0.07169111	-0.00225244	0.08943898	-0.14385736	0.14645024	-0.03376937	-0.15672629	0.02794862	-0.05796767	-0.15258408
DB01708	-0.11827592	-0.01140091	-0.16481815	0.26237819	-0.07997451	-0.09306829	-0.16424435	0.22083040	0.10055900	0.20910530	-0.10266238	0.07322537	0.09447804	-0.08764312	0.14590521	0.04022677	0.26680690	0.00345349	-0.06816251	0.00905805	0.12473133	-0.05832174	-0.14456978	-0.13283543	-0.20748790	-0.00264457	0.25470561	-0.02036425	-0.07741118	0.13243498	-0.07413591	-0.15308395
DB01259	0.02144693	0.20241624	0.16213675	-0.13946985	-0.15336591	0.07872381	0.09737210	-0.05060581	-0.11822789	-0.23670760	0.16732419	-0.09066097	-0.00714590	0.05312787	-0.04504970	-0.01033225	-0.08511997	-0.05775614	-0.06809834	0.13848746	-0.01795224	-0.02896808	0.05005558	0.02576213	0.07493354	-0.09528971	-0.05179953	0.02952059	-0.15813811	-0.05433169	0.07430057	-0.01894229
DB01257	0.03772627	-0.28947759	-0.17123269	0.14740911	0.20840895	-0.23066296	-0.25008428	-0.08613677	0.02029927	0.28108695	-0.21369091	0.17102724	0.00481525	0.07859366	-0.08436325	0.07348594	0.06769988	0.01080818	0.05839767	-0.26311660	-0.19742353	-0.04389368	0.02702829	-0.07239999	-0.09156597	-0.03339767	0.22763191	0.06516445	0.09194535	0.17048496	-0.05067290	-0.08251995
DB01256	-0.09994689	0.17436421	-0.02561779	-0.15980260	-0.03661086	0.06443223	-0.00349954	-0.23224814	0.09441996	-0.09842232	-0.02271012	-0.12221564	0.00724913	-0.07788433	-0.06844422	0.05651036	-0.17550945	0.14886096	0.29547736	0.17844515	0.18225072	-0.06528851	-0.21593851	0.13579407	0.18324868	-0.14501053	0.00587551	-0.09799421	-0.09721981	0.08344271	-0.08788110	-0.15447743
DB01255	-0.14358987	-0.00098943	0.01587709	0.13063976	-0.01917186	0.00283959	0.09314321	0.00388590	0.00120747	0.09947795	-0.14867920	-0.00907719	-0.03556161	-0.15664726	0.18988296	0.13345991	0.01393470	0.04820252	0.11704628	-0.00891596	0.20437309	-0.09768526	-0.05400512	-0.00438395	-0.03135783	0.00711443	0.04729197	-0.15633658	-0.05233945	-0.10876424	-0.13711913	-0.03853302
DB01254	-0.15362388	0.09392301	-0.00054543	0.22118148	-0.22712453	0.11117667	0.06870165	0.34185624	-0.14943497	0.05656316	0.15992044	0.09432805	-0.02977992	-0.13558424	0.13403009	0.08361060	0.19186977	-0.05768453	-0.31498525	0.19886088	0.09204341	0.03170912	-0.00336556	-0.11416142	-0.07607993	-0.08360913	0.01445153	0.05986995	-0.10756370	0.01635611	-0.01869576	-0.13904241
DB01252	-0.07169838	-0.58167595	-0.15650299	0.10958621	0.39696243	-0.29562861	-0.28967732	0.08133930	0.38649702	0.36777729	-0.35780764	-0.11544698	-0.21769764	0.01919513	0.12092045	0.10457964	-0.01697262	0.44199783	0.18539853	-0.47803178	0.10250032	0.10478678	-0.26044136	-0.26605105	-0.43427622	0.13183840	0.23730612	-0.20237681	0.08940089	0.28631645	-0.08207101	0.09439845
DB01251	-0.00738610	-0.32551804	-0.11562087	0.06268271	0.17760223	-0.29880276	0.11493209	-0.16652393	0.13017046	0.18793893	-0.32095426	-0.06825379	-0.32537729	0.06696737	0.02005765	0.23406854	-0.06388289	0.40578237	0.10852709	-0.43222481	0.09614409	0.08282842	0.08881807	-0.02384169	-0.30641052	0.21926242	0.26889858	-0.15939751	0.04123102	0.11062099	-0.07237205	0.16102389
DB01250	0.11686511	-0.20054725	-0.15229549	0.04322094	0.05910113	-0.11883448	-0.09525253	-0.10758603	0.03045091	0.12201694	-0.10952362	0.08622184	-0.00206544	0.09761001	-0.05383131	0.01096989	0.06612900	0.00926536	0.06143809	-0.19066362	-0.11983757	0.04502816	0.09401789	-0.02629912	-0.05924328	0.04774856	0.09888697	0.08225944	0.10265814	0.17593950	-0.04267109	-0.04036011
DB01077	0.08473071	-0.05491957	-0.13297729	0.08343412	-0.15134063	-0.11610477	0.12859118	-0.12014744	-0.22835830	0.03993442	0.01277979	0.20010099	-0.06967942	0.09798855	-0.05044505	0.10671584	0.15277323	-0.02149808	-0.17907494	-0.08259197	-0.05850844	0.07366795	0.32516727	0.05431890	-0.04221279	0.06907056	0.18153661	0.23219377	-0.03412743	0.16032806	-0.06648335	-0.18020859
DB01076	-0.03903402	-0.06633909	-0.00880001	-0.00298905	-0.02926208	-0.14309879	0.01850471	-0.02321264	0.03349903	0.01996570	-0.02478662	-0.05738023	-0.14735107	0.01419394	-0.00756641	0.07880776	-0.00945027	0.20217076	-0.01347121	-0.08402811	0.01660023	0.01787865	0.00526422	-0.07603440	-0.16137806	0.00423763	0.17383763	-0.00615535	-0.08782414	0.11402011	0.02355461	0.00909323
DB01075	-0.16741377	0.11181024	-0.00563855	0.12661220	-0.06173110	-0.04827616	-0.11334970	-0.02368993	0.01439370	0.06225961	-0.07268523	0.08351527	0.06143282	-0.15307485	0.02318455	0.01083454	-0.00674002	-0.00947417	0.15962322	0.18104440	0.01822463	-0.17743002	-0.13976994	-0.02503634	0.08285129	-0.18578543	0.17480299	-0.02850423	-0.08306255	-0.00397316	-0.07595458	-0.16210747
DB01074	-0.11336507	-0.09731635	-0.10926843	0.12285977	0.03442392	-0.25277027	-0.20102739	-0.12479398	0.03700246	0.16996288	-0.20689121	0.14827667	-0.00915626	-0.11967512	-0.01566282	-0.00444730	0.00040338	0.03425172	0.22667584	-0.04813217	-0.09669038	-0.18333054	-0.10912409	-0.07103656	-0.02465562	-0.16413458	0.32218671	0.04753870	0.01467437	0.05834244	-0.10188187	-0.15100516
DB00078	-0.02728579	0.16385476	0.07936741	-0.00349576	-0.19167757	0.13207364	0.14872995	0.17843837	-0.14058001	-0.11526124	0.22405010	-0.04409529	-0.05251376	-0.01426058	-0.02062545	0.04207234	0.00799777	-0.02004150	-0.21954240	0.17315714	0.01812022	0.08074976	0.08726068	0.05262255	0.06059447	-0.07687444	-0.10209630	0.04331379	-0.08386847	-0.02176117	0.03901127	-0.01945141
DB01072	0.02701080	-0.03988921	0.06344588	-0.07968927	-0.00642864	-0.17552975	0.01460297	-0.12618853	-0.02399874	-0.04664177	0.00575024	-0.04514615	-0.13331136	0.01814222	-0.07902662	0.00719221	-0.12391394	0.14575589	0.04127655	-0.11044222	-0.10531784	-0.04279905	0.03922250	-0.02383273	-0.09063237	-0.06314636	0.14048788	0.03450206	-0.07101681	0.03559268	0.05393960	0.03799148
DB01070	0.07890783	-0.17162041	-0.00694364	-0.01629385	0.09708469	-0.10984726	-0.08512216	-0.13544571	-0.08189816	0.02267889	-0.07902779	0.10796219	-0.07974749	0.14418089	-0.10169344	0.06050763	-0.03933373	-0.03158593	-0.00284325	-0.15435010	-0.15073091	0.08283368	0.12899724	-0.02621014	0.00731703	0.01292496	0.09181978	0.08976518	0.00211512	0.09054816	-0.01130811	-0.02456360
DB00074	-0.02826887	0.16963446	0.06014168	-0.00938854	-0.19139749	0.17406596	0.11507898	0.17787485	-0.14432766	-0.11498425	0.25710329	-0.02442811	-0.02330034	0.02686862	-0.04292744	0.02205058	0.05389961	-0.05326876	-0.24103604	0.20649931	0.01147885	0.09700283	0.09226245	0.02732432	0.07506290	-0.09144437	-0.10710431	0.09892552	-0.08974871	0.02539300	0.05832109	-0.06080516
DB00072	-0.00519187	0.13973497	0.08818609	0.00746071	-0.13676462	0.11780269	0.08117075	0.15630156	-0.15395062	-0.09520485	0.20652656	-0.00762324	0.00044109	0.01003134	-0.03587340	0.01589134	0.01234023	-0.07478007	-0.21179111	0.14243522	-0.02972490	0.05291026	0.08273210	0.03671275	0.07009333	-0.09821437	-0.09388595	0.07455559	-0.08295785	-0.02611729	0.05631035	-0.03510790
DB00073	-0.19509047	0.08009648	-0.07155904	0.09197567	-0.02669047	0.23770417	-0.12305932	0.32865572	0.08573763	0.00259475	0.08481359	-0.08605471	0.02670415	-0.11341660	0.02351143	-0.05033429	0.05023949	-0.01592444	-0.13690434	0.24413061	0.22100277	0.05139069	-0.31356406	-0.06709211	0.04050764	-0.17831731	-0.12799223	-0.08094202	-0.08626159	0.07066241	-0.03091441	-0.19652495
DB00470	-0.06958118	-0.01256086	-0.02861784	-0.01084646	-0.02812967	-0.03757094	-0.06319761	-0.03330626	0.05977605	0.00616448	-0.06062955	-0.07189058	-0.02635892	-0.02017681	-0.00811270	0.04838501	-0.00888629	0.08834743	0.07077447	-0.01474679	0.05171706	-0.06026307	-0.07345272	-0.03383647	-0.04619183	-0.06166036	0.12094777	-0.07816066	-0.05174405	0.02125566	-0.04434199	-0.05500859
DB00471	-0.01685618	0.00245435	0.02629893	-0.08536633	-0.00567751	-0.12051857	-0.18350494	-0.12219346	0.04213319	-0.04264282	0.01682515	-0.03313437	0.01822790	0.02706957	-0.13670032	-0.07918857	-0.08369321	0.05711425	0.13598172	0.02107310	-0.16826674	-0.14063318	-0.07511337	-0.07960124	-0.00581776	-0.18581356	0.16862722	0.03402776	-0.08721942	0.07246643	0.05865356	-0.07190049
DB00472	-0.15392104	0.04628418	-0.01778850	0.09264015	-0.01863372	-0.07934529	-0.12620260	0.06159420	0.08334321	0.07770911	-0.05293469	-0.01720702	0.00472309	-0.06945473	0.05034573	0.00436701	0.06006416	0.07874493	0.06229066	0.07438660	0.07433128	-0.12005131	-0.19120517	-0.10603257	-0.10046082	-0.11353275	0.19562890	-0.04602174	-0.12334133	0.07325593	-0.00366870	-0.09399700
DB00475	-0.17291334	0.12380341	-0.14111409	0.20538606	-0.19252090	-0.07332823	-0.04037995	0.13802335	0.06185650	0.12020245	-0.03159333	0.02418895	0.04596880	-0.07934125	0.13022999	0.09218805	0.24704342	0.05990559	-0.05584586	0.12364206	0.18415971	-0.11479908	-0.11416618	-0.09911244	-0.17371237	-0.04030890	0.28033286	-0.02191572	-0.17715345	0.16119035	-0.08793224	-0.21154153
DB00476	-0.16127723	0.04154700	0.03811665	0.13530478	-0.09622495	-0.15046105	0.04237710	0.02506727	-0.00085391	0.09278056	-0.07583768	0.01713675	-0.08856620	-0.12880419	0.11566343	0.10433641	0.03650707	0.09556651	0.05008607	0.02289938	0.05813146	-0.17190780	-0.03607465	-0.08484913	-0.11969928	-0.06923608	0.22550759	-0.08168207	-0.12882961	-0.05964779	-0.04438702	-0.03156202
DB00477	-0.04971874	-0.19611953	-0.06988148	0.17557299	0.15223107	-0.07959136	-0.25683302	0.12426451	0.17055556	0.22199808	-0.21079621	0.00299440	0.11304103	-0.09203146	0.16241369	-0.01677504	0.10817242	0.01839820	0.12759593	-0.15443900	0.05123694	-0.06829630	-0.19560039	-0.14171931	-0.14873506	-0.01379715	0.11626308	-0.10094260	0.01978027	0.03224123	-0.05505856	-0.02688471
DB00479	0.00604682	0.02496592	0.06073229	-0.06404344	-0.09354497	-0.08511601	0.09541679	-0.22561525	-0.13812020	-0.08760291	-0.01665867	0.05854394	-0.09901781	-0.01161899	-0.07444203	0.06201407	-0.11065035	0.00702557	0.10094082	-0.01862511	-0.07736695	-0.06638973	0.16598846	0.04062409	0.08393006	-0.08222617	0.09886906	0.04102493	-0.03941052	-0.02921627	-0.05716767	-0.06208688
DB09185	-0.22765128	-0.17018303	0.05274373	0.34822130	0.07726866	-0.34670761	-0.03739943	0.00098439	0.08701709	0.37984753	-0.33802974	0.16570026	-0.07221650	-0.34503794	0.33118290	0.15840149	0.00839841	0.16412324	0.30887267	-0.17622972	0.08057584	-0.31111538	-0.13891925	-0.16888523	-0.22015536	-0.02848766	0.33028060	-0.17304176	-0.00975265	-0.15321065	-0.15933198	0.02359475
DB00619	-0.06596661	0.05944690	0.03797390	0.01489202	-0.06660943	0.05506618	-0.01645685	0.15073490	0.04446525	-0.04943886	0.07577677	-0.08808555	-0.04602889	-0.01399096	0.04344545	-0.00431830	0.04076623	0.07586709	-0.10932227	0.08852846	0.09488595	0.04218175	-0.10375682	-0.10808177	-0.09998164	-0.04151935	0.01359471	-0.03521529	-0.12468982	0.06859225	0.05514388	-0.02038503
DB00611	-0.20565669	-0.06151446	-0.19591656	0.27540046	-0.03766918	0.02133741	-0.15920436	0.20615518	0.07194491	0.27941838	-0.11234987	0.11989726	0.06556874	-0.20831621	0.09194971	0.08891116	0.17092091	-0.01605484	0.01832154	0.07545809	0.12472275	-0.05076292	-0.16807805	-0.06314804	-0.00227940	-0.11432619	0.13074915	-0.01259106	0.04993900	0.07984047	-0.14540128	-0.23097087
DB00612	0.16531605	-0.19684702	-0.08879147	0.03255402	0.22483993	-0.15167384	-0.37303752	-0.18735644	0.05658016	0.11355417	-0.21920693	0.11047164	0.19379073	0.04846370	-0.11387595	-0.13111232	-0.01108146	-0.12201702	0.22773111	-0.20226622	-0.27847680	-0.05032224	-0.05683114	-0.02118503	0.06765778	-0.06105721	0.13297026	0.12127113	0.11903794	0.09871678	0.00107278	-0.04319595
DB00968	0.04162400	-0.22626688	-0.10395503	0.23212272	0.03186237	-0.18255600	-0.00904881	-0.05345611	-0.10439625	0.23751050	-0.26757589	0.18803993	0.02946290	-0.10051259	0.15214312	0.10028605	0.09224982	-0.11621712	0.08740354	-0.28377092	-0.03955380	-0.10772045	0.15078378	0.02650011	-0.06677555	0.04663302	0.14523123	-0.01370669	0.12748751	-0.10573401	-0.20828736	-0.06167673
DB00617	-0.09242977	0.06700472	0.00276316	-0.01000330	-0.07111352	-0.08041267	-0.00508305	-0.10531272	-0.02779651	-0.01173994	0.00034367	-0.00909985	-0.05593969	-0.05651732	-0.03990433	0.04142598	-0.06915484	0.09368233	0.10397843	0.06193768	-0.00165183	-0.10389096	-0.05189934	0.00823628	0.00747431	-0.14263478	0.14642891	0.01373298	-0.09802613	0.06082605	-0.04796254	-0.11663708
GLATIRAMER ACETATE	0.00604682	0.02496592	0.06073229	-0.06404344	-0.09354497	-0.08511601	0.09541679	-0.22561525	-0.13812020	-0.08760291	-0.01665867	0.05854394	-0.09901781	-0.01161899	-0.07444203	0.06201407	-0.11065035	0.00702557	0.10094082	-0.01862511	-0.07736695	-0.06638973	0.16598846	0.04062409	0.08393006	-0.08222617	0.09886906	0.04102493	-0.03941052	-0.02921627	-0.05716767	-0.06208688
DB00748	-0.11120130	0.04704288	-0.04645626	0.09826128	0.01209782	0.11516114	-0.11561289	0.03796419	-0.00889888	0.08693203	-0.04369222	0.07263907	0.11670553	-0.12908532	0.03522929	0.03697312	-0.00417469	-0.09311289	0.11502177	0.14936557	0.07875506	-0.06035686	-0.13635133	0.04181705	0.16959459	-0.14522877	-0.04902925	-0.04190777	0.00460747	-0.02230649	-0.13176893	-0.17865440
DB01610	0.08873944	-0.15353294	0.00529366	0.00152441	0.07171108	-0.09108821	0.09226681	-0.21700802	-0.17331257	0.03865212	-0.12192084	0.12835805	-0.06709197	0.01545559	-0.01660137	0.04736110	-0.08706450	-0.08594076	0.04452977	-0.27119648	-0.06892659	-0.02166853	0.18952882	0.09116652	0.01938169	0.02534057	0.01167965	0.08618444	0.12659258	-0.09051143	-0.10726991	-0.03083098
DB00746	0.00787421	-0.11796778	-0.07322262	0.00881865	0.03118033	-0.07205892	-0.07018706	-0.04271082	-0.09104121	0.04975698	-0.05194925	0.06206101	-0.05270491	0.04147114	-0.08432961	0.08455894	-0.01689282	-0.01249421	-0.02643488	-0.11288479	-0.05813126	0.03588790	0.05456750	0.02386367	0.02357574	-0.08481576	0.06761333	0.05159639	0.00990346	0.05349419	-0.08628911	-0.11961393
DB00278	-0.03921528	0.02415418	0.00745511	0.00445332	-0.02953601	-0.07013659	-0.02168128	-0.06876980	-0.04102740	0.00759722	-0.01545585	-0.00157013	-0.02871298	-0.05053664	-0.03159260	0.02765300	-0.06884044	0.02522782	0.06809571	0.00629426	-0.03236283	-0.09705113	-0.03666211	0.01964603	0.01034707	-0.10673251	0.08510459	-0.00029732	-0.06476197	-0.01285860	-0.02492243	-0.06723753
DB00279	-0.11198601	0.04906526	-0.06928236	0.17955090	-0.23812221	-0.07406154	0.10510053	0.13466631	-0.17051657	0.09575634	0.10024115	0.15824006	-0.11727240	-0.03664850	-0.00592469	0.12753993	0.18004578	0.00840422	-0.23917741	0.08490302	-0.03602083	0.00667654	0.12531696	-0.03291952	-0.08489304	-0.10261028	0.16932774	0.18258792	-0.07788690	0.11979438	0.01259357	-0.17211282
DB01671	-0.53780353	-0.18242793	-0.48613390	0.79028732	-0.34899393	-0.50072545	0.04356514	0.43723756	0.04964894	0.70289713	-0.19839329	0.34087265	-0.34373769	-0.51699954	0.18528397	0.37688366	0.38905796	0.46366388	-0.14123186	0.11010605	0.19925675	-0.17415667	-0.07133073	-0.18546936	-0.41856867	-0.08670026	0.79076946	0.02927352	-0.14783515	0.37420195	-0.26687557	-0.42852780
DB00747	-0.03061352	-0.09345504	0.04005301	0.12387473	0.10502581	-0.04657981	-0.23000561	0.05245951	0.05458597	0.13145550	-0.15088007	0.02276417	0.17085470	-0.15182842	0.11998107	-0.01330752	-0.06039387	-0.10759430	0.19454077	-0.06473935	-0.05488088	-0.19223163	-0.16741638	-0.03770830	0.02313443	-0.11902545	0.00664942	-0.15202805	0.02666040	-0.15080619	-0.09624059	-0.03269506
DB00273	-0.15877049	-0.16423903	-0.18492232	0.29981506	-0.03692444	-0.15663612	-0.12490035	0.21505961	0.11909708	0.30729982	-0.19011763	0.07964732	-0.03002902	-0.15157604	0.16901207	0.13390279	0.21902245	0.10695548	0.00259869	-0.09144251	0.12679654	-0.04210607	-0.10797997	-0.13175091	-0.21225765	0.02225856	0.26244646	-0.08094796	0.01878268	0.09493647	-0.13659373	-0.10078023
DB00270	-0.01894027	-0.29999927	-0.21078058	0.21286193	0.11205641	-0.33982077	-0.14339262	-0.15772450	0.06192568	0.33851087	-0.33114144	0.17215350	-0.07439108	-0.12886153	0.04835472	0.10820629	0.03051037	0.13242972	0.27053899	-0.30513862	-0.06520340	-0.09128652	-0.02433492	-0.00180705	-0.11563347	-0.00051186	0.32592902	0.03707484	0.12933718	0.12501106	-0.19773394	-0.09569695
DB00277	-0.11152582	0.21117535	0.04750576	0.13746445	-0.25852051	-0.00732111	0.05682993	0.04030066	-0.20768340	-0.00404128	0.11165473	0.15406999	0.04849942	-0.12945528	0.01720469	0.05816589	0.04621386	-0.15733714	-0.06039341	0.24977069	-0.07221276	-0.15957548	0.06714123	0.03365511	0.11604369	-0.14894091	0.10668717	0.09315993	-0.10596400	-0.09625575	-0.04515931	-0.16603079
DB00274	0.13429217	-0.21402314	0.00332827	-0.00006433	0.14023127	-0.16695397	0.11397669	-0.25962633	-0.14284500	0.08107512	-0.20659246	0.11262313	-0.09515272	0.01986779	0.00113334	0.05420638	-0.11941727	-0.06572804	0.08017288	-0.42954391	-0.06374560	-0.02986667	0.17855568	0.13046105	-0.04151265	0.09983842	0.01858946	0.06146157	0.19456424	-0.15665443	-0.10059703	0.06014781
DB00275	0.11979130	-0.28739220	-0.07403971	0.02429714	0.10405184	-0.33680984	0.01358397	-0.29267591	-0.08729972	0.14957115	-0.22376998	0.13316087	-0.14871345	0.01348506	-0.05015666	0.09772011	-0.10159982	0.10431891	0.15210809	-0.38225722	-0.18549605	-0.03303548	0.20808215	0.07209616	-0.07985412	0.04101433	0.23238705	0.08433355	0.11579655	0.02928486	-0.09899577	0.01909510
DB00104	-0.12417597	-0.11304436	-0.19450946	0.10416190	-0.02215644	-0.20505831	0.01627568	0.04384607	0.06554840	0.14552948	-0.11912250	-0.03512491	-0.23046693	-0.06064022	-0.07627265	0.16654427	-0.00991319	0.22510655	-0.00795615	-0.11262357	0.08016381	0.01819258	-0.04992400	0.01474948	-0.11959775	-0.00346763	0.23016623	-0.05267728	0.00175331	0.11474112	-0.10237207	-0.07664024
DB00107	0.04601682	-0.00513077	-0.07279467	-0.10072966	-0.05844779	-0.02766666	-0.07914529	-0.22286236	-0.14446141	-0.03872851	0.01335674	0.07601250	0.00221791	-0.01272377	-0.19741228	0.01770465	-0.11155246	-0.07839950	0.09296747	-0.04275000	-0.18663934	-0.05383405	0.08034040	0.10332987	0.17088784	-0.21021959	0.05901215	0.14013568	0.10201015	0.00079937	-0.10076353	-0.14389667
DB00100	0.02169910	-0.07749141	-0.08374247	0.08538917	0.04055059	-0.04790271	-0.11337563	-0.11655249	-0.08834442	0.11357351	-0.11440138	0.15117536	0.06439102	0.00774179	-0.05519012	0.04537539	0.03379536	-0.16323544	0.10841297	-0.02053120	-0.16890025	-0.06453084	0.07084015	0.03587357	0.14207909	-0.07238719	0.07021583	0.09639983	0.04446694	-0.02057161	-0.06108754	-0.10003836
DB00102	-0.03572721	0.00862333	0.05802299	0.00755212	0.02435727	0.10220012	-0.02554217	0.07912879	-0.05853865	0.00014594	0.06243577	0.03081815	0.01187711	-0.08251236	0.02798655	0.02889438	-0.06180041	-0.03824773	-0.04468245	0.00266131	0.05730015	0.03643335	-0.07321087	-0.00744257	0.05364699	-0.11715946	-0.12372120	-0.01232792	0.03408606	-0.03254401	-0.05716645	-0.06454206
DB00103	0.05498318	-0.16390775	-0.15697223	0.04528034	-0.10951988	-0.27183828	-0.17769939	-0.23909926	0.03274511	0.13820472	-0.24699636	0.19463716	0.06339112	0.13014148	0.08230750	0.18617758	0.21686043	-0.07635967	0.23436192	-0.16553897	-0.16606833	-0.13948666	0.21510100	-0.01563139	-0.03211324	0.00181557	0.37720722	-0.05184773	0.07759012	-0.03203534	-0.25489277	-0.09686275
DB00742	-0.05155979	0.09486395	0.02017051	-0.07242997	-0.06481121	0.02298934	-0.00883516	-0.12795904	-0.06522196	-0.06981917	0.04175463	0.00598682	-0.00784210	-0.04724739	-0.10262279	0.03500652	-0.12028140	-0.00045026	0.09999697	0.11123550	-0.02072453	-0.06858066	-0.03135866	0.07368730	0.15653509	-0.16554578	0.01050328	0.01497738	-0.05574039	0.01045317	-0.04837403	-0.13852927
DB06603	-0.09709477	0.19793196	0.06607285	0.11602944	-0.20200838	0.07291974	0.05767081	0.13533124	-0.15311663	-0.04330723	0.16161044	0.10078993	0.04750853	-0.05255153	0.04686828	0.05414085	0.09915885	-0.10388112	-0.17288223	0.21474856	0.01105044	-0.04788999	0.06419726	0.01113375	0.06822614	-0.15561464	0.04382712	0.09133213	-0.12819454	-0.02569709	0.00528277	-0.15731457
DB00108	0.01315714	0.08364175	0.04605849	-0.03114111	-0.11016134	0.08531810	0.06365201	0.12515129	-0.08645779	-0.07597289	0.21251166	-0.03465450	-0.04578087	0.03371542	-0.06716751	0.00330949	0.00584950	0.02799055	-0.17453608	0.09786898	-0.02040448	0.11025264	0.05183502	0.01496044	0.02560214	-0.07399495	-0.07292446	0.11773755	-0.05780182	0.10116078	0.06660154	-0.03944447
DB00109	-0.40992302	0.53920311	0.08701646	0.19066192	-0.44611469	0.11828999	0.16523585	0.23553702	-0.07092674	-0.13192157	0.21193737	0.01115229	-0.01535907	-0.15943189	0.12861110	0.06535454	0.22124301	0.02327545	-0.17681614	0.62110728	0.30388236	-0.17188619	-0.13364382	-0.13266943	-0.00966399	-0.19284162	0.25004327	-0.00568077	-0.39235175	0.05392522	0.01954621	-0.25117713
DB00211	-0.07999697	-0.18248829	-0.09114630	0.14602587	0.17821729	-0.08334123	-0.27890038	0.00852663	0.18390781	0.20209908	-0.24565172	0.05579714	0.12680425	-0.08955859	0.10962153	-0.05976701	0.08438031	0.02892452	0.21433657	-0.12874711	0.05706638	-0.06260061	-0.19891715	-0.13635924	-0.09122215	-0.04982733	0.17771234	-0.02875123	0.04636487	0.09429384	-0.06913199	-0.09257439
DB00294	0.11544233	-0.04466537	-0.10348293	-0.08973812	-0.01317397	-0.04047460	-0.08094951	-0.14031255	-0.09686888	-0.07351478	0.04846198	0.09458674	-0.01437675	0.13120383	-0.19315754	-0.04857364	0.01234753	-0.02477291	-0.05392563	-0.04802308	-0.11003920	0.13314134	0.08367295	0.04232096	0.07005626	-0.08117492	0.07602346	0.25533387	0.02762917	0.25686073	0.01077065	-0.17467789
DB00295	-0.17672853	-0.13677430	-0.07476399	0.12795895	0.08929484	-0.16384937	-0.29590142	0.06559697	0.13855940	0.22627477	-0.10758621	0.03458624	0.01898266	-0.13299060	-0.00102873	0.00229269	-0.00766800	0.11118085	0.16539371	-0.03055833	-0.05998364	-0.16732469	-0.25375140	-0.15286070	-0.10244364	-0.20222059	0.22970389	-0.03197811	-0.02026130	0.10941531	-0.04987421	-0.14263608
DB00296	-0.15947789	0.03080925	-0.00066412	0.15000312	-0.06823333	-0.19522236	-0.10196196	0.03788088	0.06918240	0.13420771	-0.06873933	0.03332620	-0.03701102	-0.18681908	0.08053668	0.01568435	0.00570966	0.13031387	0.11450887	0.04628325	0.00653365	-0.19566804	-0.16538185	-0.13293849	-0.14812522	-0.14096798	0.27610242	-0.03257221	-0.11986227	0.02304024	-0.02587767	-0.07258029
DB00297	-0.20283644	0.08181607	-0.10107864	0.15821914	-0.08139842	-0.07918935	-0.08944933	0.01051299	0.06870209	0.11300469	-0.10495497	0.05726933	0.00604256	-0.16829671	0.02510084	0.04916833	0.06758800	0.10384551	0.13524449	0.17199725	0.10377304	-0.11331628	-0.14379762	-0.04745521	0.02167911	-0.14213747	0.25283670	-0.01455405	-0.09446851	0.10033212	-0.08168960	-0.18152066
DB00290	-0.09732179	0.16694067	-0.06283695	0.06926872	-0.24086787	0.11960629	0.23339410	0.11092691	-0.09666777	0.00123105	0.11375189	-0.01767597	-0.09488606	-0.05844044	0.06172885	0.16076966	0.12712345	0.03882182	-0.18715657	0.17164078	0.19942571	0.06339416	0.09833975	0.05038365	-0.01635091	0.03063012	-0.00586241	0.00196038	-0.10551290	-0.00456402	-0.03744067	-0.07838292
DB01619	-0.15028401	0.05440189	-0.08218578	0.15236287	0.04731209	0.18192017	-0.18595612	0.12582400	0.03417489	0.14511035	-0.05270341	0.07733744	0.18861331	-0.16824076	0.07178640	0.02862613	0.03131720	-0.12649238	0.11971540	0.20536247	0.13079575	-0.05834590	-0.23713127	0.04221471	0.19814943	-0.16622965	-0.09832868	-0.06955200	0.01928014	-0.02000324	-0.15663603	-0.21751025
DB00292	-0.13910404	0.10142021	-0.15130430	0.19618852	-0.16124068	-0.08242728	-0.06513375	0.11574271	0.04075293	0.12089128	-0.04001532	0.06216708	0.05492847	-0.06999911	0.09002667	0.06296627	0.21707380	0.01824276	-0.04136382	0.09929967	0.12814091	-0.09624588	-0.10225611	-0.07043645	-0.13058099	-0.05417514	0.25942039	0.01374400	-0.12525444	0.15278512	-0.09750611	-0.21116108
DB01618	-0.13981247	-0.17978738	-0.00282969	0.07352298	0.21138528	0.11055060	-0.31444752	0.25817302	0.30319980	0.14856255	-0.14471357	-0.21116565	0.13496481	-0.05641247	0.20538302	-0.01729193	0.07130922	0.07211903	0.12050070	-0.07935293	0.22059341	-0.04920946	-0.38448471	-0.21899046	-0.16777363	-0.04369122	-0.04913692	-0.28219542	-0.05852710	0.02571182	-0.03680800	-0.01597872
DB03255	0.04008239	-0.06913293	0.00774807	-0.01220131	0.03502241	-0.11534996	-0.01620915	-0.13100308	-0.12677012	0.00492077	-0.04973592	0.08574930	-0.05352948	0.02499095	-0.09008454	0.01985770	-0.07995479	-0.04511379	0.02465957	-0.14516205	-0.11259129	-0.03661917	0.10082361	0.04362739	0.02591925	-0.07934203	0.08379479	0.07731613	0.03198410	-0.01283069	-0.05388436	-0.05631918
L-CARNITINE	0.00604682	0.02496592	0.06073229	-0.06404344	-0.09354497	-0.08511601	0.09541679	-0.22561525	-0.13812020	-0.08760291	-0.01665867	0.05854394	-0.09901781	-0.01161899	-0.07444203	0.06201407	-0.11065035	0.00702557	0.10094082	-0.01862511	-0.07736695	-0.06638973	0.16598846	0.04062409	0.08393006	-0.08222617	0.09886906	0.04102493	-0.03941052	-0.02921627	-0.05716767	-0.06208688
DB13179	0.10018004	0.06596769	-0.01993741	-0.19328366	0.08917330	-0.00684914	-0.31214082	-0.07468214	0.16583432	-0.13514553	0.10988679	-0.12069796	0.11095485	0.19163115	-0.19836089	-0.23644353	-0.01352457	0.04937037	0.03201197	0.04360344	-0.10373785	0.02333584	-0.23860717	-0.08861338	-0.05955892	-0.14203723	0.08645877	0.12934157	-0.11157671	0.29860535	0.18573624	-0.07625301
DB04911	-0.21338080	0.28219929	0.02509110	0.01675681	-0.17457990	-0.00990144	0.04000802	-0.09609285	0.01993696	-0.09028604	0.00113886	-0.01778192	-0.03294205	-0.10407615	-0.01194296	0.04228245	-0.01814395	0.11485148	0.12985395	0.31031844	0.16529755	-0.13285987	-0.11321196	0.00443591	0.08974544	-0.17448193	0.22036727	-0.04549712	-0.21314213	0.06901716	-0.04299402	-0.17147338
DB09517	-0.01787673	-0.21377888	0.02235598	0.19550329	0.00288747	-0.11773571	0.13355863	0.14632951	-0.14708988	0.12007046	-0.18328762	0.09505268	-0.10198276	-0.10815210	0.21513247	0.21924227	0.02602030	0.02386705	-0.13627374	-0.22636732	0.05286538	0.09188445	0.19899376	0.02966334	-0.10639801	0.12906832	0.06822880	-0.10517029	0.07150895	-0.18740290	-0.15623079	0.10318963
DB02032	-0.02211496	-0.16845822	-0.13201630	0.09774084	0.09956965	-0.20505305	-0.12842289	-0.15410447	-0.04279472	0.16601576	-0.15893826	0.17254815	-0.05543707	0.03248566	-0.10620459	0.07575496	0.01669244	0.02873644	0.11093975	-0.16938218	-0.11497303	-0.02278983	0.07351026	-0.01353711	-0.02462996	-0.05406226	0.24601690	0.10580089	0.03721756	0.14872903	-0.08686084	-0.13494053
DB00246	-0.07084009	-0.23490402	-0.12397727	0.25619814	0.17704344	0.01271081	-0.33140579	0.27694675	0.26754311	0.29250011	-0.24592391	-0.01827158	0.19449393	-0.10275602	0.25376359	-0.02250247	0.23246601	-0.01108852	0.08784883	-0.14078335	0.16034053	-0.02004205	-0.27726322	-0.20500408	-0.19395238	0.04901716	0.06762056	-0.16620730	0.03481030	0.06560060	-0.06826362	-0.04214621
DB06285	0.10583064	-0.29698616	-0.11945515	-0.22552270	0.17457332	-0.24730577	-0.25211659	0.01310801	0.24768195	-0.05451752	-0.05713743	-0.09141923	-0.35630453	0.33809939	-0.27338970	0.10097409	-0.12995845	0.28020850	-0.24207985	-0.44565919	-0.03426305	0.40470958	-0.14051419	-0.16311514	-0.35250726	0.12476802	0.18558076	0.01694089	0.08377591	0.28937796	0.04980818	0.09516208
DB06287	-0.01452149	0.22423051	0.11426950	-0.08547458	-0.11265216	0.10186842	0.00733606	-0.04904567	-0.05123919	-0.17305297	0.10024268	-0.04874801	0.07950370	0.00075539	-0.01304362	-0.04155712	-0.04658646	-0.08259565	0.02637053	0.19720456	0.03427786	-0.06498721	-0.05079902	0.02611027	0.11682268	-0.11440010	-0.03290294	-0.00742853	-0.13345464	-0.04021139	0.02278499	-0.06537592
DB06283	0.06762701	-0.03296853	0.00550162	-0.08437801	0.05233356	-0.08996619	-0.07212515	-0.19896105	-0.06511188	-0.05513064	-0.03970011	0.03716223	-0.00004833	0.07286938	-0.10502143	-0.03455960	-0.08178118	-0.01669218	0.09244061	-0.09023626	-0.10461088	-0.03222987	0.05671179	0.02611123	0.03957759	-0.08999730	0.09407222	0.07822001	-0.00790529	0.06274965	-0.02736404	-0.06990837
DB06282	-0.01353977	-0.02453013	-0.05291346	0.00232152	0.06324943	-0.03989428	-0.10280037	-0.10070420	-0.00230274	0.04305991	-0.07266567	0.05096949	0.03101024	-0.02285026	-0.06060681	-0.01026697	-0.05159649	-0.00389534	0.12186573	-0.02333984	-0.01516913	-0.03464998	-0.07003178	0.04830717	0.07578750	-0.10391488	0.05511339	0.03656409	0.02278367	0.05414682	-0.06105212	-0.10739811
DB06288	-0.00212361	-0.22755180	-0.01290688	0.02975538	0.17044613	0.10536540	-0.28784671	0.24679372	0.28355020	0.08644570	-0.12649356	-0.24754307	0.14540634	0.05930914	0.21066073	-0.07752218	0.16741262	0.03333770	0.04976189	-0.17328575	0.17256723	0.02793466	-0.25728410	-0.25215900	-0.24121794	0.06307225	-0.05119335	-0.19474909	-0.03755086	0.06527602	0.01578241	0.05793065
DB04825	0.00466344	-0.10591006	-0.13513464	0.18610993	0.11622237	-0.13057584	-0.23875663	0.04681878	0.01684781	0.19358706	-0.21891861	0.10418412	0.13199270	-0.09788781	0.05052226	-0.03920410	0.07144687	-0.09646155	0.10779932	-0.13030279	-0.07022443	-0.11070751	-0.10495337	-0.00470100	-0.03759500	-0.10643362	0.14501484	-0.01586460	0.06388168	-0.02473217	-0.10650057	-0.08223192
DB00858	0.18267597	-0.10100197	-0.06248094	-0.10373630	-0.00582912	-0.02740849	-0.11310603	-0.10442954	-0.20005664	-0.12004405	0.10721153	0.13799216	0.02333788	0.20192531	-0.21522653	-0.07620277	0.04556501	-0.12395348	-0.19004542	-0.09599920	-0.22319993	0.17923902	0.21481977	0.00035927	0.07136415	-0.09991632	0.05478640	0.34272459	0.03468746	0.22969368	0.04366369	-0.16662681
DB00859	-0.02822509	0.02410487	-0.00513471	-0.06368208	-0.03136979	0.02742266	0.03589806	-0.15948202	-0.08043920	-0.03680763	-0.00338203	0.02836074	-0.02733210	-0.04000441	-0.06339677	0.06553980	-0.11116996	0.00839410	0.10578297	0.04479821	0.01613216	-0.01607728	0.02439592	0.09892809	0.15141830	-0.09995002	-0.00723743	0.02549589	-0.00726991	0.01546399	-0.08792610	-0.12857991
DB00856	-0.00371768	-0.02243800	-0.07714809	-0.08054040	-0.01884661	-0.02050390	-0.08309068	-0.03012145	0.05091815	-0.03916917	0.05449909	-0.05697931	-0.05252261	0.05771483	-0.12214441	-0.02091267	0.00350282	0.13586476	-0.02008856	0.01866718	-0.00680332	0.07139471	-0.05851583	-0.04070150	-0.03730851	-0.07840290	0.08204883	0.07420757	-0.06835797	0.22305284	0.04549086	-0.10645290
DB00857	-0.10805984	0.09154577	0.06275162	0.03840549	-0.11229291	-0.17054592	0.01898822	-0.10662528	-0.01798041	-0.00906109	-0.02239481	0.01927356	-0.08868083	-0.09846711	-0.00489326	0.03736854	-0.06565560	0.12735260	0.10709554	0.06988428	-0.02621428	-0.15724337	-0.01700237	-0.04185715	-0.04360414	-0.12828681	0.25337276	0.00377682	-0.13363120	0.01072157	0.00001520	-0.05408708
DB00854	-0.20565669	-0.06151446	-0.19591656	0.27540046	-0.03766918	0.02133741	-0.15920436	0.20615518	0.07194491	0.27941838	-0.11234987	0.11989726	0.06556874	-0.20831621	0.09194971	0.08891116	0.17092091	-0.01605484	0.01832154	0.07545809	0.12472275	-0.05076292	-0.16807805	-0.06314804	-0.00227940	-0.11432619	0.13074915	-0.01259106	0.04993900	0.07984047	-0.14540128	-0.23097087
DB00855	0.10720828	-0.11292835	-0.09999771	0.00044368	-0.04961922	-0.04018706	0.15167949	-0.12249923	-0.14684047	0.00039813	-0.05671301	0.08634086	-0.12111561	0.08412395	-0.02884194	0.05110531	0.06319114	-0.02708617	-0.09277919	-0.18908450	0.00802566	0.14292127	0.25120735	0.06899080	-0.03473786	0.10503973	0.04378438	0.16304390	0.05544686	0.06317299	-0.06760070	-0.05216689
DB00852	-0.05338761	-0.14127822	-0.12127288	0.22992618	0.13492619	-0.10389297	-0.37147719	0.12464919	0.03481564	0.26050997	-0.12225361	0.21344328	0.18528752	-0.07635667	0.00490802	-0.08067395	0.13242909	-0.14441182	0.03846923	-0.06764413	-0.14531274	-0.07940555	-0.18389253	-0.13430467	-0.04137474	-0.16289911	0.16767210	0.13738789	0.07086763	0.13341063	-0.04294576	-0.18427084
DB00853	-0.11014879	0.08939096	-0.01110214	-0.03226149	-0.08633489	0.06307407	0.06262871	-0.11659185	-0.08695003	-0.03510243	0.01885544	0.02563091	-0.04295163	-0.09906165	-0.05396110	0.10103264	-0.11184864	0.02195938	0.10840402	0.13198620	0.08536356	-0.04693967	-0.02569776	0.09913985	0.17586236	-0.15206942	-0.00937702	-0.01278234	-0.05069796	0.01602065	-0.12753725	-0.19065157
DB00850	-0.20431364	0.08937592	0.00960960	0.13651094	-0.04018446	0.00201141	-0.10565645	0.14265752	0.12459257	0.07436502	-0.07968383	-0.06496763	0.03757808	-0.15750167	0.13715000	0.01000308	0.06575186	0.07487085	0.08753952	0.14137411	0.18554604	-0.13603821	-0.23486312	-0.11984201	-0.07626040	-0.11403809	0.13922061	-0.15589872	-0.15072504	-0.00628509	-0.03990335	-0.08517367
DB00851	-0.18575071	0.11511089	-0.00072059	0.14448218	-0.17120939	0.09373908	0.11290173	0.25197667	0.00240049	0.03221053	0.07357906	-0.03627946	-0.07669081	-0.15545665	0.14977804	0.07308614	0.10798521	0.06643296	-0.14695615	0.18169655	0.25269705	0.00722304	-0.11347513	-0.09767702	-0.10963219	-0.00508705	0.00058681	-0.07286417	-0.15671141	0.00740568	-0.02522003	-0.09091952
DB03106	-0.00638494	0.02214443	-0.09961656	-0.06215294	0.05073480	0.12005316	-0.18380876	-0.00965289	0.02592285	-0.02719777	0.08847100	0.02712380	0.07093218	0.09190584	-0.18158276	-0.06159725	0.03323010	-0.01586681	-0.02142058	0.12991640	-0.00227039	0.10364213	-0.09507762	-0.00304872	0.13884856	-0.14417641	-0.02277383	0.14081362	-0.01856545	0.24391520	0.02920066	-0.20225124
DB06196	0.12072454	-0.15018240	-0.17390402	0.06395874	0.04258914	0.01246272	-0.18347505	-0.06692121	-0.06804308	0.11311265	-0.16896638	0.11167007	0.12962727	0.07223720	-0.03260745	-0.00361657	0.08028603	-0.27915105	0.04970550	-0.12350422	-0.16595390	-0.02097426	0.08103330	0.07224414	0.10401615	-0.01861807	0.01572259	0.03972990	0.17629492	-0.07511991	-0.15993333	-0.08823039
DB08842	-0.05867852	-0.02037309	-0.00699919	-0.02216077	0.08456041	-0.01865614	-0.05557144	-0.19475377	-0.05612290	0.04216581	-0.11156137	0.06985418	0.03076095	-0.11487419	-0.05959809	0.04198907	-0.19851203	-0.03569432	0.24395427	-0.02110688	-0.01459759	-0.11687758	-0.09643807	0.14051792	0.20223817	-0.16262710	-0.02289629	-0.03004505	0.06040597	-0.06464967	-0.16547680	-0.14961755
DB11606	0.06804125	-0.15313859	-0.11589187	0.21873838	-0.04142116	0.02477943	-0.00486804	0.04094191	-0.06026262	0.18264632	-0.11821571	0.11652013	0.11470680	-0.09444061	0.20677553	-0.01018418	0.16408639	-0.16330436	0.06631868	-0.05703643	-0.01030391	-0.00732227	0.06921885	-0.02822184	-0.03845065	0.13081737	-0.02912061	0.12394758	0.09897045	-0.04737249	-0.09678758	-0.05074174
DB11608	-0.11014879	0.08939096	-0.01110214	-0.03226149	-0.08633489	0.06307407	0.06262871	-0.11659185	-0.08695003	-0.03510243	0.01885544	0.02563091	-0.04295163	-0.09906165	-0.05396110	0.10103264	-0.11184864	0.02195938	0.10840402	0.13198620	0.08536356	-0.04693967	-0.02569776	0.09913985	0.17586236	-0.15206942	-0.00937702	-0.01278234	-0.05069796	0.01602065	-0.12753725	-0.19065157
DB09075	-0.08642431	0.10325665	-0.00972966	0.00398978	-0.10041190	0.03418767	0.00152215	-0.06083556	-0.08489945	-0.02607655	0.05948785	0.03930258	-0.00056732	-0.06554206	-0.06895411	0.04997607	-0.04904478	-0.02578135	0.03359787	0.13761848	-0.01432310	-0.06719753	-0.02055146	0.05008367	0.13011472	-0.16724075	0.04065523	0.05898990	-0.05883782	0.03141586	-0.05778486	-0.16960755
DB06800	-0.15949644	0.02172893	-0.11182433	0.18494181	-0.09829829	0.05035930	-0.05235141	0.11792443	-0.01755406	0.15768023	-0.05671034	0.10349125	0.04297373	-0.16236991	0.06924391	0.12012415	0.09795689	-0.06433465	0.00577178	0.09207279	0.11726657	-0.05602276	-0.07728852	0.00368624	0.05922282	-0.10254137	0.06997948	-0.02597838	0.02688765	0.00328938	-0.15365256	-0.20257929
DB09269	-0.13736077	0.07316729	-0.05715477	0.05974719	-0.17558365	-0.01428100	0.09823615	-0.11603157	-0.14358141	0.03452225	0.02786948	0.13161936	-0.07145219	-0.12817912	-0.04928154	0.15544771	-0.03116756	0.03210775	0.05250968	0.14115110	0.03495283	-0.07429160	0.07789601	0.08187458	0.13616769	-0.13449404	0.11534727	0.06320918	-0.04037047	0.05127748	-0.13859324	-0.24355756
DB09265	0.09720007	-0.20653121	-0.14050926	0.21004248	0.01569854	-0.07488888	-0.00979208	0.11134543	-0.12134486	0.15167467	-0.20299402	0.12887688	-0.01212525	0.07407776	0.10038122	0.19212738	0.16538242	-0.18225436	-0.19073614	-0.30179062	0.01812112	0.08411976	0.20825082	0.04685549	-0.09355898	0.12727280	0.07442576	-0.07223859	0.13179098	-0.09405740	-0.20220666	-0.01543745
DB13766	0.16671681	-0.00917502	-0.00071215	-0.23797737	0.17139181	-0.16512814	-0.20563032	-0.35580194	0.12717718	-0.12846464	-0.11054344	-0.10491867	0.07160407	0.18001220	-0.14503472	-0.14687800	-0.13040827	0.09088361	0.27153224	-0.15488854	-0.10271091	-0.04322381	-0.09232418	0.02625115	-0.02117847	-0.05190236	0.16104938	0.03850931	-0.03303081	0.15353622	0.06237870	0.02663735
DB08931	-0.07765108	-0.00049922	-0.00067228	0.02563004	-0.07308060	-0.10676418	-0.01443893	-0.06618643	-0.05044765	0.04480407	-0.00917199	0.02737908	-0.06393799	-0.07400012	-0.03648988	0.08115204	-0.06614362	0.05274983	0.06795545	0.01842933	-0.07096772	-0.11610539	-0.00090399	-0.00723129	-0.00538720	-0.10276201	0.12958740	-0.00442086	-0.05378121	-0.01669187	-0.04721130	-0.08193075
DB08930	0.04862428	-0.15240353	-0.03749324	-0.09060231	0.13716927	-0.15030253	-0.18102230	-0.08768655	0.11198945	0.01319327	-0.03780176	-0.07939738	-0.06973115	0.07245609	-0.11875469	-0.09332667	-0.08894862	0.15700863	0.07793055	-0.16788836	-0.09732134	0.00639783	-0.12870561	-0.08393997	-0.14069794	-0.06883000	0.12647861	0.05937263	-0.02059810	0.18313441	0.07085144	-0.00990756
DB08933	-0.19291940	0.39586234	0.05312795	-0.00191907	-0.20969947	-0.02526478	0.01518070	-0.07919546	0.07638394	-0.17161016	0.02217115	-0.07912570	0.00829059	-0.02730975	0.00990022	-0.03325412	0.05571547	0.10607965	0.09851385	0.36165231	0.20397216	-0.15583867	-0.16181849	-0.05108133	0.00372674	-0.13484453	0.29342571	-0.04992507	-0.30131695	0.10819511	0.03567490	-0.13003014
DB08932	-0.11464180	0.17227201	0.00591181	0.00391900	-0.09569731	-0.06686485	-0.11934443	-0.08889315	0.02627160	-0.01429735	-0.00859999	-0.01984271	0.05052773	-0.08161754	-0.08003122	0.01218908	-0.08485962	-0.01224919	0.17284071	0.18471065	-0.05915875	-0.21908107	-0.14405112	0.02155693	0.11117557	-0.22415392	0.16065396	-0.03849149	-0.12212117	-0.01292257	-0.02534389	-0.14039662
DB08935	-0.25410175	0.15098611	-0.02645529	0.06181664	-0.13108203	0.21930620	0.06609347	0.24785466	0.05437715	-0.04989376	0.04910178	-0.12231096	-0.07413404	-0.22599018	0.08969433	0.06366416	-0.05414514	0.06230737	-0.04616696	0.26562354	0.31988871	0.01431778	-0.28936452	0.01636156	0.07686611	-0.15960677	-0.13282400	-0.19205731	-0.09586839	-0.03704476	-0.12170435	-0.16468380
DB08934	0.08763413	-0.06883074	0.03788172	-0.02006342	0.01161992	-0.04567712	-0.06969097	-0.06423399	-0.04819356	-0.02921242	-0.00622527	0.00515713	0.00463723	0.06475758	-0.04448383	0.00299590	-0.04397263	-0.02629872	-0.01485964	-0.04624856	-0.14986630	0.00234460	0.06065619	-0.02360372	-0.00702887	-0.01474892	0.03439437	0.03193791	-0.04718222	-0.00674723	0.06085602	0.03175132
DB08936	-0.15028401	0.05440189	-0.08218578	0.15236287	0.04731209	0.18192017	-0.18595612	0.12582400	0.03417489	0.14511035	-0.05270341	0.07733744	0.18861331	-0.16824076	0.07178640	0.02862613	0.03131720	-0.12649238	0.11971540	0.20536247	0.13079575	-0.05834590	-0.23713127	0.04221471	0.19814943	-0.16622965	-0.09832868	-0.06955200	0.01928014	-0.02000324	-0.15663603	-0.21751025
GUANETHIDINE MONOSULFATE	-0.36661059	0.35790345	-0.05052343	-0.08162782	-0.24461354	0.29399261	0.19863124	-0.10869434	0.06166274	-0.06838001	0.06512320	-0.13951261	-0.05710581	-0.33578086	0.00814627	0.25989872	-0.22061065	0.20683829	0.31942248	0.51177883	0.46721235	-0.08735320	-0.33955282	0.24533701	0.38767582	-0.23811869	-0.14929835	-0.23449773	-0.16140881	0.01334920	-0.23814091	-0.33559221
DB06756	-0.02809126	-0.08882568	-0.04039232	0.07423583	-0.00564029	-0.13306184	0.05589432	-0.15571892	-0.13926511	0.13273044	-0.06939583	0.11679517	-0.07443999	-0.16645336	0.00166918	0.13398623	-0.12600701	0.05202276	0.10940316	-0.15579195	-0.06113770	-0.09808403	0.06238927	0.08684096	0.01119493	-0.11364509	0.10312045	0.05902152	0.07520670	-0.03067403	-0.15606441	-0.10404623
DB01088	-0.05147205	-0.02054265	-0.11219127	0.10295720	-0.05349636	-0.11275834	-0.15695901	-0.03312285	-0.05853473	0.11581628	-0.03683378	0.11956424	0.06193608	-0.07811674	-0.10487265	0.00562714	0.02391328	-0.05327458	0.08422203	0.05031996	-0.17083813	-0.12458732	-0.01769004	0.00175560	0.07419504	-0.16345094	0.16989316	0.10234175	0.01428749	0.06713519	-0.05337729	-0.17004156
DB09079	-0.02356491	0.07221480	0.14326879	0.02143515	-0.04891277	0.15464440	0.02703780	0.20163335	-0.06804276	-0.07291926	0.11852292	-0.05523438	0.03420274	-0.04840658	0.09349182	-0.00818576	-0.00036479	-0.09857745	-0.15305735	0.06331775	0.05874895	0.01734973	-0.03939894	-0.04686040	-0.00614230	-0.04567339	-0.16129102	-0.05584311	-0.06083486	-0.13200772	0.04119151	0.02604342
DB09078	-0.05251933	0.06789733	0.07926794	0.02282145	-0.07044335	0.03379122	0.01488357	0.09259482	-0.02146364	-0.04846390	0.06957058	-0.02759559	-0.03023918	-0.05898328	0.03430563	-0.00861301	-0.01751886	0.01730319	-0.06738748	0.07908131	0.02306115	-0.00935260	-0.04959068	-0.05246775	-0.02134390	-0.08285104	0.00049604	-0.00929150	-0.08306056	-0.00832301	0.03606298	-0.02078844
DB01082	0.24001390	-0.35085604	-0.21054788	0.07993682	0.21993162	-0.37254292	-0.04877654	-0.32178557	-0.08242055	0.21274522	-0.39592648	0.26115471	-0.03817080	-0.05570915	-0.09866276	-0.02533249	-0.12852627	-0.07612292	0.21320289	-0.49966887	-0.17265451	0.02892882	0.16671139	0.24239948	0.07061728	0.13091053	0.14071181	0.16616704	0.36712193	-0.05751280	-0.17533538	-0.00900950
DB01083	-0.06058531	-0.19292679	-0.18764566	0.11220449	0.09034929	-0.09658457	-0.06951896	0.00077803	0.08812010	0.18452382	-0.16838287	0.02555522	-0.07652003	-0.01345935	0.03026534	0.07490751	0.12318765	0.19210567	0.02145772	-0.15238939	0.12218785	0.08739541	-0.06288245	-0.07781728	-0.15833253	0.02664350	0.18366539	0.03779900	0.00995087	0.23766187	-0.04804149	-0.08033592
DB01080	-0.21030648	0.02808178	-0.12086174	0.14433388	-0.07704488	-0.02743455	0.00427591	0.17588246	0.11597528	0.10214274	-0.05219327	-0.04435425	-0.07979505	-0.11693592	0.08172709	0.09419863	0.13150667	0.19885743	-0.03324050	0.08666678	0.26377645	0.00629590	-0.14638007	-0.08748144	-0.13979925	-0.03210505	0.17406143	-0.09697199	-0.13290422	0.14988181	-0.05327985	-0.14182287
DB01081	-0.17415845	-0.12916914	-0.17679898	0.19925861	0.06717863	0.00392973	-0.21639355	0.14441454	0.11627671	0.26000157	-0.13923936	0.06629381	0.06004927	-0.16722415	0.05631845	0.05590461	0.10014383	0.03487038	0.08977339	0.00954644	0.08829866	-0.03746288	-0.20453696	-0.07160592	-0.00181144	-0.13373171	0.10671525	-0.02953653	0.05016093	0.10279416	-0.12289985	-0.19856791
DB01086	-0.17152029	-0.06174270	-0.16081075	0.22837785	-0.12609226	-0.19032830	-0.21034271	0.10165150	0.04771501	0.24833044	-0.01775953	0.14698501	0.00627115	-0.17783010	-0.04789287	0.05182229	0.14019470	0.10941624	0.01427637	0.08791418	-0.13698301	-0.14212692	-0.06537341	-0.13979416	-0.08976233	-0.17582299	0.35381266	0.12204149	-0.03242272	0.15324751	-0.00430278	-0.20896544
DB01087	-0.05848238	0.06376746	-0.00341121	0.01146652	-0.01940547	-0.03502430	-0.08318114	-0.00712625	0.01787554	-0.01525149	0.00436386	0.00752470	0.01539441	-0.07090506	-0.04387252	-0.05810623	-0.04534664	0.04026292	0.07869928	0.08183058	0.00389760	-0.05080394	-0.11769786	-0.01703205	0.03336076	-0.14242876	0.08312255	0.02497983	-0.05309717	0.07844572	-0.01728065	-0.09587274
DB01084	-0.15028401	0.05440189	-0.08218578	0.15236287	0.04731209	0.18192017	-0.18595612	0.12582400	0.03417489	0.14511035	-0.05270341	0.07733744	0.18861331	-0.16824076	0.07178640	0.02862613	0.03131720	-0.12649238	0.11971540	0.20536247	0.13079575	-0.05834590	-0.23713127	0.04221471	0.19814943	-0.16622965	-0.09832868	-0.06955200	0.01928014	-0.02000324	-0.15663603	-0.21751025
DB01085	-0.05532033	0.06136755	0.03241880	0.08770522	0.00885131	0.06098838	-0.19142804	0.07690099	0.02367158	0.03812862	-0.03330985	0.01835634	0.19592887	-0.11209364	0.07227729	-0.04421215	-0.01164195	-0.14474092	0.11751968	0.10913298	-0.00600309	-0.15108523	-0.17251363	-0.02068190	0.08450916	-0.15100446	-0.02430042	-0.09353761	-0.04214832	-0.08210375	-0.06722047	-0.10838746
DB01248	0.02974181	0.13850822	0.07819881	-0.01962244	-0.16714364	0.07793610	0.19321774	0.02824615	-0.13176391	-0.10545682	0.12425456	-0.05109588	-0.03116082	-0.00140892	0.05179058	0.06061582	0.01891447	-0.03250979	-0.15021962	0.06983555	0.06641565	0.02639890	0.11907451	0.04751705	-0.01517988	0.05563531	-0.05974104	0.01875510	-0.10213444	-0.08405197	0.03643976	0.02605157
DB01244	-0.00197646	-0.25464258	-0.14940791	0.14805090	0.15380234	-0.24845828	-0.20055433	-0.09755390	0.04755726	0.24418329	-0.27667999	0.11807795	-0.00233094	-0.10766524	0.02695237	0.03419269	-0.01107930	0.05754624	0.21971774	-0.24691337	-0.09405005	-0.07690072	-0.05891801	-0.00935966	-0.05762249	-0.06292967	0.22170570	0.02037907	0.11647061	0.04879545	-0.15609452	-0.07427490
DB01246	-0.11435883	-0.08000132	-0.15251862	0.48982960	0.30739596	0.27142233	-0.65033770	0.50163227	0.22525455	0.45303541	-0.23133522	0.21366353	0.59567702	-0.21915628	0.30280045	-0.15520546	0.31884718	-0.43832970	0.13487498	0.20150369	0.05892960	-0.10060841	-0.46831205	-0.13015133	0.15079130	-0.12470689	-0.16798592	-0.12928407	0.17052375	-0.13728791	-0.14446399	-0.14266294
DB01247	-0.09413604	-0.04402857	0.01508179	0.06523126	0.02172771	-0.13556778	-0.02676875	-0.14332303	-0.05599515	0.10054890	-0.15542103	0.07021961	-0.02574224	-0.14945488	0.04532583	0.12289114	-0.14227468	0.01579610	0.24186751	-0.04850644	-0.01312793	-0.17917779	-0.05286260	0.05937823	0.06181491	-0.10334750	0.10807338	-0.10913244	-0.01062166	-0.09264227	-0.18492226	-0.09010905
DB01240	-0.12355753	0.00216404	-0.05794045	0.19767621	-0.01319119	-0.09383327	-0.16554376	0.01327860	-0.05543206	0.19163975	-0.14544994	0.16207467	0.08960379	-0.23306403	0.01848440	0.05092517	-0.04317685	-0.12623262	0.17064263	0.03246376	-0.08183271	-0.22131535	-0.12457491	0.04763405	0.12069557	-0.21219832	0.12085875	-0.07159829	0.06193946	-0.13430360	-0.18107413	-0.14878064
DB01241	-0.08226749	-0.12581101	0.02925104	-0.04047531	0.07931566	-0.17817348	-0.07458057	-0.08951730	0.06616864	0.03803681	-0.06981746	-0.05877296	-0.15378833	-0.03832475	-0.04126987	0.03072026	-0.14297196	0.23269767	0.13582470	-0.11222691	-0.02522785	-0.05549654	-0.09348402	-0.08315504	-0.11533972	-0.10594208	0.17623603	-0.03863615	-0.05960865	0.09267895	-0.00978125	-0.01152472
DB01242	-0.09686447	0.00584343	0.03321600	0.03663687	0.03914318	-0.07369253	-0.08094133	0.05328336	0.09848309	0.03379376	-0.07607652	-0.07324219	-0.01588312	-0.01265441	0.07993606	0.00182609	0.04576844	0.08643915	0.05157278	-0.02489063	0.09634318	-0.08633830	-0.14379524	-0.11400041	-0.13437535	-0.05007842	0.13435082	-0.10272604	-0.10805111	0.01759991	0.01371506	0.00220339
DB01243	-0.16824660	0.12160347	-0.04701935	-0.01637052	-0.08272985	0.13716911	0.04623466	-0.06208014	-0.06136494	-0.00885219	0.03661250	0.00917440	-0.01491854	-0.14278297	-0.04372063	0.12054192	-0.11244778	0.02942628	0.11213562	0.20729184	0.16672879	-0.03721464	-0.12154087	0.12839773	0.22182849	-0.18699104	-0.06350007	-0.03968596	-0.05634167	0.03863911	-0.16272204	-0.25493389
DB01064	0.03290558	-0.16292588	-0.10267615	0.18802489	0.16215783	-0.08669548	-0.40458012	0.06277130	-0.00284879	0.20812230	-0.12924777	0.22325572	0.24365118	-0.01929403	-0.05039922	-0.12172642	0.11838749	-0.22443579	0.07164370	-0.08228747	-0.23788343	-0.07022507	-0.09927780	-0.09343093	0.05242656	-0.15400115	0.11768185	0.15781054	0.08854137	0.10556711	-0.00708349	-0.17382436
DB01065	-0.05492292	-0.12195832	-0.10619836	0.09951095	0.10023455	-0.09411782	-0.20739155	0.14035125	0.13016750	0.10410994	-0.08823100	-0.02894441	0.02043735	-0.01122899	0.01044399	-0.07085331	0.06445760	0.11743157	0.01522766	-0.07062891	0.05411644	0.02205948	-0.21149279	-0.12204342	-0.14782201	-0.08727813	0.14473890	0.00216997	-0.04480800	0.23638409	-0.01554414	-0.09443984
DB00599	-0.12278819	-0.02539384	-0.11954372	0.17784129	-0.00920456	-0.03109566	-0.17975025	0.15305409	0.16066617	0.15605401	-0.12537177	-0.03140235	0.11573043	-0.09741108	0.14896494	-0.00301257	0.17999598	0.05671756	0.05896225	0.03334789	0.14632495	-0.08931877	-0.20983800	-0.11280903	-0.13800561	-0.04780693	0.17705992	-0.08713938	-0.07661896	0.10849322	-0.06562151	-0.12394187
DB01067	-0.00719614	-0.13617957	0.01020234	-0.03034716	0.06593552	-0.12934691	0.06949415	-0.08364865	0.03413652	0.03280693	-0.11514795	-0.05942453	-0.17295033	-0.00662792	0.02022601	0.09461769	-0.11001419	0.17718236	0.07196301	-0.19626020	0.07289018	0.03500425	0.00525397	0.00420801	-0.10910083	0.05072022	0.07412634	-0.08257923	-0.00441788	0.02945546	-0.05935680	0.04625214
DB01060	0.13924031	-0.24643677	0.00220492	-0.01894779	0.13375245	-0.16041972	0.11858743	-0.31106436	-0.14179178	0.06312007	-0.22138312	0.11792476	-0.10784771	-0.00018128	-0.00512082	0.04535296	-0.14923058	-0.04731235	0.13361397	-0.40093437	-0.07950401	-0.01944035	0.20470360	0.12471442	0.00287252	0.10387544	0.01201171	0.06739157	0.19401371	-0.12941660	-0.12080740	0.03145778
DB01062	-0.05910586	0.11005221	0.04308811	0.03535920	-0.04049516	0.00414263	-0.14460549	-0.00651491	0.01118498	-0.01304112	-0.00204675	0.00553812	0.12563844	-0.07089952	0.00783652	-0.03238313	-0.02729797	-0.07873556	0.11279326	0.12469162	-0.03563896	-0.15336870	-0.13187087	-0.02079353	0.06825945	-0.16161871	0.06352015	-0.03609661	-0.08070490	-0.03199964	-0.02000338	-0.10058853
DB01063	-0.11519876	-0.06969932	-0.03940061	0.13875027	0.03653947	0.12201121	-0.21620831	0.23037013	0.05679343	0.12134108	-0.05570604	-0.01918159	0.16110659	-0.10739492	0.13492680	-0.00020902	0.11246581	-0.11454365	-0.01762675	0.00917176	0.12069403	-0.04923334	-0.19368044	-0.10900466	-0.02793331	-0.11964050	-0.02936755	-0.07774052	-0.01383637	-0.03884892	-0.07714964	-0.14465605
DB00593	-0.08524395	-0.03821252	-0.12520833	0.01454587	0.08257782	-0.02964020	-0.26602030	-0.01243525	0.13883545	0.08212614	-0.03469246	-0.01363098	0.06855181	-0.01002788	-0.08410898	-0.09012672	0.01786881	0.07965292	0.12117092	0.04658977	-0.00109550	-0.04437079	-0.24694160	-0.08151564	-0.02942750	-0.17651497	0.14383550	0.06299335	-0.05643678	0.23931749	-0.00554735	-0.19213246
DB00040	-0.08139446	-0.11171509	-0.07431763	0.09394220	0.06942318	-0.08434002	-0.17113613	-0.00383036	0.01743067	0.13758707	-0.13328929	0.07583471	0.01272011	-0.09133194	-0.03611616	0.08469462	-0.06181453	-0.00546478	0.10889828	-0.05765918	-0.05458170	-0.07757406	-0.08898694	0.00739234	0.05092797	-0.12727895	0.09887142	-0.07291768	0.05145753	-0.02448146	-0.12413970	-0.11303630
DB00591	0.05417532	-0.00895251	-0.07004179	0.07546109	0.08956173	0.02127681	-0.24910760	-0.01558686	-0.01399907	0.06344116	-0.00463381	0.14330854	0.16644286	-0.03957102	-0.08866849	-0.15090379	-0.00380541	-0.13525169	0.02908754	0.00337362	-0.11014025	-0.00104407	-0.17159347	-0.00739850	0.07594176	-0.16334526	0.01706943	0.19313414	0.07035115	0.16593789	0.00883776	-0.16061783
DB00590	-0.10142516	-0.04434178	-0.04981445	0.05255914	0.06950873	-0.10711896	-0.21196231	-0.04906628	0.12931591	0.09467536	-0.12966461	0.01638014	0.05670668	-0.07798377	0.00769247	-0.03978898	-0.00119868	0.08085319	0.20103952	0.00283799	0.01773013	-0.10305525	-0.18496659	-0.08902894	-0.03271128	-0.12386256	0.20030832	-0.01990937	-0.03983977	0.11107538	-0.03934136	-0.11375914
DB01068	-0.14369908	0.03220168	-0.12064506	0.17214379	-0.08993781	-0.10031797	-0.09195777	0.11258569	0.09054229	0.13977440	-0.06500333	0.00261058	0.03439763	-0.07667173	0.11372129	0.05337188	0.18197513	0.08709468	0.00226284	0.03440391	0.13848691	-0.10708898	-0.14588071	-0.11660313	-0.19179216	-0.04117033	0.25088233	-0.02658510	-0.13367011	0.15736546	-0.06919850	-0.16315655
DB01069	-0.10639486	-0.04636292	-0.03729940	0.18762532	0.08939434	0.00201229	-0.30164364	0.16859518	0.14006755	0.17189045	-0.14035113	0.00353184	0.20681837	-0.14409781	0.13893926	-0.05434570	0.08587162	-0.07599911	0.13775112	0.02999132	0.03364243	-0.15504262	-0.26494578	-0.11837165	-0.03815035	-0.13262890	0.07807720	-0.11706738	-0.03015639	-0.02908223	-0.05857103	-0.09454321
DB00047	-0.03204375	-0.21309455	-0.05524065	0.03272291	0.06965660	-0.13733591	-0.01265156	-0.08583795	0.03105852	0.12948355	-0.12116811	-0.00309914	-0.13582574	-0.07120170	0.05408009	0.07736117	-0.07478127	0.18418132	0.12499760	-0.16973691	0.04187331	0.01479635	-0.05114259	-0.05507424	-0.12766981	0.01419339	0.10662170	0.01612081	0.02315210	0.11291854	-0.09959342	-0.04777155
DB00594	0.03807320	-0.22884417	-0.25674963	0.13403484	0.06734167	-0.19010165	-0.17930421	-0.09040128	-0.01103870	0.24849783	-0.19087537	0.13269344	-0.00079390	-0.05477553	-0.06935289	-0.00324103	0.04927736	0.01494815	0.15849137	-0.18983397	-0.12642789	-0.01852801	-0.01062209	0.02789278	-0.02950106	-0.06113836	0.19597381	0.15381923	0.14644621	0.14401966	-0.12864186	-0.13159740
DB00449	-0.02192465	-0.24195234	-0.22090276	0.35228342	0.12963916	-0.14620455	-0.35654432	0.07927305	0.02224067	0.37381810	-0.30425984	0.27510366	0.23686405	-0.17136601	0.09475556	-0.02658792	0.20328659	-0.18799420	0.13600770	-0.17265710	-0.12034226	-0.10763337	-0.07710472	-0.06610278	-0.01440341	-0.07323676	0.22034703	0.08617567	0.15692583	0.03241159	-0.15196303	-0.19346075
DB00448	-0.12923123	0.14256336	-0.03908132	0.07527710	-0.12675080	-0.03785660	-0.00479486	0.05420756	0.02964579	0.01732150	0.00216442	-0.02460023	-0.02368304	-0.06426036	0.01979332	0.03819422	0.07106320	0.06217825	-0.00160610	0.15470199	0.09381117	-0.08815551	-0.09147088	-0.03893444	-0.04474007	-0.07951790	0.16207819	-0.04164400	-0.14788014	0.04114550	-0.00433401	-0.09059574
DB00445	-0.13815561	0.00624946	-0.08236440	0.04083918	-0.10110792	0.06216047	0.04542270	0.15465312	0.06138348	0.01003884	0.07735950	-0.07452694	-0.14185490	-0.02825432	-0.00028847	0.06221724	0.09370070	0.17369261	-0.15065330	0.07594218	0.18204458	0.10643255	-0.08103162	-0.11528220	-0.12974788	-0.02937098	0.05766453	0.01695746	-0.11159970	0.18247245	0.01965440	-0.10731571
DB00444	-0.12702994	0.28475097	0.08292232	-0.07871834	-0.19508232	0.08365558	0.14004897	0.00679661	0.01877662	-0.18878989	0.10524873	-0.15037706	-0.08359670	-0.00570078	0.00457296	0.03591042	-0.00570385	0.09797069	-0.03519301	0.24118067	0.21585882	-0.04008881	-0.07589175	-0.01167629	-0.00511519	-0.05599378	0.04905031	-0.10056365	-0.24177289	0.00492297	0.04315673	-0.04727989
DB00446	0.03186432	0.03901052	0.00346022	-0.06612097	-0.00924865	-0.05299494	-0.00022449	-0.19377422	-0.03323670	-0.06472653	-0.06685081	0.00889892	-0.01058509	0.02000068	-0.05085155	0.01671162	-0.08636725	0.00748040	0.13606682	-0.02054396	0.01123391	-0.02637401	0.01083553	0.07270680	0.06792879	-0.02717265	0.06846324	0.00935955	-0.02081525	0.02040981	-0.07067060	-0.06253436
DB00441	-0.07653065	0.03234521	0.09295565	0.09938443	-0.23340911	0.07622399	0.21115457	0.14820261	-0.12581936	-0.01070002	0.14075418	0.00078373	-0.11141690	-0.13360634	0.11580749	0.14563909	0.02968335	0.05937131	-0.18555799	0.12661116	0.06263262	0.00903541	0.15412915	-0.03416075	-0.02233971	0.00881625	-0.04204964	-0.03733562	-0.11024830	-0.09121908	0.01313982	-0.02100090
DB00440	-0.01429259	0.04239267	0.04719159	-0.05454362	-0.04771391	-0.13171509	-0.00159612	-0.20378357	-0.07593434	-0.04254802	-0.00717701	0.03886097	-0.05910467	-0.03617761	-0.09640055	0.03579192	-0.14651445	0.05580885	0.12850241	0.00537204	-0.11995515	-0.12220072	0.02827036	0.04875970	0.05865311	-0.14627674	0.13809326	0.03473985	-0.05814290	-0.00269848	-0.01515599	-0.06648095
DB00443	0.11248858	0.04661519	-0.03075473	-0.14588809	0.08413576	0.07604928	-0.25207767	-0.08140057	0.02881362	-0.12869129	0.06972416	-0.02618853	0.14012457	0.15860467	-0.19228984	-0.16822906	-0.02169673	-0.09603700	0.01189764	0.04271878	-0.09425086	0.06219064	-0.12580398	0.00366043	0.10262217	-0.14374760	-0.02079571	0.13735558	-0.03360934	0.19552973	0.07800712	-0.12673181
DB01406	0.13930939	-0.04838901	-0.08439183	-0.10924546	0.00463090	-0.01167729	-0.17168340	-0.10295867	-0.10945837	-0.10531814	0.10944948	0.11417341	0.04678871	0.16458197	-0.23239452	-0.10557073	0.02233685	-0.07453029	-0.10209584	-0.01053527	-0.18800396	0.15273070	0.07459140	0.00503369	0.09357920	-0.14273815	0.06022801	0.31532925	0.01703829	0.29187584	0.06346804	-0.19905467
DB01403	-0.10415667	-0.17677659	-0.06125726	0.25849962	0.16502720	0.01645928	-0.33759901	0.23888558	0.20782602	0.27063093	-0.23515952	0.01135933	0.23278819	-0.16113666	0.25884125	-0.02690214	0.15724643	-0.07880858	0.15201092	-0.08571476	0.11027650	-0.11164671	-0.28776562	-0.17235355	-0.11553038	-0.03817162	0.05403975	-0.17796396	0.02873166	-0.03984005	-0.10265594	-0.05977531
DB01400	-0.18009406	-0.07847920	-0.27442169	0.35304028	-0.08271301	-0.14024985	-0.13979405	0.19373406	0.05453482	0.36877778	-0.16535994	0.18060082	0.04587130	-0.21090987	0.10979196	0.07436419	0.29699039	0.02334286	-0.03037837	-0.01573417	0.05951915	-0.10633042	-0.10484414	-0.09703500	-0.17096311	-0.03289698	0.29760927	0.03140732	0.04010168	0.09883223	-0.09651299	-0.19697556
DB01401	-0.15164258	-0.14792252	-0.04516445	0.02570548	-0.11351465	-0.16861506	-0.02533522	0.14688413	0.13360393	0.03796769	0.05817940	-0.12544824	-0.24274665	-0.01491006	-0.02238046	0.06275624	0.04736527	0.37331069	-0.08995931	-0.02717407	0.05598881	0.03249595	-0.05950574	-0.24512297	-0.31113669	-0.03334986	0.25282198	-0.02324602	-0.16926990	0.26172629	0.08139834	-0.05376874
DB09183	-0.00446983	0.10964657	-0.03164877	-0.06991551	-0.05639024	-0.04542338	-0.16629961	-0.07914342	0.02277291	-0.08201407	0.07370007	0.00576643	0.04742660	0.05712591	-0.15539286	-0.11264275	-0.00158102	0.00614008	0.02992538	0.12925458	-0.10023922	-0.04778251	-0.08760963	-0.04310527	0.02953519	-0.17229867	0.15608241	0.12555778	-0.10190069	0.16592714	0.07420935	-0.13556197
DB01408	-0.04725091	-0.00024646	-0.11289937	0.12423287	-0.02483431	0.01983459	-0.13023636	-0.00842302	-0.06958066	0.10371116	-0.06084038	0.13547847	0.09412602	-0.09261107	-0.03940335	0.01939453	0.05004827	-0.11831872	0.04648898	0.05016401	-0.03253680	-0.04805560	-0.05346729	0.03320094	0.11552323	-0.13587625	0.06283938	0.08411767	0.02584971	0.06194541	-0.10179876	-0.21378177
DB01409	-0.03269722	-0.03805656	0.03168498	0.08600725	0.12331823	-0.02559041	-0.26991808	-0.02038783	0.06412728	0.09309846	-0.13997017	0.05095829	0.20726876	-0.11778049	0.06422266	-0.07199978	-0.06567402	-0.12250274	0.23753329	0.00060751	-0.07220597	-0.18408883	-0.19813824	-0.02623038	0.08360943	-0.16151810	0.02903590	-0.08589330	0.02142366	-0.08204056	-0.08116438	-0.08080827
DB01427	-0.11069690	-0.01792970	-0.04225338	0.08125082	-0.00092493	0.01816102	-0.17325529	0.07329449	0.01884669	0.08765227	0.00647192	0.02537762	0.08001812	-0.10317025	-0.01337028	-0.00429021	-0.01038725	-0.01343426	0.08175936	0.09267536	-0.03144980	-0.08135460	-0.12639368	-0.04857369	0.05345475	-0.18625867	0.05290196	0.01482350	-0.04539449	0.05982972	-0.06341515	-0.17486048
DB01392	-0.00711258	-0.41781366	-0.14857060	0.15230985	0.23305500	-0.17547154	-0.14981578	0.09428349	0.23815614	0.27248675	-0.33840629	-0.08425427	-0.07669444	0.01254856	0.19905402	0.10885558	0.13912492	0.22341594	0.08389952	-0.41530639	0.15382917	0.08206459	-0.09319726	-0.17690700	-0.33887970	0.19422318	0.17214158	-0.17939050	0.06889855	0.12375131	-0.09500271	0.08802780
DB01009	0.00381349	-0.07207654	0.00851710	-0.05331503	-0.02399755	-0.14651453	0.01949227	-0.07145051	-0.00685088	-0.03826256	0.00292927	-0.04005352	-0.15338472	0.04724959	-0.07875187	0.01455352	-0.05896357	0.16116808	-0.01768079	-0.10389382	-0.05051140	0.02152810	0.03208952	-0.04922199	-0.11967630	-0.03416144	0.15011472	0.05259499	-0.07408894	0.12504335	0.04426859	-0.00734921
DB04299	-0.10269536	-0.20764448	0.04983560	0.18367592	0.07849390	-0.07605171	-0.14502184	0.20218027	0.08397348	0.20521103	-0.08913054	0.06918822	0.03395900	-0.18500121	0.16259575	0.04862593	-0.03453264	0.08376112	0.00219806	-0.09035710	0.02099004	0.01305922	-0.12746017	-0.13104413	-0.12022788	-0.00146176	0.05552065	-0.06708979	0.10165671	0.03568672	-0.05284630	0.01545868
DB00131	-0.13822283	-0.17155416	-0.08108377	0.17379501	0.03045231	-0.13785197	-0.08841471	0.12759112	0.03018907	0.21827312	-0.13194622	0.03018748	-0.06260318	-0.14355552	0.12217088	0.10172531	0.05729092	0.10866136	0.00865022	-0.13508946	0.04362509	-0.06711255	-0.10730697	-0.12675031	-0.19626616	-0.04577460	0.16964042	-0.06405500	-0.00326017	0.02255936	-0.10479670	-0.05585086
DB00130	-0.02019790	-0.22694361	0.02817440	0.14495249	0.07942294	-0.17344415	-0.11751097	-0.04085479	-0.06537762	0.20072182	-0.13022608	0.15922673	0.04174106	-0.25261071	0.10684735	-0.00588651	-0.13948798	-0.00077250	0.19800240	-0.19053487	-0.17129809	-0.13199708	-0.01863673	-0.03673472	-0.02230491	-0.14278574	0.08811767	0.05395099	0.12935020	-0.07927275	-0.14955021	-0.05545596
DB00133	0.20554465	-0.26810846	-0.14086533	0.12494260	0.08784070	-0.14071225	-0.04211338	-0.20397773	-0.04911312	0.24301854	-0.26999977	0.12117926	0.06446138	-0.03319852	0.14371705	0.09115478	0.07399033	-0.06962877	0.12318952	-0.35690883	-0.13260596	0.00348231	0.16985130	0.04379625	-0.11254089	0.15988134	0.11782783	0.07368428	0.19605495	-0.04830800	-0.12857302	0.09606437
DB00134	-0.00290702	-0.23840210	-0.28009355	0.14021280	0.01515592	-0.06147706	-0.15822284	0.13486524	0.17919230	0.23182629	-0.15562174	-0.01073341	-0.00471964	0.06193266	0.07452729	0.02173270	0.30480725	0.08028818	-0.05725742	-0.15068093	0.07493880	0.07647534	-0.07840442	-0.19418301	-0.24484971	0.11723789	0.14815426	0.04293225	0.06513133	0.23129745	-0.05361813	-0.07338207
DB00137	0.04506488	-0.04635114	0.03337974	-0.04274537	0.01295669	-0.16319773	0.02876724	-0.18877165	-0.09795887	-0.01795666	-0.07865478	0.04969325	-0.09392858	0.01237897	-0.08733304	0.03919399	-0.11778972	0.00632217	0.08456497	-0.16914549	-0.10200954	-0.06139071	0.10299987	0.05971185	0.01088829	-0.05108137	0.11454307	0.03841129	0.02361342	-0.05121054	-0.03717496	0.00265902
DB00136	0.03355668	-0.23302102	-0.14645560	-0.07220199	0.19018497	-0.05822775	-0.21122865	-0.07672233	0.15733726	0.07954761	-0.08392022	-0.00451649	-0.09116136	0.12529843	-0.12792885	-0.00832802	-0.00911287	0.17603205	0.05381557	-0.16199853	-0.00837218	0.18977265	-0.11504531	-0.09764762	-0.09092084	0.00451379	0.09359547	0.09024905	0.05480468	0.31777817	0.01143950	-0.06532104
DB00139	-0.14196542	-0.10652161	-0.04328134	0.22935103	-0.13699238	-0.21245083	0.16095357	0.15843299	-0.05529249	0.17637201	-0.12172303	0.03701426	-0.21136478	-0.15237764	0.21306570	0.22313930	0.08197913	0.13300391	-0.06837639	-0.13433467	0.13630421	-0.05557704	0.04517873	-0.07074390	-0.25022078	0.06578933	0.20064285	-0.12404621	-0.07169505	-0.06475424	-0.15855023	0.00065137
DB00919	0.01808211	-0.04486529	0.00860851	-0.00757832	-0.00719556	-0.05238521	-0.00537256	-0.12054060	-0.16125640	-0.01846364	-0.00427844	0.10820268	-0.03587454	0.01929796	-0.08501478	0.02159960	-0.05746763	-0.07048008	0.00289479	-0.05791012	-0.10556085	-0.02673290	0.13122976	0.02604128	0.06995561	-0.10904477	0.06058364	0.09807536	0.00465747	0.01735637	-0.07223541	-0.11818122
DB00918	-0.10580275	-0.00290801	-0.11322613	0.13994774	-0.05230450	-0.12667191	-0.10973574	-0.01745390	0.06816489	0.12127443	-0.10892825	0.09076460	0.00447270	-0.03772326	0.03406693	0.04591899	0.15552871	0.09331185	0.06907627	0.05152720	0.03098948	-0.04765162	-0.04829254	-0.09654053	-0.07851189	-0.04585563	0.29090098	0.04917165	-0.07160117	0.18394482	-0.04266440	-0.14414479
DB00917	0.00149709	-0.14199194	-0.18243393	0.02418606	-0.01533411	-0.19621494	-0.05328371	-0.05097582	-0.02700522	0.09752416	-0.00663362	0.07390921	-0.15153931	0.05472575	-0.18888356	0.00810221	0.07046088	0.16358109	-0.06770048	-0.10331524	-0.13566558	0.07611807	0.07325658	-0.04225191	-0.08834620	-0.06162467	0.23837936	0.23186857	0.01353633	0.27478543	0.05729581	-0.10923925
DB00916	0.00945674	0.17468293	0.13083076	-0.18030310	-0.09379517	-0.00859606	0.00434212	-0.13649985	-0.02009262	-0.20922464	0.10814792	-0.11287580	-0.02006583	0.03013913	-0.10168785	-0.04674387	-0.15863009	0.04109078	0.07948874	0.10856431	-0.04169607	-0.07972197	-0.05086255	0.02287534	0.05960005	-0.13677837	0.02598366	-0.01281104	-0.14624390	-0.00823923	0.05733179	-0.01954964
DB00915	-0.07561225	-0.16866957	-0.05014410	0.22218312	0.05592887	-0.12459055	-0.09181967	0.09602785	0.07390630	0.24320936	-0.23263364	0.02109504	0.04662364	-0.15226726	0.23005044	0.08547877	0.09573144	0.01402110	0.11632368	-0.19069847	0.07095156	-0.14866939	-0.08997860	-0.09142224	-0.18942688	0.03030266	0.14157237	-0.16928840	0.02750199	-0.10064380	-0.11927306	0.02451186
DB00914	-0.12444286	-0.03766295	-0.09259176	0.13030770	-0.03385893	-0.09206298	0.00410396	0.00497279	0.00973148	0.14216189	-0.09640611	0.06408837	-0.07263645	-0.09267270	0.03931785	0.14634857	0.04995514	0.12250232	0.03578559	-0.02005929	0.08855885	-0.02167943	-0.02702012	-0.01287992	-0.05703129	-0.03608574	0.17506491	-0.01873884	-0.00308584	0.07106795	-0.08686990	-0.09447000
DB00912	0.10206125	-0.26858762	-0.04667199	-0.06636238	0.18692277	-0.20034751	-0.05340356	-0.12032323	0.13030747	0.08036083	-0.18539192	-0.08585331	-0.13307400	0.10684990	0.00653803	0.04269039	-0.06545521	0.20377789	0.09520237	-0.34834293	0.00523371	0.08369221	-0.00869374	-0.03586567	-0.21053079	0.14133808	0.11580522	-0.06618948	0.05419549	0.10952899	-0.00756165	0.11959773
DB00911	-0.01732671	-0.02990767	-0.08008794	-0.11064061	0.02414213	-0.14244297	0.04390346	-0.28219354	0.05748960	0.00841461	-0.11827103	-0.05931249	-0.12213460	-0.04349035	-0.08050482	0.08459481	-0.16423693	0.24180192	0.25434622	-0.06698899	0.06894676	-0.02886380	-0.06017044	0.11930224	0.02759264	-0.03709790	0.13206214	-0.04247828	-0.02909974	0.12192035	-0.08339654	-0.06852461
DB04908	-0.06552288	-0.12945060	-0.00130774	-0.01420641	0.15961160	0.00762427	-0.21815792	0.03706001	0.24611746	0.07252817	-0.16871837	-0.18732139	0.05816420	-0.02256926	0.12987030	0.00592067	-0.02211677	0.12569332	0.20346715	-0.11127198	0.16208915	-0.04674200	-0.28816956	-0.11327796	-0.12575459	-0.02248397	0.03491576	-0.23081084	-0.05421223	0.04485178	-0.05904636	0.01406841
ALENDRONATE	-0.11014879	0.08939096	-0.01110214	-0.03226149	-0.08633489	0.06307407	0.06262871	-0.11659185	-0.08695003	-0.03510243	0.01885544	0.02563091	-0.04295163	-0.09906165	-0.05396110	0.10103264	-0.11184864	0.02195938	0.10840402	0.13198620	0.08536356	-0.04693967	-0.02569776	0.09913985	0.17586236	-0.15206942	-0.00937702	-0.01278234	-0.05069796	0.01602065	-0.12753725	-0.19065157
DB00625	-0.04910592	0.13482398	0.09539120	-0.03489533	-0.09718368	-0.12641612	0.04553785	-0.12724066	-0.02637193	-0.08903057	-0.00260610	-0.02151007	-0.06863539	-0.03390348	-0.01118481	0.00393954	-0.07807709	0.08224890	0.08826052	0.05635646	-0.00182217	-0.12145227	-0.01200339	-0.01480032	-0.03157573	-0.08921167	0.17960696	-0.01262578	-0.13807635	-0.00701949	0.01474278	-0.01211185
DB00624	-0.00449671	0.01313310	-0.06703661	-0.02335352	-0.09932228	-0.08256899	-0.02131996	-0.04641667	-0.05255786	-0.04844015	0.06269149	0.02677615	-0.07547818	0.06477547	-0.10462642	-0.00150178	0.04330690	0.07124928	-0.07994753	0.02252793	-0.03864343	0.04025644	0.03769234	-0.03680220	-0.05915726	-0.06947817	0.16925639	0.14738792	-0.09361759	0.20010322	0.02363290	-0.13842419
DB00627	-0.08853820	-0.19576816	-0.02301550	0.06310791	0.09969499	-0.20825140	-0.09627267	0.02543464	0.05114768	0.17295887	-0.11755370	-0.00836906	-0.12702239	-0.01179430	0.05663088	0.05107975	-0.01428476	0.18630330	0.04979381	-0.18112494	-0.00864454	-0.04333888	-0.11544685	-0.10876968	-0.22989686	-0.08010279	0.16646218	0.01045002	-0.06615409	0.12989949	-0.02632620	-0.05305856
DB00626	0.17705226	-0.11257747	-0.12183696	-0.08570256	0.02164998	-0.09065464	-0.19228962	-0.24548286	-0.05952074	-0.00955834	-0.09200406	0.09277035	0.06060055	0.24825341	-0.15693577	0.05434782	0.04354755	-0.15691130	0.04233050	-0.16548941	-0.22568759	0.02528813	0.15877122	0.02147132	0.04374203	0.00697272	0.12479652	0.10548273	0.08041732	0.08040963	-0.07547139	-0.09229482
DB00621	0.06281295	0.02654176	0.03999660	-0.02716366	-0.09079931	-0.09961493	-0.00612182	-0.08376669	-0.25881866	-0.11390620	0.09557449	0.12643093	-0.01721913	0.07856256	-0.12976016	-0.02317494	-0.02499514	-0.10736027	-0.17584312	-0.02774244	-0.17004815	-0.00114172	0.19729668	0.01653304	0.03533814	-0.17219254	0.13655010	0.23326348	-0.07469346	0.04423506	0.00487671	-0.15192196
DB00620	0.03706338	-0.02927130	-0.12846795	-0.00339612	0.08329280	0.01955733	-0.24607313	0.03687391	0.09688517	0.02882380	-0.01329008	-0.01745415	0.09120169	0.07535531	-0.11367147	-0.12129314	0.07300051	-0.01096045	-0.01558958	-0.01815377	-0.00408046	0.05966760	-0.18313201	-0.04851511	-0.03309875	-0.08694293	0.05937265	0.09599774	-0.01076726	0.22214940	0.04472281	-0.12318312
DB00623	-0.11214542	-0.05238079	-0.02475604	0.12650651	0.08105447	0.07847003	-0.23093717	0.24194612	0.12460794	0.10467672	-0.06258991	-0.06825730	0.13530457	-0.07408440	0.13431814	-0.04375139	0.12978800	-0.03429165	-0.01451575	0.00383641	0.12548883	-0.04384943	-0.24555701	-0.15483075	-0.10277459	-0.10076390	0.01740563	-0.09073435	-0.05722412	0.01689215	-0.00608872	-0.07837787
DB09526	-0.06073134	0.00766587	0.05361063	0.00899038	-0.02103409	-0.03278647	0.02450811	-0.10339168	-0.10216279	0.01285687	-0.01161819	0.08275342	-0.02073389	-0.15273206	0.00653726	0.04918771	-0.15496485	0.01444423	0.10402739	0.00502919	-0.00017188	-0.07361970	-0.02141384	0.06887451	0.09805238	-0.14787009	0.02302743	0.02648034	0.00491307	-0.04320404	-0.10968880	-0.11703331
DB03934	-0.08740810	-0.04178186	-0.13818072	-0.00274135	0.02010445	-0.03096591	-0.08648494	-0.11981782	-0.01878676	0.06098235	-0.03073099	0.06965277	-0.04923951	-0.05767278	-0.13528481	0.02483171	-0.06485298	0.07278736	0.10590823	0.04198899	0.00503549	0.00035122	-0.08545485	0.04065134	0.09541558	-0.16032335	0.09866434	0.10996646	0.00160623	0.18033898	-0.09223281	-0.23421204
DB06723	0.01808211	-0.04486529	0.00860851	-0.00757832	-0.00719556	-0.05238521	-0.00537256	-0.12054060	-0.16125640	-0.01846364	-0.00427844	0.10820268	-0.03587454	0.01929796	-0.08501478	0.02159960	-0.05746763	-0.07048008	0.00289479	-0.05791012	-0.10556085	-0.02673290	0.13122976	0.02604128	0.06995561	-0.10904477	0.06058364	0.09807536	0.00465747	0.01735637	-0.07223541	-0.11818122
DB06720	0.12744974	-0.15145700	-0.18896529	0.27401283	0.14686859	-0.16569047	0.05250857	-0.06202841	-0.09922583	0.23976791	-0.21134464	0.29664093	0.01876448	0.08723041	-0.05280880	0.17863795	0.21019728	-0.02741656	-0.10707085	-0.19891158	-0.03671949	0.13931176	0.26329824	0.16187647	0.05870069	0.20105585	0.13385962	0.11918779	0.18562117	0.12197757	-0.02959196	0.00141670
DB00629	-0.08795628	-0.17975898	-0.00834624	0.37606135	0.05262028	-0.25844252	-0.05823427	0.00143865	-0.06900626	0.33075923	-0.32492816	0.26583794	0.05306428	-0.32715887	0.27029046	0.09955303	0.02180732	-0.06945767	0.22276394	-0.17995465	-0.03399163	-0.23102427	0.01500244	-0.01978887	-0.03895522	-0.05051697	0.21853027	-0.06503742	0.06448819	-0.19412480	-0.23083559	-0.07166769
DB00628	-0.17730659	0.06528484	-0.16345721	0.21890588	-0.12982273	-0.07805468	-0.11179205	0.16502842	0.12905344	0.16475303	-0.07863528	-0.00813117	0.07021123	-0.08921693	0.15310219	0.06706889	0.25542542	0.07951616	-0.00932776	0.08224025	0.19716425	-0.12567082	-0.18309835	-0.13580938	-0.21273059	-0.03335914	0.28059801	-0.05949450	-0.16224132	0.17594516	-0.09123342	-0.20114310
DB06725	-0.13055713	0.02431294	0.00034459	-0.02794929	-0.10260224	-0.07694726	0.04597547	-0.06064582	0.00488203	-0.03115652	0.02066413	-0.04796457	-0.15032360	-0.06110920	-0.05689427	0.07996887	-0.07718833	0.20128252	0.05615121	0.06954263	0.06307368	-0.04332529	-0.02653794	-0.03408081	-0.02905915	-0.11515134	0.15089451	-0.02585036	-0.12939219	0.10516971	-0.02743823	-0.11240608
DB00622	-0.05211955	-0.12692371	-0.06820328	0.15444122	0.10068980	-0.16558538	-0.23371021	0.00932014	0.09217402	0.18684363	-0.18699561	0.07080926	0.07851882	-0.09233054	0.06864573	-0.01666325	0.04388808	0.01718365	0.16866608	-0.10439070	-0.05031519	-0.12365191	-0.14085039	-0.08407418	-0.08167189	-0.08636167	0.20040296	-0.02530784	0.00981106	0.04564143	-0.07384162	-0.07443251
DB06292	-0.11183716	-0.04089097	0.00107194	0.01890131	0.02418432	-0.10077409	-0.11273371	-0.03720584	0.07433546	0.04794818	-0.06660451	-0.01039174	-0.05080441	-0.07210238	-0.00641575	0.00851296	-0.06351054	0.13208196	0.13709079	0.02220393	-0.00487746	-0.07827055	-0.11428744	-0.08194328	-0.03962685	-0.13056594	0.16152747	-0.04486462	-0.07335877	0.06119821	-0.03438335	-0.07031371
DB06290	0.06896469	-0.07560720	0.00576480	-0.05906947	-0.01362411	-0.21435863	0.04520428	-0.19431303	-0.08745644	-0.00954726	-0.02344414	0.03699119	-0.13383986	0.04039588	-0.10256395	0.03489370	-0.08413552	0.11286631	0.02596115	-0.15866099	-0.13882045	-0.02582310	0.13401505	0.02024602	-0.07171531	-0.02173097	0.17534046	0.10218042	-0.02187275	0.06651964	0.02773885	0.00350854
DB00829	-0.19554047	0.05096624	-0.08806637	0.19502783	-0.10554329	-0.08251592	-0.07869144	0.15901300	0.12437114	0.13950542	-0.08550545	-0.01718992	0.02122547	-0.10812306	0.15682741	0.07047228	0.18902928	0.10147352	0.01132971	0.06839992	0.19771370	-0.12231059	-0.16838221	-0.14002331	-0.19676402	-0.03476041	0.25362116	-0.10488439	-0.15853865	0.10144070	-0.07009675	-0.13726030
DB04837	-0.02606487	-0.05657730	-0.04510053	0.15822433	0.09766828	0.05555064	-0.22036093	0.08685035	-0.03241942	0.13870272	-0.07996403	0.14335629	0.17464265	-0.06018679	0.04425696	-0.03733542	0.06797064	-0.19309664	0.04688819	0.02856115	-0.05073071	-0.05135807	-0.06861752	-0.02602293	0.09690084	-0.11426548	-0.01560621	0.02228889	0.05994624	-0.03419172	-0.09631161	-0.12634179
DB00822	-0.01194324	-0.06798290	-0.05819122	0.06817788	0.00678811	-0.13179983	-0.05728833	-0.04193988	-0.03256916	0.08013032	-0.09137951	0.04701449	-0.00706359	-0.01640214	0.01254121	0.02540261	0.04525729	0.02512502	0.03286325	-0.08905314	-0.03554996	-0.05479445	0.00960864	-0.03031491	-0.07841875	-0.02812645	0.16593695	0.02968202	-0.02383542	0.04959148	-0.04589108	-0.05003827
DB00820	-0.03873968	0.02957967	-0.03345525	-0.01793630	0.07932153	-0.07292061	-0.19948164	-0.12679082	0.05438437	0.03391051	-0.07363342	0.01649226	0.08268343	-0.06746670	-0.09057587	-0.05419533	-0.10922067	0.01889463	0.22898428	0.03854884	-0.05413263	-0.12303124	-0.18557811	0.02160043	0.07985993	-0.17439556	0.09976267	-0.00418399	-0.03827217	0.06955968	-0.04190020	-0.12254376
DB00827	0.03134134	-0.14299561	0.07288829	0.03866026	0.09667908	-0.19689053	-0.00245925	-0.19315784	-0.11425415	0.07177903	-0.14597383	0.12157273	-0.07848430	-0.09901719	-0.00161559	0.00244874	-0.18380681	-0.01155602	0.16647156	-0.19847038	-0.13574231	-0.12244788	0.06063046	0.03321530	0.02104965	-0.07125881	0.08718420	0.02974140	0.06142731	-0.09996865	-0.09535778	-0.00975051
DB00826	-0.04093238	0.06474946	-0.00850464	-0.08369046	-0.02190321	0.00602351	-0.00443605	-0.17639437	-0.03341822	-0.05844298	-0.01349428	-0.00700648	-0.01431270	-0.02929319	-0.07672951	0.03905498	-0.11648855	0.03919043	0.14918607	0.06026751	0.03834493	-0.04601071	-0.04235437	0.08091767	0.12660214	-0.12702765	0.03322958	0.00004058	-0.04628117	0.05039954	-0.08005826	-0.13632932
DB00825	-0.03482508	-0.19922435	-0.16999257	0.20539103	0.05366109	-0.19182669	-0.13332613	-0.02378385	0.01381873	0.26165426	-0.21700954	0.14975564	-0.01721499	-0.12730654	0.06221379	0.07373316	0.07057398	0.02487717	0.13764472	-0.18481095	-0.02085397	-0.06563036	-0.03526406	-0.01685452	-0.07117774	-0.03908214	0.21590625	0.03256646	0.10472535	0.08540203	-0.17927432	-0.11637567
DB06616	-0.06509409	0.02139257	0.05558807	0.02350130	-0.00156354	0.14826071	-0.01966360	0.25611037	-0.02676415	-0.04745809	0.10180685	-0.10146353	-0.01934353	-0.04469946	0.07190274	-0.01620573	0.00786953	-0.01127150	-0.19479698	0.03092579	0.11673503	0.07311413	-0.13980685	-0.08627028	-0.09713994	-0.06679175	-0.12743759	-0.05053680	-0.07444587	-0.01917533	0.02908034	-0.02258948
DB06612	-0.09689828	0.04663327	-0.00765394	0.02331064	-0.08829008	0.02782800	0.01448549	-0.06435277	-0.06864862	0.02161737	-0.01465984	0.09673263	-0.00893361	-0.10444518	-0.00230910	0.07830348	-0.05854991	-0.06918754	0.14306284	0.11293826	0.04595384	-0.06211069	-0.01667302	0.08783773	0.18958935	-0.12784623	0.00275116	-0.01317742	0.01510700	-0.02017751	-0.15971300	-0.18673977
CLORAZEPATE	-0.11014879	0.08939096	-0.01110214	-0.03226149	-0.08633489	0.06307407	0.06262871	-0.11659185	-0.08695003	-0.03510243	0.01885544	0.02563091	-0.04295163	-0.09906165	-0.05396110	0.10103264	-0.11184864	0.02195938	0.10840402	0.13198620	0.08536356	-0.04693967	-0.02569776	0.09913985	0.17586236	-0.15206942	-0.00937702	-0.01278234	-0.05069796	0.01602065	-0.12753725	-0.19065157
DB06186	-0.11751442	0.02735244	-0.05658301	0.00101073	-0.04130889	0.07727724	0.02700465	-0.02950592	-0.07862465	0.00895985	0.03575043	0.01276385	-0.04146351	-0.17089447	-0.04113888	0.01884042	-0.10089544	0.03522050	0.07415695	0.08461912	0.09906324	-0.03199862	-0.07579499	0.07049141	0.11224493	-0.17696500	-0.02564102	0.04054600	0.00089118	0.04395292	-0.11735985	-0.21404654
DB05578	-0.08995740	0.10159898	0.07779037	-0.01584893	-0.07241824	0.13056211	0.05325936	0.00431563	-0.07639254	-0.03942327	0.05804422	-0.02558877	0.00526113	-0.09279169	0.02374282	0.06318787	-0.09176065	-0.05408273	0.04018107	0.13618311	0.07969274	-0.05583332	-0.06574890	0.05277994	0.13273567	-0.10151720	-0.11535874	-0.06793806	-0.05330113	-0.08742005	-0.07172011	-0.09179100
DB02373	-0.09022930	0.03619866	-0.01303556	-0.00948484	-0.03506826	0.03336855	0.02750028	-0.08615512	-0.06802875	0.00623399	0.01008955	0.02515767	-0.03556777	-0.09467009	-0.03472386	0.06603114	-0.08486937	0.03994291	0.09221333	0.07746762	0.05870329	-0.03263254	-0.02758991	0.05283211	0.10364921	-0.12384559	0.01344838	0.02813381	-0.05635611	0.04202798	-0.07751860	-0.15792719
DB09071	0.01513875	-0.04496203	0.09163884	0.09634366	0.08992255	-0.13054921	-0.05184031	0.02519767	-0.04706123	0.07147899	-0.11640457	0.02405612	0.02018102	-0.07768595	0.11692468	0.00894388	-0.06872970	-0.04729500	0.05648100	-0.15426722	-0.02639497	-0.10970084	-0.07054325	-0.02540887	-0.08936470	-0.04633493	0.05565333	-0.07196790	-0.00426865	-0.13909918	-0.05107504	0.07881066
DB09213	-0.07255496	-0.20403330	-0.06241270	0.04160281	0.08240264	-0.13368599	-0.08870806	0.05245857	0.10962214	0.11252641	-0.10264985	-0.06026907	-0.13688940	-0.02840699	0.00709911	0.04647458	-0.01759918	0.20635277	0.03314276	-0.15838470	0.02921455	0.02267495	-0.08426796	-0.12078341	-0.18263602	-0.01268637	0.14498043	-0.05924101	-0.01847964	0.12634835	-0.02239177	-0.01512639
DB09212	-0.04160076	-0.10933643	-0.13282153	-0.01828046	0.07424697	-0.10966861	-0.29655221	0.05696471	0.25744563	0.06524949	0.00741616	-0.10869598	-0.02498717	0.07967722	-0.10571614	-0.11837199	0.07593483	0.25299254	0.02589760	-0.02133528	0.00090020	0.03509126	-0.25922981	-0.20500025	-0.22840720	-0.09524345	0.23197944	0.06239222	-0.10619473	0.38500267	0.12383565	-0.10239381
DB09210	-0.11014879	0.08939096	-0.01110214	-0.03226149	-0.08633489	0.06307407	0.06262871	-0.11659185	-0.08695003	-0.03510243	0.01885544	0.02563091	-0.04295163	-0.09906165	-0.05396110	0.10103264	-0.11184864	0.02195938	0.10840402	0.13198620	0.08536356	-0.04693967	-0.02569776	0.09913985	0.17586236	-0.15206942	-0.00937702	-0.01278234	-0.05069796	0.01602065	-0.12753725	-0.19065157
DB02577	-0.16824660	0.12160347	-0.04701935	-0.01637052	-0.08272985	0.13716911	0.04623466	-0.06208014	-0.06136494	-0.00885219	0.03661250	0.00917440	-0.01491854	-0.14278297	-0.04372063	0.12054192	-0.11244778	0.02942628	0.11213562	0.20729184	0.16672879	-0.03721464	-0.12154087	0.12839773	0.22182849	-0.18699104	-0.06350007	-0.03968596	-0.05634167	0.03863911	-0.16272204	-0.25493389
DB04665	-0.03609741	0.13510145	0.06901420	-0.06571409	-0.13667975	-0.04529883	0.04746548	-0.09263728	-0.11258005	-0.13810180	0.08479834	0.00930592	-0.06384156	0.01394254	-0.09943944	-0.01032232	-0.07133323	0.01181201	-0.01525723	0.11040398	-0.04671235	-0.06835759	0.07695423	0.00808721	0.04555609	-0.13680305	0.11301196	0.04147631	-0.13765317	0.01147064	-0.00006725	-0.09525408
BECLOMETASONE	-0.16824660	0.12160347	-0.04701935	-0.01637052	-0.08272985	0.13716911	0.04623466	-0.06208014	-0.06136494	-0.00885219	0.03661250	0.00917440	-0.01491854	-0.14278297	-0.04372063	0.12054192	-0.11244778	0.02942628	0.11213562	0.20729184	0.16672879	-0.03721464	-0.12154087	0.12839773	0.22182849	-0.18699104	-0.06350007	-0.03968596	-0.05634167	0.03863911	-0.16272204	-0.25493389
DB08922	-0.07311503	-0.17399096	-0.04619778	0.10694203	0.19922543	-0.00033639	-0.37122402	0.16038361	0.27082205	0.16577376	-0.18861133	-0.09368613	0.17717049	-0.04266482	0.15995474	-0.08534684	0.10539529	0.02729892	0.16573854	-0.09654549	0.08883376	-0.05805454	-0.31671456	-0.20713530	-0.15804665	-0.04969689	0.08740011	-0.14713612	-0.01798915	0.07316829	-0.02660287	-0.02594046
DB09325	-0.20455171	0.00160040	-0.00651053	0.05386835	0.00928453	0.03619044	0.00817538	0.04467360	-0.01350671	0.09322686	-0.03848294	0.00335685	-0.05182350	-0.19072849	0.03978322	0.12832020	-0.14213608	0.06830671	0.11692122	0.06843074	0.15332356	-0.07160576	-0.13636008	0.06651603	0.09372888	-0.16148582	-0.02847809	-0.14885473	-0.02076827	-0.07887371	-0.18107077	-0.14122044
DB09324	-0.11014879	0.08939096	-0.01110214	-0.03226149	-0.08633489	0.06307407	0.06262871	-0.11659185	-0.08695003	-0.03510243	0.01885544	0.02563091	-0.04295163	-0.09906165	-0.05396110	0.10103264	-0.11184864	0.02195938	0.10840402	0.13198620	0.08536356	-0.04693967	-0.02569776	0.09913985	0.17586236	-0.15206942	-0.00937702	-0.01278234	-0.05069796	0.01602065	-0.12753725	-0.19065157
DB09322	-0.10735101	0.00793803	-0.03033452	0.01953596	-0.03652901	0.03635509	0.03833876	-0.00906926	-0.02311777	0.03125870	-0.01351569	-0.01389897	-0.05133443	-0.10022594	0.00101597	0.10726908	-0.05382925	0.07013270	0.05965361	0.05888846	0.10056046	-0.01531587	-0.03295697	0.02994779	0.06789988	-0.08417784	0.00101107	-0.05014531	-0.04053201	0.00856006	-0.09237812	-0.10895430
DB09320	-0.11014879	0.08939096	-0.01110214	-0.03226149	-0.08633489	0.06307407	0.06262871	-0.11659185	-0.08695003	-0.03510243	0.01885544	0.02563091	-0.04295163	-0.09906165	-0.05396110	0.10103264	-0.11184864	0.02195938	0.10840402	0.13198620	0.08536356	-0.04693967	-0.02569776	0.09913985	0.17586236	-0.15206942	-0.00937702	-0.01278234	-0.05069796	0.01602065	-0.12753725	-0.19065157
DB08879	-0.03979902	-0.10392828	-0.06971039	0.00637352	0.07272394	0.08322030	-0.26697150	0.21487755	0.12516278	0.00452187	-0.00462284	-0.04303988	0.00878251	-0.00893916	-0.06591174	-0.11925921	-0.01565215	-0.02513864	-0.05515668	-0.00565967	0.03400480	0.11944631	-0.22128448	-0.08592045	-0.01821636	-0.11013927	-0.02534151	-0.04435233	0.06345901	0.13486269	-0.04946232	-0.11251491
DB09068	-0.13873236	0.08661209	-0.04581869	0.10519969	-0.09694531	-0.03719987	-0.06825671	0.07009555	0.07966296	0.05493817	-0.04484107	-0.01440334	0.02466364	-0.05120045	0.07381035	0.03608532	0.13406454	0.05705126	0.03142103	0.12181715	0.11719333	-0.08758654	-0.12154447	-0.10092518	-0.07686242	-0.05498632	0.18799101	-0.04492341	-0.13674536	0.09030811	-0.02540667	-0.11348961
DB09069	-0.12310142	-0.21127558	-0.22151709	0.10498398	0.18530683	-0.24946360	-0.32647082	-0.00057407	0.05009657	0.26626781	-0.16427945	0.24371184	-0.00389830	-0.04429347	-0.17795962	0.03700634	-0.03438957	0.00394525	0.13285220	-0.12994304	-0.20443954	-0.03736865	-0.05651042	-0.00408803	0.05081423	-0.23654933	0.26465893	0.09494354	0.17716964	0.06935877	-0.15052319	-0.19600248
DB09065	-0.00275247	0.07463100	-0.04676997	-0.07783134	0.00323181	0.01832405	-0.13707271	-0.07131763	0.08997879	-0.06251451	0.02609528	-0.05247685	0.04681266	0.05983144	-0.09478248	-0.08303758	0.01025400	0.04848259	0.05552975	0.09229156	0.02256354	0.00627467	-0.13185032	-0.02677094	0.01607842	-0.09311292	0.08414198	0.05511551	-0.08574418	0.17438748	0.05404881	-0.10721500
DB09060	-0.03299722	-0.02034107	-0.00156578	-0.04745063	-0.04059134	-0.10593405	0.11927907	-0.20528606	-0.12172787	-0.00468191	-0.03011242	0.02414257	-0.14428107	-0.06102289	-0.07931808	0.10346065	-0.16911833	0.09919204	0.10301332	-0.06367702	-0.01872694	-0.06423015	0.06568483	0.10826434	0.05048791	-0.08615901	0.07607545	0.01607484	-0.01855465	-0.00135728	-0.09017363	-0.07950462
DB01279	0.05527881	-0.32124016	-0.08711596	0.02995697	0.22664070	-0.14350608	-0.06647057	-0.00286545	0.05873212	0.11845580	-0.17087251	-0.06350198	-0.16249138	0.05017328	-0.03195205	0.03850540	-0.05084132	0.18002816	-0.00136152	-0.35503998	-0.00681613	0.11748784	0.00495628	-0.05534242	-0.17257872	0.05213074	0.05854759	-0.02769500	0.05471418	0.11801089	-0.03484818	0.05378237
DB01278	-0.00840433	-0.25841364	-0.11092018	0.05292179	0.01743737	-0.24652402	-0.01482795	-0.15675831	0.02075370	0.18283048	-0.17018639	0.09145840	-0.14851660	-0.05444777	0.05618144	0.13847658	0.00218071	0.22374129	0.14649895	-0.21574470	-0.04224805	0.03646062	0.06428431	-0.07912107	-0.15286340	0.02573556	0.25369865	0.06285055	0.00681858	0.21968493	-0.11168534	-0.06484405
DB01271	0.05527881	-0.32124016	-0.08711596	0.02995697	0.22664070	-0.14350608	-0.06647057	-0.00286545	0.05873212	0.11845580	-0.17087251	-0.06350198	-0.16249138	0.05017328	-0.03195205	0.03850540	-0.05084132	0.18002816	-0.00136152	-0.35503998	-0.00681613	0.11748784	0.00495628	-0.05534242	-0.17257872	0.05213074	0.05854759	-0.02769500	0.05471418	0.11801089	-0.03484818	0.05378237
DB01270	0.06166787	-0.06719452	0.06364210	-0.02844976	-0.03663503	-0.06465422	0.05118370	-0.13713872	-0.18200411	-0.02357860	0.02352905	0.09770367	-0.04833198	0.01020108	-0.03037988	0.02565383	-0.06190215	-0.07430796	0.01347750	-0.07376961	-0.14509958	-0.03219785	0.17912865	0.01248844	0.05574558	-0.06529140	0.02135248	0.12657449	0.00594389	-0.01992357	-0.03306654	-0.05674185
DB01273	-0.16253580	-0.00891469	-0.04052714	0.18819344	-0.16963595	-0.11331978	0.10690839	0.01152425	-0.08210775	0.12990849	-0.09264626	0.08394528	-0.09636541	-0.18965557	0.14208582	0.19381095	0.03422403	0.06139113	0.04841565	-0.00550000	0.07442304	-0.13502143	0.02041114	-0.01662178	-0.07984833	-0.06068312	0.18057653	-0.05536642	-0.05168324	-0.06354370	-0.15410279	-0.10150801
DB01272	0.11110424	-0.30907187	-0.13328116	0.12628242	0.16577151	-0.03411104	-0.14631273	0.07940057	0.03888778	0.15450063	-0.16234869	-0.00079992	0.01472552	0.03516283	0.04709790	0.00871029	0.13223256	0.03975492	-0.02705578	-0.27189967	-0.06531070	0.22163843	0.01822734	-0.07125860	-0.11532868	0.14374900	0.04482956	0.13067332	0.11417857	0.17632230	0.01553759	0.06417432
DB01275	0.05682936	0.03551419	-0.05016834	-0.00849883	-0.09171499	-0.18546541	-0.05518354	-0.23072055	-0.10027100	-0.00248874	-0.06144006	0.09026208	0.01028447	0.03560104	-0.10424932	0.07892279	-0.02970302	-0.02825566	0.12373769	-0.04923547	-0.15083288	-0.10830808	0.06822681	0.05994710	0.04316629	-0.07836523	0.20659827	0.08993538	-0.05150087	0.06794326	-0.06136855	-0.11343584
DB01274	-0.15063255	0.21344826	0.00987127	0.06770068	-0.14109701	0.02047594	-0.04613383	-0.02350787	-0.02759697	-0.04905235	-0.00076115	0.04404958	0.04691897	-0.09879675	-0.02045008	0.00128618	0.01368449	-0.02564090	0.07750588	0.25953922	0.06803803	-0.11757477	-0.08929729	-0.00472985	0.11585692	-0.17429662	0.15247923	-0.00570499	-0.14858924	0.02891593	-0.04913759	-0.17854293
DB01277	-0.03750263	-0.15480898	0.00959179	0.10127912	0.04638369	-0.03300717	0.04939220	0.08801574	-0.01406048	0.11530353	-0.06636588	0.01966072	-0.04363362	-0.14446630	0.16681458	0.05155071	-0.01900798	0.06626098	0.01642226	-0.13348317	0.10017183	0.03270411	-0.01485059	-0.04131348	-0.10990145	0.03535612	-0.01251366	-0.02264775	0.04367465	-0.00770682	-0.09726041	-0.01395194
DB01276	0.05552306	-0.44919851	-0.19588183	0.24152803	0.20200691	-0.31973186	-0.04276079	0.04994554	0.03028265	0.33189186	-0.38424230	0.11674019	-0.17095746	0.00390087	0.11741345	0.25653410	0.08180244	0.11440270	-0.04108663	-0.57832652	0.04866607	0.11787757	0.12346648	0.00576968	-0.27206209	0.20107952	0.23420386	-0.11230925	0.23965372	-0.00078805	-0.20759493	0.09216455
DB00588	0.08517607	0.03563011	-0.09091268	-0.04753237	-0.00896877	-0.01910494	-0.18474430	-0.11978057	-0.04783178	-0.04086811	0.02972380	0.08663038	0.09109326	0.08536907	-0.18378873	-0.10534576	0.01566765	-0.09733909	0.01778763	0.03878005	-0.15520170	0.00585714	-0.03132759	0.03425835	0.09458755	-0.13955355	0.09356913	0.18916406	0.00520071	0.16682565	0.02765481	-0.15487246
DB00589	-0.03926969	-0.33236194	-0.13744615	0.23275380	0.21062522	-0.07413755	-0.27754375	0.21036224	0.26895389	0.31348661	-0.31509772	-0.04519226	0.10469755	-0.06124041	0.27454799	0.02621425	0.23298164	0.07110583	0.10664433	-0.28677708	0.17003532	0.00676349	-0.20178065	-0.21363890	-0.28224352	0.12253453	0.12817286	-0.18010071	0.04409514	0.07787846	-0.08946584	0.01489490
DB01053	0.07613807	-0.09248307	-0.05007167	-0.08489652	0.02827545	-0.14721659	0.00136448	-0.26649433	-0.11099102	-0.01716756	-0.03661578	0.10916141	-0.08111646	0.06032535	-0.17500336	-0.01026000	-0.10382983	0.02886170	0.08017077	-0.13974035	-0.16530068	-0.00044444	0.11722662	0.08485892	0.06610726	-0.08079401	0.11372358	0.18308838	0.06995112	0.10936684	-0.02043346	-0.09429523
DB01057	-0.04428113	0.04463176	-0.12950273	0.15199672	-0.16604848	-0.11864104	0.04759280	0.03791235	-0.11024615	0.10460213	0.00103930	0.14015931	-0.06450199	-0.04919160	-0.03291436	0.06342737	0.15709671	-0.02423112	-0.14726254	-0.03057648	-0.02935162	-0.03570888	0.07583381	0.00906833	-0.08670844	-0.04353730	0.20788050	0.15496168	-0.00137344	0.07007471	-0.01947895	-0.13423993
DB01056	-0.06617870	-0.19461152	0.00679643	0.16524071	0.14528693	-0.22365272	-0.21747787	-0.02928501	0.08811836	0.24655956	-0.25960568	0.07666311	0.00861441	-0.18879259	0.08460625	0.01689615	-0.08629749	0.01778858	0.26831490	-0.15745835	-0.10547017	-0.20436594	-0.13762212	-0.07869934	-0.05388852	-0.07398412	0.17666197	-0.12970291	0.04112092	-0.11845036	-0.09838755	0.00775576
DB00580	-0.15506229	-0.08786044	-0.10669261	0.12725785	-0.07645557	-0.18270840	-0.02080837	0.06453916	0.04600902	0.12492610	-0.02406733	0.02155304	-0.17844795	-0.08457445	-0.02700252	0.07639284	0.04417744	0.25635841	-0.03269117	0.00225260	0.03823946	-0.02802512	-0.03000216	-0.11832143	-0.17953172	-0.08196835	0.28503966	0.01769803	-0.11331414	0.21129102	-0.02635246	-0.13576970
DB00581	0.01808211	-0.04486529	0.00860851	-0.00757832	-0.00719556	-0.05238521	-0.00537256	-0.12054060	-0.16125640	-0.01846364	-0.00427844	0.10820268	-0.03587454	0.01929796	-0.08501478	0.02159960	-0.05746763	-0.07048008	0.00289479	-0.05791012	-0.10556085	-0.02673290	0.13122976	0.02604128	0.06995561	-0.10904477	0.06058364	0.09807536	0.00465747	0.01735637	-0.07223541	-0.11818122
DB00582	-0.10906278	0.18175691	0.00872436	-0.00111823	-0.19382559	-0.06442001	0.04653622	-0.10489402	-0.05671667	-0.06406001	0.06578893	0.02401909	-0.06609564	-0.03361273	-0.05219524	0.06537419	0.00060284	0.07306246	0.03138440	0.18061221	0.00490517	-0.11367423	0.00907041	-0.01039396	0.01270008	-0.13586940	0.19977640	0.03928170	-0.16522558	0.06748026	-0.00864524	-0.14252201
DB00583	-0.03407994	-0.20644864	-0.21009919	0.12863919	0.04969565	-0.19291785	-0.17498803	-0.04339664	0.02386260	0.21128771	-0.15205315	0.15443161	-0.04471889	-0.05148644	-0.07732667	-0.01356793	0.05323405	0.03405537	0.07561532	-0.13603371	-0.11896253	-0.03681219	-0.03913585	-0.03963713	-0.06036499	-0.08651477	0.23028986	0.11849141	0.10464089	0.15042754	-0.08928103	-0.15278031
[truncated: 559 more rows]
