# Supplementary material for: Network medicine framework for identifying drug-repurposing opportunities for COVID-19
Source: Proc Natl Acad Sci U S A. 2021 Apr 27;118(19):e2025581118. doi: 10.1073/pnas.2025581118 (PMC8126852; doi:10.1073/pnas.2025581118)
Supplement: Supplementary File [file pnas.2025581118.sd11.xlsx]

## Sheet: Sheet1
	interventions	interventions_mesh	phase	status	enrollment	start_date	end_date	submit_date
NCT02735707	hydroxychloroquine|shock-dependent hydrocortisone|interferon-β1a|lopinavir/ritonavir|macrolide administered for 3-5 days|ceftriaxone|ceftaroline|amoxicillin-clavulanate|piperacillin-tazobactam|sarilumab|hydroxychloroquine + lopinavir/ritonavir|fixed-duration higher dose hydrocortisone|tocilizumab|five-days oseltamivir|moxifloxacin or levofloxacin|ten-days oseltamivir|macrolide administered for up…	levofloxacin|tazobactam|piperacillin|interferon beta-1a|amoxicillin|interferon-beta|clavulanic acid|hydroxychloroquine|hydrocortisone 17-butyrate 21-propionate|hydrocortisone hemisuccinate|interleukin 1 receptor antagonist protein|ritonavir|ceftaroline fosamil|hydrocortisone acetate|oseltamivir|ceftriaxone|lopinavir|interferons|hydrocortisone|moxifloxacin|piperacillin, tazobactam drug combination…	Phase 4	Recruiting	7100	2016-04-11	2023-12-04	2015-12-11
NCT02765191	ringer's acetate		N/A	Recruiting	20	2016-04-04	2025-10-04	2016-05-02
NCT03042143	placebo (plasma-lyte 148)|human umbilical cord derived cd362 enriched mscs	plasma-lyte 148	Phase 1/Phase 2	Recruiting	75	2019-01-07	2022-10-04	2017-02-01
NCT03331445	nitric oxide 0.5 % / nitrogen 99.5 % gas for inhalation	nitric oxide	Phase 2	Active, not recruiting	20	2017-10-24	2021-03-31	2017-10-25
NCT03376854	neuromuscular blocking agents|hypothermia|standard of care	neuromuscular blocking agents	Phase 2	Recruiting	20	2018-05-01	2020-12-31	2017-12-07
NCT03648372	standard of care|tak-981		Phase 1	Recruiting	80	2018-10-01	2021-10-06	2018-08-24
NCT03680274	control|vitamin c	ascorbic acid	Phase 3	Recruiting	800	2018-11-08	2022-12-31	2018-09-19
NCT03808922	placebo|das181|das181 ol|das181 covid-19		Phase 3	Recruiting	250	2019-05-23	2021-12-28	2019-01-16
NCT03852537	methylprednisolone|usual care	prednisolone hemisuccinate|prednisolone acetate|methylprednisolone|methylprednisolone hemisuccinate|methylprednisolone acetate|prednisolone phosphate|prednisolone	Phase 2	Recruiting	90	2019-12-02	2022-07-04	2019-02-15
NCT03891420	placebo|galidesivir		Phase 1	Recruiting	66	2020-04-09	2021-05-31	2019-03-15
NCT04193878	inhaled placebo|inhaled budesonide and formoterol	formoterol fumarate|budesonide	Phase 3	Recruiting	600	2020-06-01	2024-06-01	2019-12-03
NCT04244591	methylprednisolone therapy|standard care	prednisolone hemisuccinate|prednisolone acetate|methylprednisolone|methylprednisolone hemisuccinate|methylprednisolone acetate|prednisolone phosphate|prednisolone	Phase 2/Phase 3	Completed	80	2020-01-26	2020-04-13	2020-01-23
NCT04251767	washed microbiota transplantation|placebo		N/A	Withdrawn	0	2020-02-05	2020-04-30	2020-01-30
NCT04251871	conventional medicines (oxygen therapy, alfa interferon via aerosol inhalation, and lopinavir/ritonavir) and traditional chinese medicines (tcms) granules|conventional medicines (oxygen therapy, alfa interferon via aerosol inhalation, and lopinavir/ritonavir)	ritonavir|interferon-alpha|lopinavir|interferons	N/A	Recruiting	150	2020-01-22	2021-01-22	2020-01-28
NCT04252118	mscs		Phase 1	Recruiting	20	2020-01-27	2021-12-04	2020-01-27
NCT04252274	darunavir and cobicistat	darunavir|cobicistat	Phase 3	Recruiting	30	2020-01-30	2020-12-31	2020-01-29
NCT04252664	remdesivir|remdesivir placebo		Phase 3	Suspended	308	2020-02-12	2020-04-27	2020-01-31
NCT04254874	abidol hydrochloride|abidol hydrochloride combined with interferon atomization	interferons	Phase 4	Recruiting	100	2020-02-01	2020-07-01	2020-02-02
NCT04255017	abidol hydrochloride|oseltamivir|lopinavir/ritonavir	ritonavir|oseltamivir|lopinavir	Phase 4	Recruiting	400	2020-02-01	2020-07-01	2020-02-02
NCT04257656	remdesivir|remdesivir placebo		Phase 3	Terminated	237	2020-02-06	2020-04-10	2020-01-31
NCT04260594	basic treatment|arbidol		Phase 4	Not yet recruiting	380	2020-02-07	2020-12-30	2020-02-06
NCT04261270	ritonavir+oseltamivir|asc09f+oseltamivir|oseltamivir	ritonavir|oseltamivir	Phase 3	Recruiting	60	2020-02-01	2020-07-01	2020-02-04
NCT04261426	intravenous immunoglobulin|standard care	gamma-globulins|immunoglobulins, intravenous|immunoglobulins|rho(d) immune globulin|antibodies	Phase 2/Phase 3	Not yet recruiting	80	2020-02-10	2020-06-30	2020-02-06
NCT04261517	hydroxychloroquine	hydroxychloroquine	Phase 3	Completed	30	2020-02-06	2020-02-25	2020-02-06
NCT04261907	lopinavir/ritonavir group|asc09/ritonavir group	ritonavir|lopinavir	N/A	Not yet recruiting	160	2020-02-07	2020-06-30	2020-02-06
NCT04263402	methylprednisolone	prednisolone hemisuccinate|prednisolone acetate|methylprednisolone|methylprednisolone hemisuccinate|methylprednisolone acetate|prednisolone phosphate|prednisolone	Phase 4	Recruiting	100	2020-02-01	2020-07-01	2020-02-02
NCT04264533	vc|sterile water for injection		Phase 2	Recruiting	140	2020-02-14	2020-09-30	2020-02-04
NCT04264858	γ-globulin|immunoglobulin of cured patients	immunoglobulins, intravenous|immunoglobulins|antibodies|gamma-globulins	N/A	Not yet recruiting	10	2020-03-17	2020-05-31	2020-02-08
NCT04268537	standard treatment|thymosin+standard treatment|pd-1 blocking antibody+standard treatment	antibodies, blocking|antibodies	Phase 2	Not yet recruiting	120	2020-02-10	2020-10-31	2020-02-08
NCT04269525	uc-mscs		Phase 2	Recruiting	10	2020-02-06	2020-09-30	2020-02-07
NCT04273321	methylprednisolone	prednisolone hemisuccinate|prednisolone acetate|methylprednisolone|methylprednisolone hemisuccinate|methylprednisolone acetate|prednisolone phosphate|prednisolone	N/A	Completed	86	2020-02-14	2020-04-15	2020-02-15
NCT04273529	placebo|thalidomide	thalidomide	Phase 2	Not yet recruiting	100	2020-02-20	2020-06-30	2020-02-14
NCT04273581	thalidomide|placebo	thalidomide	Phase 2	Not yet recruiting	40	2020-02-18	2020-05-30	2020-02-14
NCT04273646	placebo|uc-mscs		N/A	Not yet recruiting	48	2020-04-20	2022-02-15	2020-02-14
NCT04273763	arbidol hydrochloride granules|recombinant human interferon α2b spray|bromhexine hydrochloride tablets	bromhexine|interferons	N/A	Active, not recruiting	18	2020-02-16	2020-06-01	2020-02-14
NCT04275245	meplazumab for injection		Phase 1/Phase 2	Recruiting	20	2020-02-03	2020-12-31	2020-02-06
NCT04275414	bevacizumab injection	bevacizumab	Phase 2/Phase 3	Recruiting	20	2020-02-15	2020-05-04	2020-02-14
NCT04276688	interferon beta-1b|ribavirin|lopinavir/ritonavir	ribavirin|interferon beta-1b|lopinavir|interferons|ritonavir|interferon-beta	Phase 2	Completed	127	2020-02-10	2020-03-31	2020-02-11
NCT04276896	injection and infusion of lv-smenp-dc vaccine and antigen-specific ctls		Phase 1/Phase 2	Recruiting	100	2020-03-24	2024-12-31	2020-02-17
NCT04276987	mscs-derived exosomes		Phase 1	Not yet recruiting	30	2020-02-15	2020-07-31	2020-02-16
NCT04278963	yinhu qingwen decoction(low dose)|yinhu qingwen decoction|chinese medicine treatment|standard western medicine treatment		Phase 2/Phase 3	Suspended	300	2020-02-27	2021-01-04	2020-02-19
NCT04279197	n-acetylcysteine+placebo|n-acetylcysteine+ fuzheng huayu tablet	acetylcysteine|n-monoacetylcystine	Phase 2	Recruiting	136	2020-02-15	2022-12-04	2020-02-15
NCT04280224	nk cells		Phase 1	Recruiting	30	2020-02-15	2020-12-30	2020-02-13
NCT04280588	fingolimod 0.5 mg	fingolimod hydrochloride	Phase 2	Recruiting	30	2020-02-22	2020-07-01	2020-02-20
NCT04280705	remdesivir|placebo		Phase 3	Recruiting	800	2020-02-21	2023-04-01	2020-02-20
NCT04281693	new screening strategy|standard screening strategy		N/A	Not yet recruiting	230	2020-02-04	2020-03-04	2020-02-20
NCT04283461	mrna-1273		Phase 1	Recruiting	155	2020-03-16	2021-11-22	2020-02-21
NCT04285190	t89		N/A	Withdrawn	0	2020-02-26	2020-04-20	2020-02-19
NCT04286503	basic treatment|lopinavir/ritonavir tablets or arbidol or chloroquine phosphate|carrimycin	chloroquine diphosphate|ritonavir|lopinavir|chloroquine	Phase 4	Not yet recruiting	520	2020-02-23	2021-02-28	2020-02-25
NCT04287686	recombinant human angiotensin-converting enzyme 2 (rhace2)		N/A	Withdrawn	0	2020-02-04	2020-04-04	2020-02-21
NCT04288102	mscs|saline containing 1% human serum albumin（solution of msc）		Phase 2	Recruiting	90	2020-03-05	2020-07-31	2020-02-24
NCT04290858	nitric oxide	nitric oxide	Phase 2	Withdrawn	0	2020-03-01	2022-02-01	2020-02-27
NCT04290871	nitric oxide gas	nitric oxide	Phase 2	Withdrawn	0	2020-03-23	2022-03-01	2020-02-27
NCT04291053	huaier granule		Phase 2/Phase 3	Not yet recruiting	550	2020-04-01	2020-09-01	2020-02-27
NCT04291729	ganovo+ritonavir+/-interferon nebulization	ritonavir|interferons	Phase 4	Completed	11	2020-02-17	2020-03-19	2020-02-27
NCT04292730	remdesivir|standard of care		Phase 3	Active, not recruiting	1600	2020-03-15	2020-06-04	2020-02-28
NCT04292899	remdesivir|standard of care		Phase 3	Active, not recruiting	6000	2020-03-06	2020-06-04	2020-02-28
NCT04293692	placebo|uc-mscs		N/A	Withdrawn	0	2020-02-24	2020-02-25	2020-02-24
NCT04293887	recombinant human interferon α1β	interferons	Early Phase 1	Not yet recruiting	328	2020-03-01	2020-06-30	2020-02-15
NCT04295551	lopinavir / ritonavir tablets combined with xiyanping injection|lopinavir/ritonavir treatment	ritonavir|lopinavir	N/A	Not yet recruiting	80	2020-03-14	2021-04-14	2020-03-03
NCT04296643	n95 respirator|medical mask		N/A	Not yet recruiting	576	2020-04-01	2021-01-01	2020-03-03
NCT04298060	placebo|das181		Phase 2	Not yet recruiting	280	2020-04-04	2022-09-04	2020-02-28
NCT04299152	stem cell educator-treated mononuclear cells apheresis		Phase 2	Not yet recruiting	20	2020-05-10	2020-11-10	2020-02-28
NCT04299724	pathogen-specific aapc		Phase 1	Recruiting	100	2020-02-15	2024-12-31	2020-03-05
NCT04302519	dental pulp mesenchymal stem cells		Early Phase 1	Not yet recruiting	24	2020-03-05	2021-07-30	2020-02-27
NCT04303299	oral		Phase 3	Not yet recruiting	320	2020-07-15	2021-03-30	2020-02-24
NCT04303507	placebo|chloroquine or hydroxychloroquine	hydroxychloroquine|chloroquine	N/A	Active, not recruiting	40000	2020-04-29	2021-04-04	2020-03-06
NCT04304053	standard public health measures|treatment and prophylaxis		Phase 3	Active, not recruiting	2250	2020-03-18	2020-06-15	2020-03-05
NCT04304313	sildenafil citrate tablets	sildenafil citrate	Phase 3	Recruiting	10	2020-02-09	2020-11-09	2020-02-14
NCT04304690	blood sample		N/A	Recruiting	1000	2020-03-16	2020-10-16	2020-03-09
NCT04305106	bevacizumab	bevacizumab	N/A	Recruiting	140	2020-03-17	2020-07-31	2020-03-09
NCT04305457	nitric oxide	nitric oxide	Phase 2	Recruiting	240	2020-03-21	2022-04-01	2020-03-09
NCT04306055	questionnaire with precaution information|experimental: questionnaire without precaution information		N/A	Completed	19491	2020-03-13	2020-04-03	2020-03-08
NCT04306393	nitric oxide gas	nitric oxide	Phase 2	Recruiting	200	2020-03-21	2022-03-21	2020-03-10
NCT04307693	hydroxychloroquine sulfate|lopinavir/ritonavir	hydroxychloroquine|ritonavir|lopinavir	Phase 2	Terminated	65	2020-03-11	2020-04-30	2020-03-10
NCT04308317	tetrandrine	tetrandrine	Phase 4	Enrolling by invitation	60	2020-03-05	2021-05-01	2020-03-04
NCT04308668	hydroxychloroquine|placebo	hydroxychloroquine	Phase 3	Recruiting	3000	2020-03-17	2020-05-14	2020-03-11
NCT04310228	tocilizumab|favipiravir combined with tocilizumab|favipiravir		N/A	Recruiting	150	2020-03-08	2020-05-04	2020-03-09
NCT04310865	standard medical treatment|yin hu qing wen granula(low does)|yinhu qingwen granula		Phase 2/Phase 3	Suspended	116	2020-11-04	2021-06-30	2020-03-15
NCT04311177	placebo|losartan	losartan	Phase 2	Recruiting	580	2020-04-09	2021-04-01	2020-03-13
NCT04311697	aviptadil by intravenous infusion + standard of care|normal saline infusion + standard of care		Phase 2	Recruiting	144	2020-05-15	2020-09-04	2020-03-14
NCT04312009	placebo|losartan	losartan	Phase 2	Recruiting	200	2020-04-13	2021-04-01	2020-03-13
NCT04312243	inhaled nitric oxide gas	nitric oxide	Phase 2	Recruiting	470	2020-04-07	2022-04-07	2020-03-15
NCT04312997	placebo|pul-042 inhalation solution	pul-042	Phase 2	Recruiting	100	2020-06-04	2020-10-04	2020-03-16
NCT04313023	placebo|pul-042 inhalation solution	pul-042	Phase 2	Recruiting	200	2020-06-04	2020-10-04	2020-03-16
NCT04313127	recombinant novel coronavirus vaccine (adenovirus type 5 vector)		Phase 1	Active, not recruiting	108	2020-03-16	2022-12-20	2020-03-15
NCT04313322	wj-mscs		Phase 1	Recruiting	5	2020-03-16	2020-09-30	2020-03-15
NCT04315298	placebo|sarilumab		Phase 2/Phase 3	Recruiting	2500	2020-03-18	2021-07-20	2020-03-15
NCT04315480	tocilizumab		Phase 2	Active, not recruiting	38	2020-03-12	2020-05-04	2020-03-14
NCT04315896	hydroxychloroquine|placebo oral tablet	hydroxychloroquine	Phase 3	Recruiting	500	2020-04-14	2021-03-22	2020-03-18
NCT04315948	hydroxychloroquine|lopinavir/ritonavir|standard of care|remdesivir|interferon beta-1a	hydroxychloroquine|lopinavir|interferons|interferon beta-1a|ritonavir|interferon-beta	Phase 3	Recruiting	3100	2020-03-22	2023-03-04	2020-03-13
NCT04315987	placebo|nestacell®		Phase 2	Not yet recruiting	90	2020-06-04	2020-08-04	2020-03-18
NCT04316377	hydroxychloroquine sulfate	hydroxychloroquine	Phase 4	Active, not recruiting	53	2020-03-25	2025-03-03	2020-03-13
NCT04316728	vivadiag™ covid-19 lgm/igg rapid test		N/A	Not yet recruiting	200	2020-03-04	2020-11-04	2020-03-14
NCT04317040	cd24fc|placebo		Phase 3	Recruiting	230	2020-04-08	2020-12-04	2020-03-19
NCT04317092	tocilizumab injection		Phase 2	Recruiting	400	2020-03-19	2022-12-19	2020-03-19
NCT04318015	hydroxychloroquine|placebo oral tablet	hydroxychloroquine	Phase 3	Recruiting	400	2020-04-14	2021-03-31	2020-03-19
NCT04318431	data collection and rhinopharyngeal swab		N/A	Active, not recruiting	605	2020-04-14	2020-06-04	2020-03-20
NCT04318444	hydroxychloroquine|placebo oral tablet	hydroxychloroquine	Phase 2/Phase 3	Recruiting	1600	2020-03-29	2022-03-04	2020-03-20
NCT04319445	mindfulness session(s)		N/A	Recruiting	200	2020-03-22	2020-12-04	2020-03-20
NCT04319731	human amniotic fluid		Early Phase 1	Recruiting	10	2020-03-20	2021-03-20	2020-03-22
NCT04320056	standard administration of oxygen flow|automated oxygen administration - freeo2		N/A	Recruiting	216	2020-04-20	2021-10-31	2020-03-19
NCT04320238	thymosin alpha 1|recombinant human interferon alpha-1b	interferon-alpha|thymalfasin|interferons	Phase 3	Recruiting	2944	2020-01-21	2020-06-04	2020-03-21
NCT04320277	baricitinib	ritonavir|lopinavir	Phase 2/Phase 3	Not yet recruiting	200	2020-05-16	2020-07-30	2020-03-20
NCT04320615	tocilizumab (tcz)|placebo		Phase 3	Active, not recruiting	450	2020-04-03	2020-09-30	2020-03-23
NCT04320953	non-contact mce system		N/A	Completed	5	2020-03-16	2020-04-09	2020-03-21
NCT04321096	camostat mesilate|placebo oral tablet	camostat	Phase 1/Phase 2	Recruiting	580	2020-04-04	2021-05-01	2020-03-23
NCT04321174	lopinavir/ritonavir	ritonavir|lopinavir	Phase 3	Recruiting	1220	2020-04-17	2022-03-31	2020-03-18
NCT04321278	hydroxychloroquine + azithromycin|hydroxychloroquine	hydroxychloroquine|azithromycin	Phase 3	Recruiting	440	2020-03-28	2020-08-30	2020-03-23
NCT04321421	hyperimmune plasma		N/A	Completed	49	2020-03-17	2020-05-07	2020-03-23
NCT04321616	remdesivir|hydroxychloroquine|(standard of care) soc	hydroxychloroquine	Phase 2/Phase 3	Recruiting	700	2020-03-28	2020-11-04	2020-03-23
NCT04321928	personalized health education|general health education		N/A	Recruiting	7576	2020-04-01	2021-08-21	2020-03-20
NCT04321993	baricitinib (janus kinase inhibitor)|hydroxychloroquine sulfate|lopinavir/ritonavir	hydroxychloroquine|ritonavir|lopinavir|janus kinase inhibitors	Phase 2	Recruiting	1000	2020-04-17	2022-03-04	2020-03-24
NCT04322123	hydroxychloroquine oral product|hydroxychloroquine + azithromycin	hydroxychloroquine|azithromycin	Phase 3	Active, not recruiting	630	2020-04-01	2020-08-30	2020-03-24
NCT04322344	escin|standard therapy		Phase 2/Phase 3	Recruiting	120	2020-03-23	2020-08-30	2020-03-23
NCT04322396	hydroxychloroquine|placebo oral tablet|azithromycin	hydroxychloroquine|azithromycin	Phase 2	Recruiting	226	2020-04-06	2021-03-31	2020-03-23
NCT04322565	colchicine	colchicine	Phase 2	Recruiting	310	2020-04-20	2020-07-20	2020-03-24
NCT04322682	placebo oral tablet|colchicine	colchicine	Phase 3	Recruiting	6000	2020-03-23	2020-09-04	2020-03-23
NCT04322773	roactemra sc|kevzara sc|standard medical care|roactemra iv		Phase 2	Recruiting	200	2020-04-05	2021-06-01	2020-03-24
NCT04323228	oral nutrition supplement (ons) enriched in eicosapentaenoic acid, gamma-linolenic acid and antioxidants|isocaloric/isonutrigenous ons	evening primrose oil|antioxidants	Phase 4	Not yet recruiting	30	2020-07-01	2020-10-30	2020-03-23
NCT04323332	traditional chinese medicine prescription		Phase 3	Not yet recruiting	50	2020-03-04	2020-04-04	2020-03-08
NCT04323345	natural honey|standard care		Phase 3	Recruiting	1000	2020-04-15	2021-01-15	2020-03-23
NCT04323514	vitamin c	ascorbic acid	N/A	Recruiting	500	2020-03-13	2021-03-13	2020-03-18
NCT04323527	chloroquine diphosphate	chloroquine diphosphate|chloroquine	Phase 2	Recruiting	440	2020-03-23	2020-08-31	2020-03-19
NCT04323631	hydroxychloroquine|the control group will not receive hydroxychloroquine	hydroxychloroquine	Early Phase 1	Not yet recruiting	1116	2020-03-04	2020-12-04	2020-03-25
NCT04323800	sars-cov-2 non-immune plasma|anti- sars-cov-2 plasma		Phase 2	Not yet recruiting	150	2020-06-08	2023-01-04	2020-03-24
NCT04324021	emapalumab|anakinra	interleukin 1 receptor antagonist protein	Phase 2/Phase 3	Recruiting	54	2020-04-02	2020-09-04	2020-03-25
NCT04324073	sarilumab		Phase 2/Phase 3	Active, not recruiting	239	2020-03-27	2021-12-31	2020-03-25
NCT04324190	who recommendations (waiting condition)|guided online support program		N/A	Recruiting	600	2020-04-08	2021-12-04	2020-03-26
NCT04324463	hydoxychloroquine or chloroquine|azithromycin|interferon-beta	hydroxychloroquine|chloroquine|interferons|azithromycin|interferon-beta	Phase 3	Recruiting	1500	2020-04-21	2020-12-31	2020-03-25
NCT04324489	das181		N/A	Completed	4	2020-03-06	2020-04-30	2020-03-25
NCT04324528	vv-ecmo + cytokine adsorption (cytosorb adsorber)|vv-ecmo only (no cytokine adsorption)		N/A	Recruiting	30	2020-03-27	2020-11-26	2020-03-25
NCT04324606	paracetamol|menacwy|chadox1 ncov-19|chadox1 ncov-19 boost	acetaminophen	Phase 1/Phase 2	Active, not recruiting	1090	2020-04-23	2021-05-04	2020-03-20
NCT04324996	nk cells,il15-nk cells,nkg2d car-nk cells,ace2 car-nk cells,nkg2d-ace2 car-nk cells		Phase 1/Phase 2	Recruiting	90	2020-03-21	2020-09-30	2020-03-25
NCT04325061	dexamethasone	bb 1101|dexamethasone|dexamethasone acetate	Phase 4	Recruiting	200	2020-04-03	2020-10-30	2020-03-25
NCT04325633	2: standard of care|1: naproxen	naproxen	Phase 3	Not yet recruiting	584	2020-04-13	2021-07-13	2020-03-26
NCT04325672	convalescent plasma		Phase 2	Withdrawn	0	2020-04-01	2022-12-31	2020-03-26
NCT04325867	tele-medicine platform		N/A	Recruiting	200	2020-03-31	2020-10-01	2020-03-21
NCT04325893	hydroxychloroquine|placebo	hydroxychloroquine	Phase 3	Recruiting	1300	2020-04-01	2020-09-04	2020-03-25
NCT04325906	high flow nasal cannula (hfnc)|prone positioning (pp)		N/A	Recruiting	346	2020-04-02	2020-10-31	2020-03-26
NCT04326036	microcannula harvest adipose derived tissue stromal vascular fraction (tsvf)|liberase enzyme (roche)|centricyte 1000|iv deployment of csvf in sterile normal saline iv solution|sterile normal saline for intravenous use		Early Phase 1	Enrolling by invitation	10	2020-03-25	2021-12-31	2020-03-26
NCT04326075	cpap treatment		N/A	Not yet recruiting	900	2020-04-06	2020-11-09	2020-03-26
NCT04326114	expiratory training device|inspiratory training device		N/A	Not yet recruiting	240	2020-07-26	2020-12-20	2020-03-26
NCT04326426	tradipitant|placebo		Phase 3	Enrolling by invitation	300	2020-04-13	2020-08-31	2020-03-26
NCT04326452	bidirectional oxygenation mouthpiece		N/A	Recruiting	15	2020-03-27	2020-06-01	2020-03-25
NCT04326790	standard treatment|colchicine	colchicine	Phase 2	Recruiting	180	2020-04-03	2020-09-30	2020-03-26
NCT04326920	control|sargramostim	sargramostim	Phase 4	Recruiting	80	2020-03-24	2020-12-31	2020-03-24
NCT04327206	0.9%nacl|bcg vaccine	bcg vaccine|vaccines	Phase 3	Recruiting	10078	2020-03-30	2022-03-30	2020-03-25
NCT04327349	convalescent plasma		N/A	Enrolling by invitation	30	2020-03-28	2020-09-30	2020-03-24
NCT04327388	placebo|sarilumab sar153191		Phase 3	Recruiting	400	2020-03-28	2020-08-04	2020-03-26
NCT04327401	dexamethasone	dexamethasone	Phase 3	Recruiting	350	2020-04-13	2020-08-30	2020-03-26
NCT04327505	hyperbaric oxygen		Phase 2/Phase 3	Recruiting	200	2020-06-03	2022-12-31	2020-03-25
NCT04328012	placebos|lopinavir/ritonavir|losartan|hydroxychloroquine sulfate	hydroxychloroquine|ritonavir|losartan|lopinavir	Phase 2/Phase 3	Recruiting	4000	2020-04-06	2021-04-01	2020-03-27
NCT04328129	human biological samples		N/A	Recruiting	450	2020-03-23	2022-03-23	2020-03-23
NCT04328272	glucose tablets|hydroxychloroquine 200 mg oral tablet|azithromycin 500mg oral tablet	hydroxychloroquine|azithromycin	Phase 3	Not yet recruiting	75	2020-03-28	2020-06-28	2020-03-25
NCT04328285	hydroxychloroquine|placebo of hydroxychloroquine|lopinavir and ritonavir|placebo of lpv/r tablets	hydroxychloroquine|ritonavir|lopinavir	Phase 3	Active, not recruiting	1200	2020-04-14	2020-11-30	2020-03-25
NCT04328441	bcg vaccine|placebo	bcg vaccine	Phase 3	Recruiting	1500	2020-03-25	2020-12-25	2020-03-27
NCT04328467	hydroxychloroquine|placebo	hydroxychloroquine	Phase 3	Active, not recruiting	1500	2020-04-06	2020-08-04	2020-03-27
NCT04328480	colchicine|local standard of care	colchicine	Phase 3	Recruiting	2500	2020-04-17	2020-08-30	2020-03-30
NCT04328493	chloroquine phosphate	chloroquine diphosphate|chloroquine	Phase 2	Recruiting	250	2020-04-07	2022-04-01	2020-03-27
NCT04328961	ascorbic acid|hydroxychloroquine sulfate	ascorbic acid|hydroxychloroquine	Phase 2/Phase 3	Recruiting	2000	2020-03-31	2020-10-31	2020-03-23
NCT04329195	2: continuation of ras blocker therapy|1: discontinuation of ras blocker therapy		Phase 3	Recruiting	554	2020-04-09	2020-08-09	2020-03-28
NCT04329533	"calm" is a mindfulness meditation mobile app		N/A	Recruiting	150	2020-04-13	2020-07-30	2020-03-26
NCT04329572	azithromycin tablets|hydroxychloroquine sulfate	hydroxychloroquine|azithromycin	Early Phase 1	Suspended	400	2020-04-23	2020-06-30	2020-03-29
NCT04329611	hydroxychloroquine	hydroxychloroquine	Phase 3	Recruiting	1660	2020-04-13	2020-09-30	2020-03-29
NCT04329650	methylprednisolone|siltuximab	prednisolone hemisuccinate|prednisolone acetate|methylprednisolone|siltuximab|methylprednisolone hemisuccinate|methylprednisolone acetate|prednisolone phosphate|prednisolone	Phase 2	Recruiting	200	2020-04-15	2020-05-20	2020-03-31
NCT04329832	hydroxychloroquine|azithromycin	hydroxychloroquine|azithromycin	Phase 2	Recruiting	300	2020-03-30	2021-12-31	2020-03-30
NCT04329897	software messaging		N/A	Enrolling by invitation	82	2020-04-05	2020-06-30	2020-03-30
NCT04329923	hydroxychloroquine sulfate 600 mg twice a day|placebo oral tablet|hydroxychloroquine sulfate 600 mg once a day|hydroxychloroquine sulfate 400 mg twice a day	hydroxychloroquine	Phase 2	Recruiting	400	2020-04-09	2021-12-01	2020-03-30
NCT04330144	others(no intervention)|hydroxychloroquine as post exposure prophylaxis	hydroxychloroquine	Phase 3	Not yet recruiting	2486	2020-04-01	2022-03-30	2020-03-30
NCT04330300	calcium channel blockers|angiotensin receptor blocker|ace inhibitor|thiazide or thiazide-like diuretics	nifedipine|fosinopril|perindopril|nicardipine|valsartan|bendroflumethiazide|losartan|nimodipine|diltiazem|calcium channel blockers|nitrendipine|ramipril|candesartan|indapamide|verapamil|metolazone|quinapril|benazepril|diuretics|felodipine|enalapril|eprosartan|olmesartan|captopril|irbesartan|trandolapril|amlodipine|chlorothiazide|hydrochlorothiazide|chlorthalidone|telmisartan|lisinopril|angiotensi…	Phase 4	Recruiting	2414	2020-03-30	2021-03-01	2020-03-30
NCT04330495	control group|hidroxicloroquina	hydroxychloroquine	Phase 4	Not yet recruiting	800	2020-04-06	2020-11-06	2020-03-31
NCT04330586	ciclesonide metered dose inhaler [alvesco]|hydroxychloroquine	hydroxychloroquine|ciclesonide	Phase 2	Not yet recruiting	141	2020-04-01	2020-09-30	2020-03-31
NCT04330638	siltuximab|anakinra|tocilizumab|usual care	interleukin 1 receptor antagonist protein|siltuximab	Phase 3	Recruiting	342	2020-04-04	2020-12-04	2020-03-31
NCT04330690	remdesivir|hydroxychloroquine|lopinavir/ritonavir	hydroxychloroquine|ritonavir|lopinavir	Phase 2	Recruiting	2900	2020-03-18	2022-05-18	2020-03-23
NCT04331054	2: usual practice + symbicort rapihaler|1: usual practice	budesonide, formoterol fumarate drug combination	Phase 3	Recruiting	436	2020-04-13	2020-07-13	2020-03-29
NCT04331366	go2 peep mouthpiece		N/A	Recruiting	5	2020-04-08	2020-05-04	2020-03-31
NCT04331470	lopinavir/ritonavir + hydoxychloroquine|levamisole pill + budesonide+formoterol inhaler	hydroxychloroquine|levamisole|lopinavir|chloroquine|formoterol fumarate|ritonavir|budesonide	Phase 2/Phase 3	Recruiting	30	2020-04-04	2020-05-20	2020-03-30
NCT04331600	telemedicine|chloroquine phosphate	chloroquine diphosphate|chloroquine	Phase 4	Recruiting	400	2020-04-16	2020-12-31	2020-03-30
NCT04331613	castem		Phase 1/Phase 2	Recruiting	9	2020-01-27	2020-12-04	2020-02-06
NCT04331665	ruxolitinib		N/A	Not yet recruiting	64	2020-04-20	2021-01-31	2020-04-01
NCT04331795	tocilizumab		Phase 2	Completed	32	2020-04-04	2020-06-05	2020-04-01
NCT04331808	tocilizumab		Phase 2	Active, not recruiting	228	2020-03-30	2021-12-31	2020-03-31
NCT04331834	hydroxychloroquine|placebos	hydroxychloroquine	Phase 3	Recruiting	440	2020-04-03	2020-10-30	2020-04-01
NCT04331899	placebo|peginterferon lambda-1a		Phase 2	Recruiting	120	2020-04-24	2022-05-31	2020-03-27
NCT04332042	tofacitinib	tofacitinib	Phase 2	Not yet recruiting	50	2020-04-10	2020-07-10	2020-03-28
NCT04332081	hyperbaric oxygen therapy (hbot)		N/A	Terminated	20	2020-04-06	2020-05-29	2020-03-30
NCT04332094	hydroxychloroquine|tocilizumab|azithromycin	hydroxychloroquine|azithromycin	Phase 2	Recruiting	276	2020-04-02	2020-10-04	2020-03-31
NCT04332107	placebos|azithromycin	azithromycin	Phase 3	Recruiting	2271	2020-05-22	2021-09-30	2020-03-30
NCT04332380	plasma		Phase 2	Not yet recruiting	10	2020-05-01	2020-12-31	2020-03-30
NCT04332666	angiotensin 1-7|placebos	angiotensin i (1-7)	Phase 2/Phase 3	Not yet recruiting	60	2020-03-31	2020-06-15	2020-03-27
NCT04332835	hydroxychloroquine|plasma	hydroxychloroquine	Phase 2/Phase 3	Not yet recruiting	80	2020-05-01	2020-12-31	2020-03-31
NCT04332991	hydroxychloroquine|placebo	hydroxychloroquine	Phase 3	Recruiting	510	2020-04-02	2021-07-04	2020-03-31
NCT04333225	hydroxychloroquine	hydroxychloroquine	Phase 2	Active, not recruiting	228	2020-04-03	2020-07-30	2020-04-01
NCT04333251	oxygen therapy|high-titer anti-sars-cov-2 plasma		Phase 1	Not yet recruiting	115	2020-04-01	2022-12-31	2020-03-27
NCT04333355	convalescent plasma		Phase 1	Recruiting	20	2020-05-25	2021-04-30	2020-03-31
NCT04333368	nacl 0.9%|umbilical cord wharton's jelly-derived human		Phase 1/Phase 2	Recruiting	40	2020-04-06	2021-07-31	2020-03-29
NCT04333407	omeprazole 20mg|clopidogrel 75mg|aspirin 75mg|atorvastatin 40mg|rivaroxaban 2.5 mg	omeprazole|rivaroxaban|aspirin|atorvastatin|clopidogrel	N/A	Recruiting	3170	2020-04-03	2021-03-30	2020-04-01
NCT04333420	best supportive care only|best supportive care (bsc) + ifx-1		Phase 2/Phase 3	Recruiting	130	2020-03-31	2020-12-31	2020-04-01
NCT04333472	piclidenoson		Phase 2	Not yet recruiting	40	2020-04-06	2020-07-06	2020-04-01
NCT04333550	deferoxamine	deferoxamine	Phase 1/Phase 2	Recruiting	50	2020-04-04	2021-03-04	2020-04-01
NCT04333589	favipiravir		N/A	Recruiting	210	2020-04-01	2020-09-15	2020-04-01
NCT04333628	standard care|chloroquine	chloroquine	Phase 2/Phase 3	Not yet recruiting	210	2020-04-04	2021-12-04	2020-04-01
NCT04333654	hydroxychloroquine sar321068|placebo	hydroxychloroquine	Phase 1	Suspended	210	2020-04-12	2020-08-04	2020-04-01
NCT04333732	low-dose chloroquine|high-dose chloroquine|mid-dose chloroquine|placebo	chloroquine diphosphate|chloroquine	Phase 3	Not yet recruiting	55000	2020-05-04	2021-02-04	2020-03-31
NCT04333914	monalizumab|standard of care|nivolumab|chloroquine analog (gns651)|avdoralimab|tocilizumab	nivolumab|chloroquine	Phase 2	Suspended	384	2020-04-15	2020-08-04	2020-04-01
NCT04334005	vitamin d	vitamin d	N/A	Not yet recruiting	200	2020-04-10	2020-06-30	2020-03-29
NCT04334044	ruxolitinib oral tablet		Phase 1/Phase 2	Recruiting	20	2020-04-15	2020-06-01	2020-04-01
NCT04334148	hydroxychloroquine|placebo oral tablet	hydroxychloroquine	Phase 3	Recruiting	15000	2020-04-22	2020-07-04	2020-04-02
NCT04334265	anluohuaxian		N/A	Recruiting	750	2020-04-01	2020-12-01	2020-04-01
NCT04334382	hydroxychloroquine|azithromycin	hydroxychloroquine|azithromycin	Phase 3	Recruiting	1550	2020-04-02	2021-12-31	2020-04-02
NCT04334434	telerehabilitation		N/A	Not yet recruiting	30	2020-04-20	2020-07-31	2020-04-02
NCT04334460	bld-2660		Phase 2	Recruiting	120	2020-05-04	2020-09-04	2020-04-02
NCT04334512	hydroxychloroquine|zinc|azithromycin|vitamin c|vitamin d	hydroxychloroquine|vitamins|ascorbic acid|azithromycin|vitamin d	Phase 2	Not yet recruiting	600	2020-05-04	2021-08-04	2020-04-02
NCT04334629	ibuprofen	ibuprofen	Phase 4	Recruiting	230	2020-05-26	2021-05-25	2020-04-02
NCT04334850	usual antibiotic treatment|combined use of a respiratory broad panel multiplex pcr and procalcitonin	anti-bacterial agents	N/A	Recruiting	194	2020-04-20	2020-08-04	2020-04-02
NCT04334928	hydroxychloroquine|placebo: emtricitabine/tenofovir disoproxil placebo|emtricitabine/tenofovir disoproxil|placebo: hydroxychloroquine	hydroxychloroquine|emtricitabine|emtricitabine, tenofovir disoproxil fumarate drug combination|tenofovir	Phase 3	Recruiting	4000	2020-04-15	2020-07-31	2020-04-02
NCT04334967	hydroxychloroquine|vitamin c	ascorbic acid|hydroxychloroquine	Phase 4	Suspended	13	2020-03-30	2020-05-27	2020-04-02
NCT04334980	bactrl-spike|placebo		Phase 1	Not yet recruiting	84	2020-04-30	2021-12-31	2020-03-31
NCT04335032	eicosapentaenoic acid gastro-resistant capsules		Phase 3	Not yet recruiting	240	2020-04-13	2020-07-31	2020-04-01
NCT04335071	tocilizumab (tcz)|placebo		Phase 2	Recruiting	100	2020-04-26	2020-10-04	2020-04-02
NCT04335084	vitamin d|hydroxychloroquine|zinc|vitamin c	ascorbic acid|vitamin d|vitamins|hydroxychloroquine	Phase 2	Not yet recruiting	600	2020-05-04	2021-08-04	2020-04-02
NCT04335097	biosensors		N/A	Recruiting	214	2020-04-22	2025-12-20	2020-04-01
NCT04335123	losartan	losartan	Phase 1	Recruiting	50	2020-03-25	2020-10-04	2020-03-31
NCT04335136	physiological saline solution|rhace2 apn01		Phase 2	Recruiting	200	2020-04-30	2020-11-04	2020-04-01
NCT04335201	defibrotide injection	defibrotide	Phase 2	Not yet recruiting	50	2020-04-06	2020-12-31	2020-03-31
NCT04335279	spin-chat program		N/A	Recruiting	195	2020-04-09	2020-06-03	2020-04-01
NCT04335305	tocilizumab|pembrolizumab (mk-3475)	pembrolizumab	Phase 2	Recruiting	24	2020-07-01	2020-08-30	2020-03-31
NCT04335552	standard of care|hydroxychloroquine|azithromycin	hydroxychloroquine|azithromycin	Phase 2	Recruiting	500	2020-04-17	2020-08-01	2020-04-03
NCT04335786	placebo oral tablet|valsartan (diovan)	valsartan	Phase 4	Recruiting	651	2020-04-17	2021-12-04	2020-04-02
NCT04335851	video based aerobic exercise		N/A	Completed	68	2020-04-06	2020-06-03	2020-04-02
NCT04336254	intravenous saline injection (placebo)|allogeneic human dental pulp stem cells (bsh btc & utooth btc)		Phase 1/Phase 2	Recruiting	20	2020-04-06	2021-03-31	2020-03-28
NCT04336332	hydroxychloroquine sulfate + azithromycin|hydroxychloroquine sulfate	hydroxychloroquine|azithromycin	Phase 2	Recruiting	160	2020-04-01	2021-04-30	2020-03-31
NCT04336410	cellectra® 2000|ino-4800		Phase 1	Recruiting	120	2020-04-03	2021-07-04	2020-04-03
NCT04336462	oxyhydrogen|oxygen		N/A	Recruiting	100	2020-02-15	2020-08-01	2020-03-25
NCT04336748	hydroxychloroquine	hydroxychloroquine	Phase 3	Not yet recruiting	440	2020-04-04	2020-08-04	2020-04-04
NCT04336774	caption ai		N/A	Recruiting	500	2020-05-04	2020-11-09	2020-04-03
NCT04336904	placebo|favipiravir		Phase 3	Active, not recruiting	100	2020-03-25	2020-07-04	2020-04-03
NCT04337008	blood draw		N/A	Recruiting	50	2020-04-03	2020-07-31	2020-04-03
NCT04337541	surgical facial mask		N/A	Recruiting	6000	2020-04-02	2020-07-01	2020-04-02
NCT04337788	telehealth applications		N/A	Not yet recruiting	200	2020-05-04	2020-09-04	2020-04-03
NCT04337918	nors (nitric oxide releasing solution)	nitric oxide|pharmaceutical solutions	Phase 2	Active, not recruiting	200	2020-05-08	2020-09-30	2020-04-06
NCT04337996	covid-19 diagnostic test		N/A	Not yet recruiting	165	2020-06-04	2020-12-04	2020-04-01
NCT04338009	continuation of arb/acei|discontinuation of arb/acei	angiotensin-converting enzyme inhibitors	N/A	Enrolling by invitation	152	2020-03-31	2020-12-31	2020-04-01
NCT04338074	placebo oral tablet|tranexamic acid tablets	tranexamic acid	Phase 2	Recruiting	100	2020-06-01	2020-12-31	2020-04-06
NCT04338126	placebo oral tablet|tranexamic acid	tranexamic acid	Phase 2	Not yet recruiting	60	2020-09-30	2020-12-31	2020-04-06
NCT04338568	lung ultrasound		N/A	Recruiting	50	2020-04-13	2020-04-30	2020-04-04
NCT04338698	azithromycin|hydroxychloroquine|oseltamivir	hydroxychloroquine|azithromycin|oseltamivir	Phase 3	Not yet recruiting	500	2020-04-07	2020-11-30	2020-04-04
NCT04338802	placebo|nintedanib 150 mg	nintedanib	Phase 2	Not yet recruiting	96	2020-04-02	2020-08-01	2020-04-01
NCT04338828	nitric oxide gas|inhaled supplemental oxygen	nitric oxide	Phase 2	Recruiting	260	2020-04-18	2022-04-04	2020-04-05
NCT04338841	home-cov rule implementation		N/A	Recruiting	4000	2020-04-09	2020-06-01	2020-04-05
NCT04338906	camostat mesilate|placebo|hydroxychloroquine	hydroxychloroquine|camostat	Phase 4	Not yet recruiting	334	2020-06-01	2021-12-31	2020-04-03
NCT04338958	ruxolitinib		Phase 2	Recruiting	200	2020-04-22	2021-08-31	2020-04-07
NCT04339426	atovaquone/azithromycin	atovaquone|azithromycin	Phase 2	Recruiting	25	2020-04-20	2021-04-04	2020-04-07
NCT04339660	placebo|uc-mscs		Phase 1/Phase 2	Recruiting	30	2020-02-01	2020-06-30	2020-04-02
NCT04339712	tocilizumab|anakinra	interleukin 1 receptor antagonist protein	Phase 2	Recruiting	40	2020-04-02	2022-04-01	2020-04-01
NCT04339816	hydroxychloroquine|azithromycin|placebo	hydroxychloroquine|azithromycin	Phase 3	Recruiting	240	2020-05-13	2022-06-30	2020-04-06
NCT04340050	anti-sars-cov-2 convalescent plasma		Early Phase 1	Active, not recruiting	10	2020-04-10	2021-12-31	2020-04-07
NCT04340232	baricitinib		Phase 2/Phase 3	Not yet recruiting	80	2020-06-04	2020-10-04	2020-04-03
NCT04340349	bromhexine 8 mg|hydroxychloroquine sulfate	bromhexine|hydroxychloroquine	Early Phase 1	Enrolling by invitation	140	2020-05-11	2020-08-20	2020-04-02
NCT04340414	low flow ecmo driving by cvvh machine		N/A	Recruiting	10	2020-02-20	2020-10-15	2020-03-03
NCT04340544	hydroxychloroquine|placebo	hydroxychloroquine	Phase 3	Recruiting	2700	2020-04-22	2022-09-30	2020-04-03
NCT04340557	losartan	losartan	Phase 4	Recruiting	200	2020-03-27	2020-12-31	2020-04-06
NCT04341038	tacrolimus|methylprednisolone	prednisolone hemisuccinate|prednisolone acetate|methylprednisolone|methylprednisolone hemisuccinate|tacrolimus|methylprednisolone acetate|prednisolone phosphate|prednisolone	Phase 3	Recruiting	84	2020-04-01	2020-07-01	2020-04-07
NCT04341116	tj003234|placebo		Phase 1/Phase 2	Recruiting	144	2020-04-11	2020-09-04	2020-04-04
NCT04341142	serological tests will be applied on patients blood sampling		N/A	Recruiting	130	2020-04-09	2020-09-09	2020-04-08
NCT04341207	hydroxychloroquine|azithromycin	hydroxychloroquine|azithromycin	Phase 2	Recruiting	1000	2020-04-03	2022-04-04	2020-04-08
NCT04341285	ecmo implantation		N/A	Not yet recruiting	200	2020-06-01	2025-12-01	2020-03-30
NCT04341389	placebo|recombinant novel coronavirus vaccine (adenovirus type 5 vector)		Phase 2	Active, not recruiting	508	2020-04-12	2021-01-31	2020-04-07
NCT04341415	control|auricular neuromodulation		N/A	Recruiting	60	2020-04-09	2020-07-04	2020-04-07
NCT04341441	weekly assessment|placebo oral tablet|monitoring visit - week 8|hydroxychloroquine - daily dosing|monitoring visit - baseline|monitoring visit - week 4|hydroxychloroquine - weekly dosing	hydroxychloroquine	Phase 3	Recruiting	3000	2020-04-07	2021-04-30	2020-04-07
NCT04341493	nitazoxanide 500 mg|hydroxychloroquine	hydroxychloroquine|nitazoxanide	Phase 4	Recruiting	86	2020-04-06	2020-12-30	2020-04-07
NCT04341584	anakinra	interleukin 1 receptor antagonist protein	Phase 2	Not yet recruiting	240	2020-04-04	2020-12-31	2020-04-07
NCT04341610	stem cell product		Phase 1/Phase 2	Withdrawn	0	2020-04-20	2021-04-30	2020-04-07
NCT04341675	placebo|sirolimus	sirolimus	Phase 2	Recruiting	30	2020-04-24	2020-09-04	2020-04-05
NCT04341688	gargle/mouthwash		N/A	Not yet recruiting	50	2020-07-01	2021-03-31	2020-04-06
NCT04341727	chloroquine sulfate|azithromycin|hydroxychloroquine sulfate	hydroxychloroquine|azithromycin|chloroquine diphosphate|chloroquine	Phase 3	Suspended	500	2020-04-04	2021-08-01	2020-04-04
NCT04341870	hydroxychloroquine|azithromycin|sarilumab	hydroxychloroquine|azithromycin	Phase 2/Phase 3	Suspended	27	2020-04-11	2020-08-04	2020-04-06
NCT04341922	internet-delivered cognitive behavior therapy (icbt) for dysfunctional worry related to the covid-19 pandemic		N/A	Recruiting	670	2020-05-09	2021-09-10	2020-04-07
NCT04341935	linagliptin|insulin regimen	linagliptin	Phase 4	Not yet recruiting	20	2020-06-30	2020-12-30	2020-04-06
NCT04342156	hydroxychloroquine sulfate 200 milligram (mg) tab	hydroxychloroquine	Phase 3	Not yet recruiting	1200	2020-04-04	2020-10-04	2020-04-08
NCT04342169	hydroxychloroquine|placebo oral tablet	hydroxychloroquine	Phase 2	Recruiting	400	2020-04-14	2023-04-04	2020-04-07
NCT04342182	convalescent plasma		Phase 2/Phase 3	Recruiting	426	2020-04-08	2020-07-01	2020-03-31
NCT04342221	placebo|hydroxychloroquine sulfate	hydroxychloroquine	Phase 3	Recruiting	220	2020-03-29	2022-02-04	2020-04-08
NCT04342650	chloroquine diphosphate|placebo oral tablet	chloroquine diphosphate|chloroquine	Phase 2	Recruiting	210	2020-04-08	2020-09-04	2020-04-04
NCT04342663	fluvoxamine|placebo	fluvoxamine	Phase 2	Recruiting	152	2020-04-10	2020-09-01	2020-04-08
NCT04342689	placebo starch|dietary supplement containing resistant starch		Phase 3	Not yet recruiting	1500	2020-06-01	2021-06-01	2020-04-08
NCT04342728	ascorbic acid|zinc gluconate|ascorbic acid and zinc gluconate|standard of care	ascorbic acid|vitamins|zinc	N/A	Enrolling by invitation	520	2020-04-08	2021-04-30	2020-04-08
NCT04342897	placebo|ly3127804		Phase 2	Recruiting	200	2020-04-20	2020-09-30	2020-04-10
NCT04343001	simvastatin|losartan|aspirin	simvastatin|losartan|aspirin	Phase 3	Not yet recruiting	10000	2020-04-04	2021-08-04	2020-04-08
NCT04343053	sars-cov-2 infection		N/A	Active, not recruiting	54	2020-04-08	2021-06-09	2020-04-03
NCT04343092	ivermectin (ivm)	ivermectin	Phase 1	Completed	100	2020-04-18	2020-06-01	2020-04-05
NCT04343144	nivolumab injection	nivolumab	Phase 2	Not yet recruiting	92	2020-04-15	2020-09-30	2020-04-09
NCT04343183	hyperbaric oxygen therapy		N/A	Not yet recruiting	48	2020-04-04	2020-06-04	2020-04-07
NCT04343248	vitamin super b-complex|placebo|nitazoxanide	nitazoxanide	Phase 3	Recruiting	800	2020-05-12	2020-08-31	2020-04-08
NCT04343261	convalescent plasma		Phase 2	Enrolling by invitation	45	2020-04-10	2021-04-01	2020-04-08
NCT04343651	leronlimab (700mg)|placebos	pro-140 monoclonal antibody	Phase 2	Recruiting	75	2020-04-01	2021-04-04	2020-03-31
NCT04343690	crisis management coaching		N/A	Not yet recruiting	100	2020-04-13	2020-06-30	2020-04-09
NCT04343729	methylprednisolone sodium succinate|placebo solution	prednisolone hemisuccinate|prednisolone acetate|methylprednisolone|methylprednisolone hemisuccinate|methylprednisolone acetate|prednisolone phosphate|prednisolone	Phase 2	Recruiting	420	2020-04-18	2020-09-04	2020-04-09
NCT04343755	convalescent plasma		Phase 2	Recruiting	55	2020-04-09	2021-04-04	2020-04-08
NCT04343768	interferon beta-1b|hydroxychloroquine|lopinavir / ritonavir|interferon beta-1a	hydroxychloroquine|interferon beta-1b|lopinavir|interferons|interferon beta-1a|ritonavir|interferon-beta	Phase 2	Completed	60	2020-04-09	2020-04-27	2020-04-08
NCT04343794	biovitals		N/A	Recruiting	200	2020-04-01	2022-01-31	2020-02-20
NCT04343963	pyridostigmine bromide|placebo	pyridostigmine bromide|bromides	Phase 2/Phase 3	Recruiting	436	2020-04-04	2021-04-30	2020-04-09
NCT04343976	pegylated interferon lambda	interferons	Phase 2	Not yet recruiting	20	2020-05-15	2021-12-31	2020-04-09
NCT04343989	placebo|clazakizumab 25 mg|clazakizumab 12.5 mg		Phase 2	Recruiting	90	2020-03-31	2020-07-01	2020-04-09
NCT04344015	plasma donation		N/A	Recruiting	2000	2020-04-13	2021-04-12	2020-04-09
NCT04344041	cholecalciferol 200,000 iu|cholecalciferol 50,000 iu	cholecalciferol	Phase 3	Recruiting	260	2020-04-15	2020-07-04	2020-04-09
NCT04344080	cytosorb-therapy		N/A	Recruiting	24	2020-04-01	2021-02-04	2020-04-09
NCT04344106	prone positioning		N/A	Recruiting	25	2020-04-01	2020-05-01	2020-04-08
NCT04344184	l-ascorbic acid|placebo	ascorbic acid	Phase 2	Not yet recruiting	200	2020-06-04	2021-05-04	2020-04-09
NCT04344210	tele-interventions related to diabetes management and mental well-being		N/A	Enrolling by invitation	149	2020-04-17	2020-08-30	2020-04-07
NCT04344236	0.5% povidone/iodine oral/nasal rinse|saline oral/nasal rinse|0.12% chlorhexidine oral/nasal rinse	povidone|povidone-iodine|chlorhexidine	Phase 2	Recruiting	48	2020-04-09	2020-05-09	2020-04-08
NCT04344288	prednisone|control group	prednisone	Phase 2	Recruiting	304	2020-04-21	2020-11-04	2020-04-10
NCT04344379	azithromycin|hydroxychloroquine placebo|hydroxychloroquine	hydroxychloroquine|azithromycin	Phase 3	Suspended	122	2020-04-17	2020-07-15	2020-03-27
NCT04344431	hyperbaric oxygen treatment (hbot) i.e. inhalation of pressurized oxygen delivered by a hyperbaric chamber (drug/device)		Phase 2/Phase 3	Recruiting	100	2020-04-14	2021-05-04	2020-04-09
NCT04344444	hydroxychloroquine|azithromycin	hydroxychloroquine|azithromycin	Phase 3	Recruiting	600	2020-04-10	2021-12-10	2020-04-10
NCT04344457	hydroxychloroquine|indomethacin|zithromax oral product	indomethacin|hydroxychloroquine|azithromycin	Phase 1/Phase 2	Recruiting	80	2020-04-16	2020-09-30	2020-04-08
NCT04344535	standard donor plasma|convalescent plasma		Phase 1/Phase 2	Enrolling by invitation	500	2020-04-08	2021-08-31	2020-04-10
NCT04344548	allogeneic nk transfer		Phase 1/Phase 2	Not yet recruiting	10	2020-04-13	2020-11-10	2020-04-10
NCT04344561	postural positioning		N/A	Recruiting	70	2020-06-20	2021-05-04	2020-04-10
NCT04344587	self-prone position recommendation|usual care		N/A	Enrolling by invitation	560	2020-04-23	2020-12-04	2020-04-08
NCT04344600	saline|peginterferon lambda alfa-1a subcutaneous injection		Phase 2	Recruiting	164	2020-05-29	2021-12-04	2020-04-10
NCT04344730	hfno|cpap|dexamethasone injection|conventional oxygen|mechanical ventilation|placebo	dexamethasone|dexamethasone acetate	N/A	Recruiting	550	2020-04-10	2020-12-31	2020-04-09
NCT04344756	tinzaparin or unfractionated heparin	heparin, low-molecular-weight|tinzaparin|dalteparin|calcium heparin|heparin	Phase 2	Not yet recruiting	808	2020-04-20	2020-09-30	2020-04-09
NCT04344782	bevacizumab injection	bevacizumab	Phase 2	Not yet recruiting	130	2020-04-15	2020-11-30	2020-04-09
NCT04344951	unikinon (chloroquine phosphate) 200mg tablets	chloroquine diphosphate|chloroquine	Phase 2	Recruiting	60	2020-04-06	2021-04-30	2020-04-06
NCT04345276	danoprevir+ritonavir	ritonavir	Phase 4	Completed	10	2020-03-18	2020-04-15	2020-04-10
NCT04345289	hydroxychloroquine|sarilumab|baricitinib|injective placebo|convalescent anti-sars-cov-2 plasma|oral placebo	hydroxychloroquine	Phase 3	Recruiting	1500	2020-05-01	2021-06-15	2020-04-10
NCT04345406	aceis|conventional treatment	captopril|enalapril|chloroquine	Phase 3	Not yet recruiting	60	2020-04-15	2029-12-01	2020-04-11
NCT04345419	nitazoxanide|ivermectin|chloroquine|niclosamide|other drugs|favipiravir	nitazoxanide|ivermectin|chloroquine|niclosamide|oseltamivir	Phase 2/Phase 3	Not yet recruiting	120	2020-04-30	2029-12-04	2020-04-11
NCT04345445	tocilizumab|methylprednisolone	prednisolone hemisuccinate|prednisolone acetate|methylprednisolone|methylprednisolone hemisuccinate|methylprednisolone acetate|prednisolone phosphate|prednisolone	Phase 3	Not yet recruiting	310	2020-04-15	2020-10-31	2020-04-08
NCT04345523	blood and derivatives.|standard of care		Phase 2	Recruiting	278	2020-04-03	2020-07-04	2020-04-02
NCT04345549	individualised ayurveda		N/A	Completed	18	2020-02-26	2020-03-30	2020-04-10
NCT04345601	mesenchymal stromal cells		Early Phase 1	Not yet recruiting	30	2020-05-04	2022-02-04	2020-04-10
NCT04345614	cm4620-injectable emulsion		Phase 2	Recruiting	120	2020-04-08	2020-09-04	2020-04-07
NCT04345653	hydroxychloroquine sulfate (hcq)	hydroxychloroquine	Phase 2	Active, not recruiting	44	2020-04-14	2021-04-08	2020-04-08
NCT04345679	anti-sars-cov-2 convalescent plasma		Early Phase 1	Not yet recruiting	20	2020-04-14	2021-04-01	2020-04-11
NCT04345692	hydroxychloroquine	hydroxychloroquine	Phase 3	Recruiting	350	2020-03-26	2021-12-31	2020-04-09
NCT04345848	enoxaparin	enoxaparin|calcium heparin|heparin	Phase 3	Recruiting	200	2020-04-28	2020-11-30	2020-04-07
NCT04345861	hydroxychloroquine + azithromycin|hydroxychloroquine + placebo	hydroxychloroquine|azithromycin	Phase 2/Phase 3	Terminated	7	2020-04-11	2020-06-08	2020-04-05
NCT04345887	placebo oral tablet|spironolactone 100mg	spironolactone	Phase 4	Not yet recruiting	60	2020-04-21	2020-10-21	2020-04-10
NCT04345991	transfusion of covid-19 convalescent plasma		Phase 2	Recruiting	120	2020-04-15	2020-06-01	2020-04-10
NCT04346017	complement dosage|cytokines dosage	complement system proteins	N/A	Recruiting	200	2020-03-20	2020-12-04	2020-04-13
NCT04346082	online mindfulness group		N/A	Not yet recruiting	30	2020-05-01	2021-04-30	2020-04-07
NCT04346147	imatinib tablets|hidroxicloroquine|baricitinib oral tablet|lopinavir/ritonavir	imatinib mesylate|hydroxychloroquine|ritonavir|lopinavir	Phase 2	Recruiting	165	2020-04-13	2020-09-04	2020-04-07
NCT04346199	acalabrutinib		Phase 2	Not yet recruiting	140	2020-05-11	2020-11-30	2020-04-09
NCT04346329	hydroxychloroquine|placebo oral tablet	hydroxychloroquine	Phase 3	Not yet recruiting	86	2020-04-20	2020-10-01	2020-04-10
NCT04346355	tocilizumab		Phase 2	Recruiting	398	2020-03-31	2020-05-30	2020-04-12
NCT04346368	bm-mscs|placebo		Phase 1/Phase 2	Not yet recruiting	20	2020-04-04	2020-12-04	2020-03-23
NCT04346420	standard interface|double-trunk mask		N/A	Completed	12	2020-04-09	2020-05-01	2020-04-08
NCT04346446	convalescent plasma transfusion|random donor plasma|supportive care		Phase 2	Completed	29	2020-04-20	2020-05-30	2020-04-14
NCT04346589	anti-coronavirus antibodies (immunoglobulins)obtained with dfpp from convalescent patients	immunoglobulins, intravenous|immunoglobulins|antibodies	N/A	Recruiting	10	2020-04-15	2020-08-04	2020-04-09
NCT04346615	vazegepant (bhv-3500)|placebo		Phase 2/Phase 3	Recruiting	120	2020-04-25	2020-09-04	2020-04-09
NCT04346628	standard of care treatment|placebo|favipiravir		Phase 2	Not yet recruiting	120	2020-06-04	2021-06-04	2020-04-10
NCT04346667	hydroxychloroquine sulfate regular dose|placebo|hydroxychloroquine sulfate loading dose|chloroquine	hydroxychloroquine|chloroquine	Phase 4	Recruiting	400	2020-04-14	2021-06-30	2020-04-13
NCT04346693	standard therapy recommended by the ministry of health of the russian federation and dalargin intramuscular injection combined with dalargin inhalation|standard therapy recommended by the ministry of health of the russian federation.|standard therapy recommended by the ministry of health of the russian federation and dalargin intramuscular injection|standard therapy recommended by the ministry of…	enkephalin-leu, ala(2)-arg(6)-	Phase 3	Active, not recruiting	320	2020-04-08	2020-12-04	2020-04-08
NCT04346797	eculizumab		Phase 2	Recruiting	120	2020-04-16	2020-12-31	2020-04-06
NCT04346927	telerehabilitation|exercise brochure		N/A	Not yet recruiting	30	2020-04-10	2020-07-31	2020-04-13
NCT04346940	telerehabilitation|exercise brochure		N/A	Not yet recruiting	30	2020-04-10	2020-07-31	2020-04-13
NCT04346953	video based exercise		N/A	Not yet recruiting	128	2020-04-20	2020-07-31	2020-04-13
NCT04346966	study group		N/A	Not yet recruiting	128	2020-04-20	2020-10-20	2020-04-13
NCT04346979	telerehabilitation-based|video-based		N/A	Not yet recruiting	50	2020-05-01	2020-08-01	2020-04-13
NCT04347031	mefloquine|hydroxychloroquine|mefloquine + azithromycin + / - tocilizumab|hydroxychloroquine + azithromycin + / - tocilizumab	mefloquine|hydroxychloroquine|azithromycin	Phase 2/Phase 3	Active, not recruiting	320	2020-04-08	2020-08-01	2020-04-07
NCT04347174	standard therapy of covid-19|suspension of heat killed (autoclaved) mycobacterium w		N/A	Recruiting	40	2020-04-30	2020-07-30	2020-03-31
NCT04347226	bms-986253		Phase 2	Recruiting	138	2020-04-16	2022-09-04	2020-04-02
NCT04347239	leronlimab (700mg)|placebos		Phase 2	Recruiting	390	2020-04-15	2021-04-01	2020-04-13
NCT04347382	nigella sativa / black cumin|honey|placebos		Phase 3	Recruiting	30	2020-04-30	2020-08-30	2020-04-11
NCT04347512	hydroxychloroquine|control arm|hydroxychloroquine and azithromycin treatment arm.	hydroxychloroquine|azithromycin	Phase 3	Withdrawn	0	2020-06-02	2020-06-02	2020-04-11
NCT04347538	saline nasal irrigation|saline with baby shampoo nasal irrigation		N/A	Recruiting	90	2020-05-01	2022-06-04	2020-04-11
NCT04347681	convalescent plasma from recovered covid 19 donor		Phase 2	Recruiting	40	2020-04-18	2021-04-11	2020-04-08
NCT04347889	hydroxychloroquine|vitamin c	ascorbic acid|hydroxychloroquine	Phase 2	Not yet recruiting	1212	2020-04-20	2020-12-30	2020-04-13
NCT04347915	hydroxychloroquine|clevudine	hydroxychloroquine|clevudine	Phase 2	Recruiting	60	2020-05-06	2020-12-31	2020-04-14
NCT04347941	standard of care.|prone positioning		N/A	Not yet recruiting	200	2020-04-11	2021-05-11	2020-04-08
NCT04347954	isotonic saline 0.9%|povidone-iodine 2%|povidone-iodine 0.5%	cadexomer iodine|povidone|povidone-iodine|iodine	Phase 1/Phase 2	Not yet recruiting	45	2020-06-04	2020-08-04	2020-04-13
NCT04347980	hydroxychloroquine|dexamethasone and hydroxychloroquine	hydroxychloroquine|dexamethasone	Phase 3	Recruiting	122	2020-04-04	2020-08-04	2020-04-09
NCT04348071	ruxolitinib		Phase 2/Phase 3	Not yet recruiting	80	2020-06-04	2020-10-04	2020-04-13
NCT04348305	hydrocortisone|sodium chloride 9mg/ml	hydrocortisone|hydrocortisone hemisuccinate	Phase 3	Recruiting	1000	2020-04-17	2021-12-30	2020-04-11
NCT04348370	bcg vaccine|placebo vaccine	bcg vaccine|vaccines	Phase 4	Recruiting	1800	2020-04-20	2021-11-04	2020-03-30
NCT04348383	placebo 250 cc 24 hours continuous infusion for 15 days|defibrotide 25 mg/kg 24 hours continuous infusion for 15 days	defibrotide	Phase 2	Recruiting	120	2020-04-08	2020-08-08	2020-04-08
NCT04348409	placebo|nitazoxanide tablets	nitazoxanide	N/A	Recruiting	50	2020-05-25	2020-07-31	2020-04-03
NCT04348435	placebos|hb-admscs		Phase 2	Enrolling by invitation	100	2020-04-23	2021-04-30	2020-04-14
NCT04348461	allogeneic and expanded adipose tissue-derived mesenchymal stromal cells		Phase 2	Not yet recruiting	100	2020-04-06	2020-09-30	2020-04-10
NCT04348474	azithromycin tablets|hydroxychloroquine sulfate	hydroxychloroquine|azithromycin	Early Phase 1	Suspended	200	2020-04-20	2020-07-31	2020-04-13
NCT04348500	clazakizumab		Phase 2	Recruiting	60	2020-04-24	2021-03-31	2020-04-13
NCT04348513	t3 solution for injection|placebo		Phase 2	Recruiting	60	2020-05-29	2021-05-31	2020-04-09
NCT04348656	convalescent plasma		Phase 3	Recruiting	1200	2020-05-14	2020-12-31	2020-04-13
NCT04348695	ruxolitinib plus simvastatin|standard of care	simvastatin	Phase 2	Recruiting	94	2020-04-12	2020-05-13	2020-04-13
NCT04348864	covid-19 igm/igg rapid testing, mobile device image capture and telemedicine support|telemedicine		N/A	Recruiting	100	2020-04-16	2021-04-04	2020-04-13
NCT04348877	antibody-rich plasma from covid-19 recovered patients	antibodies	N/A	Not yet recruiting	20	2020-04-20	2020-12-04	2020-04-13
NCT04348929	self-administered questionnaires		N/A	Recruiting	600	2020-04-16	2021-11-01	2020-04-10
NCT04349098	selinexor|placebo		Phase 2	Recruiting	230	2020-04-17	2020-08-31	2020-04-14
NCT04349228	placebo oral tablet|hydroxychloroquine (hcq)	hydroxychloroquine	Phase 3	Recruiting	530	2020-04-28	2020-07-15	2020-04-14
NCT04349241	favipiravir|standard of care therapy	pyrazinamide	Phase 3	Not yet recruiting	100	2020-04-20	2020-12-01	2020-04-13
NCT04349371	placebo oral tablet|chloroquine	chloroquine	Phase 2	Recruiting	350	2020-04-04	2021-04-04	2020-04-12
NCT04349410	convalescent serum|methylprednisolone|tocilizumab|hydroxychloroquine, clindamycin|interferon-alpha2b|hydroxychloroquine, clindamycin, primaquine - low dose.|remdesivir|hydroxychloroquine, doxycycline|hydroxychloroquine, azithromycin|hydroxychloroquine, clindamycin, primaquine - high dose.|losartan	hydroxychloroquine|clindamycin|methylprednisolone|clindamycin palmitate|interferon-alpha|interferons|losartan|primaquine|azithromycin|clindamycin phosphate|doxycycline|interferon alpha-2	Phase 2/Phase 3	Enrolling by invitation	500	2020-04-11	2020-11-11	2020-04-11
NCT04349592	hydroxychloroquine + placebo|hydroxychloroquine + azithromycin|placebo + placebo	hydroxychloroquine|azithromycin	N/A	Not yet recruiting	456	2020-04-14	2020-05-30	2020-04-12
NCT04349618	protective ventilation|ultraprotective ventilation		N/A	Not yet recruiting	200	2020-04-14	2022-04-14	2020-04-08
NCT04349631	hb-admscs		Phase 2	Enrolling by invitation	56	2020-05-07	2020-12-31	2020-04-06
NCT04350086	treatment with dexmedetomidine	dexmedetomidine	Phase 4	Not yet recruiting	10	2020-04-20	2020-11-20	2020-04-13
NCT04350281	interferon beta-1b|hydroxychloroquine	hydroxychloroquine|interferon beta-1b|interferon-beta|interferons	Phase 2	Recruiting	80	2020-04-09	2022-07-31	2020-04-13
NCT04350320	colchicine tablets|standard therapy for covid-19 according to the stablished hospital protocols.	colchicine	Phase 3	Recruiting	102	2020-04-30	2020-11-20	2020-04-14
NCT04350450	hydroxychloroquine	hydroxychloroquine	Phase 2	Withdrawn	0	2020-04-04	2020-08-04	2020-04-14
NCT04350476	vitalconnect vital sign patch		N/A	Not yet recruiting	1000	2020-07-04	2021-04-04	2020-04-14
NCT04350580	human immunoglobulin|placebo	immunoglobulins, intravenous|immunoglobulins|antibodies	Phase 3	Recruiting	138	2020-04-11	2020-08-04	2020-04-08
NCT04350593	placebo|dapagliflozin 10 mg	2-(3-(4-ethoxybenzyl)-4-chlorophenyl)-6-hydroxymethyltetrahydro-2h-pyran-3,4,5-triol	Phase 3	Recruiting	900	2020-04-15	2020-12-04	2020-04-14
NCT04350671	single dose of hydroxychloroquine|interferon beta-1a|lopinavir / ritonavir	hydroxychloroquine|lopinavir|interferons|interferon beta-1a|ritonavir|interferon-beta	Phase 4	Enrolling by invitation	40	2020-04-15	2020-04-24	2020-04-14
NCT04350684	single dose of hydroxychloroquine|lopinavir / ritonavir|standards of care|umifenovir|interferon-β 1a	hydroxychloroquine|lopinavir|interferons|interferon beta-1a|ritonavir|interferon-beta	Phase 4	Enrolling by invitation	40	2020-04-15	2020-04-24	2020-04-14
NCT04350736	placebo|td-0903		Phase 1	Recruiting	54	2020-04-23	2020-06-04	2020-04-14
NCT04350931	intradermal injection of bcg vaccine|placebo	bcg vaccine	Phase 3	Not yet recruiting	900	2020-04-20	2020-12-01	2020-04-13
NCT04351152	lenzilumab|standard of care	antibodies, monoclonal	Phase 3	Recruiting	238	2020-04-30	2020-09-04	2020-04-15
NCT04351191	hydroxychloroquine sulfate regular dose|placebo|hydroxychloroquine sulfate loading dose|chloroquine	hydroxychloroquine|chloroquine	Phase 4	Recruiting	400	2020-04-15	2020-06-30	2020-04-14
NCT04351243	placebo|gimsilumab		Phase 2	Recruiting	270	2020-04-12	2020-10-04	2020-04-15
NCT04351295	placebos|favipiravir		Phase 2/Phase 3	Not yet recruiting	40	2020-04-17	2030-12-01	2020-04-15
NCT04351347	ivermectin|nitazoxanide|chloroquine	ivermectin|nitazoxanide|chloroquine diphosphate|chloroquine	Phase 2/Phase 3	Not yet recruiting	60	2020-04-17	2030-12-01	2020-04-15
NCT04351490	zinc gluconate|25-oh cholecalciferol	cholecalciferol	N/A	Not yet recruiting	3140	2020-04-04	2020-07-04	2020-04-14
NCT04351516	hydroxychloroquine|placebo	hydroxychloroquine	Phase 2/Phase 3	Recruiting	350	2020-04-21	2021-05-01	2020-04-15
NCT04351542	ayurveda|usual care		N/A	Completed	32	2020-03-06	2020-04-12	2020-04-14
NCT04351581	continuation of acei/arb|discontinuation of acei/arb	angiotensin-converting enzyme inhibitors	N/A	Recruiting	215	2020-05-18	2020-12-04	2020-04-14
NCT04351620	hydroxychloroquine	hydroxychloroquine	Phase 1	Recruiting	20	2020-04-04	2020-06-04	2020-04-14
NCT04351724	thromboprophylaxis|best standard of care|chloroquine or hydroxychloroquine|rivaroxaban|lopinavir/ritonavir|placebo for clazakizumab|non-ras blocking antihypertensives|candesartan|clazakizumab	hydroxychloroquine|antihypertensive agents|rivaroxaban|lopinavir|chloroquine|ritonavir|candesartan	Phase 2/Phase 3	Recruiting	500	2020-04-16	2020-12-31	2020-04-10
NCT04351763	amiodarone|verapamil	amiodarone|verapamil	Phase 2/Phase 3	Recruiting	804	2020-04-27	2021-04-10	2020-04-14
NCT04351789	psychoeducational intervention		N/A	Not yet recruiting	66	2020-04-04	2023-04-04	2020-04-11
NCT04351880	medically tailored meals		N/A	Recruiting	640	2020-04-16	2021-07-04	2020-04-14
NCT04351906	ecco2r		N/A	Recruiting	20	2020-05-03	2020-09-04	2020-04-09
NCT04351919	hydroxychloroquine|azithromycin	hydroxychloroquine|azithromycin	Phase 4	Not yet recruiting	400	2020-05-05	2020-07-15	2020-04-15
NCT04352348	blood samples		N/A	Recruiting	2000	2020-03-31	2022-03-31	2020-03-31
NCT04352400	nafamostat mesilate|placebo	nafamostat	Phase 2/Phase 3	Not yet recruiting	256	2020-04-04	2021-12-04	2020-04-03
NCT04352465	methotrexate	methotrexate	Phase 1/Phase 2	Not yet recruiting	42	2020-05-01	2020-11-30	2020-04-15
NCT04352608	two doses of placebo at the emergency vaccination schedule|two doses of high dosage inactivated sars-cov-2 vaccine at the routine vaccination schedule|two doses of medium dosage inactivated sars-cov-2 vaccine at the routine vaccination schedule|two doses of medium dosage inactivated sars-cov-2 vaccine at the emergency vaccination schedule|two doses of high dosage inactivated sars-cov-2 vaccine at…	vaccines	Phase 1/Phase 2	Recruiting	744	2020-04-16	2020-12-13	2020-04-14
NCT04352751	convalescent plasma		N/A	Recruiting	2000	2020-05-01	2021-04-04	2020-04-16
NCT04352803	autologous adipose msc's		Phase 1	Not yet recruiting	20	2020-04-04	2026-04-04	2020-04-16
NCT04352933	hydroxychloroquine - daily dosing|matched placebo hydroxychloroquine|hydroxychloroquine - weekly dosing	hydroxychloroquine	Phase 3	Recruiting	1000	2020-05-11	2021-04-04	2020-04-07
NCT04352946	placebo oral tablet|hydroxychloroquine pre-exposure prophylaxis	hydroxychloroquine	Phase 3	Not yet recruiting	374	2020-04-24	2020-08-24	2020-04-16
NCT04352959	mouthrinse without bêta-cyclodextrin and citrox|mouthrinse with bêta-cyclodextrin and citrox	betadex	N/A	Not yet recruiting	178	2020-04-27	2020-06-20	2020-04-15
NCT04353037	group b control|group a hcq		Phase 2	Recruiting	850	2020-04-07	2021-06-15	2020-04-09
NCT04353128	placebo oral tablet|melatonin 2mg	melatonin	Phase 2/Phase 3	Recruiting	450	2020-04-20	2020-12-04	2020-04-16
NCT04353180	isotretinoin(aerosolized 13 cis retinoic acid) +standard treatment|standard treatment|drug isotretinoin (13 cis retinoic acid ) capsules+standard treatment	tretinoin|isotretinoin	Phase 3	Not yet recruiting	1000	2020-06-04	2020-08-04	2020-04-10
NCT04353206	multiple doses of anti-sars-cov-2 convalescent plasma		Early Phase 1	Recruiting	60	2020-05-04	2021-05-04	2020-04-16
NCT04353271	hydroxychloroquine|placebo	hydroxychloroquine	Phase 2/Phase 3	Active, not recruiting	58	2020-04-17	2020-12-01	2020-03-25
NCT04353284	camostat mesilate|placebo	camostat	Phase 2	Not yet recruiting	114	2020-05-31	2021-05-31	2020-04-16
NCT04353336	chloroquine	chloroquine diphosphate|chloroquine	Phase 2/Phase 3	Not yet recruiting	40	2020-04-17	2030-12-01	2020-04-15
NCT04353518	placebo|suspension of heat killed (autoclaved) mycobacterium w		Phase 3	Not yet recruiting	4000	2020-04-30	2021-05-30	2020-04-16
NCT04353596	ace inhibitor, angiotensin receptor blocker	angiotensin receptor antagonists|angiotensin-converting enzyme inhibitors	Phase 4	Recruiting	208	2020-04-15	2022-05-15	2020-04-14
NCT04353674	sledd with a l-mod|control group		Phase 1	Recruiting	40	2020-04-28	2021-01-01	2020-04-07
NCT04354155	enoxaparin prefilled syringe [lovenox]	enoxaparin	Phase 2	Not yet recruiting	38	2020-05-15	2022-10-15	2020-04-13
NCT04354259	placebo|peginterferon lambda-1a		Phase 2	Recruiting	140	2020-05-13	2020-11-30	2020-04-16
NCT04354389	placebo|das181		Phase 2/Phase 3	Not yet recruiting	82	2020-05-25	2020-10-31	2020-04-15
NCT04354428	ascorbic acid|folic acid|azithromycin|hydroxychloroquine sulfate	ascorbic acid|hydroxychloroquine|azithromycin|folic acid	Phase 2/Phase 3	Recruiting	630	2020-04-16	2020-10-04	2020-04-16
NCT04354441	placebo oral tablet|hydroxychloroquine sulfate 200 mg	hydroxychloroquine	Phase 2	Not yet recruiting	600	2020-05-04	2020-11-04	2020-04-14
NCT04354597	hcq & az		N/A	Not yet recruiting	200	2020-05-01	2020-10-15	2020-04-09
NCT04354610	telephone follow-up|biological samples specific to research|clinical examination		N/A	Recruiting	57	2020-04-27	2020-10-18	2020-04-14
NCT04354714	ruxolitinib|peripheral blood draw		Phase 2	Withdrawn	0	2020-06-30	2021-12-31	2020-04-16
NCT04354805	chlorpromazine injection	chlorpromazine	Phase 1/Phase 2	Not yet recruiting	60	2020-05-04	2020-09-04	2020-04-17
NCT04354831	anti-sars-cov-2 convalescent plasma		Phase 2	Recruiting	131	2020-05-11	2023-05-01	2020-04-14
NCT04354870	hydroxychloroquine (hcq)	hydroxychloroquine	Phase 2	Recruiting	350	2020-04-03	2020-09-01	2020-04-16
NCT04355026	bromhexine oral tablet and/or hydroxychloroquine tablet	bromhexine|hydroxychloroquine	Phase 4	Recruiting	90	2020-04-10	2020-07-31	2020-04-15
NCT04355052	hydroxychloroquine in combination of azithromycin|hydroxychloroquine in combination with camostat mesylate	hydroxychloroquine|camostat|azithromycin	Phase 3	Recruiting	250	2020-04-11	2020-12-11	2020-04-16
NCT04355143	colchicine tablets|current care per ucla treating physicians	colchicine	Phase 2	Recruiting	150	2020-05-01	2021-04-25	2020-04-14
NCT04355234	identify sars-cov-2 infection by serology|collection of biological samples		N/A	Not yet recruiting	2200	2020-04-24	2021-08-31	2020-04-17
NCT04355247	methylprednisolone 80 mg/ml injectable suspension	prednisolone hemisuccinate|prednisolone acetate|methylprednisolone|methylprednisolone hemisuccinate|methylprednisolone acetate|prednisolone phosphate|prednisolone	Phase 2	Recruiting	20	2020-04-14	2021-04-30	2020-04-17
NCT04355351	blood sampling|additional blood tubes		N/A	Recruiting	400	2020-05-05	2020-10-22	2020-04-17
NCT04355364	dornase alfa inhalation solution [pulmozyme]|standard procedure		Phase 3	Recruiting	100	2020-04-21	2020-08-21	2020-04-15
NCT04355429	captopril 25mg	captopril	Phase 2	Not yet recruiting	230	2020-05-05	2020-08-04	2020-04-17
NCT04355533	nasopharyngeal swab|serology test|ng biotech|rectal swab|saliva sample		N/A	Not yet recruiting	1920	2020-06-04	2021-09-04	2020-04-17
NCT04355637	inhaled budesonide	budesonide	Phase 4	Recruiting	300	2020-04-21	2020-10-18	2020-04-15
NCT04355676	selinexor		Phase 2	Not yet recruiting	80	2020-04-30	2020-08-30	2020-04-17
NCT04355728	standard of care|umbilical cord mesenchymal stem cells		Phase 1/Phase 2	Recruiting	24	2020-04-25	2021-05-01	2020-04-13
NCT04355767	standard plasma|convalescent plasma		Phase 2	Not yet recruiting	206	2020-06-04	2022-12-04	2020-04-17
NCT04355897	convalescent covid 19 plasma		Early Phase 1	Recruiting	100	2020-04-28	2020-08-04	2020-04-15
NCT04355936	telmisartan arm will receive 80 mg telmisartan twice daily plus standard care.	telmisartan	Phase 2	Recruiting	400	2020-05-19	2020-10-01	2020-04-17
NCT04355962	sevoflurane|intravenous drug	sevoflurane	Phase 3	Recruiting	64	2020-04-23	2021-03-31	2020-03-26
NCT04356482	convalescent plasma		Phase 1/Phase 2	Recruiting	90	2020-05-20	2020-12-04	2020-04-17
NCT04356495	hydroxychloroquine|vitamins|telmisartan|imatinib|favipiravir	imatinib mesylate|hydroxychloroquine|telmisartan	Phase 3	Recruiting	1057	2020-07-01	2021-01-28	2020-04-11
NCT04356508	nivolumab	nivolumab	Phase 2	Not yet recruiting	15	2020-04-14	2021-08-31	2020-04-10
NCT04356534	plasma therapy using convalescent plasma with antibody against sars-cov-2|routine care for covid-19 patients	antibodies	N/A	Recruiting	40	2020-04-19	2020-06-30	2020-04-15
NCT04356677	50 mg/ml virazole|100 mg/ml virazole	ribavirin	Phase 1	Not yet recruiting	50	2020-04-04	2021-04-04	2020-04-20
NCT04356690	etoposide	etoposide	Phase 2	Recruiting	64	2020-05-08	2021-12-04	2020-04-17
NCT04356833	nebulised recombinant tissue-plasminogen activator (rt-pa)	tissue plasminogen activator|plasminogen	Phase 2	Recruiting	24	2020-04-22	2021-01-14	2020-04-14
NCT04356937	tocilizumab|placebos		Phase 3	Not yet recruiting	300	2020-04-27	2020-08-30	2020-04-19
NCT04357028	measles-mumps-rubella vaccine|placebos		Phase 3	Not yet recruiting	200	2020-05-01	2020-11-01	2020-04-19
NCT04357106	convalescent plasma		Phase 2	Recruiting	10	2020-04-13	2020-08-04	2020-04-14
NCT04357327	rapid salivary test		N/A	Recruiting	100	2020-04-16	2020-07-31	2020-04-15
NCT04357340	pulmonary physiotherapy techniques		N/A	Completed	40	2020-04-02	2020-05-30	2020-04-13
NCT04357366	trimethoprim/sulfamethoxazole|anakinra	sulfamethoxazole|trimethoprim|interleukin 1 receptor antagonist protein	Phase 2	Recruiting	100	2020-04-15	2022-04-15	2020-04-20
NCT04357444	2: placebo comparator|1: ilt101		Phase 2	Not yet recruiting	30	2020-06-04	2020-08-04	2020-04-10
NCT04357457	placebo|almitrine	almitrine	Phase 3	Not yet recruiting	212	2020-05-04	2020-07-04	2020-04-20
NCT04357613	experimental drug		Phase 2	Not yet recruiting	99	2020-05-01	2020-12-01	2020-04-20
NCT04357730	alteplase 100 mg [activase]|alteplase 50 mg [activase]	tissue plasminogen activator	Phase 2	Recruiting	60	2020-05-14	2020-11-04	2020-04-18
NCT04357782	l-ascorbic acid	ascorbic acid	Phase 1/Phase 2	Recruiting	20	2020-04-16	2020-08-01	2020-04-17
NCT04357808	standar of care|sarilumab		Phase 2	Recruiting	30	2020-04-13	2020-06-04	2020-04-14
NCT04357860	sarilumab 200 mg/1.14 ml subcutaneous solution [kevzara]|best available treatment|sarilumab 400 mg/2.28 ml subcutaneous solution [kevzara]	pharmaceutical solutions	Phase 2	Not yet recruiting	120	2020-04-27	2020-07-27	2020-04-20
NCT04357990	placebo|kerecis oral and nasal spray		N/A	Recruiting	81	2020-05-01	2020-07-04	2020-04-20
NCT04358003	marker therapeutics d2000 cartridge (d2000) for use with the spectra optia® apheresis system (optia spd protocol)	coal tar	N/A	Recruiting	2000	2020-05-20	2020-12-01	2020-04-20
NCT04358068	azithromycin (azithro)|placebo for hydroxychloroquine|hydroxychloroquine (hcq)|placebo for azithromycin	hydroxychloroquine|azithromycin	Phase 2	Recruiting	2000	2020-05-01	2021-03-05	2020-04-20
NCT04358081	hcq|hcq+azt|placebo		Phase 3	Recruiting	444	2020-05-01	2020-07-24	2020-04-08
NCT04358406	recombinant human plasma gelsolin (rhu-pgsn)|placebo		Phase 2	Not yet recruiting	60	2020-06-04	2020-09-04	2020-04-16
NCT04358549	favipiravir + standard of care|standard of care		Phase 2	Recruiting	50	2020-04-17	2020-12-04	2020-04-16
NCT04358614	baricitinib 4 mg oral tablet	ritonavir|lopinavir	Phase 2/Phase 3	Completed	12	2020-03-16	2020-04-07	2020-04-19
NCT04358783	plasma|best available therapy		Phase 2	Recruiting	30	2020-04-27	2021-05-30	2020-04-21
NCT04358809	placebo|suspension of heat killed (autoclaved) mycobacterium w		Phase 3	Not yet recruiting	480	2020-04-30	2021-04-30	2020-04-21
NCT04358835	standard of care|ketogenic diet		N/A	Not yet recruiting	15	2020-04-20	2020-08-01	2020-04-16
NCT04358926	hyperbaric oxygen therapy|normobaric oxygen therapy		N/A	Recruiting	30	2020-04-30	2020-07-30	2020-04-21
NCT04358939	prone decubitus		N/A	Recruiting	248	2020-04-27	2020-11-24	2020-04-16
NCT04359095	hydroxychloroquine|lopinavir / ritonavir pill|standard treatment|azithromycin	hydroxychloroquine|ritonavir|azithromycin|lopinavir	Phase 2/Phase 3	Not yet recruiting	1600	2020-05-11	2020-10-31	2020-04-15
NCT04359225	2d telemedicine|3d telemedicine		N/A	Not yet recruiting	80	2020-06-30	2021-12-31	2020-04-16
NCT04359251	lung mechanics at different peep|hemodynamics changes at different peep|gas exchanges at different peep		N/A	Completed	20	2020-03-05	2020-03-25	2020-04-13
NCT04359264	cash transfer		N/A	Active, not recruiting	392	2020-04-20	2020-06-30	2020-04-16
NCT04359277	lower-dose prophylactic anticoagulation|enoxaparin higher dose	enoxaparin	Phase 3	Recruiting	1000	2020-04-16	2021-04-16	2020-04-20
NCT04359290	ruxolitinib administration		Phase 2	Not yet recruiting	15	2020-05-04	2020-11-04	2020-04-15
NCT04359303	systemic indirect endovenous ozone therapy		Phase 3	Not yet recruiting	50	2020-06-04	2020-12-04	2020-04-09
NCT04359316	hydroxychloroquine|azithromycin	hydroxychloroquine|azithromycin	Phase 4	Not yet recruiting	40	2020-04-20	2020-05-05	2020-04-18
NCT04359329	estradiol patch	estradiol	Phase 2	Recruiting	110	2020-04-20	2020-11-15	2020-04-21
NCT04359511	prednisone|hydrocortisone	prednisone|hydrocortisone	Phase 3	Not yet recruiting	210	2020-06-04	2020-12-04	2020-04-20
NCT04359537	hydroxychloroquine sulfate 200 mg|placebo	hydroxychloroquine	Phase 2	Recruiting	200	2020-05-01	2020-09-25	2020-04-20
NCT04359615	hydroxychloroquine|favipiravir	hydroxychloroquine	Phase 4	Not yet recruiting	40	2020-04-20	2020-05-05	2020-04-18
NCT04359654	dornase alfa inhalation solution [pulmozyme]		Phase 2	Not yet recruiting	50	2020-05-01	2020-11-01	2020-04-21
NCT04359680	vitamin super b-complex|placebo|nitazoxanide	nitazoxanide	Phase 3	Recruiting	800	2020-05-13	2020-08-31	2020-04-20
NCT04359797	prone|usual care		N/A	Enrolling by invitation	300	2020-04-27	2021-06-04	2020-04-20
NCT04359810	convalescent plasma (anti-sars-cov-2 plasma)|non-convalescent plasma (control plasma)		Phase 2	Recruiting	105	2020-04-21	2021-04-04	2020-04-21
NCT04359862	propofol|sevoflurane	propofol|sevoflurane	Phase 4	Recruiting	50	2020-04-16	2020-09-16	2020-04-21
NCT04359875	phone-call screening and management by a medical student/general practitioner tandem		N/A	Not yet recruiting	22000	2020-04-04	2020-12-04	2020-04-18
NCT04359901	sarilumab		Phase 2	Recruiting	120	2020-04-10	2023-04-04	2020-04-20
NCT04359953	hydroxychloroquine|azithromycin|telmisartan	hydroxychloroquine|azithromycin|telmisartan	Phase 3	Not yet recruiting	1600	2020-04-24	2021-06-01	2020-04-17
NCT04360096	aviptadil (vip)|placebo		Phase 2/Phase 3	Not yet recruiting	144	2020-06-01	2020-10-01	2020-04-21
NCT04360122	isoprinosine|levamisole|levamisole and isoprinosine	inosine pranobex|levamisole	Phase 3	Not yet recruiting	100	2020-05-20	2020-12-01	2020-04-15
NCT04360356	standard care|ivermectin plus nitazoxanide	ivermectin|nitazoxanide	Phase 2/Phase 3	Not yet recruiting	100	2020-05-04	2020-12-04	2020-04-19
NCT04360551	placebo|telmisartan 40mg	telmisartan	Phase 2	Not yet recruiting	40	2020-07-01	2021-06-30	2020-04-21
NCT04360759	chloroquine or hydroxychloroquine	hydroxychloroquine|chloroquine	Phase 3	Not yet recruiting	560	2020-05-01	2021-07-31	2020-04-22
NCT04360811	covid 19 diagnostic test by pcr		N/A	Recruiting	3600	2020-04-17	2022-04-04	2020-04-22
NCT04360824	intermediate dose thromboprophylaxis|standard of care thromboprophylaxis	enoxaparin	Phase 4	Recruiting	170	2020-05-06	2021-04-16	2020-04-13
NCT04360837	alveolar recruitment		N/A	Recruiting	10	2020-05-06	2021-06-01	2020-04-22
NCT04360876	dexamethasone injection|placebos	dexamethasone|dexamethasone acetate	Phase 2	Not yet recruiting	90	2020-05-01	2020-12-31	2020-04-22
NCT04360980	colchicine tablets	colchicine	Phase 2	Recruiting	80	2020-03-20	2020-05-30	2020-04-22
NCT04361032	deferoxamine|tocilizumab injection	deferoxamine	Phase 3	Not yet recruiting	260	2020-05-04	2020-10-04	2020-04-22
NCT04361214	leflunomide	leflunomide	Phase 1	Recruiting	20	2020-05-05	2020-07-04	2020-04-22
NCT04361253	high-titer covid-19 convalescent plasma (ht-ccp)|standard plasma (ffp)		Phase 3	Recruiting	220	2020-04-30	2021-12-04	2020-04-23
NCT04361318	hydroxychloroquine plus nitazoxanide|standard care	hydroxychloroquine|nitazoxanide	Phase 2/Phase 3	Not yet recruiting	100	2020-05-04	2020-12-04	2020-04-18
NCT04361344	blood samples		N/A	Recruiting	30	2020-05-19	2021-01-19	2020-04-16
NCT04361396	collection of samples		N/A	Recruiting	40	2020-05-04	2020-10-04	2020-04-22
NCT04361422	isotretinoin only product in oral dose form	isotretinoin	Phase 3	Not yet recruiting	300	2020-04-21	2020-09-04	2020-04-21
NCT04361435	chest physiotherapy using a non-invasive oscillating device		N/A	Not yet recruiting	50	2020-05-01	2020-12-31	2020-04-12
NCT04361448	samling of oropharynx and nasopharynx		N/A	Not yet recruiting	30	2020-04-20	2020-05-20	2020-04-20
NCT04361461	hydroxychloroquine sulfate + azythromycin|hydroxychloroquine sulfate	hydroxychloroquine|azithromycin	Phase 3	Not yet recruiting	500	2020-05-04	2020-11-04	2020-04-22
NCT04361474	physiological serum|budesonide nasal	budesonide	Phase 3	Recruiting	120	2020-05-18	2021-05-25	2020-04-22
NCT04361526	cytokine adsorption		N/A	Recruiting	40	2020-04-17	2020-07-04	2020-04-21
NCT04361552	best practice|tocilizumab	immunoglobulins|immunoglobulin g	Phase 3	Recruiting	180	2020-05-30	2022-05-30	2020-04-07
NCT04361643	lenalidomide as a 5 mg capsule po daily, days 1, 3, and 5.|placebo	lenalidomide	Phase 4	Not yet recruiting	120	2020-04-27	2020-12-31	2020-04-23
NCT04361838	prayer		N/A	Recruiting	1000	2020-06-01	2020-08-31	2020-04-16
NCT04361916	home care monitoring		N/A	Recruiting	425	2020-04-21	2020-12-31	2020-04-14
NCT04361942	mesenchymal stromal cells|placebo		Phase 2	Recruiting	24	2020-04-04	2020-12-31	2020-04-17
NCT04362059	standard of care|covsurf drug delivery system		N/A	Not yet recruiting	24	2020-06-27	2020-11-02	2020-04-20
NCT04362085	therapeutic anticoagulation		Phase 3	Recruiting	462	2020-05-11	2020-12-04	2020-04-20
NCT04362111	normal saline|anakinra	interleukin 1 receptor antagonist protein	Phase 3	Not yet recruiting	20	2020-05-04	2020-12-04	2020-04-21
NCT04362124	placebo|vaccine bcg	bcg vaccine	Phase 3	Not yet recruiting	1000	2020-04-04	2021-11-04	2020-04-21
NCT04362137	ruxolitinib|placebo		Phase 3	Recruiting	402	2020-05-01	2020-10-13	2020-04-22
NCT04362176	placebo|pathogen reduced sars-cov-2 convalescent plasma		Phase 3	Recruiting	500	2020-04-24	2021-04-04	2020-04-21
NCT04362189	hb-admsc|placebo		Phase 2	Not yet recruiting	100	2020-05-15	2020-10-31	2020-04-21
NCT04362332	hydroxychloroquine|standard supportive care|chloroquine sulfate	hydroxychloroquine|chloroquine diphosphate|chloroquine	Phase 4	Recruiting	950	2020-04-14	2021-05-14	2020-04-20
NCT04362358	online cognitive behavioral therapy (cbt)|online bibliotherapy programme		N/A	Not yet recruiting	120	2020-05-01	2021-10-01	2020-04-21
NCT04362813	placebo|canakinumab		Phase 3	Recruiting	450	2020-04-30	2020-11-06	2020-04-24
NCT04363060	azithromycin with amoxicillin/clavulanate|amoxicillin/clavulanate	clavulanic acid|azithromycin|amoxicillin|amoxicillin-potassium clavulanate combination|clavulanic acids	Phase 3	Not yet recruiting	104	2020-04-30	2020-07-30	2020-04-23
NCT04363177	web-based psychosocial peer-to-peer support		N/A	Not yet recruiting	300	2020-06-04	2023-06-04	2020-04-21
NCT04363203	hydroxychloroquine|placebo oral tablet|azithromycin	hydroxychloroquine|azithromycin	Phase 3	Active, not recruiting	300	2020-04-30	2021-08-04	2020-04-23
NCT04363216	ascorbic acid	ascorbic acid	Phase 2	Not yet recruiting	66	2020-05-04	2021-05-04	2020-04-23
NCT04363346	ft516		Phase 1	Recruiting	12	2020-05-14	2022-01-04	2020-04-23
NCT04363372	mrx-4dp0004|placebo		Phase 2	Not yet recruiting	90	2020-05-04	2020-09-04	2020-04-24
NCT04363385	biological test		N/A	Recruiting	500	2020-05-15	2020-12-15	2020-04-21
NCT04363437	colchicine|usual care	colchicine	Phase 2	Recruiting	70	2020-04-26	2020-06-14	2020-04-23
NCT04363450	hydroxychloroquine|placebo	hydroxychloroquine	Phase 3	Recruiting	1700	2020-04-27	2020-08-03	2020-04-23
NCT04363463	prone position		N/A	Not yet recruiting	400	2020-05-04	2022-05-04	2020-04-22
NCT04363502	placebo|clazakizumab		Phase 2	Recruiting	30	2020-05-07	2020-08-04	2020-04-23
NCT04363528	doppler echo		N/A	Not yet recruiting	50	2020-04-27	2020-10-30	2020-04-23
NCT04363541	electric pad for human external pain therapy		N/A	Not yet recruiting	298	2020-04-04	2020-11-04	2020-04-23
NCT04363593	serum test|serological test		N/A	Recruiting	3200	2020-05-04	2020-11-04	2020-04-24
NCT04363606	questionnaires|neuromuscular evaluation|maximal effort test|blood test|actigraphy		N/A	Recruiting	52	2020-05-27	2021-12-04	2020-04-24
NCT04363736	tociliuzumab		Phase 2	Recruiting	100	2020-05-05	2020-08-03	2020-04-21
NCT04363749	hypoxia : 14.3 and 12.7% fio2, hypercapnia 7% co2, inspiratory mechanical constraint		N/A	Not yet recruiting	30	2020-04-27	2021-11-27	2020-04-20
NCT04363775	the standard macintosh laryngoscope|the vie scope laryngoscope		N/A	Completed	35	2020-01-20	2020-02-25	2020-04-23
NCT04363814	bactek-r		Phase 3	Not yet recruiting	100	2020-06-10	2020-07-31	2020-04-19
NCT04363827	hydroxychloroquine	hydroxychloroquine	Phase 2	Recruiting	2300	2020-05-14	2021-03-04	2020-04-24
NCT04363840	vitamin d|aspirin 81 mg	vitamin d|aspirin	Phase 2	Not yet recruiting	1080	2020-05-04	2020-12-04	2020-04-24
NCT04363853	tocilizumab		Phase 2	Recruiting	200	2020-04-01	2020-08-01	2020-04-17
NCT04363866	hydroxychloroquine|placebo	hydroxychloroquine	Phase 4	Not yet recruiting	40	2020-05-04	2021-06-04	2020-04-24
NCT04364009	osoc|anakinra plus osoc	interleukin 1 receptor antagonist protein	Phase 3	Recruiting	240	2020-04-27	2020-09-24	2020-04-17
NCT04364022	hydroxychloroquine sulfate 200 mg [plaquenil]|lopinavir/ritonavir	hydroxychloroquine|ritonavir|lopinavir	Phase 3	Recruiting	420	2020-04-04	2020-10-04	2020-04-23
NCT04364594	conjunctival swab		N/A	Active, not recruiting	50	2020-03-26	2020-05-30	2020-04-22
NCT04364737	saline solution|convalescent plasma		Phase 2	Recruiting	300	2020-04-17	2023-04-30	2020-04-22
NCT04364763	rbt-9 (90 mg)|0.9% sodium chloride (normal saline)		Phase 2	Not yet recruiting	252	2020-06-01	2021-12-31	2020-04-20
NCT04364802	povidone-iodine nasal spray and gargle	cadexomer iodine|povidone|povidone-iodine|iodine	Phase 2	Recruiting	250	2020-04-29	2021-05-04	2020-04-25
NCT04364815	placebo plus standard preventive measures|hydroxychloroquine plus standard preventive measures	hydroxychloroquine	Phase 3	Not yet recruiting	960	2020-05-04	2021-05-04	2020-04-22
NCT04364828	whole genome analysis|sars-cov-2 viral composition|t-cell receptor (tcr) repertoire		N/A	Not yet recruiting	1000	2020-04-04	2021-08-04	2020-04-22
NCT04364893	suspension or maintenance of angiotensin receptor blockers and angiotensin-converting enzyme inhibitors	angiotensin receptor antagonists|angiotensin-converting enzyme inhibitors|enzyme inhibitors	N/A	Recruiting	500	2020-04-06	2020-12-01	2020-04-07
NCT04365101	cynk-001		Phase 1/Phase 2	Recruiting	86	2020-05-13	2021-11-30	2020-04-22
NCT04365127	progesterone 100 mg	progesterone	Phase 1	Recruiting	40	2020-04-27	2021-04-17	2020-04-24
NCT04365153	placebos|canakinumab injection 600mg|canakinumab injection 300mg	antibodies, monoclonal	Phase 2	Recruiting	45	2020-04-24	2020-12-31	2020-04-24
NCT04365231	conventional management of patients|hydroxychloroquine and azithromycin treatment	hydroxychloroquine|azithromycin	Phase 3	Not yet recruiting	50	2020-04-04	2021-01-04	2020-04-23
NCT04365257	standard of care|prazosin	adrenergic antagonists|prazosin|adrenergic alpha-1 receptor antagonists	Phase 2	Recruiting	220	2020-05-13	2020-12-04	2020-04-24
NCT04365309	aspirin 100mg	aspirin	Phase 2/Phase 3	Enrolling by invitation	128	2020-02-10	2020-06-04	2020-04-24
NCT04365439	blood plasma		N/A	Not yet recruiting	10	2020-04-27	2020-06-30	2020-04-18
NCT04365517	sitagliptin	sitagliptin phosphate	Phase 3	Not yet recruiting	170	2020-05-29	2020-12-30	2020-04-14
NCT04365582	hydroxychloroquine|azithromycin|lopinavir 200mg/ritonavir 50mg tab	hydroxychloroquine|ritonavir|azithromycin|lopinavir	Phase 3	Not yet recruiting	640	2020-04-28	2021-01-28	2020-04-23
NCT04365608	vie scope laryngoscopy|direct laryngoscopy		N/A	Recruiting	90	2020-03-20	2020-05-20	2020-04-24
NCT04365699	at-001		Phase 2	Recruiting	500	2020-04-08	2020-12-31	2020-04-25
NCT04365738	rehabilitation		N/A	Completed	270	2020-03-11	2020-04-26	2020-04-26
NCT04365985	naltrexone|placebo|ketamine	naltrexone|ketamine	Phase 2	Recruiting	500	2020-04-29	2020-08-04	2020-04-26
NCT04366050	placebo oral capsule|ramipril 2.5 mg oral capsule	ramipril	Phase 2	Not yet recruiting	560	2020-04-04	2021-04-04	2020-04-24
NCT04366063	cell therapy protocol 1|cell therapy protocol 2		Phase 2/Phase 3	Recruiting	60	2020-04-05	2020-12-10	2020-04-20
NCT04366089	hydroxychloroquine|sivomixx (200 billion)|oxygen-ozone therapy, probiotic supplementation and standard of care|azithromycin	hydroxychloroquine|azithromycin	Phase 2	Recruiting	152	2020-03-26	2020-12-31	2020-04-22
NCT04366115	placebo|hydrocortisone|avm0703	hydrocortisone|hydrocortisone 17-butyrate 21-propionate|dexamethasone 21-phosphate|dexamethasone acetate|hydrocortisone hemisuccinate|dexamethasone|bb 1101|hydrocortisone acetate	Phase 1/Phase 2	Not yet recruiting	126	2020-06-04	2023-06-04	2020-04-26
NCT04366141	covid-19 barrier box		N/A	Recruiting	120	2020-05-01	2021-01-01	2020-04-24
NCT04366180	control|probiotic		N/A	Recruiting	314	2020-04-24	2020-10-04	2020-04-27
NCT04366232	standard of care|anakinra alone (stages 2b/3)|anakinra and ruxolitinib (overcome stage 3)	interleukin 1 receptor antagonist protein	Phase 2	Not yet recruiting	54	2020-06-04	2020-08-31	2020-04-27
NCT04366245	standard of care for sars-cov-2 infection|hyperimmune plasma		Phase 1/Phase 2	Recruiting	72	2020-04-23	2021-12-04	2020-04-22
NCT04366271	standard of care|mesenchymal cells		Phase 2	Recruiting	106	2020-05-07	2021-05-31	2020-04-23
NCT04366297	intraosseous access|intravenous access		N/A	Completed	41	2020-01-12	2020-02-25	2020-04-23
NCT04366323	allogeneic and expanded adipose tissue-derived mesenchymal stem cells		Phase 1/Phase 2	Recruiting	26	2020-04-27	2021-10-04	2020-04-22
NCT04366739	chlorpromazine (cpz)|standard of care (soc)	chlorpromazine	Phase 3	Not yet recruiting	40	2020-04-29	2020-09-30	2020-04-24
NCT04366791	low dose radiation therapy		Phase 1/Phase 2	Recruiting	10	2020-04-23	2020-07-01	2020-04-24
NCT04366817	psychological assessment		N/A	Not yet recruiting	120	2020-04-04	2020-06-04	2020-04-20
NCT04366856	1: prone positioning|2: no instruction regarding positioning		N/A	Not yet recruiting	500	2020-04-04	2020-07-04	2020-04-26
NCT04366882	ct-scan with minimal invasive autopsy		N/A	Recruiting	45	2020-04-14	2020-12-04	2020-04-22
NCT04366908	bat + calcifediol|bat	calcifediol	Phase 2	Not yet recruiting	1008	2020-04-28	2020-08-28	2020-04-25
NCT04366947	nio® (intraosseous access)|standard of care (intravenous access)		N/A	Active, not recruiting	60	2020-04-14	2020-05-20	2020-04-23
NCT04366960	enoxaparin	enoxaparin	Phase 3	Recruiting	2712	2020-05-14	2020-11-04	2020-04-24
NCT04367077	multistem|placebo		Phase 2/Phase 3	Recruiting	400	2020-04-28	2022-08-04	2020-04-27
NCT04367168	placebo oral tablet|colchicine	colchicine	Phase 2	Recruiting	174	2020-05-27	2021-04-27	2020-04-24
NCT04367545	saliva collection		N/A	Recruiting	50	2020-04-16	2020-07-04	2020-04-27
NCT04367636	behavioral: ocat|psycho-education video|behavioral: ocat-sham		N/A	Not yet recruiting	100	2020-04-20	2020-08-04	2020-04-20
NCT04367662	blood sampling		N/A	Completed	99	2020-04-09	2020-05-14	2020-04-16
NCT04367831	heparin sc|heparin infusion|enoxaparin prophylactic dose|enoxaparin/lovenox intermediate dose	enoxaparin|calcium heparin|heparin	Phase 4	Recruiting	100	2020-05-02	2021-04-04	2020-04-27
NCT04368000	usual care positioning with no instructions|intermittent prone positioning instructions		N/A	Recruiting	60	2020-04-29	2021-01-04	2020-04-24
NCT04368013	extended sampling and procedures		N/A	Not yet recruiting	400	2020-04-28	2026-04-14	2020-04-27
NCT04368156	gammacore® (vagus nerve stimulation)		N/A	Recruiting	90	2020-04-20	2020-07-31	2020-04-20
NCT04368260	control swab|prototype swab		N/A	Recruiting	40	2020-04-24	2020-07-31	2020-04-24
NCT04368299	telemedicine|standard care		N/A	Not yet recruiting	150	2020-05-01	2021-12-31	2020-04-25
NCT04368377	acetylsalicylic acid|tirofiban injection|clopidogrel|fondaparinux	aspirin|tirofiban|penta|clopidogrel|fondaparinux	Phase 2	Completed	5	2020-04-06	2020-04-23	2020-04-23
NCT04368676	sudarshan kriya yoga (sky)|health enhancement program		Early Phase 1	Not yet recruiting	60	2020-05-10	2021-06-30	2020-04-26
NCT04368728	bnt162a1|placebo|bnt162b2|bnt162b1|bnt162c2		Phase 1	Recruiting	7600	2020-04-29	2023-01-23	2020-04-27
NCT04368845	telerehabilitation		N/A	Recruiting	100	2020-05-11	2021-03-04	2020-04-20
NCT04368923	physical therapy|oxygen therapy		N/A	Active, not recruiting	60	2020-03-15	2020-05-20	2020-04-24
NCT04368988	sars-cov-2 rs|nss saline placebo|matrix-m adjuvant		Phase 1	Recruiting	131	2020-05-25	2021-07-31	2020-04-24
NCT04369066	nasopharyngeal swabs|blood samples (collection of 5 ml of blood in a dry tube)		N/A	Recruiting	2500	2020-04-28	2021-01-28	2020-04-27
NCT04369274	mechanical ventilation with the automated bvm compressor		N/A	Not yet recruiting	30	2020-05-04	2020-11-04	2020-04-23
NCT04369365	placebo|azithromycin 500 milligram (mg) oral tablet	azithromycin	Phase 2	Recruiting	200	2020-04-27	2020-12-27	2020-04-27
NCT04369378	meditation app usage		N/A	Not yet recruiting	100	2020-05-02	2020-10-31	2020-04-24
NCT04369456	blood sample		N/A	Recruiting	115	2020-04-22	2020-10-22	2020-04-27
NCT04369469	best supportive care|ravulizumab	ravulizumab	Phase 3	Not yet recruiting	270	2020-05-04	2021-02-04	2020-04-28
NCT04369599	v/q vest		N/A	Enrolling by invitation	24	2020-07-04	2021-03-04	2020-04-28
NCT04369742	pacebo: calcium citrate|hydroxychloroquine (hcq)	calcium|hydroxychloroquine	Phase 2	Recruiting	626	2020-04-15	2020-06-04	2020-04-25
NCT04369794	bcg|placebo	bcg vaccine	Phase 4	Not yet recruiting	1000	2020-06-04	2022-05-04	2020-04-27
NCT04369820	draw blood		N/A	Recruiting	100	2020-03-31	2020-11-04	2020-04-29
NCT04370015	hydroxychloroquine|placebo oral tablet	hydroxychloroquine	N/A	Not yet recruiting	374	2020-05-15	2020-10-15	2020-04-27
NCT04370223	ozone auto-hemotherapy		Phase 3	Not yet recruiting	208	2020-05-25	2020-12-25	2020-04-27
NCT04370236	placebo|xpro1595		Phase 2/Phase 3	Not yet recruiting	366	2020-07-04	2021-02-04	2020-04-29
NCT04370262	soc + placebo|soc + intravenous famotidine	famotidine	Phase 3	Recruiting	942	2020-04-07	2021-04-07	2020-04-27
NCT04370288	mcn (methylene blue, vitamin c, n-acetyl cysteine)	ascorbic acid|acetylcysteine|methylene blue|n-monoacetylcystine	Phase 1	Recruiting	20	2020-04-19	2020-09-21	2020-04-29
NCT04370782	hydroxychloroquine|doxycycline|azithromycin|zinc sulfate	hydroxychloroquine|doxycycline|azithromycin|zinc sulfate	Phase 4	Recruiting	750	2020-04-28	2020-12-31	2020-04-26
NCT04370834	tocilizumab	immunoglobulins|immunoglobulin g	Phase 2	Recruiting	217	2020-05-28	2022-04-01	2020-04-30
NCT04370886	blood donation sms		N/A	Completed	456517	2020-04-30	2020-05-10	2020-04-28
NCT04370938	coping strategies video		N/A	Recruiting	250	2020-04-29	2020-10-29	2020-04-29
NCT04371029	psg		N/A	Recruiting	25	2020-04-28	2020-12-28	2020-04-28
NCT04371107	azithromycin|consultation	azithromycin	Phase 3	Not yet recruiting	64	2020-04-29	2020-07-04	2020-04-27
NCT04371367	placebo|avdoralimab		Phase 2	Recruiting	108	2020-04-27	2020-10-27	2020-04-29
NCT04371393	remestemcel-l|placebo		Phase 3	Recruiting	300	2020-04-30	2022-04-04	2020-04-28
NCT04371406	hydroxychloroquine and azithromycin|azinc	hydroxychloroquine|azithromycin	Phase 3	Not yet recruiting	2770	2020-05-02	2020-09-02	2020-04-29
NCT04371419	messaging		N/A	Recruiting	15000	2020-05-13	2021-06-30	2020-04-28
NCT04371510	blood sample		N/A	Recruiting	115	2020-04-22	2021-02-22	2020-04-28
NCT04371523	apo-hydroxychloroquine|matched placebo	hydroxychloroquine	Phase 3	Not yet recruiting	1100	2020-05-01	2020-08-30	2020-04-28
NCT04371601	hormones|oxygen therapy|mesenchymal stem cells|oseltamivir	hormones|oseltamivir	Early Phase 1	Active, not recruiting	60	2020-03-01	2022-12-31	2020-03-25
NCT04371640	placebo|sirolimus 1 mg/ml	sirolimus	Phase 1	Recruiting	40	2020-05-04	2020-08-04	2020-04-28
NCT04371822	snpp protoporphyrin plus sunlight exposure|sulfonatoporphyrin(tpps) plus sunlight exposure.|placebo	protoporphyrin ix|tin protoporphyrin ix	Phase 1	Not yet recruiting	56	2020-08-04	2020-11-04	2020-04-29
NCT04371926	hydroxychloroquine sulfate	hydroxychloroquine	N/A	Withdrawn	0	2020-06-04	2021-07-04	2020-04-29
NCT04371952	placebo|doxycycline	doxycycline	Phase 3	Not yet recruiting	330	2020-06-01	2020-12-01	2020-04-27
NCT04371965	povidone-iodine	povidone|povidone-iodine	Phase 2	Not yet recruiting	24	2020-05-01	2020-08-01	2020-04-29
NCT04371978	linagliptin 5 mg	linagliptin	Phase 3	Not yet recruiting	100	2020-05-15	2021-09-30	2020-04-30
NCT04372004	diagnostic tests for covid-19 infection		N/A	Not yet recruiting	100	2020-05-04	2021-06-04	2020-04-29
NCT04372017	vitamin d|hydroxychloroquine	vitamin d|hydroxychloroquine	Phase 3	Active, not recruiting	1	2020-05-14	2021-06-04	2020-04-25
NCT04372030	online questionnaire		N/A	Not yet recruiting	10000	2020-05-01	2021-10-31	2020-04-22
NCT04372082	association of diltiazem and niclosamide|hydroxychloroquine|standard of care (soc)	niclosamide|hydroxychloroquine|diltiazem	Phase 3	Not yet recruiting	480	2020-05-04	2023-05-04	2020-04-30
NCT04372186	placebo|tocilizumab		Phase 3	Recruiting	379	2020-05-14	2020-10-05	2020-04-29
NCT04372589	heparin	heparin	Phase 2/Phase 3	Recruiting	3000	2020-05-20	2021-01-04	2020-04-24
NCT04372602	peripheral blood draw|duvelisib		Phase 2	Not yet recruiting	25	2020-06-30	2021-12-31	2020-04-30
NCT04372628	hydroxychloroquine|lopinavir/ritonavir 400 mg/100 mg|placebo	hydroxychloroquine|ritonavir|lopinavir	Phase 2	Not yet recruiting	900	2020-05-31	2021-05-01	2020-04-30
NCT04372680	ctus examination		N/A	Recruiting	200	2020-04-22	2020-09-22	2020-04-30
NCT04372693	impliminting online distance learning		N/A	Enrolling by invitation	180	2020-02-01	2020-06-30	2020-04-27
NCT04372979	transfusion of sars-cov-2 convalescent plasma.|transfusion of standard plasma.		Phase 3	Not yet recruiting	80	2020-05-04	2021-05-04	2020-04-24
NCT04373005	nasopharyngeal (np) swab		N/A	Not yet recruiting	1000	2020-05-04	2020-12-04	2020-04-30
NCT04373044	placebo administration|hydroxychloroquine|baricitinib	hydroxychloroquine	Phase 2	Recruiting	144	2020-05-01	2022-05-01	2020-04-17
NCT04373096	modified ipac-uhn ppe|current ipac-uhn ppe		N/A	Not yet recruiting	42	2020-06-01	2020-08-31	2020-04-30
NCT04373135	brief educational video		N/A	Recruiting	1000	2020-05-08	2020-12-04	2020-04-30
NCT04373161	home pulse oximetry monitoring		N/A	Completed	209	2020-03-20	2020-04-22	2020-04-30
NCT04373200	blood samples collection|saliva collection		N/A	Recruiting	75	2020-05-25	2020-11-25	2020-04-22
NCT04373291	saline|bcg-denmark		Phase 3	Not yet recruiting	1500	2020-05-04	2021-01-04	2020-05-01
NCT04373382	peer resilience champion|enriched survey feedback		N/A	Not yet recruiting	1000	2020-06-04	2022-02-04	2020-04-30
NCT04373460	sars-cov-2 convalescent plasma|plasma from a volunteer donor		Phase 2	Not yet recruiting	1344	2020-06-04	2023-01-31	2020-04-30
NCT04373707	enoxaparin	heparin, low-molecular-weight|tinzaparin|dalteparin|enoxaparin|nadroparin	Phase 4	Recruiting	602	2020-05-13	2020-10-04	2020-05-01
NCT04373733	hydroxychloroquine|azithromycin|standard of care management|favipiravir|zinc sulfate	hydroxychloroquine|zinc|azithromycin|zinc sulfate	Phase 3	Not yet recruiting	450	2020-05-01	2021-03-31	2020-05-01
NCT04373824	ivermectin	ivermectin	N/A	Recruiting	50	2020-04-25	2020-07-25	2020-04-26
NCT04374019	hydroxychloroquine and azithromycin|hydroxychloroquine|hydroxychloroquine and ivermectin|camostat mesilate	ivermectin|hydroxychloroquine|camostat|azithromycin	Phase 2	Recruiting	240	2020-05-01	2021-05-04	2020-05-01
NCT04374032	the standard of care|metenkefalin + tridecactide		Phase 2/Phase 3	Recruiting	120	2020-05-01	2020-10-31	2020-04-30
NCT04374084	moxibustion plus cupping		N/A	Recruiting	60	2020-05-10	2021-12-04	2020-04-20
NCT04374149	ruxolitinib|therapeutic plasma exchange		Phase 2	Not yet recruiting	20	2020-04-30	2021-04-30	2020-04-20
NCT04374279	ivermectin 3mg tab|bicalutamide 150 mg oral tablet	ivermectin|bicalutamide	Phase 2	Not yet recruiting	60	2020-06-04	2021-06-04	2020-05-04
NCT04374461	n-acetylcysteine|peripheral blood	acetylcysteine|n-monoacetylcystine	Phase 2	Recruiting	86	2020-05-01	2021-05-04	2020-05-01
NCT04374474	nasal irrigation|olfactory retraining|corticosteroid nasal irrigation|smell household items	budesonide	Phase 4	Not yet recruiting	75	2020-06-04	2021-12-04	2020-04-29
NCT04374487	standard care therapy|convalescent plasma		Phase 2	Not yet recruiting	100	2020-05-09	2021-05-09	2020-04-29
NCT04374526	covid-19 convalescent plasma		Phase 2/Phase 3	Recruiting	182	2020-05-27	2021-06-30	2020-05-02
NCT04374539	plasma exchange|standar medical treatmen		Phase 2	Recruiting	116	2020-04-29	2021-08-29	2020-05-02
NCT04374552	placebo|hydroxychloroquine sulfate &azithromycin	hydroxychloroquine|azithromycin	Phase 2	Not yet recruiting	140	2020-05-05	2021-04-04	2020-05-02
NCT04374565	high-titer anti-sars-cov-2 (covid 19) convalescent plasma		Phase 2	Recruiting	29	2020-05-05	2021-04-05	2020-04-27
NCT04374591	sodium bicarbonate		Early Phase 1	Active, not recruiting	40	2020-04-01	2020-06-01	2020-05-02
NCT04374786	calm meditation app		N/A	Enrolling by invitation	328	2020-05-15	2020-10-01	2020-05-01
NCT04374903	hcq & az vs hcq+sir	hydroxychloroquine|sirolimus|azithromycin	N/A	Not yet recruiting	58	2020-05-01	2020-09-01	2020-05-03
NCT04374942	hydroxychloroquine|placebo oral tablet	hydroxychloroquine	Phase 3	Enrolling by invitation	988	2020-04-30	2022-01-30	2020-04-30
NCT04375046	recombinant bacterial ace2 receptors -like enzyme of b38-cap (rbace2)		Phase 1	Not yet recruiting	24	2020-08-04	2020-10-04	2020-05-01
NCT04375098	covid-19 convalescent plasma		Phase 2	Recruiting	58	2020-05-04	2021-12-04	2020-05-03
NCT04375124	biological/vaccine: angiotensin peptide (1-7) derived plasma		N/A	Recruiting	20	2020-04-25	2020-09-30	2020-05-01
NCT04375202	colchicine 1 mg oral tablet	colchicine	Phase 2	Recruiting	308	2020-04-18	2020-10-31	2020-04-29
NCT04375397	placebo|ibrutinib		Phase 2	Recruiting	46	2020-06-06	2020-09-10	2020-05-04
NCT04375735	bovine lipid extract surfactant	pulmonary surfactants	Phase 1/Phase 2	Not yet recruiting	20	2020-07-01	2021-07-01	2020-04-22
NCT04375774	ffp2|facial mask|mfs		N/A	Recruiting	10	2020-05-04	2020-05-04	2020-04-17
NCT04376034	standard of care|convalescent plasma 1 unit|convalescent plasma 2 units		Phase 3	Recruiting	240	2020-04-16	2021-03-30	2020-04-19
NCT04376476	stool collection or fecal swab|blood sample for whole genome sequencing|low or upper respiratory tract sample|phone call|blood sample		N/A	Recruiting	450	2020-05-05	2021-06-05	2020-04-28
NCT04376515	hope intervention		N/A	Active, not recruiting	300	2020-03-20	2020-09-01	2020-03-31
NCT04376593	18f-αvβ6-bp		Early Phase 1	Enrolling by invitation	10	2020-05-04	2022-05-04	2020-05-03
NCT04376684	standard of care|otilimab|placebo		Phase 2	Recruiting	800	2020-05-28	2020-12-21	2020-05-04
NCT04376788	exchange blood transfusion from normal donor|plasma from convalescent patients with covid-19|methylene blue 5 mg/ml	methylene blue	Phase 2	Not yet recruiting	15	2020-05-05	2020-06-01	2020-05-01
NCT04376814	hydroxychloroquine|lopinavir / ritonavir|favipiravir	hydroxychloroquine|ritonavir|lopinavir	N/A	Completed	40	2020-03-29	2020-05-25	2020-05-03
NCT04376840	blood sample and data record		N/A	Not yet recruiting	240	2020-05-15	2021-10-15	2020-05-04
NCT04377100	computer task questionnaires		N/A	Not yet recruiting	500	2020-06-19	2021-02-28	2020-05-05
NCT04377165	newsfeed function|gamification		N/A	Not yet recruiting	9000	2020-05-06	2020-06-04	2020-05-04
NCT04377308	fluoxetine	fluoxetine	Phase 4	Recruiting	2000	2020-05-01	2021-10-20	2020-04-18
NCT04377334	msc		Phase 2	Not yet recruiting	40	2020-05-04	2021-02-04	2020-04-16
NCT04377477	single fraction whole lung radiotherapy		N/A	Recruiting	30	2020-05-10	2022-07-23	2020-05-04
NCT04377503	methylprednisolone sodium succinate|tocilizumab 180 mg/ml	prednisolone hemisuccinate|prednisolone acetate|methylprednisolone|methylprednisolone hemisuccinate|methylprednisolone acetate|prednisolone phosphate|prednisolone	Phase 2	Not yet recruiting	40	2020-05-04	2020-11-04	2020-05-02
NCT04377568	convalescent plasma (cp)		Phase 2	Not yet recruiting	100	2020-05-01	2022-05-01	2020-04-30
NCT04377620	ruxolitinib|placebo	janus kinase inhibitors	Phase 3	Recruiting	500	2020-05-24	2020-09-29	2020-05-04
NCT04377646	hydroxychloroquine|hydroxychloroquine (placebo)|zinc|zinc (placebo)	hydroxychloroquine|zinc	Phase 3	Not yet recruiting	660	2020-05-04	2020-07-31	2020-05-01
NCT04377659	tocilizumab		Phase 2	Recruiting	40	2020-05-01	2021-05-01	2020-05-04
NCT04377672	anti-sars-cov-2 human convalescent plasma		Phase 1	Recruiting	30	2020-05-28	2022-05-28	2020-05-04
NCT04377711	placebo|ciclesonide	ciclesonide	Phase 3	Recruiting	400	2020-06-08	2020-12-01	2020-05-05
NCT04377737	rt-pcr covid-19		N/A	Withdrawn	0	2020-05-15	2020-09-04	2020-05-04
NCT04377750	tocilizumab		Phase 4	Recruiting	500	2020-04-08	2021-05-08	2020-04-23
NCT04377789	quercetin treatment|quercetin prophylaxis	quercetin	N/A	Recruiting	50	2020-03-20	2020-08-31	2020-05-01
NCT04377802	molecular testing for virus rna using rt-pcr		N/A	Not yet recruiting	400	2020-05-17	2020-12-30	2020-05-04
NCT04377997	enoxaparin	heparin, low-molecular-weight|tinzaparin|dalteparin|calcium heparin|heparin|enoxaparin	Phase 2	Not yet recruiting	300	2020-05-15	2022-01-01	2020-05-01
NCT04378244	deltarex-g		Phase 1/Phase 2	Not yet recruiting	18	2020-06-12	2021-03-12	2020-05-04
NCT04378257	therapist guided e-therapy|self-help therapy		Phase 3	Not yet recruiting	70	2020-06-01	2020-10-20	2020-05-02
NCT04378712	standard-of-care|hydrogen oxygen generator with nebulizer		N/A	Completed	90	2020-01-21	2020-03-23	2020-04-29
NCT04378738	survey		N/A	Enrolling by invitation	212	2020-05-01	2020-05-08	2020-05-01
NCT04378803	mindfulness training (mt) connect		N/A	Active, not recruiting	53	2020-05-13	2020-10-01	2020-05-04
NCT04378920	leaf-4l7520|leaf-4l6715		Phase 1/Phase 2	Recruiting	180	2020-04-14	2020-10-31	2020-05-05
NCT04379037	transcutaneous auricular vagus nerve stimulation		N/A	Not yet recruiting	50	2020-07-04	2021-01-04	2020-05-05
NCT04379076	interleukin-7|placebos		Phase 2	Recruiting	48	2020-05-14	2020-12-30	2020-05-05
NCT04379154	volatile organic compounds analysis		N/A	Recruiting	60	2020-04-14	2020-11-16	2020-04-28
NCT04379271	placebo|imu-838	calcium	Phase 2/Phase 3	Not yet recruiting	230	2020-05-04	2020-10-04	2020-05-01
NCT04379336	bacille calmette-guérin (bcg)|placebo comparator		Phase 3	Recruiting	500	2020-05-04	2021-04-28	2020-05-04
NCT04379375	nudge		N/A	Not yet recruiting	300	2020-06-01	2020-10-10	2020-05-04
NCT04379453	robot assisted percutaneous cardiovascular intervention		N/A	Recruiting	10	2020-04-27	2020-04-27	2020-04-27
NCT04379479	placebo oral|dialyzable leukocyte extract		Phase 2	Not yet recruiting	562	2020-05-04	2020-12-04	2020-05-01
NCT04379492	hydroxychloroquine|placebo	hydroxychloroquine	Phase 2	Recruiting	120	2020-05-05	2021-05-04	2020-05-05
NCT04379518	recombinant interferon alfa-2b|rintatolimod	poly(i).poly(c12,u)|interferon alpha-2|interferon-alpha|interferons	Phase 1/Phase 2	Not yet recruiting	80	2020-05-30	2021-04-30	2020-05-06
NCT04379531	low-dose chest ct		N/A	Completed	230	2020-04-25	2020-05-22	2020-04-30
NCT04379661	online support group		N/A	Recruiting	52	2020-04-03	2021-04-04	2020-05-05
NCT04379986	sensbiosys		N/A	Not yet recruiting	30	2020-05-01	2020-06-01	2020-04-22
NCT04380376	standard of care|melphalan	melphalan	Phase 2	Recruiting	60	2020-04-30	2020-10-30	2020-05-06
NCT04380402	atorvastatin	atorvastatin	Phase 2	Not yet recruiting	300	2020-05-20	2022-05-08	2020-05-01
NCT04380519	olokizumab 64 mg|placebo|rph-104 80 mg		Phase 2/Phase 3	Recruiting	372	2020-04-23	2020-11-15	2020-05-06
NCT04380532	v-sars		Phase 1/Phase 2	Active, not recruiting	20	2020-05-15	2021-06-15	2020-04-29
NCT04380688	acalabrutinib		Phase 2	Not yet recruiting	60	2020-05-12	2020-09-30	2020-05-07
NCT04380701	bnt162b2|bnt162a1|bnt162b1|bnt162c2		Phase 1/Phase 2	Recruiting	200	2020-04-23	2020-08-04	2020-05-06
NCT04380818	ritonavir/lopinavir|oxygen supply|corticosteroid|hydroxychloroquine sulfate|azithromycin|low molecular weight heparin|low-dose radiotherapy|tocilizumab injection [actemra]	heparin, low-molecular-weight|hydroxychloroquine|tinzaparin|dalteparin|heparin|lopinavir|ritonavir|azithromycin	N/A	Recruiting	106	2020-05-08	2021-07-01	2020-05-04
NCT04380909	internet-based self-help|internet-based self-help after 3 weeks		N/A	Recruiting	80	2020-05-06	2021-04-04	2020-05-07
NCT04380935	standard of care|convalescent plasma		Phase 2/Phase 3	Not yet recruiting	60	2020-05-11	2020-08-31	2020-05-04
NCT04380961	placebo|sirukumab|standard of care (soc)		Phase 2	Recruiting	270	2020-04-24	2020-09-16	2020-05-07
NCT04381000	exercise group		N/A	Recruiting	170	2020-04-01	2020-06-30	2020-05-07
NCT04381013	emergency ventilator splitter		N/A	Not yet recruiting	4	2020-06-04	2020-06-04	2020-05-07
NCT04381052	placebo|clazakizumab		Phase 2	Not yet recruiting	30	2020-05-04	2020-08-01	2020-05-06
NCT04381338	pulmonary and motor rehabilitation		N/A	Not yet recruiting	92	2020-05-10	2020-09-30	2020-05-04
NCT04381364	ciclesonide inhalation aerosol	ciclesonide	Phase 2	Not yet recruiting	446	2020-05-15	2020-12-31	2020-05-07
NCT04381377	placebo|azoximer bromide	bromides	Phase 2/Phase 3	Recruiting	394	2020-04-29	2021-04-04	2020-05-07
NCT04381858	human immunoglobulin|plasma from covid-19 convalescent patient	immunoglobulins, intravenous|immunoglobulins|antibodies	Phase 3	Recruiting	500	2020-05-06	2020-09-30	2020-05-06
NCT04381871	acacia senegal|pectin		Phase 2/Phase 3	Not yet recruiting	110	2020-06-01	2020-09-01	2020-05-08
NCT04381884	ivermectin (iver p®) arm will receive ivm 600 µg / kg once daily plus standard care. control arm will receive standard care.	ivermectin	Phase 2	Recruiting	45	2020-05-18	2020-06-30	2020-05-05
NCT04381923	high flow nasal oxygen (hfno)|helmet continuous positive airway pressure (cpap)		N/A	Not yet recruiting	200	2020-06-04	2020-10-04	2020-05-07
NCT04381936	hydroxychloroquine|corticosteroid|azithromycin|lopinavir-ritonavir|tocilizumab|convalescent plasma	hydroxychloroquine|ritonavir|azithromycin|lopinavir	Phase 2/Phase 3	Recruiting	12000	2020-03-19	2021-06-04	2020-05-07
NCT04381962	azithromycin capsule	azithromycin	Phase 3	Recruiting	800	2020-05-29	2020-10-13	2020-05-07
NCT04381988	hydroxychloroquine|radiation therapy|placebo	hydroxychloroquine	Phase 2	Recruiting	132	2020-05-07	2021-05-04	2020-05-08
NCT04382040	placebo|artemic		Phase 2	Recruiting	50	2020-05-08	2020-07-31	2020-05-07
NCT04382053	dfv890|standard of care (soc)		Phase 2	Recruiting	120	2020-05-27	2020-08-31	2020-05-08
NCT04382066	plitidepsin 2.0 mg/day|plitidepsin 2.5 mg/day|plitidepsin 1.5 mg/day		Phase 1	Recruiting	27	2020-05-12	2020-11-04	2020-05-07
NCT04382092	filmarray pneumonia		N/A	Completed	32	2020-03-23	2020-04-24	2020-05-06
NCT04382131	nacl solution		N/A	Not yet recruiting	405	2020-05-01	2020-07-31	2020-05-08
NCT04382391	gammacore® sapphire (non-invasive vagus nerve stimulator)|standard of care therapies		N/A	Recruiting	20	2020-05-08	2020-12-30	2020-04-14
NCT04382547	standard treatment according to the clinical protocols|allogenic pooled olfactory mucosa-derived mesenchymal stem cells		Phase 1/Phase 2	Enrolling by invitation	40	2020-05-11	2021-06-30	2020-05-08
NCT04382560	compassion focused intervention|deep breathing training		N/A	Recruiting	100	2020-05-02	2020-05-31	2020-05-05
NCT04382586	placebo|zanubrutinib|supportive care	zanubrutinib	Phase 2	Recruiting	52	2020-06-04	2020-09-04	2020-05-07
NCT04382625	hydroxychloroquine	hydroxychloroquine	Phase 4	Not yet recruiting	120	2020-05-04	2022-06-01	2020-04-14
NCT04382651	matching placebo|mas825		Phase 2	Recruiting	120	2020-06-05	2020-12-01	2020-05-08
NCT04382729	neuromuscular electrical stimulation|physical therapy exercise		N/A	Recruiting	80	2020-04-17	2020-07-04	2020-05-08
NCT04382755	placebo|zilucoplan®		Phase 2	Not yet recruiting	81	2020-05-04	2021-09-04	2020-05-07
NCT04382768	inhaled hypertonic ibuprofen	ibuprofen	N/A	Recruiting	40	2020-05-01	2021-01-04	2020-05-06
NCT04382846	ivermectin|nitazoxanide|azithromycin|chloroquine	ivermectin|nitazoxanide|azithromycin|chloroquine	Phase 3	Not yet recruiting	80	2020-05-08	2030-12-01	2020-05-07
NCT04382924	np-120 (ifenprodil)	ifenprodil	Phase 2/Phase 3	Not yet recruiting	462	2020-07-04	2022-02-04	2020-05-08
NCT04382950	recombinant bacterial ace2 receptors -like enzyme of b38-cap (rbace2) plus aerosolized 13 cis retinoic acid	tretinoin|isotretinoin	Phase 1	Not yet recruiting	24	2020-07-04	2020-12-04	2020-05-08
NCT04383002	nitric oxide	nitric oxide	Phase 1	Not yet recruiting	20	2020-05-04	2020-12-04	2020-05-01
NCT04383535	placebo|convalescent sars covid-19 plasma		N/A	Recruiting	333	2020-05-15	2020-09-20	2020-05-06
NCT04383548	hyper immunoglobulins containing anti-corona vs2 immunoglobulin	immunoglobulins, intravenous|immunoglobulins|antibodies	N/A	Not yet recruiting	100	2020-06-01	2021-01-01	2020-04-17
NCT04383574	two doses of placebo at the schedule of day 0,28|two doses of medium dosage inactivated sars-cov-2 vaccine at the schedule of day 0,28|two doses of high dosage inactivated sars-cov-2 vaccine at the schedule of day 0,28|two doses of low dosage inactivated sars-cov-2 vaccine at the schedule of day 0,28	vaccines	Phase 1/Phase 2	Not yet recruiting	422	2020-05-20	2020-07-20	2020-05-09
NCT04383587	serologic testing		N/A	Enrolling by invitation	300	2020-05-06	2020-06-12	2020-05-07
NCT04383613	prone positioning		N/A	Recruiting	350	2020-05-15	2020-12-11	2020-05-05
NCT04383717	azithromycin and hydroxychloroquine|levamisole and isoprinosine	inosine pranobex|hydroxychloroquine|azithromycin|levamisole	Phase 3	Not yet recruiting	60	2020-05-05	2020-10-30	2020-05-04
NCT04384380	hydroxychloroquine sulfate 200 mg [plaquenil]	hydroxychloroquine	Phase 4	Recruiting	45	2020-04-01	2020-09-30	2020-04-07
NCT04384445	organicell flow|placebo		Phase 1/Phase 2	Not yet recruiting	20	2020-05-04	2020-12-31	2020-05-09
NCT04384458	hydroxychloroquine	hydroxychloroquine	N/A	Not yet recruiting	400	2020-06-04	2020-10-04	2020-05-08
NCT04384497	sars-cov-2 convalescent plasma		Phase 1/Phase 2	Recruiting	50	2020-05-07	2020-12-04	2020-05-07
NCT04384549	bcg group|placebo group		Phase 3	Not yet recruiting	1120	2020-05-11	2021-02-11	2020-05-06
NCT04384588	convalescent plasma from covid-19 donors		Phase 2/Phase 3	Recruiting	100	2020-04-07	2021-04-06	2020-04-29
NCT04384731	poractant alfa	poractant alfa	Phase 2	Not yet recruiting	20	2020-05-27	2021-01-30	2020-05-07
NCT04384900	prone position ventilation		N/A	Recruiting	150	2020-05-11	2020-12-04	2020-05-11
NCT04384965	magpro x100 stimulator, b70 fluid-cooled coil		N/A	Recruiting	200	2020-05-12	2022-11-01	2020-05-08
NCT04385017	covid-19 patients		N/A	Recruiting	40	2020-05-11	2021-06-12	2020-05-10
NCT04385043	plasma hyperimmune|standard therapy		Phase 2/Phase 3	Recruiting	400	2020-05-01	2021-05-15	2020-05-04
NCT04385095	interferon beta 1a|placebo	interferon beta-1a|interferon-beta|interferons	Phase 2	Recruiting	400	2020-03-16	2021-05-31	2020-04-24
NCT04385108	blood collection on their first consultation and 10 to 14 days later|blood collection on admission and longitudinally		N/A	Not yet recruiting	170	2020-05-12	2021-12-31	2020-05-05
NCT04385186	support treatment|inactivated convalescent plasma		Phase 2	Not yet recruiting	60	2020-06-20	2020-12-30	2020-05-06
NCT04385199	convalescent plasma		Phase 2	Recruiting	30	2020-05-04	2020-08-01	2020-05-09
NCT04385264	mannitol|hydroxychloroquine	mannitol|hydroxychloroquine	Phase 2/Phase 3	Not yet recruiting	800	2020-05-12	2020-10-04	2020-04-21
NCT04385576	intubation box|aerosol box		N/A	Recruiting	30	2020-05-15	2020-12-30	2020-04-28
NCT04385771	vv-ecmo + cytokine adsorption (cytosorb adsorber)|vv-ecmo only (no cytokine adsorption)		N/A	Not yet recruiting	80	2020-06-01	2021-10-31	2020-04-19
NCT04385810	ophthalmologic exam		N/A	Recruiting	100	2020-04-27	2020-10-04	2020-04-29
NCT04385836	alpha one antitrypsin inhalation	protein c inhibitor|alpha 1-antitrypsin	Early Phase 1	Recruiting	150	2020-06-01	2020-09-01	2020-05-10
NCT04385849	n-803|saline		Phase 1	Not yet recruiting	30	2020-06-01	2020-07-11	2020-05-07
NCT04385901	therapy intervention		N/A	Recruiting	72	2020-05-19	2022-04-19	2020-05-06
NCT04385940	vitamin d3|ddrops® products, 50,000 iu, oral	cholecalciferol|vitamin d	Phase 3	Not yet recruiting	64	2020-06-04	2020-12-04	2020-05-08
NCT04386070	hydroxychloroquine|lopinavir-ritonavir	hydroxychloroquine|ritonavir|lopinavir	Phase 3	Not yet recruiting	6400	2020-05-15	2026-05-14	2020-04-30
NCT04386239	sarilumab prefilled syringe		Early Phase 1	Not yet recruiting	40	2020-05-04	2020-12-04	2020-05-07
NCT04386252	av-covid-19		Phase 1/Phase 2	Not yet recruiting	180	2020-07-04	2021-03-04	2020-05-11
NCT04386291	meditation and anxiety reduction training|anxiety reduction training|kundalini yoga and anxiety reduction training		N/A	Recruiting	360	2020-05-25	2022-01-30	2020-05-11
NCT04386447	oxytocin|standard of care	oxytocin	Phase 2	Not yet recruiting	145	2020-06-03	2020-12-31	2020-05-12
NCT04386616	uttr1147a-matched placebo|mstt1041a|uttr1147a|mstt1041a-matched placebo		Phase 2	Recruiting	300	2020-06-02	2020-10-27	2020-05-11
NCT04386668	neutral writing control|let it out (lio)-c		N/A	Not yet recruiting	286	2020-05-04	2020-11-04	2020-05-12
NCT04386694	placebo pbmt/smf|active pbmt/smf		N/A	Recruiting	30	2020-05-18	2020-07-04	2020-05-08
NCT04386850	oral 25-hydroxyvitamin d3	calcifediol|hydroxycholecalciferols	Phase 2/Phase 3	Recruiting	1500	2020-04-14	2021-03-15	2020-05-11
NCT04386876	lopinavir 200mg/ritonavir 50mg ft reference|lopinavir 200mg/ritonavir 50mg ft test	ritonavir|lopinavir	Phase 1	Active, not recruiting	30	2020-04-30	2020-06-20	2020-05-05
NCT04386980	placebo|resiniferatoxin		Phase 3	Not yet recruiting	152	2020-06-04	2021-04-04	2020-05-08
NCT04387240	artemisinin / artesunate|placebo	artemisinins|artesunate|artemisinine	Phase 2	Not yet recruiting	22	2020-06-04	2020-12-04	2020-05-12
NCT04387253	identification by pcr of the sars-cov-2 virus in samples taken from the fetus		N/A	Recruiting	80	2020-05-23	2021-07-23	2020-05-12
NCT04387292	ophthalmologic exam		N/A	Recruiting	100	2020-06-04	2021-02-04	2020-05-12
NCT04387409	placebo|vpm1002		Phase 3	Recruiting	1200	2020-05-25	2021-06-30	2020-05-11
NCT04387760	hydroxychloroquine|routine care for covid-19 patients|favipiravir	hydroxychloroquine	Phase 2/Phase 3	Not yet recruiting	150	2020-05-14	2020-08-14	2020-05-09
NCT04387955	biological sample collection		N/A	Not yet recruiting	30	2020-05-04	2021-06-04	2020-04-29
NCT04388410	convalescent plasma		Phase 2/Phase 3	Not yet recruiting	250	2020-06-01	2020-12-31	2020-05-12
NCT04388514	medical ozone procedure		N/A	Recruiting	90	2020-04-08	2020-10-08	2020-05-11
NCT04388527	covid-19 convalescent plasma		Phase 1	Recruiting	50	2020-04-30	2020-09-30	2020-05-04
NCT04388683	nitric oxide	nitric oxide	Phase 2	Recruiting	42	2020-05-12	2021-07-31	2020-05-13
NCT04388709	peginterferon lambda-1a	interferons	Phase 2	Not yet recruiting	66	2020-09-04	2021-05-04	2020-05-12
NCT04388826	veru-111		Phase 2	Recruiting	40	2020-05-27	2020-08-30	2020-05-13
NCT04389294	sars-cov2 serum antibody testing	antibodies|autoantibodies	N/A	Recruiting	300	2020-05-05	2020-10-30	2020-05-08
NCT04389333	non-contact magnetically-controlled capsule endoscopy		N/A	Recruiting	40	2020-03-26	2020-05-20	2020-05-09
NCT04389359	hydroxychloroquine sulfate 200 mg	hydroxychloroquine	Phase 2/Phase 3	Not yet recruiting	1500	2020-05-04	2025-08-04	2020-05-12
NCT04389372	mindfulness		N/A	Recruiting	50	2020-03-15	2021-12-04	2020-05-05
NCT04389385	covid-19 specific t cell derived exosomes (cstc-exo)		Phase 1	Active, not recruiting	60	2020-05-01	2021-05-31	2020-05-12
NCT04389411	montelukast 10mg	montelukast	Phase 3	Not yet recruiting	600	2020-07-04	2021-06-04	2020-05-13
NCT04389450	placebo|plx-pad		Phase 2	Recruiting	140	2020-06-04	2021-09-04	2020-05-14
NCT04389580	drug: isotretinoin plus tamoxifen|aerosolized isotretinoin plus tamoxifen	tamoxifen|isotretinoin	Phase 2	Not yet recruiting	160	2020-06-04	2020-09-04	2020-05-12
NCT04389671	lucinactant	pulmonary surfactants	Phase 1/Phase 2	Not yet recruiting	30	2020-06-01	2020-11-04	2020-05-13
NCT04389710	convalescent plasma		Phase 2	Recruiting	100	2020-04-15	2021-04-14	2020-04-27
NCT04389801	desferal 500 mg injection	deferoxamine	Phase 4	Not yet recruiting	200	2020-06-01	2020-12-31	2020-05-13
NCT04389840	placebo|dociparastat sodium	heparin	Phase 2/Phase 3	Recruiting	524	2020-06-03	2021-03-04	2020-05-13
NCT04389944	convalescent plasma application to sars-cov-2 infected patients		N/A	Recruiting	15	2020-03-31	2020-06-30	2020-05-12
NCT04390022	ivermectin|placebo	ivermectin	Phase 2	Recruiting	24	2020-05-14	2020-08-30	2020-05-07
NCT04390061	hydroxychloroquine|tofacitinib	hydroxychloroquine|tofacitinib	Phase 2	Not yet recruiting	116	2020-06-04	2020-10-04	2020-05-13
NCT04390139	xcel-umc-beta|placebo		Phase 1/Phase 2	Recruiting	30	2020-05-13	2020-12-04	2020-05-07
NCT04390152	wharton's jelly derived mesenchymal stem cells.|hydroxychloroquine, lopinavir/ritonavir or azithromycin and placebo (standard therapy)	hydroxychloroquine|ritonavir|azithromycin|lopinavir	Phase 1/Phase 2	Not yet recruiting	40	2020-06-04	2021-05-04	2020-05-12
NCT04390178	sars-cov-2 convalescent plasma		Phase 1/Phase 2	Active, not recruiting	10	2020-04-10	2020-12-04	2020-04-10
NCT04390191	continuous positive airway pressure		N/A	Recruiting	200	2020-05-07	2021-05-04	2020-05-12
NCT04390217	lb1148|placebo	tranexamic acid	Phase 2	Not yet recruiting	120	2020-06-30	2021-03-31	2020-05-13
NCT04390412	low dose radiotherapy		Phase 1/Phase 2	Recruiting	5	2020-05-04	2020-12-04	2020-05-13
NCT04390464	standard of care|baricitinib|ravulizumab	ravulizumab	Phase 4	Recruiting	1167	2020-05-08	2022-05-01	2020-05-08
NCT04390477	probiotic		N/A	Recruiting	40	2020-05-04	2021-05-04	2020-05-07
NCT04390503	control (albumin 5%)|convalescent plasma (anti-sars-cov-2 plasma)		Phase 2	Recruiting	200	2020-05-04	2021-04-04	2020-05-14
NCT04390516	coviage		N/A	Completed	197	2020-03-24	2020-05-30	2020-05-14
NCT04390594	hydroxychloroquine|hydroxychloroquine + azithromycin	hydroxychloroquine|azithromycin	Phase 3	Not yet recruiting	258	2020-06-01	2021-06-01	2020-05-14
NCT04391101	convalescent plasma		Phase 3	Not yet recruiting	231	2020-06-04	2021-12-04	2020-05-08
NCT04391127	ivermectin|hydroxychloroquine|placebo	ivermectin|hydroxychloroquine	Phase 3	Recruiting	200	2020-05-04	2020-09-30	2020-05-12
NCT04391140	prone position		N/A	Recruiting	248	2020-05-13	2021-06-04	2020-05-10
NCT04391179	dipyridamole 100 milligram(mg)|placebo oral tablet	dipyridamole	Phase 2	Recruiting	80	2020-05-31	2020-12-04	2020-05-15
NCT04391309	ic14|placebo	antibodies, monoclonal	Phase 2	Not yet recruiting	300	2020-07-04	2021-09-04	2020-05-14
NCT04391712	mls laser|regular inpatient medical care		Phase 2	Recruiting	20	2020-04-30	2020-06-30	2020-05-04
NCT04391829	ejaculated semen sample		N/A	Not yet recruiting	20	2020-05-12	2020-08-31	2020-05-13
NCT04392115	the prepare program		N/A	Not yet recruiting	372	2020-06-15	2021-09-15	2020-05-15
NCT04392128	azithromycin 250 mg oral capsule|placebo oral tablet|hydroxychloroquine sulfate 200 mg [plaquenil]|placebo oral capsule	hydroxychloroquine|azithromycin	Phase 2	Not yet recruiting	114	2020-05-12	2021-01-31	2020-05-15
NCT04392141	standard treatment|oral administration of colchicine plus herbal phenolic monoterpene fractions	colchicine	Phase 1/Phase 2	Recruiting	200	2020-04-01	2020-10-01	2020-05-15
NCT04392219	placebo|eidd-2801		Phase 1	Recruiting	122	2020-04-10	2020-06-16	2020-04-29
NCT04392232	convalescent plasma		Phase 2	Recruiting	100	2020-05-05	2020-12-31	2020-05-15
NCT04392323	covid-19 pcr and serology		N/A	Recruiting	500	2020-05-13	2020-07-31	2020-05-15
NCT04392414	covid-19 convalescent hyperimmune plasma|non-convalescent fresh frozen plasma (standard plasma)		Phase 2	Recruiting	60	2020-05-01	2020-09-15	2020-05-13
NCT04392427	treatment group: will receive a combination of nitazoxanide, ribavirin and ivermectin for a duration of seven days :	ivermectin|nitazoxanide|ribavirin	Phase 3	Not yet recruiting	100	2020-05-04	2022-05-04	2020-05-12
NCT04392453	robotic therapy		N/A	Not yet recruiting	40	2020-05-04	2020-12-04	2020-05-15
NCT04392531	cyclosporine|standard treatment	cyclosporine|cyclosporins	Phase 4	Recruiting	120	2020-04-16	2020-07-04	2020-05-03
NCT04392713	ivermectin 6 mg oral tablet (2 tablets)	ivermectin	N/A	Recruiting	100	2020-04-15	2020-07-04	2020-05-05
NCT04392778	saline control|msc treatment		Phase 1/Phase 2	Recruiting	30	2020-04-01	2020-09-04	2020-04-25
NCT04392973	favipiravir and hydroxychloroquine	hydroxychloroquine	N/A	Not yet recruiting	520	2020-05-04	2021-11-04	2020-05-10
NCT04393038	abx464|placebo		Phase 2/Phase 3	Recruiting	1034	2020-05-01	2021-04-30	2020-05-18
NCT04393051	baricitinib oral tablet		Phase 2	Not yet recruiting	126	2020-05-20	2020-07-30	2020-05-16
NCT04393077	emotional freedom technique		N/A	Recruiting	80	2020-05-10	2020-05-20	2020-05-11
NCT04393246	standard of care|edp1815|dapagliflozin|ambrisentan	2-(3-(4-ethoxybenzyl)-4-chlorophenyl)-6-hydroxymethyltetrahydro-2h-pyran-3,4,5-triol|ambrisentan	Phase 2/Phase 3	Not yet recruiting	1407	2020-06-15	2021-06-15	2020-05-16
NCT04393311	ulinastatin|placebo	urinastatin	Phase 1/Phase 2	Not yet recruiting	150	2020-06-04	2020-12-04	2020-05-15
NCT04393415	stem cells		N/A	Not yet recruiting	100	2020-05-25	2020-08-01	2020-05-15
NCT04393636	digital cardiac counseling		N/A	Recruiting	394	2020-06-05	2022-12-31	2020-05-11
NCT04393727	convalescent plasma		Phase 2	Recruiting	126	2020-05-01	2020-10-30	2020-05-16
NCT04393792	normal saline|povidone-iodine	povidone|povidone-iodine	Phase 1	Recruiting	40	2020-05-04	2020-08-04	2020-05-18
NCT04393818	intervention app		Phase 3	Not yet recruiting	560	2020-05-04	2020-10-04	2020-05-18
NCT04393948	phase 2|phase 1		N/A	Not yet recruiting	48	2020-05-04	2020-11-04	2020-05-15
NCT04393961	premier biotech covid-19 igg/igm rapid test cassette		N/A	Recruiting	600	2020-04-05	2020-08-29	2020-04-24
NCT04394013	non-mindfulness intervention|mindfulness intervention		N/A	Not yet recruiting	70	2020-06-04	2020-12-04	2020-05-18
NCT04394039	public space exposure		N/A	Not yet recruiting	34	2020-06-01	2020-12-31	2020-05-13
NCT04394117	angiotensin receptor blockers	telmisartan|eprosartan|valsartan|olmesartan|candesartan|angiotensin receptor antagonists|losartan|irbesartan	Phase 4	Not yet recruiting	605	2020-05-20	2021-04-30	2020-05-18
NCT04394169	intervention program		N/A	Not yet recruiting	102	2020-05-25	2021-03-25	2020-05-13
NCT04394182	corticosteroid injection|hydroxychloroquine|lopinavir/ritonavir|piperacillin/tazobactam|tocilizumab|azithromycin|ventilatory support with oxygen therapy|low molecular weight heparin|ultra-low-dose radiotherapy	heparin, low-molecular-weight|hydroxychloroquine|tinzaparin|dalteparin|tazobactam|lopinavir|heparin|piperacillin|ritonavir|azithromycin|piperacillin, tazobactam drug combination	N/A	Recruiting	15	2020-04-21	2021-04-21	2020-05-15
NCT04394208	placebo|silymarin	silymarin	Phase 3	Not yet recruiting	50	2020-06-01	2020-09-30	2020-05-15
NCT04394377	group 2: control group with enoxaparin 40mg/d|group 1: rivaroxaban 20mg/d followed by enoxaparin/unfractionated heparin when needed	rivaroxaban|enoxaparin|calcium heparin|heparin	Phase 4	Not yet recruiting	600	2020-07-04	2020-12-04	2020-05-08
NCT04394403	internet-based guided self-help based on cbt principles		N/A	Recruiting	120	2020-05-14	2021-07-15	2020-05-13
NCT04394416	placebo oral tablet|imatinib	imatinib mesylate	Phase 3	Recruiting	204	2020-06-02	2023-06-01	2020-05-08
NCT04394442	hydroxychloroquine	hydroxychloroquine	Phase 2	Recruiting	200	2020-03-21	2020-08-04	2020-05-17
NCT04394455	crisis intervention therapy|brief cognitive behavioral therapy		N/A	Not yet recruiting	236	2020-06-15	2020-12-30	2020-05-03
NCT04394793	low dose radiation therapy		N/A	Recruiting	10	2020-06-13	2020-08-04	2020-05-17
NCT04395105	dexamethasone	dexamethasone	Phase 3	Recruiting	284	2020-05-21	2021-01-31	2020-05-16
NCT04395144	awake prone positioning|standard care		N/A	Recruiting	346	2020-05-15	2020-12-31	2020-05-15
NCT04395170	standard (specific) therapy for covid-19|covid-19 convalescent plasma|anti-covid-19 human immunoglobulin	immunoglobulins, intravenous|immunoglobulins|antibodies	Phase 2/Phase 3	Not yet recruiting	75	2020-06-04	2021-06-04	2020-05-15
NCT04395456	amy-101|wfi 5% glucose		Phase 2	Not yet recruiting	144	2020-07-04	2021-03-04	2020-05-19
NCT04395599	cartography of air contamination, environment contamination and biological fluid by sars-cov2 during visceral surgery in covid19 patients.		N/A	Not yet recruiting	40	2020-05-04	2020-10-04	2020-05-19
NCT04395716	rescure™		Phase 1	Not yet recruiting	50	2020-06-04	2021-11-04	2020-05-19
NCT04395768	hydroxychloroquine|vitamin d3|zinc citrate|azithromycin|vitamin c|vitamin b12	hydroxychloroquine|cholecalciferol|vitamins|vitamin b 12|ascorbic acid|azithromycin|vitamin d|hydroxocobalamin	Phase 2	Not yet recruiting	200	2020-05-25	2021-12-31	2020-05-18
NCT04395807	hfnc|helmet cpap		N/A	Recruiting	120	2020-06-03	2021-05-04	2020-05-18
NCT04395911	scd		N/A	Not yet recruiting	35	2020-06-04	2020-12-04	2020-05-17
NCT04395976	ayurveda		N/A	Not yet recruiting	120	2020-06-10	2020-10-01	2020-05-19
NCT04396067	aerosolized all trans retinoic acid|placebo|aerosolized 13 cis retinoic acid	tretinoin|isotretinoin	Phase 2	Not yet recruiting	360	2020-06-04	2020-11-04	2020-05-18
NCT04396106	placebo|at-527		Phase 2	Not yet recruiting	180	2020-05-04	2020-08-04	2020-05-16
NCT04396314	psychological treatment|basic body awareness therapy		N/A	Not yet recruiting	54	2020-09-01	2021-04-30	2020-05-15
NCT04397328	hydroxychloroquine|placebo	hydroxychloroquine	Phase 3	Not yet recruiting	336	2020-05-19	2021-04-30	2020-05-13
NCT04397497	placebo|mavrilimumab	mavrilimumab	Phase 2	Not yet recruiting	50	2020-05-22	2020-11-22	2020-05-20
NCT04397510	0.9% sodium-chloride|heparin	heparin	Phase 4	Enrolling by invitation	50	2020-06-01	2020-12-31	2020-05-19
NCT04397523	anti-sars-cov-2 convalescent plasma		N/A	Recruiting	20	2020-04-30	2021-04-29	2020-05-20
NCT04397562	levilimab|placebo		Phase 3	Active, not recruiting	204	2020-04-29	2021-04-04	2020-05-19
NCT04397666	conjunctival rt pcr		N/A	Recruiting	68	2020-05-15	2020-11-15	2020-05-20
NCT04397692	nitric oxide delivered via lungfit™ system	nitric oxide	N/A	Not yet recruiting	20	2020-05-18	2020-09-30	2020-05-19
NCT04397705	patient status engine		Phase 1	Not yet recruiting	30	2020-06-04	2020-10-04	2020-05-20
NCT04397718	saline|degarelix		Phase 2	Not yet recruiting	198	2020-06-15	2020-10-01	2020-05-14
NCT04397757	covid-19 convalescent plasma		Phase 1	Recruiting	80	2020-05-13	2020-11-13	2020-05-19
NCT04397796	bm-allo.msc|placebo		Phase 1	Not yet recruiting	45	2020-06-04	2021-06-04	2020-05-18
NCT04398004	clarithromycin	clarithromycin	Phase 2	Recruiting	90	2020-05-06	2022-05-06	2020-05-17
NCT04398147	recombinant novel coronavirus vaccine (adenovirus type 5 vector)|placebo		Phase 1/Phase 2	Not yet recruiting	696	2020-05-04	2021-08-04	2020-05-18
NCT04398277	daily coping toolkit		N/A	Recruiting	1000	2020-05-01	2021-04-04	2020-05-20
NCT04398290	nitrogen gas|inhaled nitric oxide (ino)|oxygen gas	nitric oxide	Phase 2	Not yet recruiting	30	2020-07-01	2021-01-15	2020-05-20
NCT04398303	act-20-msc|placebo|act-20-cm		Phase 1/Phase 2	Not yet recruiting	70	2020-05-04	2020-10-04	2020-05-20
NCT04399005	daily room disinfection|after-each-case room disinfection		N/A	Recruiting	240	2020-05-25	2020-06-10	2020-05-19
NCT04399109	tcc-covid mhealth solution		N/A	Recruiting	2000	2020-05-20	2021-05-19	2020-05-21
NCT04399252	lactobaciltus rhamnosus gg|lactobaciltus rhamnosus gg placebo		N/A	Not yet recruiting	1000	2020-05-25	2022-05-25	2020-05-19
NCT04399317	flow controlled ventilation (evone-ventilator)		N/A	Not yet recruiting	20	2020-05-04	2020-08-04	2020-05-18
NCT04399356	niclosamide|placebo|telehealth monitoring	niclosamide	Phase 2	Not yet recruiting	100	2020-06-01	2020-11-30	2020-05-19
NCT04399681	bedside lung ultrasound		N/A	Recruiting	100	2020-05-10	2020-09-10	2020-05-21
NCT04399746	cholecalciferol|ivermectin|azithromycin	cholecalciferol|ivermectin|azithromycin	N/A	Recruiting	30	2020-03-15	2020-06-10	2020-05-19
NCT04399798	baricitinib		Phase 2	Not yet recruiting	13	2020-05-15	2020-11-15	2020-05-13
NCT04399889	human cord tissue mesenchymal stromal cells		Phase 1/Phase 2	Not yet recruiting	30	2020-06-01	2021-07-31	2020-05-21
NCT04399967	award plus covid-specific advice|health warning leaflet|cosh self-help smoking cessation booklet|referral card|sms-based support|award advice|covid-19 related health warning leaflet|chat-based support		N/A	Not yet recruiting	842	2020-06-13	2022-06-30	2020-05-19
NCT04399980	placebos|mavrilimumab	mavrilimumab	Phase 2	Recruiting	60	2020-05-20	2021-05-31	2020-05-21
NCT04400019	hydroxychloroquine only product in oral dose form	hydroxychloroquine	Phase 2/Phase 3	Not yet recruiting	1930	2020-05-15	2021-04-01	2020-05-20
NCT04400032	mesenchymal stromal cells		Phase 1	Not yet recruiting	9	2020-05-04	2021-06-04	2020-04-27
NCT04400058	octagam 10%|placebo	immunoglobulins, intravenous|rho(d) immune globulin|gamma-globulins	Phase 3	Not yet recruiting	54	2020-06-01	2020-09-30	2020-05-21
NCT04400279	high intensity interval training group|yoga group|combination		N/A	Not yet recruiting	490	2020-06-01	2020-10-04	2020-05-21
NCT04400305	digital health online platform		N/A	Recruiting	40	2020-05-20	2020-09-04	2020-05-21
NCT04400682	reference drug 200 mg favipiravir|test drug 200 mg favipiravir		Phase 1	Not yet recruiting	30	2020-05-28	2020-07-17	2020-05-19
NCT04400799	enoxaparin 40mg/0.4ml inj syringe 0.4ml	enoxaparin	Phase 3	Not yet recruiting	1000	2020-06-01	2021-04-14	2020-05-15
NCT04400838	chadox1 n-cov vaccine low dose|menacwy vaccine|chadox1 ncov-19|menacwy vaccine + boost|chadox1 ncov-19 + boost	vaccines	Phase 2/Phase 3	Not yet recruiting	10260	2020-05-04	2021-08-04	2020-05-12
NCT04400890	vitamin d3|resveratrol	cholecalciferol|vitamin d|resveratrol	Phase 2	Not yet recruiting	200	2020-06-04	2020-11-04	2020-05-22
NCT04400929	normal saline 0.9%|sargramostim	sargramostim	Phase 2	Not yet recruiting	30	2020-06-04	2022-06-04	2020-05-08
NCT04401046	survey to assess post traumatic stress and anxiety at inclusion and 6 months later		N/A	Not yet recruiting	4000	2020-05-30	2020-11-30	2020-05-22
NCT04401150	control|vitamin c	ascorbic acid	Phase 3	Not yet recruiting	800	2020-06-04	2022-01-04	2020-05-21
NCT04401202	nigella sativa		Phase 2	Recruiting	200	2020-05-21	2020-12-31	2020-05-21
NCT04401293	enoxaparin|prophylactic/intermediate dose enoxaparin	dalteparin|enoxaparin|calcium heparin|heparin	Phase 3	Recruiting	308	2020-04-26	2021-04-26	2020-05-20
NCT04401410	partially hla-matched virus specific t cells (vsts)		Phase 1	Not yet recruiting	20	2020-07-30	2021-08-15	2020-05-21
NCT04401423	txa127|placebo	angiotensin i (1-7)	Phase 2	Not yet recruiting	100	2020-06-04	2021-12-04	2020-05-21
NCT04401475	soc plus placebo iv|soc plus 15mg/kg eb05 iv		Phase 2/Phase 3	Not yet recruiting	865	2020-08-04	2021-04-04	2020-05-21
NCT04401527	normal saline|sodium nitrite		Phase 2	Not yet recruiting	200	2020-06-04	2020-12-04	2020-05-21
NCT04401579	remdesivir|placebo|baricitinib		Phase 3	Recruiting	1032	2020-05-08	2023-08-01	2020-05-22
NCT04401644	novel laser inferometry test for corona virus		N/A	Not yet recruiting	250	2020-06-04	2021-12-04	2020-05-15
NCT04402060	vehicle control|apl-9		Phase 1/Phase 2	Recruiting	66	2020-05-26	2020-11-04	2020-05-22
NCT04402203	only standard treatment|favipiravir		Phase 2/Phase 3	Recruiting	50	2020-05-04	2020-07-04	2020-05-19
NCT04402840	stellate ganglion block		N/A	Recruiting	5	2020-04-24	2020-12-04	2020-05-22
NCT04402866	placebo|td-0903		Phase 2	Not yet recruiting	159	2020-05-04	2020-10-04	2020-05-22
NCT04402879	prone positioning (pp)		N/A	Recruiting	596	2020-05-25	2021-06-01	2020-05-22
NCT04402892	35 ml blood, 5 tubes lithium heparinate at each time (cured patients)|35 ml blood, 5 tubes lithium heparinate at each time (hospitalized patients )	lithium carbonate|calcium heparin|heparin	N/A	Not yet recruiting	60	2020-06-01	2021-03-01	2020-05-19
NCT04402918	biological samples day of delivery		N/A	Recruiting	160	2020-05-17	2020-12-31	2020-05-18
NCT04402944	placebo|pulmozyme		Phase 2	Not yet recruiting	60	2020-06-18	2021-12-31	2020-05-12
NCT04402957	lsalt peptide|placebo		Phase 2	Not yet recruiting	60	2020-07-01	2021-06-30	2020-05-12
NCT04402970	dornase alfa inhalation solution		Phase 3	Recruiting	20	2020-05-30	2022-05-31	2020-05-20
NCT04402983	physiotherapy		N/A	Recruiting	34	2020-05-20	2020-12-01	2020-05-22
NCT04403100	hydroxychloroquine sulfate tablets plus lopinavir/ ritonavir oral tablets|placebo|lopinavir/ ritonavir oral tablet|hydroxychloroquine sulfate tablets	hydroxychloroquine|ritonavir|lopinavir	Phase 3	Recruiting	1968	2020-06-03	2020-11-28	2020-05-23
NCT04403243	ruxolitinib 5 mg|colchicine|secukinumab 150 mg/ml subcutaneous solution [cosentyx]|standard therapy	colchicine	Phase 2	Recruiting	70	2020-05-08	2020-08-23	2020-05-20
NCT04403269	igiv		Phase 2	Recruiting	35	2020-05-05	2021-05-05	2020-05-18
NCT04403477	convalescent plasma		Phase 2	Recruiting	20	2020-05-20	2020-10-30	2020-05-20
NCT04403555	ivermectin|doxycycline|chloroquine	ivermectin|doxycycline|chloroquine	Phase 2/Phase 3	Not yet recruiting	40	2020-06-01	2030-12-03	2020-05-23
NCT04403646	arbox|placebo		N/A	Not yet recruiting	140	2020-06-01	2020-10-31	2020-05-22
NCT04403685	tocilizumab		Phase 3	Recruiting	150	2020-05-08	2020-08-31	2020-05-24
NCT04403906	pcl cov05 - covid 19 ag rapid fia test (rapid antigen test)		N/A	Not yet recruiting	200	2020-06-04	2021-08-04	2020-05-21
NCT04404192	ph94b		Phase 2	Not yet recruiting	30	2020-11-04	2021-09-04	2020-05-21
NCT04404218	placebo|açaí palm berry extract - natural product		Phase 2	Not yet recruiting	480	2020-05-04	2021-05-04	2020-05-24
NCT04404361	placebo|pacritinib		Phase 3	Not yet recruiting	358	2020-05-22	2021-10-31	2020-05-22
NCT04404426	l-citrulline|placebo		N/A	Not yet recruiting	100	2020-06-15	2021-07-15	2020-05-22
NCT04405076	placebo|biological: mrna-1273: 100 mcg|biological: mrna-1273: 50 mcg		Phase 2	Recruiting	600	2020-05-25	2021-08-04	2020-05-13
NCT04405102	standard of care|ozanimod		Phase 2	Not yet recruiting	48	2020-07-06	2022-07-06	2020-05-26
NCT04405271	emtricitabine/tenofovir alafenamide 200 mg-25 mg oral tablet|placebo	emtricitabine|tenofovir	Phase 3	Not yet recruiting	1378	2020-06-15	2020-11-15	2020-05-26
NCT04405310	convalescent plasma of patients with covid-19|placebo (hartmann plus albumine)		Phase 2	Recruiting	80	2020-05-20	2020-07-20	2020-05-26
NCT04405492	taking blood samples (capillary and venous), saliva sampling and nasopharyngeal sampling.|capillary and salivary sampling		N/A	Not yet recruiting	1210	2020-05-25	2021-03-25	2020-05-19
NCT04405544	eeg|blood tests|ct-scan|ep|pulse oximetry		N/A	Recruiting	60	2020-05-22	2020-10-22	2020-05-26
NCT04405570	placebo|200 mg eidd-2801		Phase 2	Not yet recruiting	44	2020-06-01	2020-09-01	2020-05-26
NCT04405739	300 mg eidd-2801|placebo (pbo)|200 mg eidd-2801		Phase 2	Not yet recruiting	60	2020-06-01	2020-09-01	2020-05-26
NCT04405843	placebo|ivermectin oral product	ivermectin	Phase 2/Phase 3	Not yet recruiting	400	2020-06-04	2020-11-01	2020-05-23
NCT04405908	scb-2019 with cpg 1018 adjuvant plus alum adjuvant|scb-2019|scb-2019 with as03 adjuvant	aluminum sulfate|aluminum hydroxide|1018 oligonucleotide	Phase 1	Not yet recruiting	150	2020-06-20	2021-03-30	2020-05-25
NCT04405921	azithromycin 250 mg|hydroxychloroquine 200 mg oral tablet	hydroxychloroquine|azithromycin	Phase 3	Not yet recruiting	200	2020-07-04	2021-03-04	2020-05-26
NCT04405934	use of virus (covid-19) genome sequence report to inform infection prevention control procedures		N/A	Not yet recruiting	2000	2020-05-04	2021-04-04	2020-05-07
NCT04405986	auditory evoked potentials (aep)|blink and masseter inhibitory reflex		N/A	Recruiting	38	2020-05-19	2020-12-19	2020-05-08
NCT04405999	bromhexine hydrochloride	bromhexine	Phase 4	Recruiting	140	2020-05-14	2020-09-30	2020-05-18
NCT04406064	viral specific t-cells (vsts)		Phase 2	Not yet recruiting	100	2020-06-04	2025-06-04	2020-05-26
NCT04406181	hads|a survey		N/A	Recruiting	200	2020-05-18	2021-01-01	2020-04-28
NCT04406194	favipiravir 200 mg		Phase 1	Active, not recruiting	30	2020-05-14	2020-05-30	2020-05-24
NCT04406246	nitazoxanide 500mg oral tablet	nitazoxanide	Phase 4	Recruiting	150	2020-05-21	2020-12-31	2020-05-24
NCT04406389	enoxaparin sodium|unfractionated heparin|fondapariniux|argatroban	enoxaparin|calcium heparin|argatroban|heparin	Phase 4	Not yet recruiting	186	2020-06-04	2021-06-04	2020-05-26
NCT04406493	lung impedance technique		N/A	Recruiting	50	2020-04-28	2021-04-28	2020-05-23
NCT04406532	self-guided exercises|pt-pal		N/A	Not yet recruiting	100	2020-07-01	2021-03-01	2020-05-22
NCT04407000	test: favipiravir 200 mg (loqular)|reference: favipiravir 200 mg (avigan)		Phase 1	Not yet recruiting	18	2020-06-01	2020-07-20	2020-05-24
NCT04407130	ivermectin + placebo|ivermectin + doxycycline + placebo|placebo	ivermectin|doxycycline	Phase 2	Not yet recruiting	72	2020-06-04	2020-07-04	2020-05-17
NCT04407182	viusid and asbrip		Phase 2	Recruiting	60	2020-05-04	2020-06-15	2020-05-25
NCT04407208	convalescent plasma		Phase 1	Recruiting	10	2020-05-01	2020-08-01	2020-05-16
NCT04407286	vitamin d3	cholecalciferol|vitamin d	Phase 1	Recruiting	100	2020-05-19	2021-05-18	2020-05-19
NCT04407390	nicotinamide riboside|placebo	nicotinic acids|niacinamide|niacin	Phase 2	Recruiting	100	2020-06-01	2022-05-01	2020-05-22
NCT04407507	ivermectin|placebo	ivermectin	Phase 2	Not yet recruiting	66	2020-06-04	2020-10-04	2020-05-27
NCT04407689	interleukin-7|placebo		Phase 2	Not yet recruiting	48	2020-06-01	2020-12-30	2020-05-27
NCT04408027	virtual-care cognitive behavioural therapy		N/A	Not yet recruiting	20	2020-06-01	2021-06-01	2020-05-26
NCT04408040	convalescent plasma		Phase 2	Not yet recruiting	700	2020-06-04	2022-06-04	2020-05-15
NCT04408066	sample collection/performance evaluation (b)|sample collection/performance evaluation (a)		N/A	Recruiting	2000	2020-04-30	2022-04-30	2020-04-30
NCT04408131	blood sample		N/A	Recruiting	2000	2020-05-28	2021-01-27	2020-05-28
NCT04408157	self-management booklet (switch: stay well during covid-19)		N/A	Not yet recruiting	548	2020-05-20	2021-06-22	2020-05-26
NCT04408183	placebo|gls-1200		Phase 2	Recruiting	225	2020-06-01	2020-11-04	2020-05-22
NCT04408209	convalescent plasma		N/A	Recruiting	60	2020-04-23	2021-09-15	2020-05-25
NCT04408235	enoxaparin	enoxaparin	Phase 3	Not yet recruiting	300	2020-06-04	2021-06-04	2020-05-26
NCT04408287	webex physical activity program		N/A	Not yet recruiting	50	2020-06-01	2021-08-31	2020-05-20
NCT04408456	hcq|standard therapy		Phase 3	Recruiting	200	2020-03-01	2020-06-30	2020-05-24
NCT04409262	remdesivir|placebo|tocilizumab		Phase 3	Not yet recruiting	450	2020-05-31	2020-07-31	2020-05-28
NCT04409327	rtb101|placebo	dactolisib	Phase 3	Recruiting	550	2020-05-04	2020-10-04	2020-05-28
NCT04409483	standard care|lopinavir-ritonavir drug combination	ritonavir|lopinavir	Phase 3	Not yet recruiting	928	2020-06-01	2021-12-31	2020-05-28
NCT04409496	self-help booklet|sms message support|chat-based instant messaging support		N/A	Recruiting	100	2020-06-01	2021-06-30	2020-05-26
NCT04409509	placebo|garadacimab, factor xiia antagonist monoclonal antibody	antibodies, monoclonal|antibodies	Phase 2	Not yet recruiting	124	2020-06-04	2020-12-04	2020-05-28
NCT04409522	melatonin|the usual treatment	melatonin	N/A	Recruiting	55	2020-05-12	2020-09-25	2020-05-28
NCT04409743	remote cognitive behavioral therapy for insomnia		N/A	Recruiting	100	2020-06-04	2021-11-04	2020-05-28
NCT04409821	tele-delivered psychological intervention		N/A	Not yet recruiting	50	2020-06-04	2022-02-04	2020-05-22
NCT04409834	unfractionated heparin sc|enoxaparin 1 mg/kg|unfractionated heparin iv|enoxaparin 40 mg/0.4 ml injectable solution|clopidogrel	clopidogrel|enoxaparin|calcium heparin|heparin	Phase 4	Not yet recruiting	750	2020-06-04	2021-05-04	2020-05-28
NCT04409873	crest pro-health multi-protection mouthwash|closys mouthwash|distilled water|oral-b mouth sore mouthwash	cetylpyridinium|hydrogen peroxide|chlorine dioxide	Phase 2	Not yet recruiting	120	2020-07-01	2021-08-31	2020-05-28
NCT04409886	hyperbaric chamber		N/A	Not yet recruiting	30	2020-06-01	2021-03-30	2020-05-27
NCT04409925	rhdnase i		Phase 1	Not yet recruiting	25	2020-06-04	2021-01-04	2020-05-13
NCT04410016	staff wellbeing centres		N/A	Recruiting	45	2020-05-25	2020-11-30	2020-05-22
NCT04410159	tap water|povidone-iodine|essential oils	listerine|povidone|povidone-iodine	Phase 2	Not yet recruiting	20	2020-06-15	2020-08-15	2020-05-27
NCT04410328	standard of care|dipyridamole er 200mg/ aspirin 25mg orally/enterally	dipyridamole|aspirin	Phase 3	Not yet recruiting	132	2020-06-21	2021-12-15	2020-05-28
NCT04410354	remdesivir|merimepodib|matching placebo		Phase 2	Recruiting	40	2020-06-04	2020-08-04	2020-04-28
NCT04410458	blood donation sms		N/A	Enrolling by invitation	506517	2020-05-31	2020-06-12	2020-05-29
NCT04410510	placebo|p2et (caesalpinia spinosa extract)		Phase 2/Phase 3	Not yet recruiting	100	2020-06-04	2021-06-04	2020-05-27
NCT04410536	bridge therapy|symptomatic drugs|mindfulness program		N/A	Not yet recruiting	25	2020-06-04	2022-07-04	2020-05-25
NCT04410549	optical coherence tomography (oct)		N/A	Recruiting	10	2020-05-27	2020-06-30	2020-05-21
NCT04410562	hydroxychloroquine|placebo	hydroxychloroquine	Phase 3	Recruiting	714	2020-05-13	2021-08-01	2020-05-26
NCT04410692	prediction market		N/A	Completed	560	2020-05-15	2020-05-17	2020-05-27
NCT04411433	favipiravir (3200 mg + 1200 mg) combined with hydroxychloroquine|hydroxychloroquine combined with azithromycin|hydroxychloroquine|favipiravir (3200 mg + 1200 mg)|favipiravir (3600 mg + 1600 mg)|favipiravir (3200 mg + 1200 mg) combined with azithromycin	hydroxychloroquine|azithromycin	Phase 3	Recruiting	1000	2020-05-08	2020-07-30	2020-05-23
NCT04411446	vitamin d|placebo	cholecalciferol|vitamin d	Phase 4	Not yet recruiting	1265	2020-06-15	2020-12-28	2020-05-26
NCT04411602	sars-cov-2 plasma		Phase 1	Recruiting	90	2020-04-07	2020-12-31	2020-05-22
NCT04411628	ly3819253|placebo		Phase 1	Recruiting	40	2020-05-28	2020-08-23	2020-05-29
NCT04411667	octagam	immunoglobulins, intravenous|rho(d) immune globulin|gamma-globulins	Phase 4	Recruiting	40	2020-04-28	2020-11-30	2020-05-29
NCT04411680	standard of care|sargramostim	sargramostim	Phase 2	Not yet recruiting	60	2020-06-04	2021-01-04	2020-05-29
NCT04412018	icosapent ethyl	eicosapentaenoic acid ethyl ester	Phase 2	Recruiting	100	2020-06-04	2020-12-04	2020-05-29
NCT04412057	placebo|cerc-002		Phase 2	Recruiting	82	2020-06-09	2020-11-04	2020-05-29
NCT04412239	patient-centred advice on telephone consultation in tb patients:		N/A	Recruiting	200	2020-04-20	2020-09-20	2020-05-30
NCT04412252	placebo|tofacitinib	tofacitinib	Phase 2	Not yet recruiting	240	2020-06-04	2020-10-18	2020-05-30
NCT04412291	anakinra prefilled syringe|tocilizumab prefilled syringe|standard-of-care treatment	interleukin 1 receptor antagonist protein	Phase 2	Not yet recruiting	120	2020-06-04	2021-02-04	2020-06-01
NCT04412330	icu recovery + physical therapy		N/A	Recruiting	40	2020-05-01	2021-05-01	2020-05-12
NCT04412343	virtual group intervention|personal exercise intervention		N/A	Recruiting	600	2020-05-30	2020-09-30	2020-05-29
NCT04412356	tracheotomy		N/A	Recruiting	180	2020-06-04	2021-02-01	2020-05-24
NCT04412395	lactoferrin (apolactoferrin)|placebo of excipient(s) will be administered	lactoferrin	Phase 2	Not yet recruiting	516	2020-06-01	2020-09-30	2020-05-15
NCT04412486	covid convalescent plasma		Early Phase 1	Recruiting	100	2020-06-01	2022-05-31	2020-05-28
NCT04412538	high dosage inactivated sars-cov-2 vaccine on a 0- and 28-day schedule|placebo on a 0- and 28-day schedule|high dosage inactivated sars-cov-2 vaccine on a 0- and 14-day schedule|low dosage inactivated sars-cov-2 vaccine on a 0- and 28-day schedule|medium dosage inactivated sars-cov-2 vaccine on a 0- and 14-day schedule|placebo on a 0- and 14-day schedule|medium dosage inactivated sars-cov-2 vacci…	vaccines	Phase 1/Phase 2	Recruiting	942	2020-05-15	2021-09-04	2020-05-21
NCT04412668	placebo|atyr1923 1 mg/kg|atyr1923 3 mg/kg		Phase 2	Recruiting	30	2020-06-01	2020-10-31	2020-06-01
NCT04412772	placebo|tocilizumab		Phase 3	Recruiting	300	2020-06-01	2021-12-31	2020-06-01
NCT04412785	cyclosporine	cyclosporine|cyclosporins	Phase 1	Not yet recruiting	20	2020-06-04	2020-12-04	2020-06-01
NCT04413006	self-compassion for chronic pain virtual group treatment program		N/A	Recruiting	28	2020-05-25	2021-03-31	2020-05-21
NCT04413747	pre_lunch pranayama|morning pranayama|pre_dinner pranayama		N/A	Not yet recruiting	1000	2020-06-01	2021-09-30	2020-05-29
NCT04413838	nivolumab|routine standard of care	nivolumab	Phase 2	Not yet recruiting	120	2020-06-15	2021-09-15	2020-06-02
NCT04413864	inflammatory cytokines and chemokines profiles of patients with dexmedetomidine administration	dexmedetomidine	N/A	Recruiting	50	2020-04-24	2021-02-28	2020-04-21
NCT04413968	nasopharyngeal swab|rapid detection test|stool collection		N/A	Not yet recruiting	600	2020-06-02	2021-06-02	2020-06-02
NCT04414098	inc424 / ruxolitinib		Phase 2	Not yet recruiting	100	2020-06-01	2020-09-15	2020-05-29
NCT04414124	self supportive care (ssc) alone|kb109 + self supportive care (ssc)		N/A	Recruiting	400	2020-06-04	2020-12-04	2020-06-01
NCT04414241	hydroxychloroquine	hydroxychloroquine	Phase 3	Not yet recruiting	320	2020-06-04	2020-10-04	2020-06-01
NCT04414267	bcg vaccine|placebo	bcg vaccine|vaccines	Phase 4	Recruiting	900	2020-05-26	2021-05-25	2020-06-01
NCT04414293	lung low dose radiation		N/A	Not yet recruiting	41	2020-06-01	2021-03-31	2020-06-01
NCT04414371	yoga		N/A	Recruiting	200	2020-05-20	2020-12-31	2020-05-31
NCT04414618	placebo|opaganib		Phase 2	Recruiting	40	2020-06-11	2020-12-31	2020-05-26
NCT04414631	conestat alfa	complement c1 inhibitor protein	Phase 2	Not yet recruiting	120	2020-06-04	2021-07-04	2020-05-19
NCT04414826	mindfulness + compassion intervention (mc)|mindfulness alone (mo) intervention		N/A	Recruiting	120	2020-05-25	2021-05-04	2020-05-27
NCT04415060	sevoflurane inhalant product|isoflurane inhalant product	sevoflurane|isoflurane	Phase 3	Not yet recruiting	752	2020-06-15	2022-06-15	2020-06-02
NCT04415073	placebo|sndx-6352		Phase 2	Recruiting	186	2020-05-30	2020-11-15	2020-05-29
NCT04415086	convalescent plasma		Phase 2	Recruiting	120	2020-06-01	2022-05-22	2020-06-01
NCT04415151	placebo|tofacitinib 10 mg	tofacitinib	Phase 2	Not yet recruiting	60	2020-06-30	2021-03-31	2020-06-02
NCT04415879	n-95 respirator|graded exercise test|cloth face mask		N/A	Recruiting	20	2020-06-01	2020-08-01	2020-06-01
NCT04416048	rivaroxaban|standard of care (soc)	rivaroxaban	Phase 3	Not yet recruiting	400	2020-06-15	2021-05-30	2020-06-02
NCT04416113	photobiomodulation and photodynamic therapy		N/A	Not yet recruiting	60	2020-08-04	2021-02-04	2020-05-24
NCT04416139	infusion iv of mesenchymal stem cells		Phase 2	Recruiting	10	2020-05-01	2021-05-01	2020-05-30
NCT04416308	self-questionnary|ng test|blood test		N/A	Recruiting	13000	2020-05-29	2020-11-10	2020-05-27
NCT04416334	colchicine plus symptomatic treatment (paracetamol)|symptomatic treatment (paracetamol or best symptomatic treatment based on doctor recommendations)	colchicine|acetaminophen	Phase 3	Recruiting	1028	2020-05-25	2020-12-31	2020-06-03
NCT04416360	interview by psychologists		N/A	Recruiting	40	2020-05-05	2021-01-04	2020-05-19
NCT04416399	budesonide dry powder inhaler	budesonide	Phase 2	Not yet recruiting	478	2020-06-11	2020-12-30	2020-06-03
NCT04416919	assembled mask		N/A	Not yet recruiting	20	2020-06-15	2025-05-04	2020-05-13
NCT04417257	lau-7b|placebo oral capsule	fenretinide	Phase 2	Not yet recruiting	300	2020-06-15	2021-01-15	2020-05-28
NCT04417270	accuchek inform ii platform|freestyle libre 14 day cgm system		N/A	Not yet recruiting	50	2020-06-08	2020-10-31	2020-06-01
NCT04417335	bcg vaccine|placebo	bcg vaccine	Phase 4	Active, not recruiting	2014	2020-04-16	2021-05-04	2020-05-25
NCT04418128	nafamostat mesylate	nafamostat	Phase 2/Phase 3	Not yet recruiting	84	2020-06-10	2021-04-30	2020-06-03
NCT04418206	patients covid 19		N/A	Not yet recruiting	300	2020-06-01	2021-06-01	2020-05-18
NCT04418505	vielight rx plus		N/A	Not yet recruiting	280	2020-07-01	2021-01-01	2020-06-03
NCT04418518	convalescent plasma		Phase 3	Not yet recruiting	1200	2020-06-04	2021-12-04	2020-06-03
NCT04418531	anti-coronavirus antibodies (immunoglobulins) obtained with dfpp form convalescent patients	immunoglobulins, intravenous|immunoglobulins|antibodies	N/A	Not yet recruiting	10	2020-06-04	2020-09-04	2020-06-03
NCT04418947	communication type		N/A	Not yet recruiting	10000	2020-06-04	2020-07-04	2020-05-29
NCT04419025	n-acetylcysteine	acetylcysteine|n-monoacetylcystine	Phase 4	Not yet recruiting	200	2020-06-15	2021-03-31	2020-06-03
NCT04419610	sodium chloride 0.9%|trv027		Early Phase 1	Not yet recruiting	60	2020-07-04	2021-01-04	2020-04-16
NCT04419623	part 2 - tl-895|part 2 - placebo|part 1 - tl-895		Phase 1/Phase 2	Not yet recruiting	146	2020-06-04	2021-07-04	2020-06-03
NCT04420182	virtual care at home		N/A	Not yet recruiting	2000	2020-06-08	2021-12-31	2020-05-29
NCT04420247	standard care|hydroxychloroquine|chloroquine	hydroxychloroquine|chloroquine	Phase 3	Suspended	54	2020-04-16	2020-06-01	2020-06-02
NCT04420260	group b: placebo oropharyngeal spray + active principle immunostimulant|group a: oropharygeal spray and immunostimulant|group c:active principle oropharyngeal spray + placebo taken po|group d:placebo oropharyngeal spray + placebo taken po		N/A	Not yet recruiting	300	2020-07-04	2020-09-04	2020-05-25
NCT04420273	active control:healthy living|home sample collection of concerning mole with physician supervision|sse educational intervention		N/A	Not yet recruiting	1000	2020-06-15	2021-12-30	2020-06-03
NCT04420299	bemiparin	heparin, low-molecular-weight|bemiparin	Phase 2	Recruiting	120	2020-06-04	2021-03-31	2020-06-05
NCT04420338	serum tube collection|blood sample		N/A	Recruiting	800	2020-06-05	2020-12-15	2020-06-05
NCT04420364	maintenance or reduction of immunosuppression		Phase 2/Phase 3	Not yet recruiting	50	2020-07-01	2021-12-31	2020-06-04
NCT04420390	radiotherapy		N/A	Recruiting	41	2020-05-01	2020-09-08	2020-05-14
NCT04420676	placebo|omnibiotic aad		N/A	Not yet recruiting	108	2020-08-04	2022-12-04	2020-06-04
NCT04420741	iloprost|isotonic saline	iloprost	Phase 2	Recruiting	80	2020-06-15	2021-05-31	2020-06-04
NCT04420806	hit-exercise|sham intervention		N/A	Active, not recruiting	21	2020-03-14	2020-10-04	2020-06-05
NCT04421027	placebo|baricitinib		Phase 3	Not yet recruiting	400	2020-05-29	2020-09-01	2020-06-05
NCT04421391	quadramune(tm)		N/A	Recruiting	500	2020-06-08	2020-11-08	2020-06-04
NCT04421404	covid-19 convalescent plasma (ccp)|placebo		Phase 2	Recruiting	30	2020-06-08	2021-04-30	2020-06-03
NCT04421508	placebo|inopulse		Phase 3	Not yet recruiting	500	2020-06-04	2021-01-04	2020-06-05
NCT04421534	lactoferrin	lactoferrin	Phase 2/Phase 3	Not yet recruiting	150	2020-06-04	2020-11-04	2020-06-05
NCT04421625	diagnostic test for sars-cov2 for patients and health staff		N/A	Not yet recruiting	12000	2020-06-15	2022-06-15	2020-05-18
NCT04421664	hydroxychloroquine|placebo oral tablet	hydroxychloroquine	Phase 3	Recruiting	1500	2020-03-25	2020-08-26	2020-06-05
NCT04422353	unsupervised physical activities|video dance classes		N/A	Recruiting	60	2020-05-01	2024-12-30	2020-06-07
NCT04422509	regular care|lanadelumab		Phase 1/Phase 2	Not yet recruiting	80	2020-06-25	2021-08-01	2020-06-03
NCT04422561	ivermectin tablets	ivermectin	Phase 2/Phase 3	Recruiting	100	2020-05-31	2020-07-04	2020-06-06
NCT04422613	pulmonary anomalies 4 months after documented covid-19 pneumonia		N/A	Recruiting	60	2020-05-28	2022-05-04	2020-06-05
NCT04422678	imatinib mesylate|standard of care	imatinib mesylate	Phase 3	Not yet recruiting	30	2020-06-04	2020-10-04	2020-06-05
NCT04422977	sars-cov-2 serology		N/A	Not yet recruiting	900	2020-06-08	2020-06-30	2020-06-05
NCT04423042	tocilizumab		Phase 3	Not yet recruiting	30	2020-06-04	2021-06-04	2020-06-05
NCT04423289	farmalarm		N/A	Completed	150	2020-03-31	2020-05-18	2020-06-06
NCT04423861	placebo|nitazoxanide	nitazoxanide	Phase 2	Not yet recruiting	50	2020-07-04	2020-08-04	2020-06-08
NCT04423991	coviage		N/A	Completed	290	2020-03-10	2020-06-04	2020-06-08
NCT04424056	standard of care|anakinra +/- ruxolitinib (stages 2b/3)|tocilizumab +/- ruxolitinib (stages 2b/3)|anakinra and ruxolitinib (advanced stage 3)|tocilizumab and ruxolitinib (advanced stage 3)	interleukin 1 receptor antagonist protein	Phase 3	Not yet recruiting	216	2020-09-01	2022-11-01	2020-06-08
NCT04424082	removal of dead space filter		N/A	Recruiting	40	2020-06-07	2020-09-07	2020-06-07
NCT04424134	base therapy|bromhexine and spironolactone	bromhexine|spironolactone	Phase 3	Recruiting	80	2020-05-16	2020-08-23	2020-05-27
NCT04424212	intervention group coronacope		N/A	Recruiting	120	2020-06-10	2021-08-04	2020-06-04
NCT04424797	supine positioning|prone positioning		N/A	Recruiting	100	2020-06-04	2020-12-04	2020-06-05
NCT04424901	dipyridamole	dipyridamole	Phase 2	Recruiting	100	2020-05-03	2021-05-30	2020-05-29
NCT04425005	home-based exercise		N/A	Recruiting	70	2020-05-10	2021-02-04	2020-06-08
NCT04425031	oxygen		Phase 4	Not yet recruiting	780	2020-08-01	2024-03-01	2020-06-05
NCT04425252	brequinar|standard of care	brequinar	Phase 1/Phase 2	Not yet recruiting	24	2020-06-12	2020-10-04	2020-06-09
NCT04425317	blood sample		N/A	Not yet recruiting	20	2020-06-15	2021-06-15	2020-05-27
NCT04425460	placebo|favipiravir		Phase 3	Not yet recruiting	256	2020-06-04	2020-09-04	2020-05-28
NCT04425499	learning running subcuticular sutures on the gamified educational network		N/A	Not yet recruiting	60	2020-06-04	2020-06-04	2020-06-08
NCT04425538	infliximab	infliximab	Phase 2	Recruiting	17	2020-06-01	2020-12-04	2020-06-08
NCT04425616	exercise|psychological and behaviour change support|nutrition		N/A	Recruiting	1100	2020-05-29	2022-11-30	2020-06-03
NCT04425629	placebo|regn10933+regn10987 combination therapy		Phase 1/Phase 2	Not yet recruiting	1054	2020-06-09	2020-11-21	2020-06-08
NCT04425707	ivermectin	ivermectin|hydroxychloroquine	N/A	Recruiting	100	2020-06-09	2020-09-01	2020-06-08
NCT04425720	lifesignals biosensor 1ax*|standard of care		N/A	Not yet recruiting	300	2020-06-05	2021-06-01	2020-06-02
NCT04425733	placebo|mk-5475		Phase 1	Not yet recruiting	64	2020-07-07	2020-11-10	2020-06-08
NCT04425772	fnc+standard of care|fnc dummy tablet+standard of care		N/A	Not yet recruiting	342	2020-06-12	2020-08-12	2020-05-09
NCT04425837	sars-cov-2 convalescent plasma treatment|standard care		Phase 2/Phase 3	Not yet recruiting	236	2020-07-04	2021-02-04	2020-05-29
NCT04425915	standard of care|convalescent plasma		Phase 3	Recruiting	400	2020-06-09	2021-05-30	2020-06-07
NCT04426006	pro-sero-cov		N/A	Not yet recruiting	1000	2020-06-04	2021-12-04	2020-06-09
NCT04426201	cyt107|placebo		Phase 2	Not yet recruiting	48	2020-06-22	2020-12-31	2020-06-09
NCT04426292	serological testing		N/A	Recruiting	3500	2020-05-12	2021-05-12	2020-06-08
NCT04426305	care as usual|community health worker support		N/A	Enrolling by invitation	140	2020-05-21	2020-10-30	2020-06-03
NCT04426318	healthy minds program foundations training		N/A	Not yet recruiting	400	2020-06-10	2022-06-30	2020-06-09
NCT04426344	ensoetm device		N/A	Not yet recruiting	20	2020-06-04	2020-11-04	2020-06-03
NCT04426695	placebo|regn10933+regn10987 combination therapy		Phase 1/Phase 2	Not yet recruiting	1860	2020-06-12	2021-03-03	2020-06-08
NCT04427098	enoxaparin 40 mg/0.4 ml injectable solution|enoxaparin	enoxaparin	Phase 2	Recruiting	300	2020-05-22	2020-10-30	2020-05-29
NCT04427137	magpro x100 stimulator, b70 fluid-cooled coil		N/A	Recruiting	50	2020-06-09	2022-12-04	2020-06-10
NCT04427254	cerebrospinal fluid sampling, meningeal and brain parenchyma biopsies		N/A	Not yet recruiting	500	2020-06-04	2022-06-04	2020-05-26
NCT04427501	ly3819253|placebo		Phase 2	Not yet recruiting	400	2020-06-13	2020-09-15	2020-06-09
NCT04427566	radiation therapy		Phase 2	Not yet recruiting	24	2020-06-30	2021-12-31	2020-06-05
NCT04427631	bone conduction headphones		N/A	Not yet recruiting	20	2020-06-22	2021-06-01	2020-06-03
NCT04427865	prophylactic lactoferrin daily	lactoferrin	Phase 2/Phase 3	Not yet recruiting	200	2020-07-04	2020-11-04	2020-06-10
NCT04427878	biopsies of subcutaneous adipose tissue		N/A	Not yet recruiting	5	2020-07-01	2021-07-09	2020-06-10
NCT04428008	thymalfasin	thymalfasin	Early Phase 1	Not yet recruiting	240	2020-06-04	2021-06-04	2020-06-07
NCT04428021	stp + covid-19 convalescent plasma (cp)|standard therapy protocol (stp)|stp + standard plasma (sp)		Phase 2	Not yet recruiting	180	2020-06-15	2021-12-15	2020-06-07
NCT04428073	covax-19™		Phase 1	Not yet recruiting	32	2020-07-04	2021-12-04	2020-06-08
NCT04428099	mindfullness based cognitive program|lifestyle change promotion program|written information		N/A	Recruiting	186	2020-01-13	2022-07-12	2020-06-09
NCT04428268	chloroquine phosphate tablets	losartan|chloroquine diphosphate|chloroquine	Phase 2	Recruiting	20	2020-03-10	2020-08-30	2020-04-26
NCT04428801	autologous adipose-derived stem cells		Phase 2	Not yet recruiting	200	2020-06-20	2021-08-10	2020-04-08
NCT04429334	nangibotide|placebo		Phase 2	Not yet recruiting	60	2020-06-04	2021-03-04	2020-05-29
NCT04429529	0.9% saline|ty027		Phase 1	Recruiting	25	2020-06-09	2021-01-04	2020-06-09
NCT04429555	placebo|ibudilast	ibudilast	Phase 2	Not yet recruiting	40	2020-07-31	2021-12-01	2020-06-09
NCT04429594	blood sampling		N/A	Not yet recruiting	1000	2020-07-15	2025-12-31	2020-06-10
NCT04429711	ivermectin oral product	ivermectin	N/A	Recruiting	100	2020-05-12	2020-10-31	2020-05-24
NCT04429724	diagnostic test covid-19		N/A	Not yet recruiting	6000	2020-06-04	2020-12-04	2020-06-10
NCT04429763	placebo|umbilical cord derived mesenchymal stem cells		Phase 2	Not yet recruiting	30	2020-07-04	2020-11-04	2020-06-10
NCT04429828	covid-19 e-package: psychological wellbeing for healthcare workers		N/A	Not yet recruiting	45	2020-06-13	2020-12-30	2020-06-11
NCT04429854	standard of care|convalescent plasma		Phase 2	Recruiting	483	2020-05-02	2021-11-02	2020-06-09
NCT04429867	hydroxychloroquine|placebo	hydroxychloroquine	Phase 4	Active, not recruiting	700	2020-05-07	2020-12-07	2020-06-10
NCT04430608	dexcom g6		N/A	Recruiting	72	2020-05-25	2021-05-25	2020-05-26
NCT04431180	blood donation sms		N/A	Enrolling by invitation	403535	2020-06-13	2020-06-30	2020-06-12
NCT04431297	mindfulness rounds		N/A	Not yet recruiting	30	2020-06-04	2021-06-04	2020-06-12
NCT04431453	remdesivir		Phase 2/Phase 3	Not yet recruiting	52	2020-06-04	2020-12-04	2020-06-08
NCT04431466	ivermectin|standard treatment for covid-19	ivermectin	Phase 2	Not yet recruiting	64	2020-07-01	2021-07-01	2020-06-10
NCT04431856	shg|unified protocol for covid-19 parenting stress (up-covid)		N/A	Recruiting	68	2020-05-15	2020-08-04	2020-06-12
NCT04432051	mechanical ventilator settings and position		N/A	Recruiting	100	2020-05-26	2020-06-26	2020-06-11
NCT04432103	anti sars-cov 2 convalescent plasma in critical covid-19 patients|anti sars-cov 2 convalescent plasma in severe covid-19 patients		Phase 3	Not yet recruiting	36	2020-06-19	2020-09-30	2020-06-12
NCT04432272	covid-19 convalescent plasma		Phase 2	Not yet recruiting	500	2020-06-04	2021-08-04	2020-06-12
NCT04432298	placebo|pamrevlumab		Phase 2	Not yet recruiting	130	2020-06-04	2021-01-04	2020-06-12
NCT04432324	intravenous immune globulin|standard medical treatment	gamma-globulins|immunoglobulins, intravenous|immunoglobulins|rho(d) immune globulin|antibodies	Phase 2	Not yet recruiting	100	2020-06-04	2020-12-04	2020-06-12
NCT04432766	bat2020		Phase 1	Not yet recruiting	174	2020-07-20	2021-01-18	2020-06-12
NCT04432805	performing of lung ultrasound		N/A	Recruiting	160	2020-06-15	2021-06-15	2020-06-15
NCT04432987	pulmozyme		Phase 2	Recruiting	60	2020-05-25	2020-09-25	2020-06-15
NCT04433013	placebo|lianhua qingwen		Phase 3	Not yet recruiting	300	2020-07-04	2021-02-04	2020-06-14
NCT04433078	dipyridamole|placebo|doxycycline	dipyridamole|doxycycline	Phase 2	Not yet recruiting	240	2020-07-04	2021-07-04	2020-06-10
NCT04433546	low dose control|pb1046		Phase 2	Not yet recruiting	210	2020-06-26	2020-12-18	2020-05-28
NCT04433910	convalesscent plasma		Phase 2	Not yet recruiting	106	2020-06-04	2021-02-04	2020-05-06
NCT04433949	best practice|low dose radiation therapy		Phase 3	Recruiting	52	2020-06-12	2022-05-30	2020-06-12
NCT04433988	pentoxifylline|placebo	pentoxifylline	Phase 1/Phase 2	Not yet recruiting	200	2020-06-13	2020-08-30	2020-06-13
NCT04434131	convalescent plasma		Phase 2	Recruiting	30	2020-04-28	2025-04-28	2020-06-09
NCT04434248	standard of care|favipiravir	hydroxychloroquine|ritonavir|lopinavir|chloroquine	Phase 2/Phase 3	Active, not recruiting	330	2020-04-23	2020-07-04	2020-06-13
