# Supplementary material for: Network medicine framework for identifying drug-repurposing opportunities for COVID-19
Source: Proc Natl Acad Sci U S A. 2021 Apr 27;118(19):e2025581118. doi: 10.1073/pnas.2025581118 (PMC8126852; doi:10.1073/pnas.2025581118)
Supplement: Supplementary File [file pnas.2025581118.sd12.xlsx]

## Sheet: Sheet 1 - DatasetS12
DatasetS12
DrugBank_ID	DrugBank_name	acRank	A1	A2	A3	A4	D1	D3	D2	D5	D4	P3	P1	P2
DB00503	Ritonavir	1	31	27	14	55	2512	2792	2205	2844	2395	92	108	1260
DB00951	Isoniazid	2	87	356	200	408	988	2725	618	2778	744	1	10	28
DB13179	Troleandomycin	3	66	36	15	69	2048	2450	2241	2467	2102	54	740	1232
DB01166	Cilostazol	4	177	215	172	246	2026	3053	2051	3050	1593	2	353	283
DB00608	Chloroquine	5	17	33	3	87	1914	2187	1679	2305	1642	550	375	1130
DB00615	Rifabutin	6	32	212	86	281	675	2299	670	2308	560	44	71	1746
DB00499	Flutamide	7	225	45	94	22	671	1718	882	1493	692	58	390	1106
DB01234	Dexamethasone	8	26	12	49	59	1514	2399	1972	2294	1644	563	403	2010
DB01220	Rifaximin	9	139	72	88	107	310	2764	297	2752	231	179	62	1290
DB00972	Azelastine	10	203	374	342	449	1624	2743	1008	2799	1301	7	31	456
DB08865	Crizotinib	11	10	66	19	143	1030	1531	1742	1504	1581	252	1278	1332
DB03904	Urea	12	85	108	187	144	627	1153	1285	1403	1024	6	1436	2669
DB00959	Methylprednisolone	13	20	77	22	133	524	555	501	482	492	661	733	1698
DB01093	Dimethyl sulfoxide	14	190	168	178	187	427	2918	239	2897	250	64	25
DB01380	Cortisone acetate	15	80	29	38	92	438	391	108	358	370	311	829	1634
DB00158	Folic acid	16	366	9	256	79	2010	2083	2348	1869	2225	23	823	331
DB00482	Celecoxib	17	313	63	219	36	1166	1810	1296	1705	991	41	423	805
DB00443	Betamethasone	18	114	19	70	39	798	766	1016	666	760	102	1013	1880
DB00860	Prednisolone	19	49	112	29	176	1003	1626	1161	1527	895	716	385	1634
DB00834	Mifepristone	20	48	13	4	38	1335	1907	1581	1882	1335	583	794	2408
DB01222	Budesonide	21	14	57	16	98	1774	1314	1651	1324	1634	247	2153	1634
DB00635	Prednisone	22	15	61	24	121	814	2203	651	2194	559		44	258
DB00239	Oxiconazole	23	168	125	125	140	197	2431	177	2226	155	81	337	1335
DB00351	Megestrol acetate	24	192	154	154	131	419	476	467	398	377	27	632	1817
DB09054	Idelalisib	25	23	21	9	58	2233	2777	2571	2729	2413	440	1054
DB01127	Econazole	26	255	67	209	45	774	1163	924	1060	1168	68	985	1505
DB01129	Rabeprazole	27	230	451	364	508	910	2618	522	2704	653	30	7	186
DB00468	Quinine	28	104	357	127	438	2173	2784	1936	2833	1844	33	107	1112
DB00208	Ticlopidine	29	137	322	207	405	1429	2563	931	2711	1232	45	39	831
DB00741	Hydrocortisone	30	16	101	26	163	1807	2140	2305	2087	2047	526	1676	1783
DB00448	Lansoprazole	31	315	349	485	389	1199	2481	1556	2412	1326	10	91	269
DB00563	Methotrexate	32	276	8	141	128	2047	2114	2231	1950	2214	695	282	264
DB00390	Digoxin	33	72	250	36	284	1996	2261	2290	2081	1926	110	1147	727
DB00317	Gefitinib	34	214	52	177	72	1065	2146	976	2208	817	382	220	1792
DB08899	Enzalutamide	35	224	24	163	37	1467	2574	1253	2612	1206	557	206	1723
DB00277	Theophylline	36	233	133	422	1	1034	1772	1496	1639	1355	591	144	65
DB01128	Bicalutamide	37	219	130	161	130	353	2678	102	2638	110	719	106	1829
DB05109	Trabectedin	38	216	162	205	169	850	2974	773	2982	772	263	42
DB00220	Nelfinavir	39	125	28	58	47	2895	3031	2725	3048	2816	316	347
DB00394	Beclomethasone dipropionate	40	74	44	35	125	2306	1709	1974	1749	2158	584	1953	1698
DB00196	Fluconazole	41	132	62	81	105	540	2707	494	2657	410	556	156
DB00357	Aminoglutethimide	42	200	39	106	66	921	2802	1597	2631	899	156	1113	2463
DB01181	Ifosfamide	43	194	160	202	149	1563	2816	1532	2835	1607	497	128	1208
DB01611	Hydroxychloroquine	44	246	46	188	33	1601	2408	1429	2496	1014	270	780	1502
DB03166	Acetic acid	45	179	42	93	61	2327	2130	1899	1618	2155	152	872
DB00531	Cyclophosphamide	46	186	144	197	138	1357	2785	1219	2831	1345	748	125	1290
DB00763	Methimazole	47	209	159	185	165	1219	2996	703	3016	939	604	9
DB00444	Teniposide	48	191	163	203	132	1108	2472	1328	2465	1094	301	434	1633
DB00811	Ribavirin	49	11	205	42	262	1422	1482	1851	1377	1991	455	1858	328
DB00338	Omeprazole	50	311	355	504	404	862	2310	910	2240	771	134	12	227
DB00291	Chlorambucil	51	187	34	82	41	821	2062	792	2170	525	510	346
DB00215	Citalopram	52	197	270	272	317	764	2637	585	2600	501	98	168	1596
DB00188	Bortezomib	53	231	219	263	204	455	2527	201	2639	323	736	24	1745
DB01097	Leflunomide	54	61	291	21	361	777	1192	745	1257	749	413	517	1791
DB08908	Dimethyl fumarate	55	211	64	23	60	309	93	164	97	235	513	1880	1330
DB08880	Teriflunomide	56	63	214	11	257	1640	1972	1535	2076	1709	555	572	2402
DB01394	Colchicine	57	257	59	240	28	2149	2253	2299	2121	2463	554	475	985
DB06819	Phenylbutyric acid	58	199	173	159	152	428	3169	202	3170	41	420	49
DB00396	Progesterone	59	262	68	160	209	1225	1841	1546	1783	1280	608	476	1821
DB00620	Triamcinolone	60	33	155	34	231	1204	819	1105	801	1142	689	2031	1792
DB00603	Medroxyprogesterone acetate	61	294	20	192	9	664	925	598	993	622	457	741	1369
DB00352	Tioguanine	62	172	234	117	203	1066	1324	1750	1362	1683	8	1582
DB04216	Quercetin	63	112	317	30	390	555	515	692	493	671	647	425	1358
DB11750	Clobetasol	64	1459	16	79	16	699	1470	314	1226	949	59	559
DB01006	Letrozole	65	253	54	114	26	1821	2673	1354	2534	1675	491	777	2189
DB00773	Etoposide	66	221	142	238	115	2397	2188	2152	2247	2432	762	173	1198
DB00643	Mebendazole	67	36	180	260	215	651	470	373	446	634	332	1063	1520
DB00640	Adenosine	68	50	151	50	173	2160	2215	2690	2099	2566	493	2114	439
DB00244	Mesalazine	69	73	334	28	427	980	866	1636	833	1215	96	2487	2036
DB00238	Nevirapine	70	141	158	101	181	2541	2893	1677	2949	2167	570	233
DB05015	Belinostat	71	220	161	403	2	509	1420	532	1550	524	571	244	1829
DB00305	Mitomycin	72	465	80	417	122	2458	1584	2425	1700	2422	289	105
DB00772	Malathion	73	314	116	433	78	2747	2418	1955	2602	2589	14	2211	2675
DB11569	Ixekizumab	74	91	70	12	146	1976	2013	1080	2276	1831		726	351
DB00309	Vindesine	75	393	114	340	29	1053	842	569	901	1065	248	634	890
DB09029	Secukinumab	76	89	73	6	160	1976	2013	1080	2276	1831		726	351
DB01201	Rifapentine	77	6	98	2	156	963	2922	1041	2928	839		223
DB11591	Bilastine	78	8	124	25	183	2123	2435	1813	2367	1610		897	397
DB00257	Clotrimazole	79	41	315	186	379	1842	2572	1874	2537	1849	408	471	557
DB00530	Erlotinib	80	505	232	232	180	2441	2487	2134	2567	2264	241	380	1505
DB06603	Panobinostat	81	234	203	377	7	244	1708	359	1566	276	546	271	1765
DB00682	Warfarin	82	291	496	412	549	933	2029	740	2205	826	112	104	1178
DB01008	Busulfan	83	205	48	149	53	2682	2423	2157	2531	2569	208	1594
DB00014	Goserelin	84	242	123	135	83	1247	2818	1068	2688	1045		95	26
DB01005	Hydroxyurea	85	326	140	244	82	655	2859	820	2889	433	186	1710	2548
DB06287	Temsirolimus	86	420	103	146	89	2214	2771	2345	2763	2082	283	1395	1555
DB05812	Abiraterone	87	266	83	249	56	1149	2443	955	2540	851		50	248
DB01110	Miconazole	88	120	386	181	462	2061	2706	2393	2558	1997	240	296	723
DB00465	Ketorolac	89	76	318	99	392	1545	2053	1589	1948	1451	317	811	1177
DB00990	Exemestane	90	241	134	136	77	1456	1670	1576	1367	1580	381	1519	2215
DB06412	Oxymetholone	91	40	146	246	184	2096	2222	2171	2098	1908	369	2282	685
DB00738	Pentamidine	92	185	170	210	159	2546	3060	2397	3068	2142	517	706	2330
DB00586	Diclofenac	93	136	354	56	368	2659	2548	2356	2613	2609	637	194	738
DB01223	Aminophylline	94	215	128	372	18	894	2193	918	2191	944		8	69
DB00455	Loratadine	95	273	606	616	670	1432	2488	1130	2548	1089	131	97	218
DB00950	Fexofenadine	96	290	394	78	412	2217	2425	2159	2340	2058	372	597	233
DB00857	Terbinafine	97	90	330	168	418	1270	2779	1361	2777	1063	344	317	2639
DB00661	Verapamil	98	213	505	458	554	2224	2454	2223	2452	2077	71	193	1857
DB00758	Clopidogrel	99	94	409	228	493	2220	2619	1949	2719	2124	278	428	795
DB06228	Rivaroxaban	100	126	25	74	46	1818	2234	1698	2270	1806		246	445
DB01357	Mestranol	101	44	421	221	450	583	1062	221	1132	487	542	469	1698
DB00533	Rofecoxib	102	335	472	184	480	1263	1959	922	2055	1242	675	84	390
DB08868	Fingolimod	103	247	1	102	65	730	1295	1580	1519	1726	735	2362	2302
DB00470	Dronabinol	104	151	363	354	451	1129	2554	1259	2624	1297	354	137	1339
DB00432	Trifluridine	105	486	118	438	175	1362	1235	1567	1414	1930	69	2297	672
DB01045	Rifampicin	106	331	391	60	428	2648	2858	2448	2865	2603	444	176	746
DB09101	Elvitegravir	107	88	14	20	23	699	1470	314	1226	949		559
DB01030	Topotecan	108	514	169	445	161	792	1334	1299	1127	1266	472	718	294
DB01065	Melatonin	109	68	383	64	496	1170	1413	1216	1262	931	587	769	1060
DB00022	Peginterferon alfa-2b	110	98	186	61	197	669	2393	565	2517	467		103	523
DB01087	Primaquine	111	354	592	399	636	863	1993	1066	1734	854	49	218	1082
DB00400	Griseofulvin	112	364	600	346	610	110	2814	832	2481	449	77	222	1002
DB01013	Clobetasol propionate	113	81	31	53	102	615	459	298	457	595		899	1958
DB09221	Polaprezinc	114	618	175	559	127	625	498	785	458	663	222	472	1899
DB01047	Fluocinonide	115	78	32	43	90	1538	1000	1038	1013	1406		1042	850
DB00717	Norethisterone	116	307	278	283	276	1853	2469	2059	2430	1716	97	1873	1093
DB00851	Dacarbazine	117	700	299	611	232	1299	1254	818	1279	1296	153	367	318
DB00995	Auranofin	118	549	248	301	239	628	372	378	407	625	108	1283	1150
DB01131	Proguanil	119	162	204	138	242	637	2847	446	2827	496		29	335
DB00570	Vinblastine	120	507	136	490	62	940	967	965	908	879	482	530	1805
DB00687	Fludrocortisone	121	27	178	18	238	192	193	90	135	109		980	1504
DB00544	Fluorouracil	122	475	85	454	91	1850	2048	1849	1885	1865	734	615	767
DB01242	Clomipramine	123	226	416	401	474	918	1914	711	1886	687	235	224	1608
DB01117	Atovaquone	124	51	189	1	217	1157	1719	1073	1711	1171		524	2420
DB00288	Amcinonide	125	77	71	41	167	406	331	181	288	342		1035	1536
DB04938	Ospemifene	126	218	99	174	110	626	2757	460	2734	469		110	1634
DB06789	Hydroxyprogesterone caproate	127	223	11	75	15	844	2688	1169	2660	802		522	1223
DB00701	Amprenavir	128	146	74	83	95	1508	2754	1391	2804	1407		64
DB01410	Ciclesonide	129	28	188	27	272	1096	2011	1036	1932	867		892	1905
DB00431	Lindane	130	117	256	5	261	1389	1307	2026	1134	1531	724	2883	2466
DB00471	Montelukast	131	128	446	182	512	2134	2584	1884	2528	1994	545	280	1442
DB00324	Fluorometholone	132	67	58	45	153	1071	902	980	813	1032		1258	1369
DB00184	Nicotine	133	289	106	453	31	2814	3022	2555	2969	2687	729	584	2213
DB09198	Lobeglitazone	134	19	255	126	305	996	2298	794	2378	759		70	1555
DB01259	Lapatinib	135	580	398	358	373	658	1515	874	1451	608	75	722	1846
DB00896	Rimexolone	136	70	56	52	147	1071	902	980	813	1032		1258	1369
DB05630	Sodium stibogluconate	137	472	53	426	71	295	222	491	198	411	589	1514	1121
DB06176	Romidepsin	138	1016	384	709	295	623	1144	887	1111	776	343	63	16
DB00783	Estradiol	139	340	443	316	434	2247	2503	2358	2454	2233	692	272	111
DB01184	Domperidone	140	381	467	398	516	2424	2736	2025	2821	2342	184	568	296
DB09065	Cobicistat	141	9	78	8	158	2470	2807	2596	2766	2431		1432
DB09183	Dasabuvir	142	18	148	71	193	692	2112	1005	2043	691		431
DB09033	Vedolizumab	143	22	253	32	286	614	698	1152	632	814		1198	412
DB00279	Liothyronine	144	285	6	180	114	2785	2413	2611	2521	2735	454	2933	2955
DB00169	Cholecalciferol	145	471	565	481	489	1505	2391	1758	2330	1478	37	609	1691
DB01601	Lopinavir	146	7	192	95	245	1070	2727	1155	2740	980		148
DB01101	Capecitabine	147	453	50	416	70	1513	1722	1786	1748	1647	439	1992	794
DB00253	Medrysone	148	69	79	48	186	1071	902	980	813	1032		1258	1369
DB00625	Efavirenz	149	64	244	110	311	2969	3084	2719	3103	2874	404	735
DB00588	Fluticasone propionate	150	174	145	143	117	1559	1703	2074	1585	1753	703	2532	2509
DB00043	Omalizumab	151	1	233	31	288	2399	1601	2228	970	883		1121	567
DB00213	Pantoprazole	152	349	522	487	576	1035	2436	1407	2271	1109	172	287	490
DB00736	Esomeprazole	153	334	527	464	597	1196	2605	1504	2474	1226	209	160	536
DB00764	Mometasone	154	181	82	108	75	404	566	315	561	386		503	1352
DB08910	Pomalidomide	155	389	430	463	498	908	864	675	835	711	180	454	734
DB01590	Everolimus	156	248	43	92	49	1128	1864	1045	1919	1150		555	1369
DB01138	Sulfinpyrazone	157	642	625	539	564	1680	1780	1734	1597	1794	78	507	195
DB00307	Bexarotene	158	232	341	190	325	650	881	420	1005	613	607	805	2729
DB00008	Peginterferon alfa-2a	159	113	171	77	168	562	1219	809	1232	607		499	599
DB06786	Halcinonide	160	237	69	144	34	1729	1401	757	1472	1764		533	501
DB00848	Levamisole	161	485	113	497	24	1970	1865	287	2787	2435	552	1127	720
DB04868	Nilotinib	162	371	10	107	19	2477	2734	2030	2869	2392		340	1467
DB00762	Irinotecan	163	467	88	395	57	3048	2884	2904	2952	3047	708	1549	266
DB00136	Calcitriol	164	155	325	215	354	968	1123	1468	929	1006	652	1477	400
DB01126	Dutasteride	165	446	127	166	85	2800	2378	2656	2368	2725	700	1734	1872
DB04930	Permethrin	166	391	268	467	285	1037	1316	1444	1116	1386	155	1482	1597
DB00665	Nilutamide	167	341	91	266	40	378	1989	553	1881	280		139	1583
DB01156	Bupropion	168	363	246	472	222	1937	2482	1401	2606	1879	415	786	1744
DB00343	Diltiazem	169	106	429	257	503	1662	2781	2017	2862	1718	694	616	1465
DB00297	Bupivacaine	170	403	579	551	628	724	3038	1598	2934	693	264	46	1338
DB00262	Carmustine	171	466	135	461	52	1919	2521	1417	2425	1759	544	1088	2198
DB00180	Flunisolide	172	62	93	1452	170	1071	902	980	813	1032	659	1258	1369
DB00060	Interferon beta-1a	173	107	132	68	139	264	603	960	560	453		1043	454
DB06401	Bazedoxifene	174	238	194	194	145	3202	3179	3172	3195	3195	496	1466	1860
DB09102	Daclatasvir	175	38	49	10	88	2702	2592	2796	2525	2774		1876
DB01058	Praziquantel	176	2	172	13	237	2594	3045	2597	3027	2409		972
DB01698	Rutin	177	158	346	63	350	1577	1935	1876	2022	1976	601	1591	2714
DB01274	Arformoterol	178	188	223	222	241	644	3013	245	3019	274		41	1634
DB09143	Sonidegib	179	239	86	130	27	1729	1401	757	1472	1764		533	501
DB01007	Tioconazole	180	24	257	85	306	841	2441	1099	2374	985		393	2396
DB08864	Rilpivirine	181	175	156	121	151	801	2366	997	2299	828		245	1369
DB00553	Methoxsalen	182	195	184	896	51	3181	3208	3071	3199	3158	79	1025
DB05773	Trastuzumab emtansine	183	254	35	201	12	1201	1347	1526	1360	1384		849	1698
DB00051	Adalimumab	184	4	179	39	252	1250	143	250	181	392		1830	1311
DB00461	Nabumetone	185	124	337	72	420	2849	2620	2591	2696	2660	398	1791	1439
DB09105	Asfotase alfa	186	183	5	76	11	1431	703	493	797	1275		1334	863
DB07702	17alpha-Estriol	187	29	249	33	299	486	184	333	152	324		1644	971
DB08875	Cabozantinib	188	411	65	196	48	296	776	355	855	393		440	1354
DB00441	Gemcitabine	189	492	92	473	101	1666	1644	2161	1565	2041	225	2656	2210
DB00361	Vinorelbine	190	265	131	223	99	535	1858	516	1697	401		362	1634
DB04573	Estriol	191	293	277	259	251	599	679	683	726	448	481	1368	2830
DB09570	Ixazomib	192	159	200	115	236	956	2936	688	2985	706		26
DB06209	Prasugrel	193	184	152	165	182	1568	2520	1269	2509	1436		311	847
DB08894	Peginesatide	194	427	18	297	86	10	350	511	298	92		1348	817
DB00126	Ascorbic acid	195	129	279	510	332	1872	1673	1935	1501	1817	625	936	637
DB00928	Azacitidine	196	935	424	671	293	446	519	1032	524	610	262	1306	3
DB04932	Defibrotide	197	142	122	128	126	2348	2409	2530	2559	2729		723	312
DB06414	Etravirine	198	65	143	73	207	1926	3075	2417	3028	1816		421
DB01095	Fluvastatin	199	319	455	158	452	3062	3088	2818	3114	3039	185	854	2568
DB00065	Infliximab	200	3	225	40	258	1250	143	250	181	392		1830	1311
DB00957	Norgestimate	201	356	360	384	356	307	207	93	170	246	357	983	1634
DB00636	Clofibrate	202	438	462	285	403	2909	2902	2641	2896	2923	171	773	1528
DB00068	Interferon beta-1b	203	95	187	66	218	264	603	960	560	453		1043	454
DB01232	Saquinavir	204	306	181	44	116	2285	2449	2308	2475	2258		441
DB01296	Glucosamine	205	182	408	254	447	505	1335	477	1326	518	629	1023	2351
DB01037	Selegiline	206	135	227	123	273	1327	2769	1102	2779	1114		92	2479
DB00148	Creatine	207	376	441	295	413	2297	1566	1713	1599	1979	267	1222	1123
DB09107	Methoxy polyethylene glycol-epoetin beta	208	409	60	327	3	10	350	511	298	92		1348	817
DB00016	Erythropoietin	209	433	37	387	14	10	350	511	298	92		1348	817
DB00882	Clomifene	210	328	272	306	283	1443	1155	1320	1143	1299	419	1440	2909
DB00627	Niacin	211	449	497	397	485	2221	2376	2175	2160	1961	21	1929	2690
DB04911	Oritavancin	212	173	193	120	210	476	3054	195	3058	240		65
DB01124	Tolbutamide	213	695	689	579	606	1364	2390	1144	2556	1218	443	115	45
DB01167	Itraconazole	214	490	121	475	212	2502	2700	2450	2678	2567	374	1511	2420
DB00788	Naproxen	215	240	399	62	391	3201	3195	3179	3201	3198	599	1055	992
DB00825	Levomenthol	216	976	1097	1103	1140	758	1965	1376	1594	746	50	43	13
DB03796	Palmitic Acid	217	189	453	305	504	1530	1582	2094	1419	1756	281	1603	1430
DB00358	Mefloquine	218	21	258	239	314	1727	1943	1272	1962	1370		1026	343
DB00501	Cimetidine	219	444	604	402	640	2316	2852	2561	2858	2477	162	509	1149
DB00624	Testosterone	220	263	319	311	326	2303	2820	2416	2662	2251	681	1343	1214
DB00012	Darbepoetin alfa	221	423	47	355	17	10	350	511	298	92		1348	817
DB09296	Ombitasvir	222	346	87	90	35	610	1292	1127	1247	766		412
DB00888	Mechlorethamine	223	378	81	275	21	2599	1085	1996	1474	2358	665	2825
DB01708	Prasterone	224	862	712	997	722	909	1147	1160	977	988	35	391	133
DB05088	Tetrathiomolybdate	225	30	411	508	460	313	4	9	5	23	499	2064	1634
DB02546	Vorinostat	226	868	388	660	266	87	109	155	109	149	515	455	119
DB00746	Deferoxamine	227	53	489	1040	543	1810	1650	2505	1192	1792	65	2461	1698
DB04871	Lorcaserin	228	244	242	326	256	1248	2833	951	2906	1120		37	1784
DB00255	Diethylstilbestrol	229	342	327	362	330	715	712	865	725	767	669	828	2832
DB00495	Zidovudine	230	594	673	524	612	2685	2558	2334	2605	2641	31	642	1240
DB00163	Vitamin E	231	361	439	303	439	1044	907	1439	879	1234	535	938	887
DB09048	Netupitant	232	59	345	57	437	1350	2522	1011	2628	976		352	847
DB01050	Ibuprofen	233	372	438	292	411	2714	2697	2573	2776	2675	532	574	1816
DB00559	Bosentan	234	198	553	262	608	1544	1545	1050	1583	1379	339	1329	1826
DB00602	Ivermectin	235	462	508	376	477	1600	1497	1653	1371	1768	559	312	650
DB00569	Fondaparinux	236	384	104	271	13	2523	1878	1174	2293	2689		694	228
DB00993	Azathioprine	237	167	281	139	269	2613	2796	2775	2737	2747	579	1980	2617
DB08895	Tofacitinib	238	745	261	673	205	308	877	235	809	271	755	480	1550
DB09274	Artesunate	239	400	76	133	43	1484	2900	644	2825	1363		448
DB00179	Masoprocol	240	140	381	300	410	1757	1678	1562	1838	1129	386	1783	2814
DB08879	Belimumab	241	5	239	55	307	2414	888	778	1406	2273		1423	828
DB00795	Sulfasalazine	242	166	387	280	448	1377	1547	1940	1308	1840	426	1942	1367
DB01076	Atorvastatin	243	493	567	351	511	3002	3007	2707	3049	2933	417	130	1297
DB00705	Delavirdine	244	161	167	103	189	1880	3068	1870	3074	1543		328
DB00242	Cladribine	245	853	380	680	280	1049	994	1422	923	1397	16	2227	1540
DB00472	Fluoxetine	246	424	519	538	557	1846	2336	1403	2373	1511	385	408	1779
DB01206	Lomustine	247	738	365	555	351	1172	2661	845	2822	925	151	749	2536
DB09212	Loxoprofen	248	92	269	17	302	1735	1944	2390	1506	2160		1608	1078
DB00784	Mefenamic acid	249	380	494	231	501	3061	2976	2769	3056	3009	347	664	1083
DB01204	Mitoxantrone	250	1383	511	1251	360	602	1060	1002	842	1017	26	221	1467
DB09080	Olodaterol	251	269	614	284	661	823	1122	317	1388	517	537	602	1765
DB00549	Zafirlukast	252	127	348	195	414	1278	2669	1191	2632	1270		67	1342
DB06813	Pralatrexate	253	390	38	282	4	1611	1405	1938	1172	1834		1717	320
DB00593	Ethosuximide	254	39	361	54	430	1967	2289	2266	1952	2321		674	1208
DB01551	Dihydrocodeine	255	165	182	111	208	542	2961	254	2979	350		184
DB09291	Rolapitant	256	176	220	129	265	561	2283	726	2188	515		120
DB00752	Tranylcypromine	257	143	265	164	328	1234	2887	862	2894	873		136	2515
DB08906	Fluticasone furoate	258	138	75	153	84	1737	1862	2158	1778	1899		1853	983
DB01016	Glyburide	259	653	849	574	742	1599	1811	1528	1815	1487	232	158	213
DB00675	Tamoxifen	260	395	283	484	282	1410	1957	1606	2023	1535	643	1066	2309
DB08933	Luliconazole	261	171	165	119	195	266	3035	175	2983	172		365
DB01041	Thalidomide	262	667	286	613	235	1214	1586	1140	1629	1117	598	577	1680
DB05239	Cobimetinib	263	473	90	113	123	718	1055	1097	942	970		748	1242
DB00367	Levonorgestrel	264	308	296	312	253	566	523	873	413	531	323	2770	2840
DB00259	Sulfanilamide	265	212	216	224	230	469	3025	293	3020	390		154
DB01096	Oxamniquine	266	202	251	229	279	428	3169	202	3170	41		49
DB09256	Tegafur	267	227	157	394	5	2677	2765	1912	2866	2568		259	833
DB00222	Glimepiride	268	837	917	715	852	1797	2090	1255	2135	1416	100	285	64
DB01275	Hydralazine	269	506	755	591	849	1094	1349	677	1467	1555	268	399	251
DB00655	Estrone	270	388	335	427	339	1894	1932	1817	1840	1850	617	863	2929
DB00290	Bleomycin	271	522	174	530	50	533	567	934	510	768	657	2247	2126
DB00796	Candesartan cilexetil	272	323	584	440	603	3147	3121	3059	3148	3124	118	826	1290
DB00146	Calcifediol	273	180	475	378	546	1678	1875	2634	1131	1575	333	1752	1369
DB00936	Salicylic acid	274	327	457	134	469	2589	2516	2673	2423	2698	533	1532	1804
DB01073	Fludarabine	275	949	364	678	250	782	988	1406	958	1424	63	2144	928
DB00210	Adapalene	276	461	492	414	436	392	330	581	333	428	47	2960	2748
DB00445	Epirubicin	277	895	344	670	227	633	613	1093	505	789	22	2460	2650
DB00513	Aminocaproic Acid	278	25	445	519	514	2329	1621	1838	1802	2254		286	51
DB01032	Probenecid	279	431	583	332	547	2636	2660	2542	2695	2681	383	309	2682
DB02300	Calcipotriol	280	145	404	267	464	1936	1342	2259	1185	1635	436	2889	1800
DB01241	Gemfibrozil	281	392	569	380	570	3157	3170	3013	3182	3123	231	293	1457
DB01236	Sevoflurane	282	719	644	829	667	1753	2141	1373	2137	2061	388	126	140
DB01583	Liotrix	283	286	4	167	96	1828	1898	1920	2001	1987		1623	2949
DB08877	Ruxolitinib	284	855	287	764	274	294	451	210	415	343	207	1007	1515
DB11574	Elbasvir	285	57	100	7	134	2881	2827	2936	2743	2898		2441
DB06820	Sulconazole	286	121	285	131	365	1242	3010	307	3061	472		81
DB01268	Sunitinib	287	951	218	614	166	606	962	1156	919	893	673	1074	568
DB06717	Fosaprepitant	288	119	190	152	221	1072	2094	273	2239	832		505
DB01262	Decitabine	289	1074	482	837	386	597	672	1434	525	703	654	867	7
DB01225	Enoxaparin	290	352	109	268	44	2749	1906	1854	2296	2733		1381	254
DB00109	Enfuvirtide	291	243	202	277	190	393	3064	326	3047	436		212
DB00982	Isotretinoin	292	463	547	322	505	501	522	455	509	561	628	772	1050
DB06267	Udenafil	293	118	392	156	475	2381	2632	2471	2648	2307		493	108
DB00281	Lidocaine	294	297	555	406	604	2528	2674	2240	2684	2278	348	639	2720
DB00523	Alitretinoin	295	441	464	585	357	827	900	1290	785	834	201	1345	2534
DB00554	Piroxicam	296	375	520	264	559	2118	2281	2314	2284	2360	745	1163	1185
DB00571	Propranolol	297	927	883	929	971	2250	2642	2227	2651	1940	25	495	174
DB01026	Ketoconazole	298	716	375	841	456	2161	2625	2280	2642	2091	168	725	1990
DB00356	Chlorzoxazone	299	193	311	298	383	2013	2848	1209	2879	1566		78	2116
DB00799	Tazarotene	300	414	461	226	416	377	510	571	528	468	471	1829	2635
DB00564	Carbamazepine	301	480	599	586	637	2843	2877	2531	2921	2718	106	990	1156
DB06626	Axitinib	302	484	197	216	178	2625	2888	2396	2959	2607		334	531
DB00641	Simvastatin	303	309	426	118	401	3021	3078	2842	3102	2974	619	1290	2699
DB01171	Moclobemide	304	134	254	122	297	944	2986	1054	2990	550		531	2400
DB04845	Ixabepilone	305	489	191	109	177	811	570	236	569	680		626	1698
DB00285	Venlafaxine	306	533	550	663	548	770	1860	1347	1573	787	140	906	2831
DB09119	Eslicarbazepine acetate	307	148	196	112	243	3143	3176	2853	3187	3098		457	495
DB00322	Floxuridine	308	455	41	410	32	2211	2227	1670	2336	2008		710	586
DB00997	Doxorubicin	309	1155	300	919	194	941	1377	1649	1343	1410	255	909	1594
DB00425	Zolpidem	310	353	490	478	539	1547	2846	893	2892	1214		17	172
DB01254	Dasatinib	311	592	245	582	113	387	474	589	454	462	727	1777	2679
DB00176	Fluvoxamine	312	86	362	230	442	1659	2593	1682	2622	1549		427	2116
DB06708	Lumefantrine	313	164	247	171	290	542	2961	254	2979	350		184
DB00917	Dinoprostone	314	281	432	247	415	2767	2634	2800	2533	2740	728	1552	2681
DB00932	Tipranavir	315	46	164	89	247	2997	3128	2785	3142	2896		756
DB01283	Lumiracoxib	316	83	275	170	322	3027	3116	2650	3143	2886		297	1335
DB09330	Osimertinib	317	394	23	1116	25	612	929	561	844	545		344	1698
DB06725	Lornoxicam	318	71	280	104	346	1708	2190	1601	2090	1608		992	1279
DB00359	Sulfadiazine	319	43	389	218	443	1033	2000	541	2211	1179		227
DB00091	Ciclosporin	320	468	515	447	471	1504	2252	1678	2383	1564	586	668	2501
DB09074	Olaparib	321	383	55	341	6	1246	1440	1707	1400	1762		1223	2091
DB01048	Abacavir	322	196	352	198	355	3175	3118	3160	3147	3169	342	2826	1116
DB00286	Conjugated estrogens	323	270	340	255	318	1849	1826	1868	1832	1921		219	1761
DB01042	Melphalan	324	477	139	498	42	2164	2338	2789	1845	2454	615	2678
DB00709	Lamivudine	325	421	469	350	426	1825	1501	1997	1336	1889	621	809
DB04574	Estrone sulfate	326	557	717	587	686	1007	1047	754	1081	869	83	1407	1940
DB00630	Alendronic acid	327	787	359	234	331	1228	657	1112	617	983	223	2626	2301
DB08918	Levomilnacipran	328	261	267	470	301	677	2722	1104	2614	555		99	2590
DB00451	Levothyroxine	329	275	7	191	94	2602	2375	2431	2471	2588		1955	2933
DB00648	Mitotane	330	368	343	409	341	1083	838	1175	756	998	321	2813	2311
DB00518	Albendazole	331	958	870	824	936	620	1552	508	1418	491	46	237	1320
DB00711	Diethylcarbamazine	332	282	2	148	73	2440	1692	2377	1785	2434		2894	1667
DB06684	Vilazodone	333	279	297	435	327	816	2980	1010	2986	670		146	1539
DB00975	Dipyridamole	334	360	660	806	734	1707	1773	2084	1478	1464	295	620	432
DB00970	Dactinomycin	335	1058	379	777	303	1013	984	1319	885	1061	693	270	1624
DB01057	Echothiophate	336	280	3	175	68	2373	806	1245	1035	1818		2536	2713
DB00227	Lovastatin	337	425	560	343	534	3051	3048	2890	3075	3017	299	1004	1328
DB00300	Tenofovir disoproxil	338	345	447	242	425	1758	1504	1963	1529	2063	707	1660
DB00820	Tadalafil	339	206	617	253	684	326	2751	2107	2564	696		208	27
DB08871	Eribulin	340	443	40	344	129	797	316	515	384	635		1514	753
DB04942	Tamibarotene	341	803	238	602	93	851	775	969	718	698	725	1671	2744
DB09389	Norgestrel	342	274	185	250	164	557	708	1064	503	593		1570	1609
DB00912	Repaglinide	343	692	912	580	832	1398	1399	1146	1392	1368	198	588	105
DB00673	Aprepitant	344	163	195	132	244	2513	2987	2311	3024	2320		1102	707
DB00707	Porfimer sodium	345	401	84	321	20	2085	492	962	597	730		1520	1017
DB06589	Pazopanib	346	552	166	503	100	970	1699	1262	1779	1155		310	1059
DB01269	Panitumumab	347	407	153	291	74	98	7	10	6	7		2064	1369
DB00541	Vincristine	348	859	339	644	229	1870	1642	1994	1475	2001	640	937	1253
DB01217	Anastrozole	349	111	405	137	476	1745	2220	896	2295	1183		536	2022
DB01039	Fenofibrate	350	481	552	480	506	2199	2200	1824	2405	2093	438	1070	1275
DB00369	Cidofovir	351	402	321	313	362	1405	1486	2052	1909	2210	441	1998
DB01211	Clarithromycin	352	509	738	494	750	2442	2841	2715	2754	2445	73	1840	1306
DB00829	Diazepam	353	681	648	846	656	2634	2711	2483	2677	2680	174	369	530
DB01281	Abatacept	354	12	236	47	278	2883	2381	2930	2317	2707		2817	2495
DB08828	Vismodegib	355	510	213	567	219	1088	2052	919	2114	911		153	677
DB00683	Midazolam	356	512	605	642	631	3135	3092	3085	3110	3137	61	1291	916
DB00642	Pemetrexed	357	693	262	383	234	1102	1175	2062	948	1505	618	2853	1950
DB00891	Sulfapyridine	358	55	263	140	382	1637	2570	230	2852	715		593
DB06681	Belatacept	359	13	224	59	263	2883	2381	2930	2317	2707		2817	2495
DB00617	Paramethadione	360	116	413	245	494	2452	2782	1592	2817	2442		450	1840
DB00921	Buprenorphine	361	553	663	717	708	3031	3085	2770	3113	2963	183	265	1828
DB06770	Benzyl alcohol	362	152	288	176	347	1418	2274	817	2516	1053		381
DB02701	Nicotinamide	363	1437	873	590	738	1171	2134	1178	2067	1369	564	66	159
DB06243	Eflornithine	364	496	115	442	64	1004	901	1467	881	1026		1174	470
DB00347	Trimethadione	365	154	414	307	479	931	2745	989	2720	952		175	1698
DB08816	Ticagrelor	366	235	530	318	586	1080	2341	673	2514	804		112	789
DB00590	Doxazosin	367	245	628	735	700	1939	2648	2250	2594	1742	718	703	1319
DB00328	Indometacin	368	448	513	349	459	2801	2718	2732	2756	2783	576	1233	2147
DB09297	Paritaprevir	369	298	207	162	111	2124	2038	2114	2025	2271		999
DB01174	Phenobarbital	370	898	835	1058	865	2611	2808	2621	2762	2625	114	299	322
DB02165	Zinc Trihydroxide	371	676	369	84	376	3148	3102	1778	3111	2890		239	62
DB06781	Difluprednate	372	84	89	1459	171	438	391	108	358	370		829	1634
DB00966	Telmisartan	373	636	708	518	641	2949	2956	2662	3015	2824	161	686	1252
DB00916	Metronidazole	374	434	95	142	67	3108	3099	2866	3130	3081		890	2446
DB00718	Adefovir dipivoxil	375	454	471	444	431	1863	1417	1723	1368	2020	219	1919
DB00197	Troglitazone	376	336	410	145	353	3182	3165	3149	3178	3176	530	2478	1263
DB00963	Bromfenac	377	75	310	96	364	1735	1944	2390	1506	2160		1608	1078
DB04572	Thiotepa	378	310	26	199	10	2336	2031	1861	2079	2572		2426
DB00619	Imatinib	379	1029	418	725	348	986	1857	1438	1844	1138	539	566	889
DB09078	Lenvatinib	380	628	201	270	155	746	1698	1217	1694	922		651	2085
DB01009	Ketoprofen	381	428	517	368	490	2970	2911	2813	2988	2941	595	964	2300
DB01098	Rosuvastatin	382	743	623	561	556	1560	2145	1571	2116	1554	514	269	2604
DB01036	Tolterodine	383	515	838	790	887	1194	2471	920	2584	1046	265	307	1470
DB04665	Coumarin	384	546	266	532	296	2063	3046	597	3063	1186		332	155
DB13867	Fluticasone	385	153	147	150	135	1559	1703	2074	1585	1753		2532	2509
DB00481	Raloxifene	386	413	466	360	461	3045	2791	2808	2908	2995	705	1298	2066
DB00159	Icosapent	387	767	845	631	706	1259	1394	1764	1100	1431	367	587	214
DB00836	Loperamide	388	699	775	751	820	1118	1424	1029	1503	1099	170	551	1968
DB00749	Etodolac	389	452	504	392	481	3180	3133	3117	3165	3170	165	1995	1359
DB05311	Ecallantide	390	93	94	189	142	2973	2741	3031	2836	3002		2553	2176
DB00969	Alosetron	391	204	419	308	482	1372	1874	343	2280	1236		289	1541
DB01033	Mercaptopurine	392	889	328	645	192	1713	2111	2465	1951	2389	199	2762	2518
DB08439	Parecoxib	393	147	370	69	388	1664	1469	892	1621	1212		1236	2409
DB00755	Tretinoin	394	880	308	615	174	2313	2239	2278	2169	2274	633	1596	2825
DB00582	Voriconazole	395	217	102	183	109	2622	3026	2757	3036	2802		1763
DB00856	Chlorphenesin	396	105	222	65	224	2014	1948	2371	1719	2223		2272
DB00412	Rosiglitazone	397	724	794	605	668	973	1562	805	1541	843	424	370	1781
DB00855	Aminolevulinic acid	398	792	480	265	513	2312	1422	1656	1727	2212	211	2781	2162
DB01015	Sulfamethoxazole	399	322	580	424	593	2905	2671	2560	2782	2803	590	1409	1086
DB00724	Imiquimod	400	236	176	173	148	2647	2002	2309	2140	2437		2261	2600
DB00250	Dapsone	401	100	217	151	270	2112	2695	2249	2718	2261		1267
DB06273	Tocilizumab	402	108	284	67	291	808	1116	972	1026	1074		2201	2697
DB01260	Desonide	403	97	97	1457	201	438	391	108	358	370		829	1634
DB01116	Trimethaphan	404	302	15	213	80	2599	1085	1996	1474	2358		2825
DB09343	Tipiracil	405	418	105	352	248	1606	1778	2075	2104	2229		2228	306
DB00757	Dolasetron	406	256	436	309	495	812	2500	207	2770	597		333	1751
DB00398	Sorafenib	407	599	243	471	211	1857	2377	1840	2518	1949	766	357	493
DB00459	Acitretin	408	437	456	357	406	667	568	1004	534	705	401	2969	2913
DB00759	Tetracycline	409	589	856	638	876	2186	2148	2484	1993	2507	94	1273	752
DB00532	Mephenytoin	410	295	292	443	345	1227	2813	1108	2859	994		190	2524
DB09053	Ibrutinib	411	169	332	220	394	1946	2099	1337	2297	1402		996	1555
DB00688	Mycophenolate mofetil	412	1076	484	763	409	3193	3174	3167	3189	3191	196	934	79
DB00947	Fulvestrant	413	277	309	729	342	3169	3115	3056	3149	3161	698	1596	1698
DB01130	Prednicarbate	414	96	117	1460	198	438	391	108	358	370		829	1634
DB00730	Thiabendazole	415	648	934	825	998	1858	1630	699	1895	1154	29	656
DB00694	Daunorubicin	416	1386	487	1264	294	1479	1579	1991	1402	1857	464	187	1528
DB00509	Dextrothyroxine	417	330	17	227	54	2202	1834	2529	1466	2228		3207	2968
DB00727	Nitroglycerin	418	764	821	902	897	2166	1298	2048	1297	1457	90	1820	221
DB00672	Chlorpropamide	419	985	866	553	726	1739	2585	1409	2769	1671	226	1159	97
DB00166	Lipoic Acid	420	632	998	788	841	2721	2302	2830	2046	2697	39	785	2234
DB00678	Losartan	421	516	688	486	692	3120	3100	2974	3124	3085	220	720	1046
DB04575	Quinestrol	422	316	304	304	292	149	3	2	3	11		2064	1634
DB08860	Pitavastatin	423	445	596	379	584	2901	2623	2583	2800	2849	336	1518	2519
DB00480	Lenalidomide	424	847	342	643	289	889	650	1188	645	870	218	2607	2784
DB01248	Docetaxel	425	1337	831	783	590	1294	1488	1821	1288	1666	123	708	1318
DB00814	Meloxicam	426	359	450	157	440	1251	1725	1195	1562	1209		557	1277
DB04272	Citric acid	427	397	452	353	478	1764	1629	2234	1425	1941	504	3109	2736
DB08162	Fasudil	428	1131	1116	1227	1120	352	384	628	339	354	159	163	77
DB00987	Cytarabine	429	884	368	669	254	1714	1588	2055	1651	2184	334	2613	591
DB00240	Alclometasone	430	60	119	1455	188	1071	902	980	813	1032		1258	1369
DB00469	Tenoxicam	431	317	401	100	399	1832	2322	2147	2184	1982		1109	1327
DB00282	Pamidronic acid	432	782	468	243	472	2323	797	1554	798	1484	340	2934	2745
DB09257	Gimeracil	433	442	30	320	154	2178	2882	3022	2618	2942		2371	2029
DB08896	Regorafenib	434	654	177	432	150	809	1249	1311	1361	1176		952	1235
DB00264	Metoprolol	435	1078	1162	1288	1201	1057	1634	1001	1516	780	40	172	504
DB01113	Papaverine	436	1304	1044	921	1033	665	2668	2488	2156	519	467	102	35
DB00877	Sirolimus	437	537	428	476	397	1613	1829	2172	1880	2111	631	2734	971
DB00908	Quinidine	438	946	846	1094	863	2128	2313	1965	2387	2019	95	528	2130
DB00983	Formoterol	439	1028	825	1080	912	839	2873	810	2840	514	309	57	803
DB03106	scyllo-inositol	440	103	96	1463	162	500	483	386	630	664		1399	689
DB00663	Flumethasone	441	54	150	1456	225	1071	902	980	813	1032		1258	1369
DB01115	Nifedipine	442	840	829	931	910	1903	2271	1980	2316	2017	448	359	157
DB04789	5-methyltetrahydrofolic acid	443	115	290	80	320	2768	2629	2802	2542	2885		1826	1976
DB00377	Palonosetron	444	296	499	386	551	943	2524	261	2767	647		216	1260
DB06413	Armodafinil	445	259	274	457	309	1884	2825	1492	2872	1576		640	2536
DB00273	Topiramate	446	916	855	1006	860	2127	2594	2444	2413	2000	91	819	1488
DB00806	Pentoxifylline	447	866	890	804	952	1328	1869	1564	1848	1167	653	254	102
DB00846	Flurandrenolide	448	58	138	1450	226	1071	902	980	813	1032		1258	1369
DB06147	Sulfathiazole	449	251	137	235	108	2413	1863	2780	1500	2265		2490
DB00092	Alefacept	450	271	183	241	137	2351	1320	2058	1512	1958		3045	2707
DB00946	Phenprocoumon	451	170	521	217	572	1461	1438	900	1754	1388		778	1274
DB00939	Meclofenamic acid	452	110	333	37	423	2995	2801	2962	2839	3007		2562	1926
DB01088	Iloprost	453	1025	977	888	1042	2375	2300	2623	2072	2186	290	217	113
DB06777	Chenodeoxycholic acid	454	841	305	627	202	1233	1602	1923	1282	1520	642	2647	2741
DB00605	Sulindac	455	689	607	571	531	1836	1734	2301	1598	2148	163	2702	2273
DB01104	Sertraline	456	575	609	775	623	1226	2249	1234	2198	1038	726	630	2687
DB00331	Metformin	457	774	477	373	402	2779	2571	2892	2591	2907	157	3108	2805
DB00206	Reserpine	458	497	773	570	834	2256	1908	2422	2042	2520	132	2606	1741
DB01133	Tiludronic acid	459	771	502	323	507	351	241	454	258	404		235	104
DB05013	Ingenol mebutate	460	312	294	290	271	30	63	81	66	62		2262	1882
DB06268	Sitaxentan	461	284	459	423	524	892	2489	648	2527	725		494	1859
DB01218	Halofantrine	462	299	570	288	578	1348	2595	1371	2682	1164		468	659
DB06713	Norelgestromin	463	318	273	333	267	617	500	568	498	632		1517	1114
DB08827	Lomitapide	464	210	476	258	519	1625	1885	1477	1508	1678		914	1935
DB00745	Modafinil	465	343	390	514	429	1881	2753	1557	2786	1602		489	1181
DB09079	Nintedanib	466	688	221	535	185	209	343	392	342	292		684	700
DB01091	Butenafine	467	47	235	328	249	2117	1107	2211	1317	2335		2906	2526
DB03793	Benzoic Acid	468	377	577	511	622	2092	1789	1784	1670	2309	717	2030	2296
DB00973	Ezetimibe	469	624	779	526	719	3057	3002	3032	3014	3056	107	1828	1842
DB00861	Diflunisal	470	451	514	339	492	3191	3162	3168	3180	3189	364	2313	1015
DB00437	Allopurinol	471	476	545	455	466	2700	2830	3047	2652	2888	377	2482	1886
DB00712	Flurbiprofen	472	385	516	359	518	3187	3166	3161	3179	3182	484	2051	1267
DB00604	Cisapride	473	432	540	558	575	1930	2854	1600	2914	1846		191	303
DB01044	Gatifloxacin	474	619	1055	819	1090	2222	1664	605	1874	1122	119	548
DB03766	Propanoic acid	475	122	366	46	483	2269	1798	2692	1826	2368		2956	2402
DB00894	Testolactone	476	267	198	269	199	2413	1863	2780	1500	2265		2490	2248
DB00296	Ropivacaine	477	222	481	437	530	2262	2682	2162	2561	2516		515	1232
DB00337	Pimecrolimus	478	500	301	419	240	305	491	363	439	402		883	999
DB06674	Golimumab	479	109	320	325	367	1250	143	250	181	392		1830	1311
DB01014	Balsalazide	480	144	373	276	463	983	818	1431	757	1052		1650	892
DB01024	Mycophenolic acid	481	926	417	718	340	3211	3210	3204	3211	3211	405	1811	79
DB00349	Clobazam	482	556	554	844	541	1296	2842	1433	2811	1180		35	340
DB00269	Chlorotrianisene	483	287	260	273	233	682	428	950	307	523		2626	1765
DB01392	Yohimbine	484	526	611	466	566	1715	2156	1359	2267	1715		197	143
DB00740	Riluzole	485	562	697	726	741	1349	1244	1205	1182	1081	256	1443	2726
DB05259	Glatiramer	486	79	312	51	432	2951	871	1957	1695	2421		3171	2890
DB00591	Fluocinolone acetonide	487	52	111	1313	206	840	734	1111	683	881		2320	2094
DB00428	Streptozocin	488	608	289	531	260	1900	2014	1746	1985	1959		511	1841
DB00669	Sumatriptan	489	981	768	1075	709	2572	2735	2578	2750	2553	760	360	161
DB08901	Ponatinib	490	694	231	584	172	271	560	558	579	353		659	2109
DB00333	Methadone	491	742	782	866	812	2423	2732	2168	2798	2252	169	762	2764
DB01412	Theobromine	492	464	692	506	756	1550	2068	1220	2171	1565		150	96
DB00203	Sildenafil	493	268	585	493	632	2033	2650	1951	2643	1851		161	1055
DB00622	Nicardipine	494	1128	1160	1204	1224	2445	2533	2349	2577	2429	34	538	891
DB06785	Ganirelix	495	786	922	425	909	1419	3043	857	3026	877		32	12
DB06825	Triptorelin	496	809	926	400	935	1419	3043	857	3026	877		32	12
DB06774	Capsaicin	497	893	901	1030	962	1492	1280	1132	1208	1325	274	625	332
DB01100	Pimozide	498	1278	944	1071	949	1993	2364	1630	2463	1934	310	361	236
DB09039	Eliglustat	499	149	510	294	574	974	2766	863	2841	920		629	2374
DB09269	Phenylacetic acid	500	386	107	289	8	2480	1577	2406	1538	2426		2585
DB00224	Indinavir	501	300	303	124	264	3003	3015	2862	3037	2968		730
DB00945	Acetylsalicylic acid	502	596	479	547	491	1712	1576	1628	1627	1598	521	2514	2692
DB01142	Doxepin	503	1333	1286	1287	1264	1856	1954	1460	2014	1540	67	200	658
DB06292	Dapagliflozin	504	201	488	502	561	2899	3020	2376	3041	2744		236	1271
DB00200	Hydroxocobalamin	505	426	22	337	120	2786	2566	2961	2355	2814		3106	2871
DB01143	Amifostine	506	798	371	388	369	2821	2368	2793	2220	2761	560	2642	2183
DB04854	Febuxostat	507	82	271	116	300	3039	3138	3180	3099	3132		2248	1896
DB01075	Diphenhydramine	508	362	551	431	609	1796	2851	1327	2853	1201		234	1369
DB06285	Teriparatide	509	347	434	248	395	2374	639	152	815	1391		1224	680
DB00909	Zonisamide	510	941	945	1126	1000	2731	2748	2646	2726	2605	148	596	333
DB01395	Drospirenone	511	301	316	374	316	375	431	512	364	379		1572	945
DB00666	Nafarelin	512	831	942	420	938	1419	3043	857	3026	877		32	12
DB00199	Erythromycin	513	581	876	604	883	2733	2705	2737	2680	2748	187	1509	866
DB06335	Saxagliptin	514	456	535	331	454	2771	2370	2504	2440	2798		292	477
DB00325	Nitroprusside	515	938	1019	1023	1047	1265	1001	1441	964	1036	261	676	224
DB01285	Corticotropin	516	252	241	252	223	2678	2517	2803	2282	2672		2384	2512
DB00898	Ethanol	517	854	747	1035	765	2529	2631	2579	2617	2640	160	839	2224
DB08867	Ulipristal	518	355	395	429	377	778	590	500	599	548		933	1344
DB06788	Histrelin	519	833	943	449	945	1419	3043	857	3026	877		32	12
DB08904	Certolizumab pegol	520	123	295	296	358	1156	611	1326	481	852		2553	1242
DB01120	Gliclazide	521	665	590	543	529	1056	2461	485	2513	650		182	183
DB00991	Oxaprozin	522	351	433	169	398	1735	1944	2390	1506	2160		1608	1078
DB09559	Necitumumab	523	690	264	314	275	98	7	10	6	7		2064	1369
DB00644	Gonadorelin	524	825	999	421	966	1419	3043	857	3026	877		32	12
DB00165	Pyridoxine	525	705	759	603	664	624	1286	2060	807	1423	351	1859	1746
DB01401	Choline magnesium trisalicylate	526	369	435	206	374	1735	1944	2390	1506	2160		1608	1078
DB00977	Ethinylestradiol	527	542	638	589	624	2358	1953	1904	2302	2326	568	1713	2819
DB01196	Estramustine	528	602	306	193	366	523	493	602	419	480		1254	1604
DB00547	Desoximetasone	529.5	99	129	1462	213	265	16	31	24	58		1880	1634
DB00838	Clocortolone	529.5	101	126	1461	216	265	16	31	24	58		1880	1634
DB00223	Diflorasone	531	102	120	1464	214	265	16	31	24	58		1880	1634
DB06782	Dimercaprol	532	34	442	509	488	313	4	9	5	23		2064	1634
DB00342	Terfenadine	533	1325	1023	1092	1025	2116	2305	1950	2348	1973	87	576	991
DB00596	Ulobetasol	534	56	110	1448	200	1342	701	1399	670	1072		2661	1765
DB01399	Salsalate	535	365	449	214	393	1735	1944	2390	1506	2160		1608	1078
DB09068	Vortioxetine	536	543	558	743	563	1779	2788	1586	2870	1619		94	444
DB00171	ATP	537	1026	784	1033	736	723	816	1323	724	907	117	1720	811
DB01017	Minocycline	538	439	645	566	663	1512	1326	1898	1348	1890	478	2773	1838
DB00389	Carbimazole	539	258	209	274	191	2413	1863	2780	1500	2265		2490
DB00234	Reboxetine	540	250	559	594	607	865	2509	1207	2318	700		432	1961
DB00974	Edetic Acid	541	801	493	147	520	2870	2643	2938	2403	2854	327	2911
DB01600	Tiaprofenic acid	542	367	454	204	422	1735	1944	2390	1506	2160		1608	1078
DB01586	Ursodeoxycholic acid	543	720	635	581	553	1239	1573	1387	1913	1510	751	1546	2810
DB08932	Macitentan	544	337	548	495	594	948	2115	737	2058	811		461	1690
DB01229	Paclitaxel	545	1384	757	688	646	1121	1336	1644	1193	1434	390	693	1686
DB06710	Methyltestosterone	546	358	323	367	312	1137	1213	1248	1128	1083		1711	1940
DB00115	Cyanocobalamin	547	419	51	347	228	2508	2118	2760	1893	2551		3116	2870
DB00421	Spironolactone	548	1011	953	1134	905	634	801	1021	846	702	32	1555	2705
DB00594	Amiloride	549	1006	1145	1138	1187	1586	1984	1508	2064	1569	154	774	338
DB00323	Tolcapone	550	470	707	548	777	955	1289	443	1836	833		177	86
DB00399	Zoledronic acid	551	597	616	513	589	1761	812	1456	891	1574	737	2049	2872
DB05332	Romiplostim	552	1038	574	826	387	485	1738	2426	1186	1146	212	2494	2087
DB01012	Cinacalcet	553	249	655	385	729	859	2670	744	2644	628		349	2198
DB00744	Zileuton	554	260	532	302	581	3052	2931	2516	3032	2957		542	1185
DB08931	Riociguat	555	303	589	436	615	1526	1633	1374	1693	1378		397	2372
DB00850	Perphenazine	556	521	631	617	657	1337	2684	1026	2797	1174		54	1902
DB01677	Fumaric Acid	557	435	473	310	407	3068	3077	2999	3003	3035		877	302
DB01177	Idarubicin	558	1353	372	1247	220	629	2088	346	2201	454		30	1369
DB00379	Mexiletine	559	357	531	482	569	1402	2316	961	2364	1327		406	2405
DB14126	Tenofovir	560	292	378	237	363	1384	1133	1458	1136	1596		1428
DB00252	Phenytoin	561	780	683	891	717	3110	3114	3004	3137	3088	353	516	1364
DB00735	Naftifine	562	45	302	396	343	2117	1107	2211	1317	2335		2906	2526
DB00294	Etonogestrel	563	348	347	366	298	647	436	435	422	533		1978	1342
DB01074	Perhexiline	564	890	858	1057	933	1493	2306	1405	2283	1467	224	721	918
DB01272	Alglucosidase alfa	565	207	523	450	567	2232	1028	1684	1270	2032		1036	481
DB00122	Choline	566	948	730	1043	659	1554	2266	2413	1982	2022	305	672	2594
DB01393	Bezafibrate	567	650	756	622	642	504	534	593	562	574	512	1661	2430
DB09213	Dexibuprofen	568	457	501	348	467	2923	2829	2724	2919	2875		316	588
DB01118	Amiodarone	569	794	788	1010	827	1448	2360	1599	2370	1307	690	500	2179
DB11363	Alectinib	570	741	314	329	370	311	756	1044	674	505		736	1148
DB01136	Carvedilol	571	1159	1288	1294	1316	1944	1903	1739	1977	1822	93	512	978
DB05246	Methsuximide	572	370	586	527	620	727	3129	2181	3088	657		409	1792
DB00929	Misoprostol	573	904	872	998	837	1647	973	1442	858	1337	147	1698	1154
DB01744	Camphor	574	865	881	842	955	506	2074	1573	1435	385		16	15
DB00607	Nafcillin	575	1064	1210	859	1177	1888	1682	982	1925	1773	51	759
DB09112	Nitrous acid	576	583	983	786	872	2941	1964	2212	2195	2704	205	1304	759
DB00476	Duloxetine	577	150	412	456	468	1578	2070	1394	2061	1043		1136	2799
DB06204	Tapentadol	578	622	675	795	699	2632	2834	1959	2932	2209	407	1464	2389
DB01099	Flucytosine	579	1415	624	1364	523	129	215	360	179	189		5	10
DB00552	Pentostatin	580	513	141	507	30	822	817	1809	665	1049		2736	2496
DB00278	Argatroban	581	228	524	319	592	2145	2250	1706	2560	2527		1207	548
DB00599	Thiopental	582	933	889	1067	914	2046	2466	2194	2356	2068	392	492	564
DB09118	Stiripentol	583	555	557	805	555	780	2576	552	2574	552		80	911
DB01437	Glutethimide	584	569	546	839	526	1620	2930	1716	2925	1267		413	186
DB00539	Toremifene	585	325	338	338	333	753	557	701	564	710		1764	2876
DB08916	Afatinib	586	672	376	390	375	201	297	417	265	242		698	1676
DB00626	Bacitracin	587	501	760	749	799	1381	482	717	672	1034		143	88
DB09030	Vorapaxar	588	178	576	336	649	1305	2179	1295	2018	1037		842	2737
DB00007	Leuprolide	589	806	809	345	809	984	2579	599	2492	912		215	67
DB07615	Tranilast	590	1468	1494	286	1488	2280	2538	1687	2592	1931	149	903	2129
DB00205	Pyrimethamine	591	1096	1074	1234	946	1338	1840	1827	1657	1498	307	792	125
DB04920	Clevidipine	592	417	578	544	627	1619	2849	1668	2832	1400		402	1317
DB09282	Molsidomine	593	1002	1081	1176	1165	1488	2230	2562	2084	1419	56	1137	2343
DB01165	Ofloxacin	594	984	1093	771	1046	1356	1471	1052	1615	1254	612	276	1369
DB01198	Zopiclone	595	531	654	598	687	1977	2304	1669	2334	2227		281	261
DB01132	Pioglitazone	596	784	925	686	826	1015	1408	1226	1353	1131	638	975	2044
DB00475	Chlordiazepoxide	597	573	566	878	540	1413	1764	869	1623	1649		417	208
DB00189	Ethchlorvynol	598	565	539	873	522	2334	2036	1578	2020	2353		350	196
DB01406	Danazol	599	338	336	330	319	769	685	750	682	619		2505	1268
DB00201	Caffeine	600	925	972	963	1005	1608	2080	1787	1996	1583	639	355	629
DB00321	Amitriptyline	601	1299	1238	1248	1223	2563	2510	2254	2590	2386	314	226	185
DB00304	Desogestrel	602	324	329	324	337	2927	2447	2095	2675	2702		1868	1500
DB01221	Ketamine	603	1090	1105	1195	1121	2252	1936	2013	2038	2275	86	1092	1126
DB01195	Flecainide	604	929	850	991	896	1230	2342	1129	2395	785	249	946	2229
DB01185	Fluoxymesterone	605	332	331	334	308	289	248	536	201	268		2845	1369
DB00344	Protriptyline	606	450	350	462	349	860	2352	1634	2134	699		1113	2734
DB01592	Iron	607	621	1016	746	833	1371	886	1224	925	1442	674	1195	880
DB01397	Magnesium salicylate	608	430	498	278	435	1848	1433	1816	1189	1858		1695	1486
DB01107	Methyprylon	609	571	573	881	537	2334	2036	1578	2020	2353		350	196
DB09034	Suvorexant	610	208	691	299	817	976	2103	1885	1595	1567		953	1369
DB09026	Aliskiren	611	160	533	293	598	2393	2152	2001	2107	2331		1488	2167
DB00254	Doxycycline	612	773	792	382	747	1573	1647	1875	1761	2164	328	2199
DB00751	Epinastine	613	863	988	1082	1041	1685	2084	1614	1968	1529	282	783	1147
DB09299	Tenofovir alafenamide	614	329	444	251	417	1331	1162	1485	1194	1667		1662
DB04027	D-Arginine	615	130	427	233	497	2058	1296	2116	1476	2132		2868	2628
DB00890	Dienestrol	616	304	324	261	315	590	177	403	211	408		3195	2910
DB00261	Anagrelide	617	1097	1372	1139	1363	1590	2019	1022	2024	858	272	413	413
DB00082	Pegvisomant	618	807	358	626	277	1973	2824	2239	2759	2078		644	1129
DB00633	Dexmedetomidine	619	560	536	659	552	866	1952	406	2161	662		260	1634
DB01250	Olsalazine	620	229	518	491	560	589	1937	2582	1109	1102		1420	1012
DB01191	Dexfenfluramine	621	495	377	599	372	1100	2181	642	2360	884		699	2722
DB00631	Clofarabine	622	914	402	672	287	701	966	1236	849	1020		960	342
DB06594	Agomelatine	623	447	608	563	680	1506	874	279	1199	799		439	1429
DB01053	Benzylpenicillin	624	570	828	696	862	2507	2343	2332	2441	2433	488	1437	2591
DB00426	Famciclovir	625	422	420	361	371	1451	2035	1917	1824	1922		1005
DB00737	Meclizine	626	1455	1468	1447	1445	897	1946	405	1949	502	130	368	417
DB00889	Granisetron	627	333	571	415	626	952	788	379	1159	1134		1047	1536
DB02772	Sucrose	628	525	595	428	550	2914	2983	3121	2751	2971	446	3186	2932
DB00515	Cisplatin	629	1110	572	780	334	2429	1899	2163	1847	2282	577	2183	2565
DB00395	Carisoprodol	630	574	610	753	621	2314	2855	1722	2884	2314		315	334
DB00402	Eszopiclone	631	558	529	823	521	1987	2224	1769	2078	2172		487	416
DB00918	Almotriptan	632	668	629	796	658	1509	2928	1772	2933	1696		82	509
DB00528	Lercanidipine	633	131	448	236	538	2527	3039	2706	3076	2703		2354	2324
DB00621	Oxandrolone	634	436	543	505	535	410	579	43	598	116		926	1698
DB00177	Valsartan	635	939	1043	736	997	1899	1360	846	1608	1641	271	1544	992
DB06403	Ambrisentan	636	133	483	211	545	3163	3145	3093	3158	3148		1690	1738
DB00895	Benzylpenicilloyl Polylysine	637	670	351	87	455	1146	1023	1697	1396	1192		2404	2172
DB00422	Methylphenidate	638	640	899	664	940	2621	2365	2786	2182	2504	349	1812	1322
DB02709	Resveratrol	639	1020	843	1052	771	519	540	640	514	565	679	845	944
DB00657	Mecamylamine	640	942	993	1046	1034	2906	2938	3019	2753	2757	109	1289	766
DB05488	Technetium Tc-99m ciprofloxacin	641	382	593	557	630	977	1352	592	1295	589		617	898
DB00883	Isosorbide dinitrate	642	578	728	658	783	1098	1669	940	1491	1377		392	221
DB09166	Etizolam	643	652	702	787	725	1738	2544	1393	2566	1777		119	406
DB09037	Pembrolizumab	644	769	282	369	324	2580	668	837	1072	1968		1523	931
DB01119	Diazoxide	645	887	895	959	957	2540	1910	2497	1732	2293	137	1941	2120
DB04861	Nebivolol	646	1127	1212	1147	1255	592	1768	425	1686	373	449	171	504
DB06168	Canakinumab	647	272	544	534	558	123	448	708	421	264		1396	836
DB00435	Nitric Oxide	648	647	714	772	804	2291	2135	2195	2068	2240	361	2178	2607
DB01109	Heparin	649	730	678	793	673	1417	1460	1836	1532	1731	712	2043	2171
DB01216	Finasteride	650	156	313	225	335	3017	3001	3079	2972	3034		2941	2145
DB00216	Eletriptan	651	873	681	951	671	2006	2953	1902	2946	1824		40	382
DB01382	Glymidine	652	823	852	683	728	1145	2357	1190	2202	1204		157	40
DB01077	Etidronic acid	653	800	458	279	457	1132	485	1006	558	971		1319	1104
DB00904	Ondansetron	654	748	808	724	850	2535	2714	1730	2883	2380		117	90
DB09035	Nivolumab	655	765	293	370	338	2580	668	837	1072	1968		1523	931
DB00652	Pentazocine	656	752	871	976	884	1569	1427	488	1460	1086		61	38
DB02659	Cholic Acid	657	639	802	606	744	1909	1894	2273	1813	2113	739	2092	2696
DB01190	Clindamycin	658	1445	992	1228	739	699	1470	314	1226	949	164	559
DB00813	Fentanyl	659	814	833	798	892	2723	2027	2352	2094	2596	217	2143	894
DB09083	Ivabradine	660	511	832	662	890	1245	2057	1147	1724	1380		413	205
DB01219	Dantrolene	661	885	618	179	582	2410	2346	2019	2286	2428		1008	449
DB00026	Anakinra	662	278	538	550	542	126	486	729	463	253		1656	975
DB00858	Drostanolone	663	350	367	391	378	856	478	1107	435	677		3164	1723
DB06772	Cabazitaxel	664	1053	393	744	323	1639	1432	1514	1496	1655		553	1021
DB00949	Felbamate	665	504	619	646	655	982	2526	1168	2459	1111		371	2125
DB00178	Ramipril	666	950	969	1041	1056	1769	1042	1083	1328	1514	115	2780	1434
DB00958	Carboplatin	667	1119	656	831	465	2287	1740	1993	1728	2139	302	2266
DB00576	Sulfamethizole	668	410	526	408	562	1859	1585	427	1875	929		803
DB00371	Meprobamate	669	567	541	877	510	2301	2789	2267	2712	2367		426	956
DB01367	Rasagiline	670	709	1048	762	1065	1728	1463	1227	1426	1105	518	1162	2358
DB01420	Testosterone propionate	671	305	507	556	525	2857	2270	2442	2424	2736		1116	1555
DB00920	Ketotifen	672	805	896	1001	954	1786	1154	938	829	1011	356	1723	967
DB00489	Sotalol	673	1240	1370	1330	1402	558	1492	638	1374	308	315	383	411
DB01263	Posaconazole	674	519	615	474	596	736	1261	913	1039	863		379
DB06636	Isavuconazonium	675	524	630	465	591	736	1261	913	1039	863		379
DB00266	Dicoumarol	676	288	701	634	740	1081	1038	840	1104	1008		825	1227
DB01189	Desflurane	677	753	674	809	696	1522	1558	1451	1570	1772		358	171
DB00679	Thioridazine	678	1308	1305	1385	1250	1285	2468	1281	2572	1284	326	198	1054
DB00864	Tacrolimus	679	1329	437	1152	304	2623	2380	2627	2331	2679	662	2551	1070
DB01956	Taurine	680	871	770	987	785	1791	1933	2090	1801	2401	352	2102	761
DB01108	Trilostane	681	405	382	448	384	791	689	860	698	961		2169	2601
DB00537	Ciprofloxacin	682	660	1077	847	1102	2025	2117	2178	2013	2129	609	1305	1056
DB01002	Levobupivacaine	683	379	652	593	718	1746	2556	1741	2343	1872		621	1257
DB06155	Rimonabant	684	469	506	404	515	2098	2396	2405	2285	2560		1383	2108
DB00017	Salmon Calcitonin	685	891	693	522	599	1151	1605	1225	1768	1414		763	286
DB00334	Olanzapine	686	1229	1174	1272	1196	2681	2475	2033	2663	2508	650	274	347
DB00943	Zalcitabine	687	572	722	565	633	2203	1880	2415	2034	2622	602	3054
DB01029	Irbesartan	688	404	561	411	565	3087	3044	2809	3084	3048		751	1369
DB00580	Valdecoxib	689	344	422	469	424	3100	3034	2875	3072	3058		1336	1618
DB00316	Acetaminophen	690	910	902	912	995	3123	3111	3015	3125	3089	561	784	388
DB01200	Bromocriptine	691	1224	1206	1186	1162	2363	2063	2164	2178	2408	141	1172	1345
DB00524	Metolazone	692	1396	1331	541	1282	785	1027	2078	701	1002	80	2697	2331
DB00548	Azelaic acid	693	1034	1028	1145	929	2837	2878	3050	2721	2911	17	2588	2146
DB08873	Boceprevir	694	494	542	393	517	2367	2214	2251	2288	2357		833
DB08936	Chlorcyclizine	695	1486	1523	1478	1520	2671	1483	185	1421	1319	150	695	271
DB00984	Nandrolone phenpropionate	696	399	425	479	421	527	386	905	256	395		2553	1698
DB01202	Levetiracetam	697	702	790	854	859	1116	1223	977	1075	1028		202	115
DB08874	Fidaxomicin	698	530	670	483	652	736	1261	913	1039	863		379
DB04855	Dronedarone	699	1130	1234	1218	1271	1992	2137	2380	1983	1885	144	1215	1928
DB00175	Pravastatin	700	488	563	430	528	1971	2273	2383	2207	2394		1170	2605
DB11560	Lesinurad	701	320	597	459	635	2760	2894	2653	2885	2734		1213	1803
DB00121	Biotin	702	1003	868	1076	846	1519	1599	2222	1320	1757	230	2299	1435
DB06203	Alogliptin	703	666	627	985	585	1892	2864	763	3010	1447		229	526
DB01193	Acebutolol	704	1146	1313	1352	1345	619	1662	734	1564	351	391	374	535
DB01261	Sitagliptin	705	600	797	525	760	1834	1986	1719	2168	2070		456	532
DB00005	Etanercept	706	1024	149	575	76	2339	1237	1941	1428	1881		3005	2727
DB04865	Omacetaxine mepesuccinate	707	1356	512	1265	352	3	240	100	436	143		1735	1223
DB04786	Suramin	708	1133	1219	1304	1253	1322	1140	1531	1261	1439	365	1187	124
DB00494	Entacapone	709	664	684	748	713	3166	3182	3066	3197	3145		213	18
DB01179	Podofilox	710	754	353	647	255	403	132	218	124	296		1937	1545
DB01656	Roflumilast	711	915	996	840	1043	636	1191	1122	882	621		100	83
DB00370	Mirtazapine	712	1221	1267	1367	1286	1360	1491	720	1620	969	421	398	514
DB00380	Dexrazoxane	713	416	581	545	614	300	242	447	162	279		1445	912
DB00027	Gramicidin D	714	487	591	413	587	772	1066	1708	865	796		791
DB00907	Cocaine	715	731	798	802	836	2104	2445	2432	2345	2151	750	2447	1975
DB01280	Nelarabine	716	856	431	727	336	1054	872	1421	880	1231		2298	57
DB09110	Coenzyme M	717	635	259	583	124	1452	2321	2427	1751	2481		2484
DB08930	Dolutegravir	718	157	397	208	419	3197	3188	3182	3196	3196		2121
DB09462	Glycerin	719	1005	1012	1095	1124	1615	1495	1967	1347	1801	214	1841	1743
DB00526	Oxaliplatin	720	1104	649	791	499	1897	1587	1866	1442	1992	600	2440
DB13919	Candesartan	721	321	613	418	662	3131	3103	3027	3126	3107		912	1467
DB01252	Mitiglinide	722	483	564	405	533	3190	3172	3164	3183	3181		1402	149
DB01436	Alfacalcidol	723	969	1059	546	934	872	744	1604	582	788	435	2743	1264
DB01303	Oxtriphylline	724	919	1175	1024	1173	1520	1770	1619	1676	1462		34	17
DB00041	Aldesleukin	725	1044	252	685	141	784	1262	1563	1086	1245		2236	2667
DB08819	Tafluprost	726	770	622	97	571	1552	1174	2041	1183	1955		2000	2215
DB00414	Acetohexamide	727	757	811	637	702	1203	1514	854	1498	943		790	93
DB00374	Treprostinil	728	545	639	588	710	1135	904	562	1355	1173		865	877
DB00731	Nateglinide	729	674	671	578	568	2918	2749	2430	2893	2809		1168	62
DB01609	Deferasirox	730	264	556	287	580	3209	3206	3198	3210	3209		910
DB00884	Risedronic acid	731	440	491	371	381	1243	626	1120	549	924		2717	2785
DB01072	Atazanavir	732	478	636	407	644	2942	2728	2434	2882	2864		467
DB00550	Propylthiouracil	733	768	820	789	888	2231	1246	1495	1266	1915	666	1612
DB09099	Somatostatin	734	657	698	610	588	2992	3030	3092	2964	3029	715	2648	2885
DB00575	Clonidine	735	1149	1242	1198	1297	1886	2225	1823	2303	1626	508	321	2490
DB00628	Clorazepic acid	736	832	754	948	751	1425	1755	1017	1938	1835		308	169
DB00186	Lorazepam	737	811	723	950	745	2176	2506	2232	2462	2579		410	194
DB08907	Canagliflozin	738	415	598	363	602	3024	2892	2855	2961	3025		1261	1369
DB01062	Oxybutynin	739	459	602	628	648	1975	2501	1771	2637	1894		919	2471
DB08909	Glycerol phenylbutyrate	740	429	620	568	665	1778	2978	1469	3013	1476		598
DB00198	Oseltamivir	741	851	587	492	487	1907	1264	1790	1399	2045		1040	987
DB06148	Mianserin	742	1137	1208	1240	1188	2003	1913	1625	1992	1939	425	641	909
DB00292	Etomidate	743	568	525	909	502	2204	1816	2330	1553	2213		1099	485
DB03255	Phenol	744	918	1141	939	1159	2067	610	656	706	1256	764	1151	662
DB00915	Amantadine	745	1073	1037	1097	1059	2673	2640	2787	2587	2780	616	1418	290
DB00780	Phenelzine	746	582	601	747	625	2259	2815	2318	2791	2140		655	1347
DB00839	Tolazamide	747	822	995	720	913	2245	2692	890	2876	1539		248	105
DB01035	Procainamide	748	1099	1200	1213	1231	1709	2344	2088	2328	1725	538	893	491
DB00822	Disulfiram	749	923	949	1045	1001	2356	1884	1770	1891	2304	624	1513	1742
DB02648	(3-Carboxy-2-(R)-Hydroxy-Propyl)-Trimethyl-Ammonium	750	737	415	98	445	2711	2264	2848	2241	2750		2804	2318
DB00363	Clozapine	751	1296	1328	1350	1337	2485	2479	2085	2588	2441	578	196	1034
DB00623	Fluphenazine	752	1315	1280	1383	1261	1107	1302	880	1450	1071	528	470	1040
DB00263	Sulfisoxazole	753	1501	1521	1490	1532	1637	2570	230	2852	715	76	593
DB00004	Denileukin diftitox	754	1037	210	695	97	386	654	1246	607	558		2998	2762
DB00845	Clofazimine	755	498	716	468	715	929	1265	1343	1038	1030		1033	2376
DB00194	Vidarabine	756	673	298	607	179	822	817	1809	665	1049		2736
DB00714	Apomorphine	757	1132	1124	1155	1136	2511	2212	2255	2352	2592	239	1465	990
DB00112	Bevacizumab	758	1055	208	649	104	2365	1256	1986	1448	1901		3049	2684
DB00911	Tinidazole	759	339	562	542	583	998	1373	1159	1126	1190		1588
DB09290	Ramosetron	760	534	705	712	770	1622	1638	271	2400	1082		607	1541
DB01068	Clonazepam	761	813	700	930	716	1019	1115	889	1213	1353		594	179
DB00110	Palivizumab	762	1052	206	620	106	2488	1397	2210	1628	2071		3137	2817
DB06282	Levocetirizine	763	909	914	389	931	2671	1483	185	1421	1319		695	271
DB08889	Carfilzomib	764	975	385	666	310	83	505	356	713	382		1735	2090
DB00833	Cefaclor	765	1109	1226	1014	1149	2293	1481	2160	1672	2173	43	2976
DB00863	Ranitidine	766	373	682	703	749	2095	2569	2282	2486	2014		885	2701
DB00477	Chlorpromazine	767	1238	1251	1233	1260	2023	1658	1610	1794	1874	363	879	825
DB09488	Acrivastine	768	1491	1527	1473	1515	2671	1483	185	1421	1319	313	695	271
DB00818	Propofol	769	561	528	808	527	3167	3150	3096	3168	3155		448	1039
DB00072	Trastuzumab	770	1017	226	687	157	1960	1049	1903	1196	1595		3118	2868
DB00862	Vardenafil	771	283	793	741	843	2159	2318	2568	2196	2090		955	942
DB00458	Imipramine	772	1265	1273	1326	1274	2395	2297	2102	2389	2276	319	758	979
DB05676	Apremilast	773	736	1056	738	1089	365	587	690	473	368		262	127
DB00335	Atenolol	774	1121	1258	1209	1291	907	1448	804	1393	535	580	729	561
DB00491	Miglitol	775	883	957	689	835	1820	2276	2779	2227	2600	324	3136	2911
DB00507	Nitazoxanide	776	605	474	155	500	1018	1056	2066	831	1441		2810
DB00385	Valrubicin	777	727	407	691	473	241	170	281	123	261		1806	1369
DB01080	Vigabatrin	778	603	537	766	536	2045	2159	1735	2049	1984		1287	778
DB00668	Epinephrine	779	1161	1312	1252	1333	1765	1343	1714	1370	1591	393	884	1760
DB00095	Efalizumab	780	1027	199	690	63	2388	1396	2219	1593	2048		3153	2841
DB00464	Sodium Tetradecyl Sulfate	781	900	908	512	780	2402	1374	1637	1740	1896		850	253
DB00108	Natalizumab	782	1060	240	625	118	2213	1211	2047	1424	1870		3160	2862
DB01083	Orlistat	783	978	842	1036	784	1491	1513	1513	1321	1673	575	2472	2161
DB00002	Cetuximab	784	1040	211	700	112	2279	1164	2015	1375	1819		3162	2809
DB00207	Azithromycin	785	576	891	639	939	731	920	861	828	864		527	537
DB00415	Ampicillin	786	1185	1374	1000	1303	1218	841	751	1001	1012	502	855	2027
DB00054	Abciximab	787	1046	230	708	81	2071	1128	1953	1330	1701		3075	2816
DB00485	Dicloxacillin	788	1332	1428	1074	1390	1510	930	672	1272	1396	70	1912
DB01046	Lubiprostone	789	503	575	623	605	1517	953	1518	983	1604		2353	391
DB00339	Pyrazinamide	790	458	503	441	444	2380	2768	2858	2586	2776		1673
DB01240	Epoprostenol	791	1179	1195	734	1211	2409	1614	2131	1991	2742	335	1848	1179
DB00794	Primidone	792	685	664	863	681	2794	2920	2600	2943	2722		251	625
DB06237	Avanafil	793	954	918	1219	964	749	2153	1322	1808	816		155	107
DB09027	Ledipasvir	794	1261	478	451	458	586	986	1276	821	728		754
DB00698	Nitrofurantoin	795	897	710	528	619	1093	1011	1515	968	1290		404
DB00373	Timolol	796	1018	965	1105	1030	437	2511	573	2421	212		112	329
DB01599	Probucol	797	564	621	356	651	1374	957	1757	947	1443		2270	1599
DB09258	Bemiparin	798	1065	816	867	867	1948	1409	1030	1674	2072		405	202
DB04398	Lactic acid	799	902	814	932	830	2212	1998	2324	1854	2308	677	1857
DB00056	Gemtuzumab ozogamicin	800	1047	228	693	103	2577	1386	2155	1637	2127		3065	2853
DB00137	Lutein	801	947	1214	893	1230	2067	610	656	706	1256	394	1151
DB00078	Ibritumomab tiuxetan	802	1030	229	706	136	2430	1398	2199	1699	2098		3190	2925
DB01018	Guanfacine	803	707	720	755	762	490	2392	782	2217	512		552	2133
DB00140	Riboflavin	804	1284	1264	1274	1283	2087	1776	1835	1807	2081	306	2134	100
DB06616	Bosutinib	805	905	326	648	268	301	315	353	277	281		2232	2829
DB00074	Basiliximab	806	1056	237	723	119	2299	1329	2183	1497	1954		3184	2926
DB00388	Phenylephrine	807	1142	1102	1166	1142	2519	1987	2177	2112	2120	266	1921	1980
DB00715	Paroxetine	808	1223	1327	1261	1325	1676	1980	1375	2059	1548	527	654	2063
DB00651	Dyphylline	809	1079	1050	871	1071	1310	1788	1987	1548	1366		169	84
DB01188	Ciclopirox	810	1254	1320	1430	1371	601	497	290	418	536	243	1193	638
DB01577	Metamfetamine	811	860	812	845	879	1627	2015	2263	1954	1788	543	3129	2952
DB01233	Metoclopramide	812	502	774	757	855	1555	2108	1263	2428	1664		834	1363
DB00457	Prazosin	813	1199	1221	1279	1262	2049	1803	2407	1746	2153	216	1795	1524
DB00710	Ibandronate	814	799	465	281	470	2323	797	1554	798	1484		2934	2745
DB00295	Morphine	815	940	884	955	930	3168	3146	3115	3155	3157	507	1240	1985
DB01070	Dihydrotachysterol	816	474	667	621	682	297	160	278	161	185		1785	1614
DB00289	Atomoxetine	817	810	804	862	844	1672	2278	1345	2269	921		464	498
DB00647	Dextropropoxyphene	818	658	715	864	769	1308	1870	943	1976	1108		564	1822
DB01059	Norfloxacin	819	907	1261	981	1306	2583	2241	2209	2351	2502	466	1535	1369
DB00810	Biperiden	820	491	662	752	733	1952	3029	2541	2974	1563		1064	2143
DB01064	Isoprenaline	821	1173	1316	1387	1332	422	305	543	285	374	297	1316	896
DB01440	gamma-Hydroxybutyric acid	822	408	659	630	714	1961	1779	2043	1576	2065		1630	2260
DB01043	Memantine	823	849	824	1007	858	1663	2497	1502	2615	1782		231	473
DB01149	Nefazodone	824	1342	1135	1257	1055	1695	1743	1848	1687	1537	731	1115	1180
DB00956	Hydrocodone	825	566	669	739	691	957	1961	574	2070	717		920	2516
DB01589	Quazepam	826	725	658	900	676	2499	2702	2327	2597	2525		600	494
DB01169	Arsenic trioxide	827	1462	904	1449	683	274	291	342	254	364	702	1453	2644
DB09014	Captodiame	828	1351	1138	1362	1095	1426	1549	387	1688	1136		53	24
DB00514	Dextromethorphan	829	790	861	778	922	2346	2666	2118	2625	2183		463	460
DB00420	Promazine	830	1354	1382	1398	1369	1945	2126	1336	2314	1694	566	561	1464
DB08814	Triflusal	831	789	875	928	937	878	1309	1547	1033	825		554	292
DB01264	Darunavir	832	550	647	515	643	1596	1705	1560	1534	1798		1089
DB01279	Galsulfase	833	623	785	549	698	1594	597	270	758	1482		1325	709
DB01164	Calcium Chloride	834	1330	1250	1017	1257	1466	779	1218	650	973	447	1386	701
DB00312	Pentobarbital	835	775	815	962	866	1632	2502	2031	2347	1749		189	607
DB00131	Adenosine phosphate	836	963	971	1079	986	884	1208	1939	899	1195	325	3050	2493
DB00903	Etacrynic acid	837	1019	1029	1200	1058	1942	1594	2156	1526	2150	445	2119	782
DB00573	Fenoprofen	838	655	690	597	613	829	687	1039	619	842		1599	1024
DB00111	Daclizumab	839	1059	276	661	196	2150	1266	2115	1431	1837		3175	2930
DB02110	Protoporphyrin Ix Containing Co	840	646	735	365	735	2021	2040	2486	1691	2397		1815	1152
DB00237	Butabarbital	841	848	749	1009	731	1558	2105	2381	1916	1720		724	339
DB08912	Dabrafenib	842	1035	632	770	509	755	1276	1305	1233	1158		991	1607
DB00502	Haloperidol	843	1338	1241	1276	1232	2893	2962	2631	3022	2820	362	798	857
DB06700	Desvenlafaxine	844	536	568	692	577	881	2189	1378	1922	808		1751	2834
DB01271	Idursulfase	845	645	796	554	704	1594	597	270	758	1482		1325	709
DB00320	Dihydroergotamine	846	1000	937	1016	893	1585	2067	1402	2071	1685		477	278
DB06283	Ziconotide	847	532	745	702	759	699	1470	314	1226	949		559
DB00209	Trospium	848	508	778	760	894	1370	3069	1789	3079	964		861	2183
DB06800	Methylnaltrexone	849	706	771	969	908	1951	748	742	996	1721		924	309
DB01209	Dezocine	850	712	781	988	874	1951	748	742	996	1721		924	309
DB00440	Trimethoprim	851	698	1109	814	1195	1222	1681	1284	1626	1203		238	474
DB01140	Cefadroxil	852	1350	1419	1153	1379	2270	1461	1815	1803	2220	62	2539
DB01319	Fosamprenavir	853	535	776	684	796	699	1470	314	1226	949		559
DB00938	Salmeterol	854	1134	1309	1315	1335	2457	2397	2551	2341	2440	308	1551	853
DB06290	Simeprevir	855	590	840	640	861	1442	1393	1231	1449	1461		525
DB03934	Protoporphyrin Ix Containing Zn	856	733	864	375	854	906	565	998	496	872		1392	692
DB00775	Tirofiban	857	739	763	897	824	355	553	927	555	442		1030	359
DB00996	Gabapentin	858	874	854	952	829	1641	1618	1538	1791	2107		838	200
DB05266	Ibudilast	859	858	1132	1068	1198	668	1130	1449	825	577		268	71
DB08870	Brentuximab vedotin	860	777	844	439	857	938	1093	928	911	1064		1185	833
DB06691	Mepyramine	861	1231	1137	1141	1106	1562	2838	595	2901	609		74	329
DB00841	Dobutamine	862	1206	1326	1355	1298	690	349	680	417	598	490	1142	1918
DB01173	Orphenadrine	863	788	817	849	869	2237	2434	2319	2155	2361		510	1085
DB00073	Rituximab	864	844	307	782	259	564	796	1167	1696	1269		3060	2767
DB00418	Secobarbital	865	970	964	1161	989	1865	2546	2049	2511	1785		76	577
DB00500	Tolmetin	866	527	642	489	601	2110	1517	2233	1556	2267		2822	1527
DB00849	Methylphenobarbital	867	713	744	882	766	1860	2536	2374	2408	2055		707	649
DB00231	Temazepam	868	864	721	1005	743	2618	2721	2482	2679	2659		384	827
DB08934	Sofosbuvir	869	551	766	665	779	611	854	1210	750	908		732
DB06016	Cariprazine	870	1373	1209	1343	1122	1852	2208	702	2426	1453		48	132
DB00988	Dopamine	871	1154	1201	1203	1216	2196	2192	2238	2249	2281	763	1385	1989
DB01103	Quinacrine	872	482	732	500	774	2019	1981	2304	1756	2089		2146	2115
DB01183	Naloxone	873	732	751	860	789	2407	1928	1744	2176	2135		618	1876
DB00193	Tramadol	874	1036	1100	1284	1156	2825	2612	2570	2670	2756	329	1706	2546
DB00706	Tamsulosin	875	374	742	953	868	2079	2411	1871	2551	1738		1293	2187
DB09351	Levobetaxolol	876	1062	951	1050	1057	588	2898	765	2915	291		275	327
DB06317	Elotuzumab	877	1391	509	1336	329	2076	1600	1584	1610	2206		894	550
DB00143	Glutathione	878	1014	1070	1337	1051	2361	2265	2599	2159	2523	292	2394	2570
DB09325	Sodium fluoride	879	1418	1464	1515	1471	1287	2432	1158	2256	992	632	225
DB00703	Methazolamide	880	691	726	721	753	1766	2812	1910	2768	1690		948	2588
DB11581	Venetoclax	881	1115	1410	91	1458	937	1053	1082	955	1079		734	1198
DB00572	Atropine	882	1091	1069	1099	1082	2493	2016	2268	2057	2444	747	2284	1259
DB00063	Eptifibatide	883	591	740	618	805	92	252	394	329	208		1823	1457
DB00382	Tacrine	884	499	633	595	675	2024	1641	1664	1650	1686		2181	2861
DB00914	Phenformin	885	669	643	681	638	2084	2606	2215	2731	2106		1688	2379
DB00869	Dorzolamide	886	617	661	636	674	2559	2422	2336	2272	2247		1536	2558
DB00497	Oxycodone	887	656	727	835	772	2308	2020	1483	2236	1830		1094	1514
DB00680	Moricizine	888	1366	1240	1089	1245	1529	858	1886	933	1412	190	2873	2530
DB05381	Histamine	889	1188	1306	1236	1342	2653	2573	2566	2500	2590	627	1155	725
DB06201	Rufinamide	890	595	651	745	678	1981	1877	1712	1735	2207		1647	2310
DB00520	Caspofungin	891	517	679	501	697	2394	2204	2421	2300	2719		1424
DB04953	Ezogabine	892	412	486	335	486	3210	3207	3206	3209	3210		3119	2562
DB01251	Gliquidone	893	783	905	657	821	2620	2518	1493	2826	2402		751	626
DB01320	Fosphenytoin	894	607	653	832	685	3140	3160	2940	3172	3096		518	2663
DB00246	Ziprasidone	895	1245	1368	1269	1318	2400	1890	2093	2004	2427	709	1211	879
DB01155	Gemifloxacin	896	593	991	836	1072	2372	2679	537	2847	1010		162
DB13449	Proxyphylline	897	616	1017	810	1049	2372	2679	537	2847	1010		162
DB00686	Pentosan Polysulfate	898	649	729	874	788	285	917	1611	749	585		1214	809
DB00404	Alprazolam	899	710	657	906	672	2851	2588	2630	2646	2813		1330	379
DB00160	L-Alanine	900	615	1034	813	880	2140	2060	2089	1944	2218		1224	377
DB01427	Amrinone	901	1310	986	935	1037	754	784	1157	631	513		514	154
DB01294	Bismuth subsalicylate	902	398	879	668	711	1724	538	736	673	1262		1433
DB00512	Vancomycin	903	406	594	608	618	2772	1197	1901	1459	2272		2026
DB01288	Fenoterol	904	1247	1426	1404	1447	1138	956	1654	781	942	605	1269	615
DB01273	Varenicline	905	554	582	577	595	2959	2952	2983	2935	2924		1999	1296
DB01067	Glipizide	906	819	979	719	903	3026	2856	2469	2977	2918		814	170
DB00960	Pindolol	907	1218	1347	1300	1366	1794	2535	1820	2526	1321		101	95
DB09052	Blinatumomab	908	932	406	768	313	2004	1312	2284	1174	1680		3076	2688
DB01621	Pipotiazine	909	1303	1230	1339	1178	2057	2793	1694	2871	1868		68	319
DB09146	Iron saccharate	910	563	1045	710	911	2342	782	669	1094	1684		1079	603
DB00685	Trovafloxacin	911	629	1111	1055	1181	802	1096	389	1112	543	767	443	1208
DB06791	Lanreotide	912	663	713	573	617	2032	2389	2552	2261	2533		1958	2415
DB09031	Miltefosine	913	878	1101	488	1112	598	666	1027	537	627		860	590
DB00978	Lomefloxacin	914	755	1168	850	1207	1208	932	509	1003	793		435	1369
DB00584	Enalapril	915	682	924	676	906	1922	2096	2112	2074	2119		942	2235
DB00734	Risperidone	916	1270	1344	1271	1343	2568	2420	2354	2495	2545	635	1353	1067
DB00218	Moxifloxacin	917	643	1104	1087	1183	802	1096	389	1112	543		443	1208
DB00301	Flucloxacillin	918	528	807	523	810	998	1373	1159	1126	1190		1588
DB04397	Alpha-D-Glucose-1-Phosphate-6-Vanadate	919	539	718	477	701	1642	1104	2269	1253	1989		2833	2394
DB00704	Naltrexone	920	744	803	956	928	3134	3040	2838	3096	3091		627	126
DB00241	Butalbital	921	843	706	992	720	2433	2428	2685	2292	2514		1028	480
DB00318	Codeine	922	726	813	890	886	1997	2277	1753	2212	1803		957	1445
DB00306	Talbutal	923	846	725	1008	727	2433	2428	2685	2292	2514		1028	480
DB01208	Sparfloxacin	924	721	1128	869	1184	1103	961	700	969	794		541	1534
DB01125	Anisindione	925	1271	1445	1412	1460	1719	1231	2402	1085	1902		87	41
DB00230	Pregabalin	926	763	748	761	757	1527	912	1318	1016	1787		1595	837
DB00843	Donepezil	927	974	954	1114	993	1158	2427	652	2489	810		356	1256
DB01746	D-Leucine	928	717	423	711	359	1891	1563	2490	1410	2352		2865
DB00187	Esmolol	929	1112	1161	1108	1221	588	2898	765	2915	291		275	327
DB04876	Vildagliptin	930	899	961	667	847	3125	2495	2136	3045	3105		915	336
DB00467	Enoxacin	931	671	1152	1096	1219	802	1096	389	1112	543		443	1208
DB00019	Pegfilgrastim	932	886	495	994	380	1332	728	1312	862	1251		2442	2245
DB09071	Tasimelteon	933	1021	960	1070	1011	1237	843	299	971	769		305	1242
DB00407	Ardeparin	934	1118	1033	916	1068	2088	1489	1585	1535	1760		715	177
DB00561	Doxapram	935	1341	1442	1347	1439	287	1822	1806	1201	357		133	49
DB00690	Flurazepam	936	838	724	968	748	2761	2658	2635	2571	2791		709	919
DB09332	Kappadione	937	1166	1341	1357	1378	1978	1442	1705	1846	2302		145	175
DB09128	Brexpiprazole	938	1335	1107	1325	1015	1655	2240	1283	2357	1485		290	293
DB00368	Norepinephrine	939	1235	1345	1286	1391	1837	1747	2307	1708	1943	468	2034	1462
DB01411	Pranlukast	940	1174	1211	1245	1213	1887	1465	1579	1309	1483	551	2155	2778
DB00417	Phenoxymethylpenicillin	941	1461	1489	1482	1477	1962	622	302	1220	2292	375	1576	1065
DB00637	Astemizole	942	1343	1115	1162	1143	1906	2467	1802	2384	1558		330	207
DB00770	Alprostadil	943	588	694	600	639	2854	2690	2861	2499	2772		1747	2881
DB01255	Lisdexamfetamine	944	541	646	722	688	2387	2981	2021	3034	2217		2141	2941
DB00967	Desloratadine	945	1436	1472	1374	1474	913	2903	404	2930	423		28	401
DB01390	Sodium bicarbonate	946	968	783	910	705	2307	2037	2182	1907	2286		529
DB01429	Aprindine	947	586	677	730	712	1359	2098	1298	2309	917		2212	2598
DB00649	Stavudine	948	1077	1223	917	1164	2741	2162	2441	2230	2818	371	2208
DB01086	Benzocaine	949	740	743	773	763	1845	2120	2733	1675	2270		1655	1021
DB00681	Amphotericin B	950	1471	1506	1415	1496	699	1470	314	1226	949	668	559
DB09526	Hydroquinone	951	1438	1466	1505	1470	1323	1176	1631	808	1227	523	1376	1908
DB01356	Lithium cation	952	1225	1009	1215	984	1815	1632	2613	1462	2188	485	2998	2738
DB06701	Dexmethylphenidate	953	559	603	728	611	1197	1222	2331	875	1346		2994	2791
DB08911	Trametinib	954	1382	549	1277	321	385	765	626	747	527		1294	2754
DB00214	Torasemide	955	701	752	816	811	2016	2051	1853	2115	1957		1347	2426
DB00152	Thiamine	956	903	921	938	1024	2900	2800	3009	2683	2943	649	3074	2673
DB00139	Succinic acid	957	606	1032	716	891	1953	1651	1666	1809	2178		1531	826
DB01192	Oxymorphone	958	687	837	944	916	957	1961	574	2070	717		920	2516
DB00922	Levosimendan	959	686	810	934	654	2518	1661	2261	1876	2406		1719	1076
DB00728	Rocuronium	960	544	696	807	795	2505	2659	2502	2746	2522		1758	2423
DB01137	Levofloxacin	961	678	1092	799	1138	1354	2066	1718	2093	1653		911	1515
DB00742	Mannitol	962	1477	1514	1395	1501	772	1066	1708	865	796	460	791
DB00030	Insulin Human	963	943	897	1111	782	694	715	853	715	868		687	1754
DB08882	Linagliptin	964	662	847	1039	791	2777	2528	2628	2593	2840		876	551
DB01289	Glisoxepide	965	659	867	569	767	2587	2350	1339	2796	2330		1846	2352
DB01591	Solifenacin	966	523	913	797	970	1954	1325	1448	1489	2162		1728	1837
DB07768	Epitestosterone	967	585	534	517	544	2868	2756	3067	2806	2947		2900	2511
DB06643	Denosumab	968	630	612	654	629	2167	1114	2242	1314	2049		2898	2646
DB13715		969	35	400	446	446
DB01438	Phenazopyridine	970	1273	1353	1312	1377	3043	3027	3146	2997	3060	194	2004	1620
DB00585	Nizatidine	971	723	680	812	669	1983	1919	2633	1494	1983		2091	1192
DB11362	Selexipag	972	611	984	884	1038	1542	1505	1380	1607	1799		1069	1286
GLUCAGON RECOMBINANT		973	37	403	452	453
DB09036	Siltuximab	974	1465	1487	212	1482	648	963	518	755	773		742	1111
DB00659	Acamprosate	975	779	765	945	806	954	1439	1779	1107	1587		1547	524
DB00280	Disopyramide	976	1106	1159	1179	1203	2693	2199	2436	2320	2620	756	2028	2485
DB01671	4-(Hydroxymercury)Benzoic Acid	977	634	588	609	600	2904	2345	2910	2229	2794		2461	2079
DB00104	Octreotide	978	633	668	592	579	2672	2494	2817	2450	2779		2443	2442
DB00038	Oprelvekin	979	547	641	769	677	2534	2371	2927	1654	2157		2412	2101
DB00968	Methyldopa	980	881	968	1056	1128	766	648	784	738	1084		526	2049
DB09555	Dexchlorpheniramine maleate	981	1069	966	1125	1085	2265	2810	1685	2801	1911		567	360
DB00348	Nitisinone	982	479	672	886	755	901	1268	2410	691	1193		2593	2183
DB06663	Pasireotide	983	631	665	624	573	2532	2537	2840	2485	2782		2374	2642
DB00381	Amlodipine	984	850	839	1026	921	2219	2567	2394	2627	2404		832	1937
DB00693	Fluorescein	985	804	780	704	647	1582	1009	1695	1219	2036		1280
DB05679	Ustekinumab	986	796	823	381	764	1086	918	1897	760	959		2782	2405
DB00313	Valproic Acid	987	896	762	996	786	3162	3136	3091	3151	3149		325	611
DB01576	Dextroamphetamine	988	1165	1121	1318	1139	2059	2590	2537	2610	2117	403	2942	2863
DB00190	Carbidopa	989	627	737	838	679	1593	2616	2691	1762	2312		2234	1908
DB00853	Temozolomide	990	1559	1588	1565	1568	699	1470	314	1226	949	479	559
DB01105	Sibutramine	991	587	695	699	690	1043	1281	1795	953	1248		2563	2873
DB01588	Prazepam	992	867	764	1031	802	2732	2552	2588	2418	2770		864	639
DB00871	Terbutaline	993	1295	1438	1409	1463	1541	989	1751	917	1288	427	2280	769
DB00847	Cysteamine	994	1186	1389	1338	1418	2863	1845	2124	1889	2617	318	2520	1182
DB05294	Vandetanib	995	1196	795	1202	790	713	958	1222	1000	1056		603	846
DB00545	Pyridostigmine	996	609	772	733	842	1816	1112	1085	1121	1601		1977	2491
DB01194	Brinzolamide	997	766	818	834	871	2482	2415	2355	2124	2190		1403	1316
DB01359	Penbutolol	998	1183	1298	1258	1334	1989	2401	1699	2522	1361		314	145
DB00708	Sufentanil	999	751	853	972	959	1652	937	867	1032	1495		1206	1194
DB08822	Azilsartan medoxomil	1000	735	801	892	882	1318	378	370	507	910		1699	992
DB00270	Isradipine	1001	998	1075	1128	1096	1898	2069	2316	2128	2202		692	348
DB00087	Alemtuzumab	1002	1357	440	633	344	2455	1548	2253	1810	2200		3126	2864
DB05829	Parathyroid hormone	1003	680	877	536	822	2919	2119	2146	2245	2775		1920	1195
DB02893	D-Methionine	1004	1004	888	1112	797	2017	916	966	1067	1875		1015	488
ETIDRONATE DISODIUM		1005	42	396	434	433
DB09223	Blonanserin	1006	1374	1228	1360	1169	1700	1034	660	1224	1597		429	226
DB06823	Tiopronin	1007	1172	1332	1344	1361	2979	1956	2794	2312	2810	126	2710
DB00391	Sulpiride	1008	746	626	911	616	2769	1942	2119	2110	2648		2145	1075
DB09564	Insulin Degludec	1009	781	936	895	839	257	262	320	308	331		1458	1240
DB01364	Ephedrine	1010	1175	1257	1262	1290	2184	1665	2391	1796	2338	350	3151	2874
DB00865	Benzphetamine	1011	675	750	758	818	1543	1419	1808	1536	1944		1809	2883
DB01227	Levacetylmethadol	1012	538	650	731	693	2930	2647	2536	2735	2917		2575	865
DB01307	Insulin Detemir	1013	829	900	918	803	257	262	320	308	331		1458	1240
DB00598	Labetalol	1014	1032	923	1012	990	581	2550	685	2578	334		606	1951
DB06151	Acetylcysteine	1015	1319	1281	1260	1299	1120	1242	2023	1059	1578	355	3041	2730
DB00529	Foscarnet	1016	696	739	737	666	2135	1766	1646	1940	2543		1618
DB05039	Indacaterol	1017	518	882	694	981	3133	3049	2955	3092	3099		1146	1829
DB05578	Ramucirumab	1018	703	1479	317	1487	45	256	426	270	179		1588	962
DB00695	Furosemide	1019	999	1061	1110	1078	3049	2905	2988	2931	3046	477	2683	2284
DB00998	Frovatriptan	1020	952	967	999	987	2968	3058	2699	3066	2887		319	539
DB00992	Methyl aminolevulinate	1021	1506	741	552	723	2607	467	829	613	529		1755	1141
DB00191	Phentermine	1022	548	687	674	707	2284	1797	2440	1606	2198		3037	2880
DB01595	Nitrazepam	1023	839	746	1018	778	2842	2672	2742	2581	2868		974	959
DB01020	Isosorbide Mononitrate	1024	785	848	774	947	1382	1567	1392	1507	1646		1452	2329
DB00854	Levorphanol	1025	734	822	937	895	2030	803	1057	966	1705		1723	1295
DB00611	Butorphanol	1026	718	841	927	917	2030	803	1057	966	1705		1723	1295
DB09046	Metreleptin	1027	913	1188	601	1215	1123	795	888	716	823		1068	540
DB00721	Procaine	1028	1151	1148	1177	1172	2630	2470	2845	2277	2673	437	3096	2467
DB01256	Retapamulin	1029	1467	1492	105	1491	699	1470	314	1226	949		559
DB01277	Mecasermin	1030	776	976	907	807	462	684	844	639	685		1625	801
DB09185	Viloxazine	1031	956	958	1028	1010	2267	2412	1842	2265	1466		804	2014
DB00989	Rivastigmine	1032	604	733	742	819	1720	1364	1271	1312	1737		2385	2750
DB01244	Bepridil	1033	1063	1172	1158	1205	2105	2410	2185	2337	2051		506	458
DB00315	Zolmitriptan	1034	1085	1082	970	1063	2957	2954	2754	2984	2870		578	152
DB01168	Procarbazine	1035	529	753	562	801	2012	2726	3012	2243	2730		2843	2372
DB00555	Lamotrigine	1036	921	947	1004	1009	3126	3028	3006	3083	3101		745	267
DB00819	Acetazolamide	1037	684	709	750	730	2544	1830	2315	1773	2356		2428	2417
DB00579	Mazindol	1038	610	676	756	703	1216	1468	2364	1325	1707		3101	2770
DB01170	Guanethidine	1039	930	911	989	918	1298	1792	1693	1264	1422		1141	1995
DB08806	Roxatidine acetate	1040	661	769	848	853	2574	2939	3110	2268	2682		1635	1072
DB01203	Nadolol	1041	1087	1207	1184	1212	619	1662	734	1564	351		374	535
DB00879	Emtricitabine	1042	614	894	576	776	2152	971	1645	897	1538		2090
DB00899	Remifentanil	1043	761	878	961	900	2030	803	1057	966	1705		1723	1295
DB00844	Nalbuphine	1044	759	826	964	963	2030	803	1057	966	1705		1723	1295
DB00859	Penicillamine	1045	1469	1498	1418	1494	2948	2462	2716	2553	2978	111	2449
DB06480	Prucalopride	1046	1323	1079	1235	1075	1469	1340	979	1383	1588		424	620
DB00454	Meperidine	1047	857	862	865	899	1575	1999	1658	1946	1459		1372	2525
DB00182	Amphetamine	1048	1253	1282	1267	1300	2272	2407	2372	2393	2156	492	2659	2940
DB01276	Exenatide	1049	973	1076	632	950	2793	1022	1051	1825	2593		1151	1369
DB00046	Insulin Lispro	1050	826	898	942	793	38	146	199	163	87		2048	1751
DB08826	Deferiprone	1051	1147	974	1137	919	3216	3216	3216	3216	3216	72	2469
DB01122	Ambenonium	1052	584	731	677	848	2315	1301	1906	1350	2144		3052	2446
DB00612	Bisoprolol	1053	1140	1295	1328	1328	592	1768	425	1686	373		171	504
DB01612	Amyl Nitrite	1054	964	1010	1047	1013	2166	1298	2048	1297	1457		1820	221
DB11582	Thiocolchicoside	1055	820	666	1037	660	2362	1983	2190	1903	2443		2393	1812
DB09085	Tetracaine	1056	1189	1225	1226	1247	871	1247	1740	1339	941		652	301
DB00924	Cyclobenzaprine	1057	1290	865	1191	798	3112	3141	2728	3160	3037		255	532
DB00801	Halazepam	1058	875	786	1025	816	2819	2602	2708	2490	2828		1104	538
DB00733	Pralidoxime	1059	579	736	705	825	2315	1301	1906	1350	2144		3052	2446
DB01023	Felodipine	1060	987	1068	1129	1083	2522	2701	2686	2691	2540		546	543
DB00195	Betaxolol	1061	1213	1245	1223	1265	858	2101	480	2192	378		204	636
DB09272	Eluxadoline	1062	816	827	855	878	2155	1313	1701	1369	2211		1914	1734
DB00952	Naratriptan	1063	1050	939	1015	925	3018	3003	2954	3009	2994		986	232
DB00629	Guanabenz	1064	911	938	1032	1040	1301	1595	1162	1577	1070		1027	2064
DB04844	Tetrabenazine	1065	797	887	828	920	1115	2335	1173	2656	1302		1845	2096
DB01306	Insulin Aspart	1066	812	915	940	838	38	146	199	163	87		2048	1751
DB09072	Sodium oxybate	1067	387	703	496	815	3016	2821	2993	2741	2996		2655
DB00052	Somatotropin	1068	1057	1117	1310	1170	19	433	619	367	119		1165	770
DB00937	Diethylpropion	1069	612	806	714	814	1605	1542	2576	1015	1542		2872	2384
DB01351	Amobarbital	1070	980	959	1121	1002	2435	2591	2567	2482	2456		700	630
DB01409	Tiotropium	1071	1344	1165	1163	1174	1686	2144	1154	2321	1417		318	1780
DB00927	Famotidine	1072	937	910	1107	915	1531	3032	2722	2905	1676		1156	885
DB00308	Ibutilide	1073	1013	1046	1069	960	1964	1836	2221	1888	2165		1096	486
DB01022	Phylloquinone	1074	1434	1452	1419	1427	2988	2881	2964	2792	3036		116	70
DB00830	Phenmetrazine	1075	598	830	713	845	1605	1542	2576	1015	1542		2872	2384
DB01228	Encainide	1076	795	929	759	991	786	2876	903	2927	451		1631	2650
DB00107	Oxytocin	1077	626	892	803	1148	1500	1516	1975	1237	1489		2205	1037
DB00568	Cinnarizine	1078	1302	1249	1309	1263	2662	2831	2366	2823	2512		149	783
DB06372	Rilonacept	1079	1007	1001	698	924	356	705	1278	640	516		1837	1239
DB00787	Acyclovir	1080	613	704	540	645	2223	2508	2816	2619	2867		3016
DB00700	Eplerenone	1081	520	834	653	953	2651	2773	2846	2723	2825		2713	1116
DB05521	Telaprevir	1082	708	928	800	973	2670	2059	2367	2077	2562		1579	2232
DB09279	Fimasartan	1083	1023	1147	612	1007	1616	1100	1306	1145	1703		1617	1369
DB00162	Vitamin A	1084	1163	1192	1296	1118	2734	2384	2782	2380	2764	475	3157	2889
DB01182	Propafenone	1085	1217	1304	1273	1296	807	1590	823	1530	623		199	989
DB01144	Diclofenamide	1086	641	640	679	650	2902	2557	2916	2289	2763		2886	2507
DB04948	Lofexidine	1087	1009	1020	1130	1023	1824	2656	1759	2781	1710		908	2052
DB00933	Mesoridazine	1088	1309	1180	1376	1107	1153	2331	535	2601	798		291	685
DB01352	Aprobarbital	1089	1015	1038	1118	1031	2275	2359	2509	2199	2378		840	628
DB00360	Sapropterin	1090	1049	1098	1168	1123	743	1035	1629	847	750		681	528
DB00047	Insulin glargine	1091	835	975	941	881	38	146	199	163	87		2048	1751
DB01309	Insulin Glulisine	1092	828	970	943	901	38	146	199	163	87		2048	1751
DB06216	Asenapine	1093	1251	1215	1211	1190	2765	2523	2294	2640	2613		420	440
DB09517	Sodium ferric gluconate complex	1094	601	1087	817	923	2286	780	974	1053	1617		2324	1944
DB00446	Chloramphenicol	1095	1470	1503	1424	1504	2236	2874	2451	2913	2385	430	2243	2772
DB08820	Ivacaftor	1096	808	1113	904	1151	2205	1385	1756	1452	1862		1300	1555
DB00521	Carteolol	1097	1180	1362	1375	1393	565	1849	461	1851	260		279	481
DB09230	Azelnidipine	1098	995	935	1085	948	1843	1927	1736	1789	1907		1234	2029
DB01353	Butobarbital	1099	1001	997	1131	1004	2433	2428	2685	2292	2514		1028	480
DB08804	Nandrolone decanoate	1100	577	948	697	1137	1330	883	1946	704	1091		2991	1698
DB08984	Etofenamate	1101	845	460	776	385	3146	3106	3083	3091	3153		2301
DB00748	Carbinoxamine	1102	1478	1501	1467	1498	759	2532	388	2539	729		72	650
DB00059	Pegaspargase	1103	836	470	779	400	3146	3106	3083	3091	3153		2301
DB11100	Allantoin	1104	842	463	781	396	3146	3106	3083	3091	3153		2301
DB00350	Minoxidil	1105	762	906	572	823	3176	3168	3169	3173	3175		1687	938
DB00842	Oxazepam	1106	872	734	958	773	3007	2895	2917	2864	2992		1492	915
DB00645	Dyclonine	1107	869	836	870	907	2335	2984	3122	2570	2961		1438	1041
DB00411	Carbamoylcholine	1108	1328	1343	1335	1349	1913	1414	2034	1251	1988	761	3057	2641
DB01214	Metipranolol	1109	1212	1400	1390	1425	565	1849	461	1851	260		279	481
DB00023	Asparaginase Escherichia coli	1110	802	500	784	441	3146	3106	3083	3091	3153		2301
DB00245	Benzatropine	1111	988	946	1255	982	1125	2473	1301	2344	827		963	2453
DB01197	Captopril	1112	966	1058	1104	1111	1390	1496	994	1704	1367		1126	1302
DB00897	Triazolam	1113	879	800	1011	831	2876	2752	2798	2708	2902		1545	525
DB01114	Chlorphenamine	1114	651	767	794	813	2654	2760	2660	2697	2571		2654	2440
DB04878	Voglibose	1115	876	880	650	758	710	2430	2636	2924	2559		2667	2251
DB01210	Levobunolol	1116	1219	1421	1391	1446	565	1849	461	1851	260		279	481
DB00807	Proparacaine	1117	877	859	905	904	2335	2984	3122	2570	2961		1438	1041
DB00102	Becaplermin	1118	714	1481	560	1483	529	231	95	282	432		1802	1485
DB00543	Amoxapine	1119	993	1002	1106	1028	2109	1838	1717	2029	2002		1244	745
DB01178	Chlormezanone	1120	1244	1167	1368	1125	1440	1731	1370	2497	2201		835	398
DB00260	Cycloserine	1121	704	787	876	689	1593	2616	2691	1762	2312		2234
DB00310	Chlorthalidone	1122	756	851	830	944	2558	2209	2758	1953	2595		1936	2170
DB00674	Galantamine	1123	638	637	811	653	2975	2966	2883	2938	2946		2747	2859
DB01031	Ethinamate	1124	715	719	732	752	2790	2369	2918	2109	2739		2682	2270
DB00336	Nitrofural	1125	540	777	516	746	3039	3138	3180	3099	3132		2248
DB01246	Alimemazine	1126	1409	1440	1438	1443	1660	1474	246	1329	1126		535	324
DB00719	Azatadine	1127	1433	1467	1365	1469	1660	1474	246	1329	1126		535	324
DB00557	Hydroxyzine	1128	1454	1471	1432	1461	1276	2963	191	3000	437		180	442
DB00876	Eprosartan	1129	1048	1149	820	1073	1159	463	393	586	1125		1550	1185
DB09499	Thiosulfuric acid	1130	637	711	833	694	2593	1774	2373	1866	2662		2571
DB00235	Milrinone	1131	1160	1456	1224	1466	876	1119	1688	909	739		806	324
DB00496	Darifenacin	1132	1398	1096	949	1101	1648	1979	1202	2164	1637		923	2018
DB00327	Hydromorphone	1133	901	907	879	980	3104	2945	2749	3029	3044		1131	1547
DB09477	Enalaprilat	1134	944	962	1053	1016	1048	1430	964	1268	1000		1733	1166
DB08885	Aflibercept	1135	908	1157	875	1158	1152	1305	1499	1287	1354		1592	1350
DB00134	Methionine	1136	992	857	1091	800	2437	2142	2342	2021	2387		1681	2357
DB00384	Triamterene	1137	953	1030	1123	1087	1315	1607	1077	1752	1651		1360	1592
DB00808	Indapamide	1138	1390	1194	460	1097	739	1239	1053	927	975		1663	2343
DB00243	Ranolazine	1139	1138	1169	1187	1202	1396	1828	1497	1861	1178		801	1009
DB00283	Clemastine	1140.5	1464	1486	1453	1479	1276	2963	191	3000	437		180	442
DB00792	Tripelennamine	1140.5	1463	1488	1454	1481	1276	2963	191	3000	437		180	442
DB00589	Lisuride	1142	1169	1140	1165	1115	2260	2329	1979	2437	2280		795	988
DB06144	Sertindole	1143	1376	1191	1282	1084	1623	1543	1187	1750	1420		562	675
DB01161	Chloroprocaine	1144	729	758	868	808	2111	2128	2587	2037	2511		2944	2286
DB06702	Fesoterodine	1145	1406	1197	1027	1189	1528	1867	1264	1979	1508		657	1852
DB01141	Micafungin	1146	749	1158	767	1258	1602	607	1228	935	1449		1080
DB00954	Dirithromycin	1147	1443	1025	1207	732	699	1470	314	1226	949		559
DB09076	Umeclidinium	1148	1401	1123	965	1091	1668	1931	1452	2091	1586		982	1843
DB00364	Sucralfate	1149	1033	1143	1151	1194	242	512	625	504	409		1021	542
DB00099	Filgrastim	1150	1583	634	1098	532	1332	728	1312	862	1251		2442	2245
DB08903	Bedaquiline	1151	1444	1011	1193	761	699	1470	314	1226	949		559
DB01151	Desipramine	1152	1322	1351	1340	1372	1911	2082	1570	2181	1728		277	1600
DB00981	Physostigmine	1153	959	941	995	969	2809	2747	2677	2669	2517		1389	968
DB01764	Dalfopristin	1154	1440	1007	1206	787	699	1470	314	1226	949		559
DB01623	Thiothixene	1155	1297	1297	1393	1284	2490	2553	1727	2717	2141		386	1213
DB09552	Thonzonium	1156	928	1266	1150	1278	582	749	305	827	1054		1181	492
DB01369	Quinupristin	1157	1447	1021	1221	775	699	1470	314	1226	949		559
DB00653	Magnesium sulfate	1158	982	1057	1100	1098	1574	1929	2344	2163	2046		1371	849
DB13766	Lidoflazine	1159	1442	1022	1217	792	699	1470	314	1226	949		559
DB08980	Fendiline	1160	1446	1035	1220	781	699	1470	314	1226	949		559
DB01400	Neostigmine	1161	827	761	903	794	2315	1301	1906	1350	2144		3052	2446
DB00726	Trimipramine	1162	1279	1310	1356	1326	1792	2171	1691	2251	1679		540	1523
DB09235	Efonidipine	1163	1072	1031	1180	1032	2824	2948	2632	2898	2852		874	598
DB00754	Ethotoin	1164	778	789	973	828	1833	1677	2020	1558	2026		2952	2390
DB06288	Amisulpride	1165	1365	1179	1378	1166	2209	1532	1430	1759	2299		900	404
DB00774	Hydroflumethiazide	1166	852	885	852	927	2566	2386	2836	2083	2473		2405	1878
DB06655	Liraglutide	1167	1031	1163	651	1026	2808	1043	1346	1830	2608		1839	1457
DB00646	Nystatin	1168	834	1013	894	1021	2056	2012	1484	1927	2332		1351
DB01278	Pramlintide	1169	711	819	954	724	3083	2973	2973	3067	3095		2259	1605
DB00776	Oxcarbazepine	1170	920	869	1066	889	3037	3066	2807	3095	2965		1008	2715
DB01056	Tocainide	1171	994	978	1088	1014	1980	1384	946	1513	1233		1463	2670
DB00248	Cabergoline	1172	1207	1153	1167	1117	2190	1866	2028	1941	2199		962	804
DB00887	Bumetanide	1173	962	952	1059	975	2007	2107	2362	2187	2234		1818	2144
DB01157	Trimetrexate	1174	1456	1490	1496	1486	920	1021	1537	651	818		579	216
DB08808	Bupranolol	1175	1209	1404	1394	1430	895	2163	1172	1986	606		508	635
DB06212	Tolvaptan	1176	1126	1289	1317	1319	1344	1499	1530	1263	1304		638	778
DB04908	Flibanserin	1177	1355	1083	1322	976	2497	2172	1981	2262	2365		898	705
DB00874	Guaifenesin	1178	1111	1198	1253	1225	1254	1098	1310	1099	1509		943	704
DB00100	Coagulation Factor IX (Recombinant)	1179	1227	1359	1306	1388	2183	1637	1841	1931	2418		739	395
DB06720	Velaglucerase alfa	1180	1100	1303	908	1191	824	460	321	354	648		1309	692
DB02703	Fusidic acid	1181	750	1051	754	1017	3004	3021	2664	3065	2940		1020
DB11575	Grazoprevir	1182	824	1085	856	1119	2156	1503	1704	1502	1995		1255
DB01186	Pergolide	1183	1230	1204	1192	1176	2304	2244	2005	2382	2269		882	980
DB04837	Clofedanol	1184	1394	1412	1433	1407	2671	1483	185	1421	1319		695	271
DB08922	Perospirone	1185	1377	1269	1353	1200	1895	2005	1180	2254	1605		571	1284
DB00696	Ergotamine	1186	1200	1186	1182	1197	2355	2050	2127	2125	2348		907	724
DB04895	Pegaptanib	1187	955	1301	957	1310	1124	615	437	816	1182		1348	931
DB00540	Nortriptyline	1188	1312	1355	1351	1357	1994	1853	1521	1989	1820		534	688
DB09568	Omega-3-carboxylic acids	1189	936	1071	656	956	742	1255	1352	1181	1060		2457	2818
DB05271	Rotigotine	1190	1177	1229	1266	1239	2515	2667	2229	2755	2505		636	977
DB00401	Nisoldipine	1191	1042	1120	1148	1150	2666	2564	2790	2575	2720		1160	468
DB08872	Gabapentin enacarbil	1192	870	863	923	864	2449	2034	2510	2419	2897		2505	1349
DB00341	Cetirizine	1193	1439	1474	1371	1473	1741	1271	824	1113	1016		764	324
DB00433	Prochlorperazine	1194	1301	1287	1285	1308	1076	1560	492	1790	815		646	1736
DB09069	Trimetazidine	1195	1071	1187	1216	1233	2450	926	490	1216	2052		1036	522
DB00979	Cyclopentolate	1196	683	791	914	870	2684	1850	2681	2065	2696		3044	2233
DB04339	Carbocisteine	1197	983	1222	1081	1246	635	322	331	264	389		1420	1049
DB00765	Metyrosine	1198	1093	1235	1214	1256	768	830	1489	894	866		1086	616
DB01349	Tasosartan	1199	996	1089	1140	1154	1536	1121	1087	1148	1496		1672	2020
DB00835	Brompheniramine	1200	1414	1411	1435	1395	1646	2110	1163	2235	1780		479	1266
DB09167	Dosulepin	1201	1307	1279	1366	1288	1687	2121	1221	2258	1324		610	1844
DB01081	Diphenoxylate	1202	728	893	982	1003	1656	532	911	707	1371		2840	2505
DB00031	Tenecteplase	1203	1283	1420	1303	1410	989	458	390	538	874		799	469
DB04899	Nesiritide	1204	1197	1321	1189	1344	2555	2358	2577	2260	2483		916	420
DB09045	Dulaglutide	1205	1086	1231	858	1131	1751	464	654	916	1852		1806	1493
DB01085	Pilocarpine	1206	1413	1284	1044	1238	1877	1934	1194	1972	2011		714	2209
DB09265	Lixisenatide	1207	1089	1246	861	1133	1751	464	654	916	1852		1806	1493
DB00204	Dofetilide	1208	1101	1052	1173	1066	2322	2151	2522	1863	2250		1498	1519
DB00490	Buspirone	1209	1381	1216	1329	1161	2740	2901	2534	2954	2642		761	417
DB09087	Potassium alum	1210	917	1154	936	1163	2067	610	656	706	1256		1151
DB04896	Milnacipran	1211	1008	1024	1237	1050	1091	1317	1588	1041	1320		1851	1929
DB05389	Tetrachlorodecaoxide	1212	1287	1176	1020	1179	1571	2403	2065	2411	758		1366	791
DB00346	Alfuzosin	1213	1150	1095	1188	1081	1781	1498	1857	1457	1751		1525	1548
DB00275	Olmesartan	1214	1051	1173	792	1093	1896	899	1201	999	1752		2238	1090
DB01239	Chlorprothixene	1215	1375	1356	1400	1317	2132	1383	1257	1646	2099		705	429
DB00393	Nimodipine	1216	967	1042	1133	1086	2239	2201	2533	2108	2221		1867	1481
DB00953	Rizatriptan	1217	991	927	983	902	2954	2969	2933	2939	2956		1693	652
DB09082	Vilanterol	1218	1168	1361	1346	1396	603	472	160	430	477		711	1698
DB09043	Albiglutide	1219	1088	1247	887	1147	1751	464	654	916	1852		1806	1493
DB00827	Cinoxacin	1220	697	1127	801	1153	2466	2362	1639	2748	2417		1776
DB04890	Bepotastine	1221	1480	1510	1468	1505	2671	1483	185	1421	1319		695	271
DB00419	Miglustat	1222	906	1018	635	951	2500	1896	2454	2323	2841		2689	2376
DB00427	Triprolidine	1223	1497	1508	1465	1499	2671	1483	185	1421	1319		695	271
DB04825	Prenylamine	1224	1288	1364	1319	1412	745	829	627	861	984		605	641
DB00405	Dexbrompheniramine	1225	1485	1517	1471	1507	2671	1483	185	1421	1319		695	271
DB01084	Emedastine	1226	1494	1512	1469	1517	2671	1483	185	1421	1319		695	271
DB00902	Methdilazine	1227.5	1487	1518	1476	1506	2671	1483	185	1421	1319		695	271
DB08799	Antazoline	1227.5	1483	1519	1474	1511	2671	1483	185	1421	1319		695	271
DB09276	Sodium aurothiomalate	1229	1451	916	533	875	3214	3213	3213	3214	3214	656	2542
DB00232	Methyclothiazide	1230	760	805	818	851	2718	2551	2981	2266	2749		2828	2543
DB01615	Aceprometazine	1231	1481	1530	1475	1509	2671	1483	185	1421	1319		695	271
DB01247	Isocarboxazid	1232	818	987	682	1019	2550	1824	2753	1523	2319		2775	2533
DB01619	Phenindamine	1233	1482	1520	1480	1513	2671	1483	185	1421	1319		695	271
DB00985	Dimenhydrinate	1234	1488	1526	1470	1524	2671	1483	185	1421	1319		695	271
DB06766	Alcaftadine	1235	1484	1529	1472	1528	2671	1483	185	1421	1319		695	271
DB00130	L-Glutamine	1236	1041	1112	1061	1199	1773	1715	1985	1625	2013		1792	755
DB01626	Pargyline	1237	815	1041	652	1039	2550	1824	2753	1523	2319		2775	2533
DB00211	Midodrine	1238	1208	1189	1229	1193	1982	2324	1577	2565	1704		1264	1802
DB00181	Baclofen	1239	1198	1004	1199	926	2591	1837	1833	2041	2651		1730	899
DB01346	Quinidine barbiturate	1240	1181	1146	1205	1126	1277	1229	1674	1080	1481		1554	1073
DB00149	L-Leucine	1241	977	799	1062	737	1444	1550	2142	1834	2290		3086	2908
DB01021	Trichlormethiazide	1242	861	909	946	979	1995	1985	2679	1415	2024		2696	2381
DB08815	Lurasidone	1243	1286	1299	1242	1268	1671	1389	1457	1473	1769		970	821
DB00353	Methylergometrine	1244	1362	1166	1299	1110	2080	2382	1443	2544	2306		1110	888
DB00035	Desmopressin	1245	1084	1129	1175	1186	1759	2206	2670	1731	2125		1534	965
DB09075	Edoxaban	1246	1504	1516	1307	1502	1334	1367	1106	1441	1562		614	433
DB00226	Guanadrel	1247	957	980	1013	996	2143	2078	2844	1300	1964		2252	2133
DB00962	Zaleplon	1248	1314	1026	1208	958	2873	2798	2833	2854	2929		1915	176
DB03894	N-Propargyl-1(S)-Aminoindan	1249	644	1126	815	1129	2778	2164	2896	1914	2649		2525	2040
DB00125	L-Arginine	1250	1190	1358	1381	1375	1630	1930	1905	2003	1933		873	960
DB01618	Molindone	1251	1364	1224	1363	1167	2730	2024	2204	2326	2686		1184	372
DB09016	Butriptyline	1252	1135	1136	1358	1114	1785	1020	875	1014	1293		1563	947
DB01001	Salbutamol	1253	1202	1415	1377	1436	1005	1070	1233	877	945		797	842
DB01580	Oxprenolol	1254	1222	1357	1405	1397	1339	2280	1724	2146	972		888	781
DB01162	Terazosin	1255	1182	1155	1197	1152	2292	1733	2411	1549	1981		1479	1283
DB04842	Fluspirilene	1256	1369	1110	1302	1020	971	1126	830	1647	1628		1530	1491
DB00067	Vasopressin	1257	1139	1277	1241	1313	1587	1887	2343	1482	1925		1178	830
DB00790	Perindopril	1258	931	989	1054	1052	1912	949	1540	1123	1670		2808	1448
DB00880	Chlorothiazide	1259	791	874	880	943	2341	1955	2755	1878	2604		3024	2577
DB01267	Paliperidone	1260	1291	1363	1283	1340	2403	2248	2117	2350	2340		821	1151
DB06718		1261	396	485	499	484
DB01069	Promethazine	1262	1345	1379	1380	1374	1956	1821	1463	1942	1814		670	1175
DB13781	Xamoterol	1263	1249	1386	1401	1383	849	974	1522	900	704		1098	445
DB01146	Diphenylpyraline	1264	1095	1099	1324	1104	1934	1228	971	1058	1258		1825	1447
DB00413	Pramipexole	1265	1156	1196	1185	1220	2627	2243	2429	2362	2685		1476	431
DB09244	Pirlindole	1266	1171	1213	1239	1242	1984	1476	1937	1528	1730		1426	1088
DB01235	Levodopa	1267	1082	1005	1102	1018	2257	1783	2012	1930	2489		2316	1871
DB01340	Cilazapril	1268	1070	1094	1029	1035	1501	1005	1524	1068	1338		2063	2255
DB09302	Alirocumab	1269	1039	1184	641	1127	1109	1008	1945	956	1625		2836	2500
DB01620	Pheniramine	1270	1460	1484	1458	1476	818	809	413	771	616		837	463
DB00153	Ergocalciferol	1271	986	903	1022	840	1839	2168	2718	1896	2239		2996	2347
DB01433	Methadyl acetate	1272	1361	1218	1038	1209	1104	271	180	520	1107		1641	1161
DB01625	Isopropamide	1273	1379	1156	1077	1214	1255	446	408	603	1185		1694	1035
DB00123	L-Lysine	1274	1103	973	1078	932	1524	2237	2346	2555	2412		2245	2583
DB00221	Isoetarine	1275	1243	1427	1410	1449	676	358	631	360	398		1137	441
DB06637	Dalfampridine	1276	1129	1066	1156	1022	2978	2641	2672	2807	2964		1342	905
DB06769	Bendamustine	1277	1431	1462	1509	1462	2372	2679	537	2847	1010		162
DB01328	Cefonicid	1278	1136	1268	920	1237	2067	610	656	706	1256		1151
DB00747	Scopolamine	1279	1324	1182	1144	1185	2443	2009	2341	2007	2366		1468	859
DB01291	Pirbuterol	1280	1276	1437	1407	1457	676	358	631	360	398		1137	441
DB00761	Potassium chloride	1281	892	932	960	1006	2009	1636	2236	1736	2322		3000	2801
DB01330	Cefotetan	1282	1144	1296	925	1218	2067	610	656	706	1256		1151
DB01327	Cefazolin	1283	1094	1199	853	1141	2090	2109	2617	1920	2419		2044	2206
DB02032	1-(3-Mercapto-2-Methyl-Propionyl)-Pyrrolidine-2-Carboxylic Acid	1284	989	1027	1124	1048	1320	1639	2657	860	1395		2494	2097
DB00900	Didanosine	1285	961	1072	843	985	1397	1170	1642	1505	2175		3062	2547
DB06441	Cangrelor	1286	1336	1265	1064	1273	2668	862	1244	1689	2661		1181	691
DB00332	Ipratropium	1287	1292	1150	1212	1145	2404	1835	1785	2006	1937		1299	2333
DB09292	Sacubitril	1288	679	1049	701	1103	2903	1839	2481	2244	2857		2974	2808
DB00872	Conivaptan	1289	1216	1398	1332	1420	1604	1655	1471	1413	1500		1120	1101
DB01158	Bretylium	1290	1234	1302	1425	1320	601	497	290	418	536		1193	638
DB06705	Gadofosveset trisodium	1291	1141	1294	947	1248	2067	610	656	706	1256		1151
DB01049	Ergoloid mesylate	1292	1205	1252	1181	1228	2665	2400	2535	2530	2684		1263	1169
DB06756	Glycine betaine	1293	1080	1119	966	968	2333	1592	2401	1521	2245		2937	1242
DB01430	Almitrine	1294	1246	1319	1429	1339	601	497	290	418	536		1193	638
DB00722	Lisinopril	1295	972	1064	1119	1109	1320	1639	2657	860	1395		2494	2097
DB00009	Alteplase	1296	1280	1416	1275	1437	1164	539	411	696	1211		1139	703
DB00284	Acarbose	1297	882	1000	707	877	2706	2645	2969	2694	2873		3059	2774
DB04299	Maleic Acid	1298	1045	1047	1149	1064	616	700	1488	578	923		2519	2113
DB01270	Ranibizumab	1299	1528	1084	1600	1070	975	442	144	396	588		1375	1097
DB01326	Cefamandole	1300	677	955	629	961	2892	2924	3076	2903	3040		2666
DB00881	Quinapril	1301	1075	1091	980	941	1890	1450	2064	1432	1935		2761	2288
DB01408	Bambuterol	1302	1143	1060	975	1074	1393	389	793	478	847		3022	1765
DB00015	Reteplase	1303	1293	1422	1293	1444	1164	539	411	696	1211		1139	703
DB00768	Olopatadine	1304	1125	1254	1341	1292	2642	2282	2559	2173	2528		1239	1323
DB00233	Aminosalicylic Acid	1305	1067	1108	1254	1135	1325	1019	1852	1017	1559		2369	1026
DB00905	Bimatoprost	1306	1022	1203	1135	1249	2596	2047	2412	1998	2478		1866	1984
DB01378	Magnesium cation	1307	1281	1348	1426	1365	601	497	290	418	536		1193	638
DB05016	Ataluren	1308	772	931	857	873	2377	2349	2859	2515	2912		2697
DB00601	Linezolid	1309	888	1067	619	1076	2550	1824	2753	1523	2319		2775
DB04465	Lactose	1310	960	1323	979	1347	1985	2001	2528	1609	2305		2150	1930
DB00536	Guanidine	1311	1317	1131	1249	1105	2456	2383	2565	2377	2458		1615	2043
DB01324	Polythiazide	1312	1393	1330	529	1285	785	1027	2078	701	1002		2697	2331
DB00133	Serine	1313	1068	1177	785	1100	1847	1683	2187	1633	2059		2957	2336
DB00527	Cinchocaine	1314	945	1006	1049	1045	1706	1345	2220	1252	1952		3012	2472
DB01176	Cyclizine	1315	1426	1435	1388	1385	2411	1922	855	2017	1332		977	1155
DB00519	Trandolapril	1316	1066	1130	978	992	1963	1109	1732	1234	1791		3021	2180
DB01238	Aripiprazole	1317	1203	1333	1263	1312	2538	2170	2189	2304	2500		1380	958
DB01175	Escitalopram	1318	1226	1243	1291	1251	1136	2464	1382	2372	951		1351	2782
DB00577	Valaciclovir	1319	934	1144	765	1036	2122	1689	2046	2036	2460		2574
DB01224	Quetiapine	1320	1260	1395	1297	1404	2408	2295	2180	2404	2355		1199	1043
DB09303	Evolocumab	1321	1012	1190	655	1077	1109	1008	1945	956	1625		2836
DB01375	Aluminium monostearate	1322	1102	1178	1194	1229	521	501	743	502	916		2331	1866
DB00010	Sermorelin	1323	747	699	315	634	3213	3215	3215	3213	3213		3199	2944
DB05461	OPC-28326	1324	1081	1185	1169	1240	1403	1905	1683	1926	1736		2256	1988
DB00934	Maprotiline	1325	1334	1391	1361	1400	1986	1564	1362	1776	1741		1237	1787
DB04846	Celiprolol	1326	1263	1369	1334	1429	883	1672	1435	1477	791		1356	1920
DB00013	Urokinase	1327	1257	1373	1333	1381	1470	889	970	1202	1633		1500	785
DB00408	Loxapine	1328	1178	1276	1238	1279	2364	1901	2264	1915	2362		1784	1115
DB00048	Collagenase clostridium histolyticum	1329	1123	1376	1201	1315	1303	954	698	1483	2050		1872	1273
DB09154	Sodium citrate	1330	1241	1311	1311	1302	2637	1762	2224	1634	2169		619
DB01348	Spirapril	1331	1092	1171	1021	1079	1809	978	1466	1135	1536		2809	2194
DB01082	Streptomycin	1332	1285	1380	1019	1324	1329	1369	2106	1590	2074		1880	603
DB06186	Ipilimumab	1333	1570	1554	1561	1553	2412	1459	1755	1437	1920		856	475
DB01237	Bromodiphenhydramine	1334	1397	1409	1196	1399	2605	1716	1348	2111	2550		1814	369
DB00816	Orciprenaline	1335	1318	1236	1117	1243	532	57	71	67	183		2064	1555
DB01786	D-Alanine	1336	722	1053	885	898	2717	2106	2739	2541	2967		2694
DB00036	Coagulation factor VIIa Recombinant Human	1337	1316	1375	1369	1336	2598	2077	2603	2172	2711		1091	559
DB00436	Bendroflumethiazide	1338	894	919	967	988	2755	2603	2995	2234	2677		2890	2794
DB06207	Silodosin	1339	1152	1036	1146	974	2744	2578	2849	2442	2737		2370	1967
DB02638	Terlipressin	1340	1215	1383	1323	1414	1776	2361	2784	1864	2103		1396	941
DB00151	L-Cysteine	1341	924	1015	1084	1175	1629	1572	2293	1417	1950		3042	2742
DB09109	Turoctocog alfa	1342	1214	1325	1280	1359	1209	1300	843	1910	2110		1810	1357
DB00006	Bivalirudin	1343	1153	1263	1316	1293	1876	1591	1572	2126	2180		1988	600
DB00492	Fosinopril	1344	1113	1262	901	1217	1809	978	1466	1135	1536		2809	2194
DB00287	Travoprost	1345	912	1008	984	1053	2703	2229	2857	2504	2939		2569	2304
DB06698	Betahistine	1346	1417	1441	1278	1441	3078	2960	2885	2922	2993		967	385
DB04946	Iloperidone	1347	1348	1378	1392	1354	2669	2514	2321	2630	2639		1125	1131
DB01579	Phendimetrazine	1348	1193	1193	1244	1204	2290	1825	2506	1679	2174		2122	1535
DB00366	Doxylamine	1349	1430	1448	1441	1424	1460	1368	1357	1291	1328		1265	737
DB08900	Teduglutide	1350	1378	1244	596	1254	3137	3130	3170	3090	3128		1756	1482
DB00976	Telithromycin	1351	1435	930	521	695	3041	2992	3023	3005	3065		2842
DB01025	Amlexanox	1352	1385	1336	1142	1323	1733	2079	2625	1552	1887		1824	1119
DB09331	Daratumumab	1353	793	1482	827	1492	1703	2116	2774	1957	1993		2553	2349
DB01212	Ceftriaxone	1354	1148	1307	898	1244	2302	1663	2113	1879	2457		2381	2317
DB01403	Methotrimeprazine	1355	1311	1394	1354	1408	2101	1742	1711	1906	2097		1475	2019
DB00583	Levocarnitine	1356	990	1065	1174	1069	2614	2286	2637	2342	2635		2801	2037
DB00484	Brimonidine	1357	1043	1133	1072	1171	1155	1390	2256	1223	1561		2902	2468
DB00767	Benzquinamide	1358	1412	1392	1422	1355	2347	1328	1404	1524	2224		1332	1074
DB00798	Gentamicin	1359	1117	1248	1002	1146	1502	975	1803	1151	1793		2921	2114
DB00723	Methoxamine	1360	1204	1139	1178	1108	2628	1876	2554	2044	2521		2307	1970
DB00999	Hydrochlorothiazide	1361	971	933	924	977	2810	2456	2931	2394	2826		3092	2706
DB00656	Trazodone	1362	1340	1334	1384	1301	2392	2185	2003	2307	2122		1729	1254
DB00167	Isoleucine	1363	1010	985	1127	978	2530	1620	2458	1656	2447		3200	2916
DB00302	Tranexamic acid	1364	1258	1384	851	1401	1537	720	1230	1048	1160		2735	1107
DB09038	Empagliflozin	1365	1061	1080	1034	983	3047	3117	3135	3122	3163		2036	1444
DB08905	Formestane	1366	1473	1505	1414	1493	699	1470	314	1226	949		559
DB00826	Natamycin	1367	1474	1497	1413	1495	699	1470	314	1226	949		559
DB06742	Ambroxol	1368	1472	1511	1416	1508	699	1470	314	1226	949		559
DB01282	Carbetocin	1369	997	1274	974	1267	1874	943	1962	853	1448		2948	2586
DB00542	Benazepril	1370	1116	1292	913	1252	1644	885	1464	998	1435		3113	2215
DB12565	Abexinostat	1371					1	20	7	31	4	55	2275	1723
DB00423	Methocarbamol	1372	1389	1354	564	1352	2603	2395	2926	1975	2664		2553	2058
DB00692	Phentolamine	1373	1232	1253	1259	1275	1767	1087	1850	1255	1612		2387	1991
DB00268	Ropinirole	1374	1256	1314	1289	1329	2332	1765	1372	2131	2114		1864	2111
DB06196	Icatibant	1375	1282	1434	1298	1454	2065	2007	2730	1737	2410		1588	870
DB06723		1376	1516	940	1601	942						193
DB00691	Moexipril	1377	1083	1205	821	1134	2436	1977	2605	1877	2399		3155	2938
DB00906	Tiagabine	1378	1294	981	1301	885	3196	3184	3174	3193	3194		1636	1946
DB06650	Ofatumumab	1379	830	1476	883	1485	564	796	1167	1696	1269		3060	2767
DB08935	Obinutuzumab	1380	821	1480	889	1490	564	796	1167	1696	1269		3060	2767
DB09245	Toloxatone	1381	1114	1151	1210	1180	2179	1457	2475	1176	1906		2637	2244
DB01597	Cilastatin	1382	1176	1377	990	1331	2263	1842	2400	2216	2796		2486	949
DB00493	Cefotaxime	1383	1120	1233	872	1182	2655	2219	2619	2338	2781		2665	2397
DB06210	Eltrombopag	1384	979	1164	1136	1168	3199	3196	3184	3203	3200		1470	2194
DB01063	Acetophenazine	1385	1242	1270	1379	1269	1480	893	1333	1046	1571		2471	1895
DB09481	Magnesium carbonate	1386	1300	1322	1314	1351	2050	1759	2292	1611	2346		2120	908
DB01257	Eculizumab	1387	1054	1125	1172	1092	1990	1737	2399	2535	2731		2905	2609
DB00040	Glucagon	1388	1237	1170	1159	1206	2982	2608	2792	2634	2955		1913	1503
DB00654	Latanoprost	1389	965	990	1120	1099	2928	2740	3005	2724	3006		2473	2331
DB06366	Pertuzumab	1390	1275	1469	1225	1478	53	54	57	63	34		2156	1698
DB00114	Pyridoxal phosphate	1391	1122	1118	1190	1144	2350	1969	2452	1784	2317		2869	2523
DB00387	Procyclidine	1392	1404	1217	1086	1234	2141	1180	1728	1364	2181		2520	2204
DB09229	Aranidipine	1393	1157	1259	1256	1341	2601	2255	2526	2228	2484		2095	2093
DB00852	Pseudoephedrine	1394	1170	1308	1386	1307	760	820	1089	793	652		2216	2424
DB09051	Elosulfase alfa	1395	1267	1402	1342	1421	1311	969	992	1622	2586		1075
DB08167	Methylthioninium	1396	1192	1255	1250	1276	1923	1522	1811	1214	1913		2532	2194
DB00901	Bitolterol	1397	1211	1423	1423	1438	532	57	71	67	183		2064	1555
DB00940	Methantheline	1398	1162	1183	1183	1208	2667	2775	3062	2407	2805		2215	1945
DB00595	Oxytetracycline	1399	922	1088	740	1044	2892	2924	3076	2903	3040		2666
DB01365	Mephentermine	1400	1269	1365	1331	1423	1812	1172	2042	1372	1661		2210	2070
DB11365	Sennosides	1401	460	686	537	721
DB00725	Homatropine methylbromide	1402	1410	1340	1437	1309	2254	1294	1745	1555	2375		2039	1739
DB00340	Metixene	1403	1408	1342	1420	1322	2254	1294	1745	1555	2375		2039	1739
DB06262	Droxidopa	1404	1274	1367	1320	1416	1749	1659	2312	1434	1750		2351	1334
DB00397	Phenylpropanolamine	1405	1305	1414	1345	1453	1353	878	1618	887	1165		2239	1294
DB09228	Conestat alfa	1406	1298	1318	1427	1348	2584	1904	2424	2119	2564		1946	1623
DB00716	Nedocromil	1407	1392	1401	1421	1380	1935	1744	2457	1389	1977		1950	1231
DB01019	Bethanechol	1408	1402	1227	1090	1236	2141	1180	1728	1364	2181		2679	2274
DB00750	Prilocaine	1409	1358	1239	1063	1235	1529	858	1886	933	1412		2873	2530
DB08897	Aclidinium	1410	1411	1275	1170	1259	2325	1259	1791	1542	2372		2684	1903
DB00354	Buclizine	1411	1427	1458	1442	1448	2713	2046	1774	2035	2324		1653	687
DB00128	Aspartic acid	1412	1145	1181	1246	1157	1665	1248	2018	1204	1923		3120	2798
DB08842	Acetylcarnitine	1413	1449	1470	1484	1468	2501	1194	791	1157	947		917
DB00867	Ritodrine	1414	1255	1335	1327	1338	674	333	795	212	430		2823	1829
DB00376	Trihexyphenidyl	1415	1400	1396	1402	1346	2254	1294	1745	1555	2375		2172	1732
DB00868	Benzonatate	1416	1191	1260	1231	1277	1529	858	1886	933	1412		2873	2530
DB01000	Cyclacillin	1417	1360	1449	1160	1433	2188	860	835	1250	1392		1557
DB05265	Ecabet	1418	1164	1278	1295	1305	2326	2651	3040	2179	2539		2405	1946
DB00697	Tizanidine	1419	1259	1291	1281	1304	1231	1003	1040	1180	956		2444	2849
DB09060	Avibactam	1420	1124	1346	1466	1364	1607	1574	2014	1420	2193		1721
DB08795	Azidocillin	1421	1363	1461	1154	1455	2188	860	835	1250	1392		1557
DB01106	Levocabastine	1422	1441	1477	1372	1480	3072	2934	2851	2843	2952		1058	627
DB01413	Cefepime	1423	1367	1459	1157	1456	2188	860	835	1250	1392		1557
DB00671	Cefixime	1424	1370	1457	1164	1451	2188	860	835	1250	1392		1557
DB00456	Cefalotin	1425	1167	1317	933	1266	2641	2102	2423	2223	2646		2135
DB11606	Susoctocog alfa	1426	1158	1256	1268	1330	1806	1146	2257	1190	1729		2854	2519
DB01060	Amoxicillin	1427	1313	1436	1060	1411	1092	2379	1019	2673	1130		1935
DB09205	Moxisylyte	1428	1236	1283	1230	1280	1998	1318	1529	1543	2039		2760	2671
DB08801	Dimetindene	1429	1403	1433	1434	1428	2722	1817	1279	1833	2176		1969	1433
DB00713	Oxacillin	1430	1331	1450	1113	1440	2000	729	847	1301	1640		2651	2260
DB00274	Cefmetazole	1431	1320	1430	1083	1394	2022	688	789	1064	1501		2035
DB04843	Mepenzolate	1432	1405	1425	1428	1419	2113	1322	1900	1464	2246		2334	1919
DB00086	Streptokinase	1433	1248	1337	1290	1356	928	637	1289	694	1033		3061	2302
DB09401	Isosorbide	1434	1347	1272	1143	1287	630	206	335	235	415		3183	2905
DB06694	Xylometazoline	1435	1268	1338	1292	1370	1762	1429	2213	1427	1860		2769	2419
DB09093	Chlortetracycline	1436	1503	1524	1512	1523	2067	610	656	706	1256		1151
DB00935	Oxymetazoline	1437	1277	1339	1305	1360	1762	1429	2213	1427	1860		2769	2419
DB06809	Plerixafor	1438	1576	1532	1591	1531	279	178	141	150	171		1880	1335
DB01332	Ceftizoxime	1439	1194	1360	977	1294	2249	1761	2245	2139	2788		2467
DB06174	Noscapine	1440					997	2330	208	2313	665	298	6	8
DB00875	Flupentixol	1441	1371	1387	1389	1353	2389	1939	2403	1964	2536		2206	2375
DB00809	Tropicamide	1442	1399	1390	1397	1321	2141	1180	1728	1364	2181		2520	2204
DB00831	Trifluoperazine	1443	1220	1202	1243	1227	3042	2885	2908	2993	3028		1948	2768
DB00797	Tolazoline	1444	1262	1324	1359	1406	1775	1578	2054	1357	1732		2840	2398
DB00925	Phenoxybenzamine	1445	1250	1349	1321	1386	2042	1628	2323	1587	2116		2827	2486
DB00964	Apraclonidine	1446	1201	1300	1348	1350	1471	1073	1916	1158	1672		3090	2789
DB00508	Triflupromazine	1447	1359	1388	1406	1362	2385	1879	2104	2129	2449		2349	2371
DB00800	Fenoldopam	1448	1210	1290	1270	1314	2366	1945	2589	1970	2453		2909	2623
DB00600	Monobenzone	1449	1448	1483	1507	1489	765	1982	2594	938	1188		2356	1938
DB00535	Cefdinir	1450	1339	1429	1122	1392	2491	1544	2038	1883	2347		2725	2548
DB01919	Pentanal	1451					236	22	33	32	37	672	1	1
DB01610	Valganciclovir	1452	1289	1417	1048	1387	2000	729	847	1301	1640		2651
DB00522	Bentiromide	1453	1416	1405	1101	1398	2705	2683	2953	2784	2990		2343	2003
DB01415	Ceftibuten	1454	1239	1381	993	1327	2193	1521	2083	1945	2506		2885
DB11830	Mocetinostat	1455					9	43	45	49	44	752	84	33
DB00994	Neomycin	1456	1452	1475	1477	1475	645	1327	2313	836	1007		2578	2137
DB00424	Hyoscyamine	1457	1407	1418	1408	1405	2141	1180	1728	1364	2181		2679	2274
DB00449	Dipivefrin	1458	1252	1385	1349	1432	1252	559	1028	667	1018		3133	2898
DB01333	Cefradine	1459	1349	1453	1109	1442	1803	1189	1072	1725	1960		2431
DB00438	Ceftazidime	1460	1352	1446	1132	1426	2295	1095	1294	1630	2031		2355
DB00434	Cyproheptadine	1461	1380	1350	1396	1295	3130	2988	2937	3057	3100		1975	1451
DB00986	Glycopyrronium	1462	1395	1407	1417	1382	2406	1612	2179	1730	2471		2680	2231
DB00319	Piperacillin	1463	1184	1329	971	1272	2377	2349	2859	2515	2912		2697
DB01112	Cefuroxime	1464	1327	1451	1093	1434	2000	729	847	1301	1640		2651
DB01231	Diphenidol	1465	1420	1408	1444	1358	2406	1612	2179	1730	2471		2680	2231
DB00578	Carbenicillin	1466	1266	1413	1042	1367	1191	1026	1990	1352	2088		3171
DB00567	Cephalexin	1467	1306	1431	1051	1403	2062	1284	1543	1721	2146		2867
DB00517	Anisotropine methylbromide	1468	1421	1424	1446	1384	2406	1612	2179	1730	2471		2680	2231
DB01004	Ganciclovir	1469	1105	1271	926	1241	2679	2763	2976	2732	2966		2924
DB00145	Glycine	1470	1368	1293	1373	1270	2454	2147	2546	2048	2451		3069	2771
DB01147	Cloxacillin	1471	1326	1439	1065	1415	2169	923	1242	1454	2112		2757
DB00462	Methscopolamine bromide	1472	1422	1432	1445	1409	2406	1612	2179	1730	2471		2680	2231
DB00383	Oxyphencyclimine	1473	1423	1443	1451	1417	2406	1612	2179	1730	2471		2680	2231
DB06211	Doripenem	1474	1479	1513	1483	1503	2082	1800	2226	1923	2591		1703
DB00781	Polymyxin B	1475	1346	1455	1073	1450	2053	880	1575	1378	997		3018
DB00942	Cycrimine	1476	1387	1393	1399	1368	2757	2493	2959	2547	2881		2432	2097
DB00804	Dicyclomine	1477	1425	1454	1431	1452	2427	1696	2379	1818	2519		2524	2578
DB06764	Tetryzoline	1478	1195	1399	1382	1413	2683	1411	2455	1928	2656		2914	2632
DB06612	Mepolizumab	1479	1476	1491	1508	1497	1046	1150	2141	811	967		2785	2418
DB00090		1480	620	685	822	768
DB06692	Aprotinin	1481	1228	1366	1222	1389	2972	2809	2996	2819	3015		2848	1927
DB00771	Clidinium	1482	1388	1397	1403	1376	2757	2493	2959	2547	2881		2432	2097
DB00202	Succinylcholine	1483	1419	1403	1436	1311	2565	1843	2527	1855	2563		2938	2363
DB11118	Ammonia	1484					1312	1619	1141	1596	1629	5	482
DB11157	Anthralin	1485					5	1086	1555	518	424	158	955	443
DB04815		1486	1530	1062	1603	1060						680
DB00782	Propantheline	1487	1429	1460	1439	1459	2757	2493	2959	2547	2881		2432	2097
DB00670	Pirenzepine	1488	1428	1463	1443	1464	2757	2493	2959	2547	2881		2432	2097
DB06767		1489	1585	1545	1583	1545						233
DB02373	Adenosine Monotungstate	1490	1566	1601	1556	1587	1730	1306	1988	1155	1823		2667	2446
DB01003	Cromoglicic acid	1491	1372	1232	1308	1226	3030	2772	3060	2761	2927		2981	2688
DB06817	Raltegravir	1492	1450	860	520	856	3214	3213	3213	3214	3214		2542
DB01121	Phenacemide	1493	1475	1507	1511	1510	3043	3027	3146	2997	3060		2004	1620
DB00878	Chlorhexidine	1494	1457	1485	1504	1484	1061	1006	2105	658	996		2681
DB00085		1495	817	886	675	754
DB04931	Afamelanotide	1496	1432	1465	1506	1472	3092	2799	3044	2830	3021		2363	2022
DB12582	Piperine	1497					568	1185	547	1150	590	19	442	1172
DB06439	Tyloxapol	1498	1502	1528	1514	1527	2479	1510	2525	1706	2476		2986	2535
DB08080	LATRUNCULIN B	1499					720	376	410	406	644	4	1504	1102
DB11595	Atezolizumab	1500	1569	1596	1543	1581	1918	879	1932	1278	2147		3046	2821
DB09571	Levmetamfetamine	1501	1505	1525	1513	1521	1841	2004	2734	1269	1978		2405
DB09238	Manidipine	1502					1097	2843	1266	2824	1009	116	135	793
DB01148	Flavoxate	1503	1424	1447	1440	1435	2766	2317	2819	2376	2832		2903	2633
DB09061	Cannabidiol	1504					1734	2221	2099	2103	1833	620	23	76
DB00650	Leucovorin	1505	1500	1522	1485	1529	2177	2664	2987	2363	2762		2042
DB00406	Gentian violet cation	1506	1264	1406	1411	1431	3074	3052	3128	3055	3131		1959
DB00050	Cetrorelix	1507					1247	2818	1068	2688	1045	414	95	26
DB09199	Netoglitazone	1508					684	1713	612	1788	886	12	411
DB02789	Pregnenolone	1509					487	769	629	1069	734	57	563	408
DB01606	Tazobactam	1510	1458	1478	1479	1465	2377	2349	2859	2515	2912		2697
DB08890	Linaclotide	1511	1578	1533	1588	1533	3105	2917	2932	2966	3059		2469	2162
DB00551	Acetohydroxamic acid	1512	1453	1473	1481	1467	3154	2935	3090	3118	3159		2553	2278
DB03575	Phencyclidine	1513					2624	2958	2606	2873	2728	227	256	14
DB09322	Zinc sulfate	1514	1571	1531	1560	1522						706
DB12319	Benzbromarone	1515					1489	2811	1627	2758	1229	113	931	59
DB08437	Puromycin	1516					13	298	263	441	289	18	2271	1696
DB03843		1517	1592	1579	1580	1559						749
DB01424	Aminophenazone	1518					919	2776	851	2881	775	197	19
DB00119	Pyruvic acid	1519					1682	2061	2069	2019	1892	127	827	276
DB11563		1520	758	920	986	1062
DB09122		1521	625	1122	922	1192
DB06246	Exisulind	1522					1487	1786	2203	1470	1381	304	447	151
DB09310	Catridecacog	1523	1233	1371	1370	1373	3129	3156	3191	3115	3154		3213	2965
DB00592	Piperazine	1524					916	2972	1003	2998	413	202	396	436
DB09289	Tianeptine	1525					1822	1649	1203	1828	1912	341	283	166
DB06442	Avasimibe	1526					985	2758	622	2785	675	138	323	2361
DB06154	Pentaerythritol tetranitrate	1527					2034	894	1366	1171	1668	15	2287	478
DB12450	Propyl Gallate	1528					149	3	2	3	11	82	2064	1634
DB09126	Chorionic Gonadotropin (Human)	1529					1112	2269	1340	1897	1264	416	263	150
DB04630	Aldosterone	1530					639	1136	852	1065	568	409	96	1236
DB01954	Rolipram	1531					388	896	1240	662	394	400	416	136
DB03193	Stearic acid	1532					1261	1395	1632	1056	1187	103	769	1215
DB12116	Epigallocatechin gallate	1533					312	340	429	296	367	418	284	101
DB09201	Ciglitazone	1534					484	833	423	871	538	177	496	1555
DB04831	Tienilic acid	1535					1637	2570	230	2852	715	48	593
DB01628	Etoricoxib	1536					722	2767	368	2793	522	744	38	1158
DB05134	Tanespimycin	1537					398	111	110	110	256	36	1658	1886
DB12379	Indirubin	1538					891	520	681	565	889	60	1337	732
DB02527	Cyclic adenosine monophosphate	1539					1677	1940	2277	1781	2137	667	400	48
DB02587	Colforsin	1540					549	1478	1213	1276	629	294	680	235
DB08881	Vemurafenib	1541					1200	1963	926	2082	1075	743	93	1369
DB11400	Doramectin	1542					699	1470	314	1226	949	84	559
DB04703	Hesperidin	1543					298	77	63	79	188	28	1880	1555
DB11324	Nonivamide	1544					661	1625	1186	1055	504	626	484	165
DB00053		1545	1098	1285	915	1155
DB00812	Phenylbutazone	1546					2120	2498	2517	2436	2581	52	1586	1737
DB00088		1547	1108	1315	899	1210
DB02757	Pyrazole	1548					1307	1583	1942	962	1116	20	2455	2055
DB01940	Balanol Analog 2	1553					236	22	33	32	37		1	1
DB02155	Balanol Analog 8	1553					236	22	33	32	37		1	1
DB02611	Balanol Analog 1	1553					236	22	33	32	37		1	1
DB04098	Balanol	1553					236	22	33	32	37		1	1
DB06977	(2S)-1-{[5-(1H-Indazol-5-yl)-3-pyridinyl]oxy}-3-(7aH-indol-3-yl)-2-propanamine	1553					236	22	33	32	37		1	1
DB07124	(2S)-1-(6H-INDOL-3-YL)-3-{[5-(7H-PYRAZOLO[3,4-C]PYRIDIN-5-YL)PYRIDIN-3-YL]OXY}PROPAN-2-AMINE	1553					236	22	33	32	37		1	1
DB07235	N-[(1S)-2-AMINO-1-(2,4-DICHLOROBENZYL)ETHYL]-5-[2-(METHYLAMINO)PYRIMIDIN-4-YL]THIOPHENE-2-CARBOXAMIDE	1553					236	22	33	32	37		1	1
DB07458	3-(1H-indol-3-yl)-4-{1-[2-(1-methylpyrrolidin-2-yl)ethyl]-1H-indol-3-yl}-1H-pyrrole-2,5-dione	1553					236	22	33	32	37		1	1
DB07546	[1-(6-{6-[(1-methylethyl)amino]-1H-indazol-1-yl}pyrazin-2-yl)-1H-pyrrol-3-yl]acetic acid	1553					56	82	119	86	138		2	4
DB13014	Hypericin	1558					1966	1032	1223	1074	1648	66	2052	2017
DB12961	Leukotriene B4	1559					820	832	827	872	737	641	585	212
DB11672	Curcumin	1560					1584	1962	1007	1943	1147	691	179	1222
DB00103		1561	1107	1237	1171	1281
DB00766	Clavulanic acid	1562	1187	1352	1003	1289
DB06811		1563	1523	963	1498	967
DB09086	Eugenol	1564					141	171	99	91	18	697	683	192
DB09357		1565	1511	950	1599	972
DB02095	Isatin	1566					2778	2164	2896	1914	2649	13	2525	2040
DB11429	Mibolerone	1567					51	1	1	1	2	524	2004	1555
DB13588		1568	1510	1003	1499	999
DB02375	Myricetin	1569					322	416	471	423	460	611	377	971
DB04951	Pirfenidone	1570					1958	1970	1000	2148	1309	337	556	591
DB09345		1571	1272	1220	1232	1222
DB00525	Tolnaftate	1572	1598	1590	1528	1607						450
DB08823		1573	1524	982	1602	1012
DB00919	Spectinomycin	1574	1525	1039	1486	1027
DB11091	Hydrogen peroxide	1575					1313	1186	1075	850	1100	757	111
DB06826		1576	1520	1014	1598	1008
DB09077		1577	1514	1040	1497	1061
DB03528	9-Beta-D-Xylofuranosyl-Adenine	1578	1513	1073	1492	1054
DB11937	Kynurenic Acid	1579					725	678	544	991	1533	166	1319	1004
DB11831	Dinitrochlorobenzene	1580					458	546	646	327	299	754	818	323
DB09115		1581	1509	1054	1595	1029
DB01501		1582	1518	1078	1502	1088
DB09496		1583	1507	1090	1500	1094
DB08855	Leukotriene C4	1584					2699	2028	2347	1917	2663	540	701	122
GLIBENCLAMIDE		1585	1512	1063	1605	1080
DB11087	Pyrethrum extract	1586					94	238	183	219	121	142	1770	1185
DB09081		1587	1522	1086	1597	1067
DB03415	3-Thiaoctanoyl-Coenzyme A	1589.5					384	2941	283	2845	175		13	9
DB05668	Palifosfamide	1589.5					129	215	360	179	189		5	10
DB05792	Arylacenamide	1589.5					874	2698	105	2480	388		18	11
DB11345	(S)-camphor	1589.5					506	2074	1573	1435	385		16	15
DB11136	Chromium	1592					1904	1243	902	1892	2108	410	1071	351
DB06159	Rubitecan	1593					295	222	491	198	411	175	1514	1121
DB01645	Genistein	1594					530	716	760	668	586	585	345	2551
DB02453	Trihydroxyantimonite(Iii)	1595	1517	1134	1489	1160
DB00581	Lactulose	1596	1532	1106	1604	1113
HOMOHARRINGTONINE		1597	1521	1114	1594	1130
DB00632		1598	1526	1103	1596	1132
DB01598	Imipenem	1599	1321	1444	1115	1422
DB08846	Ellagic Acid	1600					1106	1428	1672	1304	1333	664	950	356
DB09091	Tixocortol	1601					188	29	41	39	80		118	4
DB04743	Nimesulide	1602					2093	1701	2006	1602	2121	128	1800	2173
DB00760	Meropenem	1603	1515	1142	1593	1116
DB04311	4-Phenylbutylamine	1604					2680	2730	3058	2464	2861	38	2301	1908
DB05939	MK-0354	1605					43	2218	1211	984	5		84	60
DB01011	Metyrapone	1606					1333	2459	1081	2190	1545	396	437
DB00118	Ademetionine	1607					1009	1404	1177	1227	1291	236	1313	740
DB06732	beta-Naphthoflavone	1608					596	724	686	616	654	459	846	913
DB04839	Cyproterone acetate	1609					678	673	941	533	672	105	2342	2433
DB00378	Dydrogesterone	1610					379	659	347	544	443	567	738	984
DB01180	Rescinnamine	1611					1320	1639	2657	860	1395	104	2494	2097
DB00106	Abarelix	1613.5					1419	3043	857	3026	877		32	12
DB05624	Teverelix	1613.5					1419	3043	857	3026	877		32	12
DB06494	Sufugolix	1613.5					1419	3043	857	3026	877		32	12
DB06699	Degarelix	1613.5					1419	3043	857	3026	877		32	12
DB11632	Opicapone	1616					341	2596	514	2715	336		20	29
DB02052	Indirubin-3'-Monoxime	1617					191	103	135	75	132	229	1520	1270
DB00910	Paricalcitol	1618					3173	3149	3139	3159	3168	85	1408	1906
DB09216	Tolfenamic Acid	1619					1291	1795	1657	1411	1748	569	816	1369
DB02201	Malonate Ion	1620					2235	1856	2687	1707	2371		3	19
DB01199	Tubocurarine	1621					2697	2337	2751	2279	2723	24	2963	2246
DB03041	UDP-alpha-D-glucuronic acid	1622					1105	1272	1765	787	1493	257	1624	906
DB12248	Tulobuterol	1623					532	57	71	67	183	167	2064	1555
DB09374	Indocyanine green acid form	1624					1566	1068	1062	1102	1735	182	1106
DB08231	Myristic acid	1625					942	704	1150	810	990	287	1600	619
DB09326	Ammonia N-13	1626					2	3139	78	3152	3		395
DB06757	Manganese	1627					1127	1017	1398	1054	1455	145	2602	1619
DB06693	Mevastatin	1628					1178	1475	1960	1557	2294	88	2928	2531
DB02901	Stanolone	1629					853	944	1551	790	926	181	2200	1668
DB06803	Niclosamide	1630					1999	2628	357	2850	846	597	498
DB07374	Anisomycin	1631					16	289	264	431	293	682	1971	1438
DB02998	Metribolone	1632					117	141	196	100	50	285	1753	1276
DB02342	2-Methoxyestradiol	1633					781	707	1379	697	1076	238	2246	421
DB03600	Capric acid	1634					1355	800	1249	752	1159	312	1686	1127
DB01028	Methoxyflurane	1635.5					1609	2560	1110	2623	1590		22	138
DB09120	Zucapsaicin	1635.5					852	2795	519	2805	602		14	178
DB09123	Dienogest	1637					240	276	107	195	161	511	1064	1287
DB02468	12-Phenylheme	1640					547	484	947	700	1152		45	25
DB03906	2-Phenylheme	1640					547	484	947	700	1152		45	25
DB04803	Verdoheme	1640					547	484	947	700	1152		45	25
DB06914	1-({2-[2-(4-CHLOROPHENYL)ETHYL]-1,3-DIOXOLAN-2-YL}METHYL)-1H-IMIDAZOLE	1640					547	484	947	700	1152		45	25
DB07342	1-(adamantan-1-yl)-2-(1H-imidazol-1-yl)ethanone	1640					547	484	947	700	1152		45	25
DB00003		1643	1466	1493	1510	1500
DB02187	Equilin	1644					1016	1391	917	1061	1310	516	1057	2009
DB14009	Medical Cannabis	1645.5					1748	2246	2139	2096	1841		27	110
DB14011	Nabiximols	1645.5					1748	2246	2139	2096	1841		27	110
LEVOMETHADYL ACETATE		1647	1490	1502	1495	1512
GUANETHIDINE MONOSULFATE		1648.5	1489	1496	1501	1516
DB01432		1648.5	1495	1500	1487	1518
DB11805	Saracatinib	1650					699	1470	314	1226	949	422	559
PROPOXYPHENE NAPSYLATE		1651.5	1492	1499	1493	1519
PETHIDINE		1651.5	1496	1495	1503	1514
DB04897		1653	1493	1504	1494	1526
URSODIOL		1654	1499	1509	1491	1525
DB09040	Efinaconazole	1655	1498	1515	1488	1530
DB06959	(2S)-1-(3H-Indol-3-yl)-3-{[5-(6-isoquinolinyl)-3-pyridinyl]oxy}-2-propanamine	1666.5					391	392	665	341	305		60	21
DB07107	(1S)-2-(1H-INDOL-3-YL)-1-[({5-[(E)-2-PYRIDIN-4-YLVINYL]PYRIDIN-3-YL}OXY)METHYL]ETHYLAMINE	1666.5					391	392	665	341	305		60	21
DB07204	(1S)-1-(1H-INDOL-3-YLMETHYL)-2-(2-PYRIDIN-4-YL-[1,7]NAPHTYRIDIN-5-YLOXY)-EHYLAMINE	1666.5					391	392	665	341	305		60	21
DB07583	(4R,2S)-5'-(4-(4-CHLOROBENZYLOXY)PYRROLIDIN-2-YLMETHANESULFONYL)ISOQUINOLINE	1666.5					391	392	665	341	305		60	21
DB07854	N-METHYL-1-[4-(9H-PURIN-6-YL)PHENYL]METHANAMINE	1666.5					391	392	665	341	305		60	21
DB07855	(S)-1-PHENYL-1-[4-(9H-PURIN-6-YL)PHENYL]METHANAMINE	1666.5					391	392	665	341	305		60	21
DB07856	6-{4-[4-(4-CHLOROPHENYL)PIPERIDIN-4-YL]PHENYL}-9H-PURINE	1666.5					391	392	665	341	305		60	21
DB07857	(2R)-2-(4-chlorophenyl)-2-[4-(1H-pyrazol-4-yl)phenyl]ethanamine	1666.5					391	392	665	341	305		60	21
DB07858	(2S)-2-(4-chlorophenyl)-2-[4-(1H-pyrazol-4-yl)phenyl]ethanamine	1666.5					391	392	665	341	305		60	21
DB07860	(2R)-2-(4-CHLOROPHENYL)-2-PHENYLETHANAMINE	1666.5					391	392	665	341	305		60	21
DB07995	N-[2-(4-BROMOCINNAMYLAMINO)ETHYL]-5-ISOQUINOLINE SULFONAMIDE	1666.5					391	392	665	341	305		60	21
DB07996	5-(2-methylpiperazine-1-sulfonyl)isoquinoline	1666.5					391	392	665	341	305		60	21
DB07997	N-[2-(METHYLAMINO)ETHYL]-5-ISOQUINOLINESULFONAMIDE	1666.5					391	392	665	341	305		60	21
DB08070	2-[4-(3-METHYL-1H-PYRAZOL-4-YL)PHENYL]ETHANAMINE	1666.5					391	392	665	341	305		60	21
DB08113	3-pyridin-4-yl-1H-indazole	1666.5					391	392	665	341	305		60	21
DB08114	5-benzyl-1,3-thiazol-2-amine	1666.5					391	392	665	341	305		60	21
DB08148	1-[4-(4-chlorophenyl)-1-(7H-pyrrolo[2,3-d]pyrimidin-4-yl)piperidin-4-yl]methanamine	1666.5					391	392	665	341	305		60	21
DB08149	1-[4-(4-chlorobenzyl)-1-(7H-pyrrolo[2,3-d]pyrimidin-4-yl)piperidin-4-yl]methanamine	1666.5					391	392	665	341	305		60	21
DB08150	4-(4-chlorobenzyl)-1-(7H-pyrrolo[2,3-d]pyrimidin-4-yl)piperidin-4-aminium	1666.5					391	392	665	341	305		60	21
DB08568	(2S)-1-{[5-(3-METHYL-1H-INDAZOL-5-YL)PYRIDIN-3-YL]OXY}-3-PHENYLPROPAN-2-AMINE	1666.5					391	392	665	341	305		60	21
DB08569	3-PYRIDIN-4-YL-2,4-DIHYDRO-INDENO[1,2-.C.] PYRAZOLE	1666.5					391	392	665	341	305		60	21
DB11186	Pentoxyverine	1666.5					1186	1158	649	1120	891		89	23
DB01892	Hyperforin	1678					1473	1251	1655	1249	1838	254	1916	1631
DB04207	N-(5-Amino-5-Carboxypentyl)Glutamic Acid	1679					3171	3199	3208	3166	3178		4	2
DB04348	Taurocholic Acid	1680					1979	2149	2329	2073	2185	622	653	2942
DB11752	Bryostatin 1	1681					699	1470	314	1226	949	463	559
DB01488	Dimethyltryptamine	1682					1784	1667	842	1698	1265		51	47
DB06794		1683	1508	1540	1535	1538
DB11638	Artenimol	1684					416	509	682	522	578	120	2925	2839
VITAMIN C		1685	1531	1534	1525	1536
DB01370	Aluminium	1686					1533	741	1018	795	1306	509	1286	1221
DB00330	Ethambutol	1687.5	1535	1547	1521	1541
DB00265		1687.5	1533	1549	1526	1542
GAMMA HYDROXYBUTYRIC ACID		1689.5	1537	1538	1522	1549
DB09210		1689.5	1540	1543	1524	1547
DB09320		1691	1539	1539	1529	1544
DB11608		1692	1547	1542	1538	1543
DB08913		1693	1538	1556	1518	1560
DB02035	1-Hexadecylsulfonyl Fluoride	1696.5					924	745	705	851	1491		73	34
DB02105	3,5-Dinitrocatechol	1696.5					546	366	684	644	953		55	29
DB03336	BIA	1696.5					546	366	684	644	953		55	29
DB03907	N-{3-[5-(6-Amino-Purin-9-Yl)-3,4-Dihydroxy-Tetrahydro-Furan-2-Yl]-Allyl}-2,3-Dihydroxy-5-Nitro-Benzamide	1696.5					546	366	684	644	953		55	29
DB07462	(3,4-DIHYDROXY-2-NITROPHENYL)(PHENYL)METHANONE	1696.5					546	366	684	644	953		55	29
DB08049	7,8-dihydroxy-4-phenyl-2H-chromen-2-one	1696.5					546	366	684	644	953		55	29
DB00249	Idoxuridine	1700	1534	1537	1571	1537
DB04494	Dihydroxy(oxo)molybdenum(6+)	1701	1536	1536	1567	1539
DB12328	Cantharidin	1702					593	481	498	424	630	453	1461	828
DB12965	Silver	1703					2319	1283	2010	1239	1970	200	2286	1955
SODIUM PHENYLBUTYRATE		1704	1542	1578	1520	1564
DB09144		1705	1541	1546	1562	1551
DB01638	Sorbitol	1706	1545	1550	1527	1575
DB01092	Ouabain	1707					2474	2444	2592	2392	2557	320	1471	1916
DB11596	Levoleucovorin	1708	1550	1569	1517	1569
BUTETHAL		1709	1527	1563	1564	1558
DB00516		1710	1543	1557	1559	1565
DB02266	Flufenamic Acid	1711					899	754	1349	763	1077	176	2546	2158
DB08383	4,5-bis(4-methoxyphenyl)-2-thiophen-2-yl-1H-imidazole	1714.5					1047	3033	2823	2848	615		90	20
DB08384	2-({4-[4-(pyridin-4-ylmethyl)-1H-pyrazol-3-yl]phenoxy}methyl)quinoline	1714.5					1047	3033	2823	2848	615		90	20
DB08386	2-{[4-(4-pyridin-4-yl-1H-pyrazol-3-yl)phenoxy]methyl}quinoline	1714.5					1047	3033	2823	2848	615		90	20
DB08387	2-{[4-(1-methyl-4-pyridin-4-yl-1H-pyrazol-3-yl)phenoxy]methyl}quinoline	1714.5					1047	3033	2823	2848	615		90	20
DB08389	6,7-DIMETHOXY-4-[(3R)-3-(2-NAPHTHYLOXY)PYRROLIDIN-1-YL]QUINAZOLINE	1714.5					1047	3033	2823	2848	615		90	20
DB08391	6,7-DIMETHOXY-4-[(3R)-3-(QUINOXALIN-2-YLOXY)PYRROLIDIN-1-YL]QUINAZOLINE	1714.5					1047	3033	2823	2848	615		90	20
DB00634	Sulfacetamide	1718	1554	1552	1557	1557
DB01933	7-Hydroxystaurosporine	1719					167	126	167	129	104	358	1785	1310
SOMATROPIN RECOMBINANT		1720	1544	1576	1536	1566
CARBACHOL		1721	1546	1551	1573	1561
DB01550		1722	1594	1535	1575	1534
DB00258		1723	1587	1541	1578	1535
ALENDRONATE		1724	1549	1566	1548	1578
CLORAZEPATE		1725	1548	1562	1569	1556
MITOMYCIN-C		1726	1555	1574	1544	1574
DB09241	Methylene blue	1727					1297	1207	2082	1215	1398	345	1870	1466
DB00885		1728	1581	1561	1574	1540
DB00832		1729	1553	1577	1553	1563
RISEDRONATE		1730	1589	1548	1579	1548
BECLOMETASONE		1731	1580	1553	1577	1550
PAMIDRONATE		1732	1584	1558	1566	1552
DB09352		1733	1558	1580	1552	1572
DB00293	Raltitrexed	1734					2283	1775	2072	1780	2531	276	1880	1061
FONDAPARINUX SODIUM		1735	1565	1604	1516	1590
CICLOSPORIN		1736	1563	1589	1534	1589
DB01494		1737	1591	1544	1576	1546
DB06733	Bafilomycin A1	1738.5					499	421	752	464	848		124	36
DB06734	Bafilomycin B1	1738.5					499	421	752	464	848		124	36
DB04884	Dapoxetine	1740					1826	2653	1183	2774	1479		52	91
DB09287		1741	1562	1600	1523	1586
DB00971		1742	1557	1602	1530	1588
DB00791		1743	1551	1582	1572	1576
DB01299		1744	1552	1586	1546	1584
DB09113		1745	1575	1555	1585	1555
RECOMBINANT HUMAN C1 INHIBITOR		1746	1603	1559	1531	1598
DB01243		1747	1588	1573	1570	1554
DB09324	Sulbactam	1748	1556	1591	1550	1583
GLATIRAMER ACETATE		1749	1604	1571	1519	1601
DB11590	Thimerosal	1750					1525	1315	1926	1018	1663	630	976	2678
DB03467	Naringenin	1751					1068	1065	1839	866	1303	228	1821	2879
DB00488		1752	1560	1603	1554	1580
DB01563		1753.5	1572	1564	1586	1582
Rasburicase		1753.5	1577	1565	1587	1570
Ethinyl Estradiol		1755	1597	1568	1542	1596
DB01602	Bacampicillin	1756	1601	1567	1533	1602
L-CARNITINE		1757	1595	1560	1545	1605
DB08604	Triclosan	1758					130	123	139	95	61	432	1682	1195
DB09125		1759	1596	1581	1540	1603
DB04031	Serine vanadate	1760	1579	1592	1568	1567
DB00460		1761	1568	1598	1558	1593
DB03401	1D-myo-inositol 1,4,5-trisphosphate	1762					553	670	766	612	658		109	46
METHAMPHETAMINE		1763	1561	1605	1563	1591
HISTAMINE PHOSPHATE		1764	1574	1599	1581	1573
DB01066	Cefditoren	1765.5	1582	1570	1592	1579
DB02577		1765.5	1573	1597	1582	1577
TIOTROPIUM BROMIDE		1767.5	1599	1585	1541	1604
DB01266		1767.5	1602	1583	1537	1600
DB00479	Amikacin	1769	1605	1594	1539	1597
DB09407		1770	1593	1587	1584	1562
DB04219		1771	1590	1584	1590	1571
DB05416	Cardarine	1772					210	226	303	240	213	331	1993	1845
DB02261	Platelet Activating Factor	1773					1424	1161	1832	1197	1247	696	1307	1891
DB11217	Arbutin	1774					1323	1176	1631	808	1227	613	1376	1908
DB08818	Hyaluronic acid	1775					2218	1666	2045	1775	2296	124	3135	2865
DB06728	Aniline	1776					2635	2232	1982	2365	2807	494	1017	881
DB09022		1777	1586	1593	1589	1585
DB08834	Tauroursodeoxycholic acid	1778					1378	2633	1782	2582	905	456	852
DB02175	Malonic acid	1779					185	90	52	96	147	291	2233	1443
DB00409	Remoxipride	1780					1511	2314	816	2461	1121		56	81
DB04557	Arachidonic Acid	1781					1653	1616	1943	1407	1516	178	2518	2716
DB12695	Phenethyl Isothiocyanate	1782					464	282	401	313	456	592	1567	1018
DB07859	4-(4-CHLOROPHENYL)-4-[4-(1H-PYRAZOL-4-YL)PHENYL]PIPERIDINE	1784					206	203	200	184	207		122	52
DB07947	ISOQUINOLINE-5-SULFONIC ACID (2-(2-(4-CHLOROBENZYLOXY)ETHYLAMINO)ETHYL)AMIDE	1784					206	203	200	184	207		122	52
DB08073	(2S)-1-(1H-INDOL-3-YL)-3-{[5-(3-METHYL-1H-INDAZOL-5-YL)PYRIDIN-3-YL]OXY}PROPAN-2-AMINE	1784					206	203	200	184	207		122	52
DB04841	Flunarizine	1786					2277	2762	1482	2771	1722		46	220
DB00276	Amsacrine	1787.5					1142	731	1317	729	968	671	1419	1064
DB11090	Potassium nitrate	1787.5					397	454	636	584	554	683	1415	632
DB02656	LY-294002	1789					114	308	466	295	243	476	1684	1100
DB08492	(2E)-3-(2-OCT-1-YN-1-YLPHENYL)ACRYLIC ACID	1790					554	2971	497	2863	193		98	87
DB02010	Staurosporine	1791					151	263	452	251	241	483	1749	1431
DB01213	Fomepizole	1792					1854	3055	2291	2941	2007		131	42
DB11979	Elagolix	1793					1063	2627	1033	2653	940		127	78
DB06470	Clomethiazole	1794.5					1361	2997	1121	2970	1408		59	255
DB08807	Bopindolol	1794.5					1794	2535	1820	2526	1321		101	95
DB02123	Glycochenodeoxycholic Acid	1796					978	2032	1548	2599	1330	234	1667
DB12518	Raclopride	1797					1711	573	415	1141	1905	525	1715	1090
DB04707	Hydroxyfasudil	1798.5					327	321	524	291	282		141	43
DB07876	(S)-2-METHYL-1-[(4-METHYL-5-ISOQUINOLINE)SULFONYL]-HOMOPIPERAZINE	1798.5					327	321	524	291	282		141	43
DB09064	Ciprofibrate	1800					272	221	306	250	234	610	1735	1505
DB03070	Selenazole-4-Carboxyamide-Adenine Dinucleotide	1801					1042	618	140	529	914		152	50
DB07715	Emodin	1802					169	149	129	121	239	506	1836	929
DB05033	INCB7839	1803					1731	1048	1944	1203	1916		147	44
DB04829	Lysergic acid diethylamide	1804					1718	2624	948	2794	1357		132	184
DB04115	Berberine	1805					685	310	678	346	476	711	1766	1046
DB11397	Dichlorvos	1806					2037	681	1071	883	1630	242	2499	2326
DB13044	Gossypol	1807					914	180	114	209	422	411	2096	1634
DB04540	Cholesterol	1808					522	785	1270	775	763	588	1501	2654
DB04967	Lucanthone	1809					318	230	478	197	365	701	1782	1428
DB00132	Alpha-Linolenic Acid	1810					763	905	1501	852	844	221	2632	2341
DB02860	Calyculin A	1811					157	68	118	90	174	519	1880	1369
DB04714	ISOPENTENYL PYROPHOSPHATE	1812					2168	911	1859	997	1665	173	3097	2856
DB04832	Zimelidine	1813					1346	1359	1895	1108	1426	275	2312	2788
DB04258	Seocalcitol	1814					297	160	278	161	185	758	1785	1614
DB04539	Glyphosate	1815					2248	1120	1818	1045	1770	378	1970	2198
DB04816	Dantron	1816					2067	610	656	706	1256	461	1151
DB08839	Serotonin	1817					2230	2089	2108	2381	2524	279	2664	1952
DB05541	Brivaracetam	1818					1800	2875	1624	2837	1445		151	166
DB08756	(R)-TRANS-4-(1-AMINOETHYL)-N-(4-PYRIDYL) CYCLOHEXANECARBOXAMIDE	1819					352	384	628	339	354		163	77
DB04912	Stannsoporfin	1820.5					498	396	725	547	890		209	32
DB05798	GEM-231	1820.5					165	334	219	461	463		192	31
DB02285	Protoporphyrin	1822					704	385	959	330	605	188	3131	2922
DB01055	Mimosine	1823					1645	1332	2133	1209	1579	284	2725	2212
DB01373	Calcium	1824					1805	1187	1814	1225	1615	195	3093	2854
DB14050	Cannabidivarin	1825					991	2429	2004	2151	1199		174	61
DB09140	Oxygen	1826					2920	1753	2053	2050	2570	721	1441	854
DB01844	N,N-dimethylformamide	1827					2780	2075	2170	2238	2713	529	1653	1089
DB05260	Gallium nitrate	1828					1025	928	1330	922	1469	373	2285	2322
DB11219	Enzacamene	1829					158	37	40	22	24	593	2257	1819
DB02059	Adenosine-5-Diphosphoribose	1830					733	513	770	542	935		185	56
DB02424	Geldanamycin	1831					278	62	88	61	130	503	2262	1613
DB02852	Domoic Acid	1832					1281	1253	2148	1306	1698	250	2873	2508
DB04566	Inosinic Acid	1833					1189	736	459	728	1085		213	68
DB06719	Buserelin	1834					1657	2568	1763	2397	1438		446	22
DB02329	Carbenoxolone	1841.5					2966	2891	1293	2978	2310		142	73
DB05064	INCB13739	1841.5					2966	2891	1293	2978	2310		142	73
DB06992	(3,3-dimethylpiperidin-1-yl)(6-(3-fluoro-4-methylphenyl)pyridin-2-yl)methanone	1841.5					2966	2891	1293	2978	2310		142	73
DB07017	(5S)-2-{[(1S)-1-(4-fluorophenyl)ethyl]amino}-5-(1-hydroxy-1-methylethyl)-5-methyl-1,3-thiazol-4(5H)-one	1841.5					2966	2891	1293	2978	2310		142	73
DB07049	(2R)-1-[(4-tert-butylphenyl)sulfonyl]-2-methyl-4-(4-nitrophenyl)piperazine	1841.5					2966	2891	1293	2978	2310		142	73
DB07056	2-(6-{[(3-chloro-2-methylphenyl)sulfonyl]amino}pyridin-2-yl)-N,N-diethylacetamide	1841.5					2966	2891	1293	2978	2310		142	73
DB07310	(5S)-2-{[(1S)-1-(2-fluorophenyl)ethyl]amino}-5-methyl-5-(trifluoromethyl)-1,3-thiazol-4(5H)-one	1841.5					2966	2891	1293	2978	2310		142	73
DB07316	N-{1-[(1-carbamoylcyclopropyl)methyl]piperidin-4-yl}-N-cyclopropyl-4-[(1S)-2,2,2-trifluoro-1-hydroxy-1-methylethyl]benzamide	1841.5					2966	2891	1293	2978	2310		142	73
DB07619	N-cyclopropyl-N-(trans-4-pyridin-3-ylcyclohexyl)-4-[(1S)-2,2,2-trifluoro-1-hydroxy-1-methylethyl]benzamide	1841.5					2966	2891	1293	2978	2310		142	73
DB07624	1-{[(3R)-3-methyl-4-({4-[(1S)-2,2,2-trifluoro-1-hydroxy-1-methylethyl]phenyl}sulfonyl)piperazin-1-yl]methyl}cyclopropanecarboxamide	1841.5					2966	2891	1293	2978	2310		142	73
DB07866	(5S)-2-(cyclooctylamino)-5-methyl-5-propyl-1,3-thiazol-4(5H)-one	1841.5					2966	2891	1293	2978	2310		142	73
DB08277	2-(2-CHLORO-4-FLUOROPHENOXY)-2-METHYL-N-[(1R,2S,3S,5S,7S)-5-(METHYLSULFONYL)-2-ADAMANTYL]PROPANAMIDE	1841.5					2966	2891	1293	2978	2310		142	73
DB08280	(1S,3R,4S,5S,7S)-4-{[2-(4-METHOXYPHENOXY)-2-METHYLPROPANOYL]AMINO}ADAMANTANE-1-CARBOXAMIDE	1841.5					2966	2891	1293	2978	2310		142	73
DB08771	(5R)-2-[(2-fluorophenyl)amino]-5-(1-methylethyl)-1,3-thiazol-4(5H)-one	1841.5					2966	2891	1293	2978	2310		142	73
DB00815	Sodium lauryl sulfate	1849					2067	610	656	706	1256	714	1151
DB02116	Olomoucine	1850					132	33	50	29	45	389	2508	2123
DB03902	Oxalic Acid	1851					1041	1291	2086	928	1336	636	2170	1555
DB05223	Pracinostat	1852					34	61	66	58	73		438	75
DB07931	Hexestrol	1853					444	580	1037	519	549	520	2293	1931
DB00355	Aztreonam	1854	1519	956	1607	965
DB11081	Aluminum chloride	1855					1968	1275	2419	1162	1967	253	2984	2460
DB09073	Palbociclib	1856					934	884	1101	840	1027	741	1196	2963
DB01791	Piclamilast	1857					609	1132	1383	805	540		242	66
DB03478	2'-O-Acetyl Adenosine-5-Diphosphoribose	1858					2318	1494	2524	1603	2398		165	58
DB08703	12-(2-hydroxyethyl)-2-(1-methylethoxy)-13,14-dihydronaphtho[2,1-a]pyrrolo[3,4-c]carbazol-5(12H)-one	1859					6	524	659	322	33		1219	698
DB01079	Tegaserod	1860.5					1087	1809	768	2000	1080		167	215
DB03309	N-cyclohexyltaurine	1860.5					1148	2039	2039	1899	1198		166	121
DB01428	Oxybenzone	1862					158	37	40	22	24	687	2257	1819
DB11094	Vitamin D	1863					1078	1319	1725	949	1148	500	1940	2574
DB02115	Daidzin	1864					1474	945	1445	1034	1316	384	2309	2792
DB11674	Equol	1865					776	249	655	338	575	359	3170	1698
DB07453	2-PHENYL-4H-BENZO[H]CHROMEN-4-ONE	1866					2372	2679	537	2847	1010		162	180
DB00439	Cerivastatin	1867					2884	2923	2684	2994	2880	469	1231	2555
DB00474	Methohexital	1868					511	3076	676	3044	403		178	241
DB03167	Pentabromophenol	1869					1028	456	468	465	786	685	1309
DB05487	Custirsen	1870					276	75	120	65	148	245	3189	2905
DB04014	Alsterpaullone	1871					104	44	72	43	71	606	2328	2078
HYDROXYAMPHETAMINE HYDROBROMIDE		1872	1529	994	1606	994
DB01435	Antipyrine	1873					1376	2794	1131	2838	1362		36	1463
DB11994	Diacerein	1874.5					965	1847	530	1958	740		241	89
DB13174	Rhein	1874.5					965	1847	530	1958	740		241	89
DB07954	3-isobutyl-1-methyl-7H-xanthine	1876					1481	1897	2508	1632	1631	645	2326	1869
DB03191	3-Oxiran-2ylalanine	1878					245	2839	58	2596	96		350	55
DB03611	L-2-amino-4-methoxy-cis-but-3-enoic acid	1878					245	2839	58	2596	96		350	55
DB04185	Norvaline	1878					691	2680	1067	2747	821		295	52
DB04315	Guanosine-5'-Diphosphate	1880.5					663	625	864	623	856		232	94
DB05219	Crisaborole	1880.5					1022	1832	1396	1692	978		195	118
DB03948	6-Chloropurine Riboside, 5'-Monophosphate	1882.5					800	665	189	768	918		248	92
DB06103	VX-148	1882.5					800	665	189	768	918		248	92
DB02562	Quinonoid 7,8-Tetrahydrobiopterin	1884.5					2008	2755	2652	2510	880		258	72
DB03673	Beta(2-Thienyl)Alanine	1884.5					2008	2755	2652	2510	880		258	72
DB02596	Alpha,Beta-Methyleneadenosine-5'-Triphosphate	1886					1179	2951	163	2803	263		443	73
DB01159	Halothane	1887					1902	2251	1893	2186	1932		183	243
DB05415	OSI-461	1888.5					813	2646	2512	2333	690		329	39
DB08729	5-ethoxy-4-(1-methyl-7-oxo-3-propyl-6,7-dihydro-1H-pyrazolo[4,3-d]pyrimidin-5-yl)thiophene-2-sulfonamide	1888.5					813	2646	2512	2333	690		329	39
DB01094	Hesperetin	1890					1725	1570	1436	1433	1552	553	2045	2826
DB03945	N,N,N-Trimethyl-2-(phosphonooxy)ethanaminium	1891					1428	959	1377	1154	1845	646	2365	2013
DB00228	Enflurane	1892					1579	1502	1307	1520	1766		327	54
DB04905	Tesmilifene	1893					1023	2049	609	2005	720		243	238
DB04365	Arecoline	1894					2113	1322	1900	1464	2246	660	2334	1919
DB06712	Nilvadipine	1895					1603	2665	1792	2661	1740		138	450
DB00044	Lutropin alfa	1896					1112	2269	1340	1897	1264		263	150
DB03247	Flavin mononucleotide	1897					1446	1645	1788	1387	1724		253	120
DB07684	5-(DIMETHYLAMINO)-2-NAPHTHALENESULFONIC ACID	1898					2838	1455	2166	2180	2743		203	37
DB05018	Migalastat	1899					3207	3204	3201	3207	3207		188	6
DB00980	Ramelteon	1902.5					847	2076	238	2177	489		69	1198
DB01466	Ethylmorphine	1902.5					1540	2351	1128	2469	1513		112	1198
DB06605	Apixaban	1902.5					1272	2589	1065	2666	1050		77	580
DB09049	Naloxegol	1902.5					430	2883	182	2907	272		88	1369
DB11718	Encorafenib	1902.5					267	2405	159	2319	135		83	1457
DB12015	Alpelisib	1902.5					520	2043	613	1971	485		75	1673
DB09131	Cupric Chloride	1906					631	717	1275	777	1005	614	2517	2191
DB11155	Triclocarban	1907					693	1350	1894	867	1463	651	1696
DB14010	5-methoxy-N,N-dimethyltryptamine	1908					2282	2968	1582	3023	1524		264	190
DB08809	Dichloroacetic acid	1909					536	690	1353	608	642	699	2548	2073
DB04224	Oleic Acid	1910					1130	1202	1934	972	1143	346	2980	2837
DB01647	Daxalipram	1919					421	1802	1927	1095	455		371	141
DB01959	3,5-Dimethyl-1-(3-Nitrophenyl)-1h-Pyrazole-4-Carboxylic Acid Ethyl Ester	1919					388	896	1240	662	394		416	136
DB02660	Filaminast	1919					421	1802	1927	1095	455		371	141
DB03349	8-Bromo-Adenosine-5'-Monophosphate	1919					494	1184	1446	792	641		364	191
DB03606	(S)-Rolipram	1919					388	896	1240	662	394		416	136
DB03807	1-(2-Chlorophenyl)-3,5-Dimethyl-1h-Pyrazole-4-Carboxylic Acid Ethyl Ester	1919					421	1802	1927	1095	455		371	141
DB03849	Cilomilast	1919					388	896	1240	662	394		416	136
DB04149	(R)-Rolipram	1919					388	896	1240	662	394		416	136
DB04530	S,S-(2-Hydroxyethyl)Thiocysteine	1919					1185	991	1549	895	1175		407	198
DB04652	Corticosterone	1919					579	993	582	914	581		363	147
DB04851	Biricodar	1919					886	981	1390	890	1194		342	123
DB06678	Esmirtazapine	1919					926	1784	284	1868	483		288	263
DB06909	1-ethyl-N-(phenylmethyl)-4-(tetrahydro-2H-pyran-4-ylamino)-1H-pyrazolo[3,4-b]pyridine-5-carboxamide	1919					421	1802	1927	1095	455		371	141
DB07177	(5E,13E)-11-HYDROXY-9,15-DIOXOPROSTA-5,13-DIEN-1-OIC ACID	1919					1241	1951	981	1588	1276		389	134
DB08299	4-[8-(3-nitrophenyl)-1,7-naphthyridin-6-yl]benzoic acid	1919					429	938	1114	677	444		326	144
DB08811	Tofisopam	1919					1193	2174	2032	1767	1149		320	131
DB09232	Cilnidipine	1919					773	1652	1020	1484	1098		388	201
DB08515	(3AR,6R,6AS)-6-((S)-((S)-CYCLOHEX-2-ENYL)(HYDROXY)METHYL)-6A-METHYL-4-OXO-HEXAHYDRO-2H-FURO[3,2-C]PYRROLE-6-CARBALDEHYDE	1928					7	357	92	594	191		1614	845
DB07115	N-(4-chlorobenzyl)-N-methylbenzene-1,4-disulfonamide	1929					1045	3067	151	2956	57		294	97
DB05595	Farletuzumab	1930					2148	2507	1023	2445	1506		418	173
DB04066	para-Coumaric Acid	1931					855	2485	1118	2002	754		502	82
DB06281	Torcetrapib	1932					2180	2512	2902	2130	2546	489	2301	2032
DB04552	Niflumic acid	1933					2961	2853	2843	2911	2982	434	1677	2297
DB03619	Deoxycholic Acid	1934					868	1376	1256	1763	960	655	2375	2459
DB05885	Seletracetam	1935.5					1636	1918	1397	1586	1499		451	265
DB07670	4-METHYL-N-METHYL-N-(2-PHENYL-2H-PYRAZOL-3-YL)BENZENESULFONAMIDE	1935.5					1683	2547	1505	2706	1570		445	224
DB13746	Bioallethrin	1937					890	2476	984	2460	820		123	792
DB11901	Apalutamide	1938					1001	2180	1465	1929	1096		230	360
DB03147	Flavin adenine dinucleotide	1939.5					1341	1580	1773	1487	1784		376	168
DB06446	Dotarizine	1939.5					2038	1230	985	1443	1826		300	262
DB00866	Alprenolol	1941					1650	2477	1752	2444	1145		453	268
DB04799	6-Hydroxy-5-undecyl-4,7-benzothiazoledione	1945					1352	1106	808	1439	2010		366	164
DB07401	METHYL (2Z)-2-(2-{[6-(2-CYANOPHENOXY)PYRIMIDIN-4-YL]OXY}PHENYL)-3-METHOXYACRYLATE	1945					1352	1106	808	1439	2010		366	164
DB07763	(5S)-3-ANILINO-5-(2,4-DIFLUOROPHENYL)-5-METHYL-1,3-OXAZOLIDINE-2,4-DIONE	1945					1352	1106	808	1439	2010		366	164
DB07778	FAMOXADONE	1945					1352	1106	808	1439	2010		366	164
DB08330	METHYL (2Z)-3-METHOXY-2-{2-[(E)-2-PHENYLVINYL]PHENYL}ACRYLATE	1945					1352	1106	808	1439	2010		366	164
DB08453	2-NONYL-4-HYDROXYQUINOLINE N-OXIDE	1945					1352	1106	808	1439	2010		366	164
DB08690	UBIQUINONE-2	1945					1352	1106	808	1439	2010		366	164
DB00753	Isoflurane	1949					1988	1990	1810	2027	2163		430	117
DB13952	Estradiol acetate	1952					2247	2503	2358	2454	2233		272	111
DB13953	Estradiol benzoate	1952					2247	2503	2358	2454	2233		272	111
DB13954	Estradiol cypionate	1952					2247	2503	2358	2454	2233		272	111
DB13955	Estradiol dienanthate	1952					2247	2503	2358	2454	2233		272	111
DB13956	Estradiol valerate	1952					2247	2503	2358	2454	2233		272	111
DB04400	L-erythro-7,8-dihydrobiopterin	1955					618	908	1280	832	614		465	116
DB07609	N,N-DIMETHYL(5-(PYRIDIN-3-YL)FURAN-2-YL)METHANAMINE	1957.5					2459	3147	973	3133	1825		239	97
DB07617	N-METHYL(5-(PYRIDIN-3-YL)FURAN-2-YL)METHANAMINE	1957.5					2459	3147	973	3133	1825		239	97
DB07621	(5-(PYRIDIN-3-YL)FURAN-2-YL)METHANAMINE	1957.5					2459	3147	973	3133	1825		239	97
DB07623	4,4'-DIPYRIDYL DISULFIDE	1957.5					2459	3147	973	3133	1825		239	97
DB00144	Phosphatidyl serine	1960					1835	2041	2408	1757	2076		313	112
DB04065	N-Cyclopentyl-N-Cyclobutylformamide	1961					42	3164	2550	3038	102		298	137
DB02481	N-Benzylformamide	1963					2136	2872	2574	2739	1674		331	108
DB03703	Cyclohexanol	1963					2136	2872	2574	2739	1674		331	108
DB04105	N-Heptylformamide	1963					2136	2872	2574	2739	1674		331	108
DB00837	Progabide	1965					2129	1551	937	1544	2044		422	229
DB02721	4-Iodopyrazole	1966					2027	3161	3081	3098	2339		205	85
DB07558	acetylleucyl-leucyl-norleucinal	1967					4	398	89	627	142		1766	1145
DB00217	Bethanidine	1968					402	667	641	577	345		478	139
DB01297	Practolol	1969.5					588	2898	765	2915	291		275	327
DB06726	Bufuralol	1969.5					588	2898	765	2915	291		275	327
DB00824	Enprofylline	1971					1743	2161	2351	2052	2123		458	153
DB06515	Resiniferatoxin	1972.5					661	1625	1186	1055	504		484	165
DB11131	Capsicum oleoresin	1972.5					661	1625	1186	1055	504		484	165
DB06506	Repinotan	1974					2384	3124	1877	3145	1494		335	239
DB01341	Dihydroquinidine barbiturate	1976					2334	2036	1578	2020	2353		350	196
DB06579	Adipiplon	1976					2334	2036	1578	2020	2353		350	196
DB13983	5,7,2?€?-trihydroxy-6,8-dimethoxyflavone	1976					2334	2036	1578	2020	2353		350	196
DB07776	Flavone	1978					584	940	1525	680	1088	431	2910	2587
DB01071	Mequitazine	1979					1040	2699	228	2693	572		159	427
DB08496	(R)-warfarin	1980.5					990	2325	608	2448	741		11
DB12245	Triclabendazole	1980.5					993	2862	916	2856	894		15
DB04173	Fructose	1982					1730	1306	1988	1155	1823	558	2667	2446
DB06751	Drotaverine	1983					640	1467	1288	1195	784		519	237
DB01452	Diamorphine	1984					2709	1693	2008	1770	2565	547	2590	1925
DB12445	Nitroaspirin	1985					2859	2985	3065	2878	3016	360	2259	1846
DB02679	Cyanamide	1986					2952	2309	2889	2439	2872	206	2857	2548
DB06654	Safinamide	1987					1755	2630	1368	2705	1470		121	2152
DB04983	Denufosol	1988.5					569	1125	762	621	656		523	280
DB05390	INS 316	1988.5					569	1125	762	621	656		523	280
DB04106	Fotemustine	1990					1008	898	1971	870	1360	458	3001	2560
DB14025	Clinafloxacin	1991					662	3097	231	3109	247		21
DB05304	Girentuximab	1992					335	868	1247	649	375		532	193
DB12458	Muscimol	1993					2525	2092	1709	2275	2509		304	158
DB03704	12-Hydroxydodecanoic Acid	1994.5					1249	1425	1603	910	666		543	160
DB04153	S-Hydroxymethyl Glutathione	1994.5					1249	1425	1603	910	666		543	160
DB01834	(9R,10R)-9-(S-glutathionyl)-10-hydroxy-9,10-dihydrophenanthrene	1996					2818	2173	954	2086	1582		387	231
DB14063	Dexverapamil	1999					736	1261	913	1039	863		379	360
DB14064	Emopamil	1999					736	1261	913	1039	863		379	360
[truncated: 5,798 more rows]
